# Supplementary material for: Genetic dissection of Arabidopsis MAP kinase phosphatase 1-dependent PAMP-induced transcriptional responses
Source: J Exp Bot. 2017 Oct 13;68(18):5207–20. doi: 10.1093/jxb/erx335 (PMC5853853; doi:10.1093/jxb/erx335)
Supplement: Supplementary table S4 [file erx335_suppl_supplementary_table_s4.xlsx]

## Sheet: WT_30
DataSet1. PAMP responsive genes at 30 min in Ws
(Genes specifically PAMP responsive meeting our critieria in Ws are highlighed in yellow.)
gen_id	0min	30min	log2(fold_change)	q_value	Gene description
AT5G24110	1.29338	356.16	8.10523	0.00016477	AT5G24110.1 | Symbols: WRKY30, ATWRKY30 | WRKY DNA-binding protein 30 | chr5:8153416-8154633 REVERSE LENGTH=303
AT1G71520	0.584823	131.687	7.8149	0.00016477	AT1G71520.1 | Symbols: | Integrase-type DNA-binding superfamily protein | chr1:26938612-26939043 FORWARD LENGTH=143
AT1G22810	0.233293	50.9556	7.77095	0.00498491	AT1G22810.1 | Symbols: | Integrase-type DNA-binding superfamily protein | chr1:8074535-8074969 REVERSE LENGTH=144
AT1G20310	0.202424	40.4082	7.64113	0.00032034	AT1G20310.1 | Symbols: | unknown protein; FUNCTIONS IN: molecular_function unknown; INVOLVED IN: biological_process unknown; LOCATED IN: chloroplast; EXPRESSED IN: 16 plant structures; EXPRESSED DURING: 9 growth stages; BEST Arabidopsis thaliana protein match is: unknown protein (TAIR:AT1G76070.1); Has 46 Blast hits to 46 proteins in 12 species: Archae - 0; Bacteria - 0; Metazoa - 0; Fungi - 0; P…
AT1G05675	1.58408	304.415	7.58625	0.00016477	AT1G05675.1 | Symbols: | UDP-Glycosyltransferase superfamily protein | chr1:1701213-1702715 REVERSE LENGTH=453
AT1G56060	1.22474	228.201	7.54168	0.00016477	AT1G56060.1 | Symbols: | unknown protein; BEST Arabidopsis thaliana protein match is: unknown protein (TAIR:AT2G32210.1); Has 180 Blast hits to 180 proteins in 22 species: Archae - 0; Bacteria - 0; Metazoa - 0; Fungi - 10; Plants - 170; Viruses - 0; Other Eukaryotes - 0 (source: NCBI BLink). | chr1:20966737-20967133 REVERSE LENGTH=71
AT5G22380	0.0705279	11.1373	7.30299	0.0086897	AT5G22380.1 | Symbols: anac090, NAC090 | NAC domain containing protein 90 | chr5:7408924-7410038 REVERSE LENGTH=235
AT1G66090	0.717449	113.119	7.30075	0.00016477	AT1G66090.1 | Symbols: | Disease resistance protein (TIR-NBS class) | chr1:24602221-24604573 FORWARD LENGTH=429
AT1G56240	3.63151	568.607	7.29072	0.00016477	AT1G56240.1 | Symbols: AtPP2-B13, PP2-B13 | phloem protein 2-B13 | chr1:21056351-21057409 REVERSE LENGTH=284
AT3G02840	1.33588	204.321	7.2569	0.00016477	AT3G02840.1 | Symbols: | ARM repeat superfamily protein | chr3:618480-619619 FORWARD LENGTH=379
AT5G52050	0.735042	108.567	7.20655	0.00016477	AT5G52050.1 | Symbols: | MATE efflux family protein | chr5:21138933-21140450 FORWARD LENGTH=505
AT1G07160	0.227668	32.8936	7.17473	0.00016477	AT1G07160.1 | Symbols: | Protein phosphatase 2C family protein | chr1:2198155-2199678 REVERSE LENGTH=380
AT4G18540	0.17241	24.5261	7.15234	0.00016477	AT4G18540.1 | Symbols: | unknown protein; Has 209 Blast hits to 205 proteins in 54 species: Archae - 0; Bacteria - 17; Metazoa - 2; Fungi - 150; Plants - 40; Viruses - 0; Other Eukaryotes - 0 (source: NCBI BLink). | chr4:10221203-10223028 REVERSE LENGTH=520
AT3G01830	2.18071	289.789	7.05406	0.00016477	AT3G01830.2 | Symbols: | Calcium-binding EF-hand family protein | chr3:296114-299147 FORWARD LENGTH=137
AT5G56960	0.171665	22.2925	7.02082	0.00016477	AT5G56960.1 | Symbols: | basic helix-loop-helix (bHLH) DNA-binding family protein | chr5:23038703-23041174 REVERSE LENGTH=466
AT4G24570	8.41204	1083.81	7.00944	0.00016477	AT4G24570.1 | Symbols: DIC2 | dicarboxylate carrier 2 | chr4:12686546-12687487 FORWARD LENGTH=313
AT1G07135	11.9084	1513.54	6.9898	0.00016477	AT1G07135.1 | Symbols: | glycine-rich protein | chr1:2190157-2190624 REVERSE LENGTH=155
AT5G36925	4.29864	545.652	6.98796	0.00016477	AT5G36925.1 | Symbols: | unknown protein; BEST Arabidopsis thaliana protein match is: unknown protein (TAIR:AT5G36920.1); Has 9 Blast hits to 9 proteins in 2 species: Archae - 0; Bacteria - 0; Metazoa - 0; Fungi - 0; Plants - 9; Viruses - 0; Other Eukaryotes - 0 (source: NCBI BLink). | chr5:14565963-14566239 REVERSE LENGTH=63
AT3G46090	3.64481	454.833	6.96335	0.00016477	AT3G46090.1 | Symbols: ZAT7 | C2H2 and C2HC zinc fingers superfamily protein | chr3:16926304-16926810 REVERSE LENGTH=168
AT3G23230	1.70783	198.266	6.85912	0.00016477	AT3G23230.1 | Symbols: | Integrase-type DNA-binding superfamily protein | chr3:8289647-8290066 REVERSE LENGTH=139
AT2G44840	0.559825	63.7716	6.8318	0.00016477	AT2G44840.1 | Symbols: ATERF13, EREBP, ERF13 | ethylene-responsive element binding factor 13 | chr2:18495440-18496120 FORWARD LENGTH=226
AT1G72520	3.95893	446.248	6.81659	0.00016477	AT1G72520.1 | Symbols: LOX4 | PLAT/LH2 domain-containing lipoxygenase family protein | chr1:27308611-27312589 FORWARD LENGTH=926
AT1G56250	1.9594	217.978	6.79763	0.00016477	AT1G56250.1 | Symbols: AtPP2-B14, PP2-B14 | phloem protein 2-B14 | chr1:21061746-21062844 REVERSE LENGTH=282
AT2G22880	12.106	1302.69	6.74963	0.00016477	AT2G22880.1 | Symbols: | VQ motif-containing protein | chr2:9741119-9741463 REVERSE LENGTH=114
AT1G53080	1.71101	182.16	6.73422	0.00016477	AT1G53080.1 | Symbols: | Legume lectin family protein | chr1:19781368-19782219 FORWARD LENGTH=283
AT5G05300	2.7822	282.439	6.66557	0.00016477	AT5G05300.1 | Symbols: | unknown protein; FUNCTIONS IN: molecular_function unknown; INVOLVED IN: biological_process unknown; LOCATED IN: endomembrane system; EXPRESSED IN: 10 plant structures; EXPRESSED DURING: 8 growth stages; Has 1807 Blast hits to 1807 proteins in 277 species: Archae - 0; Bacteria - 0; Metazoa - 736; Fungi - 347; Plants - 385; Viruses - 0; Other Eukaryotes - 339 (source: NCBI …
AT5G42380	2.26861	229.395	6.65988	0.00016477	AT5G42380.1 | Symbols: CML39, CML37 | calmodulin like 37 | chr5:16942758-16943315 REVERSE LENGTH=185
AT2G37430	3.50512	351.381	6.64743	0.00016477	AT2G37430.1 | Symbols: | C2H2 and C2HC zinc fingers superfamily protein | chr2:15706454-15706990 FORWARD LENGTH=178
AT1G80840	6.25386	622.029	6.63609	0.00016477	AT1G80840.1 | Symbols: WRKY40, ATWRKY40 | WRKY DNA-binding protein 40 | chr1:30383834-30385356 FORWARD LENGTH=302
AT1G30370	1.15171	113.991	6.629	0.00016477	AT1G30370.1 | Symbols: | alpha/beta-Hydrolases superfamily protein | chr1:10719169-10720758 REVERSE LENGTH=529
AT3G10930	1.32593	129.029	6.60455	0.00016477	AT3G10930.1 | Symbols: | unknown protein; FUNCTIONS IN: molecular_function unknown; INVOLVED IN: biological_process unknown; LOCATED IN: mitochondrion; EXPRESSED IN: 18 plant structures; EXPRESSED DURING: 9 growth stages; Has 1 Blast hits to 1 proteins in 1 species: Archae - 0; Bacteria - 0; Metazoa - 0; Fungi - 0; Plants - 1; Viruses - 0; Other Eukaryotes - 0 (source: NCBI BLink). | chr3:3420228…
AT1G27890	0.126237	12.2777	6.60376	0.00032034	AT1G27890.1 | Symbols: | Polynucleotidyl transferase, ribonuclease H-like superfamily protein | chr1:9714136-9715044 REVERSE LENGTH=302
AT1G30190	0.519477	50.4675	6.60215	0.00016477	AT1G30190.1 | Symbols: | unknown protein; BEST Arabidopsis thaliana protein match is: unknown protein (TAIR:AT2G34610.1); Has 56 Blast hits to 56 proteins in 13 species: Archae - 0; Bacteria - 0; Metazoa - 0; Fungi - 0; Plants - 44; Viruses - 0; Other Eukaryotes - 12 (source: NCBI BLink). | chr1:10618966-10619802 FORWARD LENGTH=278
AT2G32200	1.86911	178.937	6.58096	0.00016477	AT2G32200.1 | Symbols: | unknown protein; BEST Arabidopsis thaliana protein match is: unknown protein (TAIR:AT2G32210.1); Has 131 Blast hits to 131 proteins in 14 species: Archae - 0; Bacteria - 0; Metazoa - 0; Fungi - 1; Plants - 130; Viruses - 0; Other Eukaryotes - 0 (source: NCBI BLink). | chr2:13676554-13677039 FORWARD LENGTH=75
AT5G20230	7.68963	732.518	6.57381	0.00016477	AT5G20230.1 | Symbols: ATBCB, BCB, SAG14 | blue-copper-binding protein | chr5:6826626-6827408 FORWARD LENGTH=196
AT5G52760	2.08723	194.097	6.53904	0.00016477	AT5G52760.1 | Symbols: | Copper transport protein family | chr5:21386919-21387540 FORWARD LENGTH=126
AT5G51190	7.15683	662.601	6.53268	0.00016477	AT5G51190.1 | Symbols: | Integrase-type DNA-binding superfamily protein | chr5:20800708-20801373 REVERSE LENGTH=221
AT1G65390	8.9067	822.82	6.52954	0.00016477	AT1G65390.2 | Symbols: ATPP2-A5, PP2-A5 | phloem protein 2 A5 | chr1:24292566-24294232 FORWARD LENGTH=297
AT4G29780	5.18204	455.353	6.45732	0.00016477	AT4G29780.1 | Symbols: | unknown protein; BEST Arabidopsis thaliana protein match is: unknown protein (TAIR:AT5G12010.1); Has 945 Blast hits to 944 proteins in 87 species: Archae - 0; Bacteria - 0; Metazoa - 519; Fungi - 43; Plants - 365; Viruses - 0; Other Eukaryotes - 18 (source: NCBI BLink). | chr4:14579859-14581481 FORWARD LENGTH=540
AT2G24600	4.1293	354.468	6.42361	0.00016477	AT2G24600.1 | Symbols: | Ankyrin repeat family protein | chr2:10452430-10454414 REVERSE LENGTH=548
AT2G46400	6.73206	564.402	6.38953	0.00016477	AT2G46400.1 | Symbols: WRKY46, ATWRKY46 | WRKY DNA-binding protein 46 | chr2:19043676-19044754 REVERSE LENGTH=295
AT1G61340	3.0692	248.592	6.33977	0.00016477	AT1G61340.1 | Symbols: | F-box family protein | chr1:22628526-22629741 FORWARD LENGTH=185
AT4G22030	0.0526124	4.06345	6.27116	0.00032034	AT4G22030.1 | Symbols: | F-box family protein with a domain of unknown function (DUF295) | chr4:11672396-11675575 FORWARD LENGTH=626
AT2G04495	0.0684278	5.0745	6.21254	0.0086897	AT2G04495.1 | Symbols: | unknown protein; FUNCTIONS IN: molecular_function unknown; INVOLVED IN: biological_process unknown; LOCATED IN: endomembrane system; BEST Arabidopsis thaliana protein match is: unknown protein (TAIR:AT2G04515.1); Has 30201 Blast hits to 17322 proteins in 780 species: Archae - 12; Bacteria - 1396; Metazoa - 17338; Fungi - 3422; Plants - 5037; Viruses - 0; Other Eukaryotes …
AT3G29000	6.329	466.625	6.20414	0.00016477	AT3G29000.1 | Symbols: | Calcium-binding EF-hand family protein | chr3:11005791-11006375 FORWARD LENGTH=194
AT2G24850	0.161719	11.7378	6.18153	0.00016477	AT2G24850.1 | Symbols: TAT3, TAT | tyrosine aminotransferase 3 | chr2:10583070-10585152 REVERSE LENGTH=445
AT3G55840	1.93247	138.093	6.15905	0.00016477	AT3G55840.1 | Symbols: | Hs1pro-1 protein | chr3:20717530-20718816 REVERSE LENGTH=428
AT1G05575	6.48851	460.928	6.15051	0.00016477	AT1G05575.1 | Symbols: | unknown protein; FUNCTIONS IN: molecular_function unknown; INVOLVED IN: anaerobic respiration; LOCATED IN: endomembrane system; EXPRESSED IN: 17 plant structures; EXPRESSED DURING: 9 growth stages; BEST Arabidopsis thaliana protein match is: unknown protein (TAIR:AT2G31945.1); Has 63 Blast hits to 63 proteins in 10 species: Archae - 0; Bacteria - 0; Metazoa - 0; Fungi - 0…
AT1G28370	2.1226	147.979	6.12341	0.00016477	AT1G28370.1 | Symbols: ERF11, ATERF11 | ERF domain protein 11 | chr1:9956351-9956851 REVERSE LENGTH=166
AT2G32030	2.42513	168.058	6.11475	0.00016477	AT2G32030.1 | Symbols: | Acyl-CoA N-acyltransferases (NAT) superfamily protein | chr2:13632675-13633241 REVERSE LENGTH=188
AT4G23810	4.59258	311.43	6.08346	0.00016477	AT4G23810.1 | Symbols: WRKY53, ATWRKY53 | WRKY family transcription factor | chr4:12392666-12393739 REVERSE LENGTH=324
AT4G37290	1.0965	74.3188	6.08275	0.00016477	AT4G37290.1 | Symbols: | unknown protein; FUNCTIONS IN: molecular_function unknown; INVOLVED IN: response to karrikin; LOCATED IN: endomembrane system; EXPRESSED IN: cotyledon, hypocotyl, leaf; EXPRESSED DURING: LP.04 four leaves visible; BEST Arabidopsis thaliana protein match is: unknown protein (TAIR:AT2G23270.1); Has 30201 Blast hits to 17322 proteins in 780 species: Archae - 12; Bacteria - 1…
AT4G23220	0.814605	55.0506	6.07851	0.00016477	AT4G23220.1 | Symbols: CRK14 | cysteine-rich RLK (RECEPTOR-like protein kinase) 14 | chr4:12154091-12157091 REVERSE LENGTH=728
AT1G58420	1.40662	93.5813	6.05592	0.00016477	AT1G58420.1 | Symbols: | Uncharacterised conserved protein UCP031279 | chr1:21707407-21707946 FORWARD LENGTH=179
AT3G12910	0.538691	35.7016	6.05039	0.00016477	AT3G12910.1 | Symbols: | NAC (No Apical Meristem) domain transcriptional regulator superfamily protein | chr3:4109417-4110648 FORWARD LENGTH=303
AT4G01250	4.73184	312.677	6.04613	0.00016477	AT4G01250.1 | Symbols: WRKY22, AtWRKY22 | WRKY family transcription factor | chr4:522839-524129 REVERSE LENGTH=298
AT5G37490	0.153544	9.95877	6.01925	0.00016477	AT5G37490.1 | Symbols: | ARM repeat superfamily protein | chr5:14887744-14889051 FORWARD LENGTH=435
AT3G50480	0.251796	15.5747	5.95081	0.00016477	AT3G50480.1 | Symbols: HR4 | homolog of RPW8 4 | chr3:18733287-18734180 FORWARD LENGTH=200
AT5G01540	2.48472	152.597	5.9405	0.00016477	AT5G01540.1 | Symbols: LECRKA4.1 | lectin receptor kinase a4.1 | chr5:211285-213333 REVERSE LENGTH=682
AT5G11140	0.917432	55.1146	5.90869	0.00016477	AT5G11140.1 | Symbols: | Arabidopsis phospholipase-like protein (PEARLI 4) family | chr5:3545343-3546068 FORWARD LENGTH=241
AT4G17490	5.32764	304.347	5.83608	0.00016477	AT4G17490.1 | Symbols: ATERF6, ERF-6-6, ERF6 | ethylene responsive element binding factor 6 | chr4:9752973-9753821 REVERSE LENGTH=282
AT2G14290	0.100573	5.73755	5.83412	0.00662121	AT2G14290.1 | Symbols: | F-box family protein with a domain of unknown function (DUF295) | chr2:6057439-6058500 REVERSE LENGTH=353
AT1G35210	4.16459	236.507	5.82757	0.00016477	AT1G35210.1 | Symbols: | unknown protein; FUNCTIONS IN: molecular_function unknown; INVOLVED IN: biological_process unknown; LOCATED IN: chloroplast; EXPRESSED IN: 14 plant structures; EXPRESSED DURING: 9 growth stages; CONTAINS InterPro DOMAIN/s: Protein of unknown function DUF740 (InterPro:IPR008004); BEST Arabidopsis thaliana protein match is: unknown protein (TAIR:AT1G22470.1); Has 83 Blast h…
AT4G23215	1.07749	61.1038	5.82552	0.00016477
AT1G78410	1.25436	69.7829	5.79785	0.00016477	AT1G78410.1 | Symbols: | VQ motif-containing protein | chr1:29502728-29503054 FORWARD LENGTH=108
AT3G04640	8.0579	446.364	5.79167	0.00016477	AT3G04640.2 | Symbols: | glycine-rich protein | chr3:1261062-1261541 REVERSE LENGTH=159
AT3G28890	0.0757061	4.15823	5.77942	0.00016477	AT3G28890.2 | Symbols: AtRLP43, RLP43 | receptor like protein 43 | chr3:10896706-10898841 REVERSE LENGTH=711
AT4G38560	1.0036	54.0233	5.75032	0.00016477	AT4G38560.2 | Symbols: | Arabidopsis phospholipase-like protein (PEARLI 4) family | chr4:18029275-18031191 FORWARD LENGTH=523
AT5G64905	1.8943	101.358	5.74166	0.00016477	AT5G64905.1 | Symbols: PROPEP3 | elicitor peptide 3 precursor | chr5:25939634-25939924 FORWARD LENGTH=96
AT3G44350	0.109777	5.85967	5.73817	0.00424819	AT3G44350.1 | Symbols: anac061, NAC061 | NAC domain containing protein 61 | chr3:16022836-16024487 REVERSE LENGTH=228
AT1G19380	12.3391	657.883	5.73653	0.00016477	AT1G19380.1 | Symbols: | Protein of unknown function (DUF1195) | chr1:6698129-6698662 FORWARD LENGTH=147
AT3G23250	1.28014	68.0278	5.73175	0.00016477	AT3G23250.2 | Symbols: MYB15, ATY19, ATMYB15 | myb domain protein 15 | chr3:8309742-8310624 FORWARD LENGTH=228
AT5G47850	0.197803	10.4777	5.72712	0.00016477	AT5G47850.1 | Symbols: CCR4 | CRINKLY4 related 4 | chr5:19378803-19381058 REVERSE LENGTH=751
AT1G21326	1.88138	99.321	5.72224	0.00016477	AT1G21326.1 | Symbols: | VQ motif-containing protein | chr1:7469002-7469721 REVERSE LENGTH=239
AT4G22470	0.466519	24.4452	5.71147	0.00016477	AT4G22470.1 | Symbols: | protease inhibitor/seed storage/lipid transfer protein (LTP) family protein | chr4:11840316-11841443 REVERSE LENGTH=375
AT5G52750	8.99074	470.141	5.70851	0.00016477	AT5G52750.1 | Symbols: | Heavy metal transport/detoxification superfamily protein | chr5:21384134-21384795 FORWARD LENGTH=139
AT4G14365	10.5001	545.04	5.69788	0.00016477	AT4G14365.1 | Symbols: XBAT34 | XB3 ortholog 4 in Arabidopsis thaliana | chr4:8271660-8273685 REVERSE LENGTH=376
AT1G61470	1.30885	66.4587	5.66609	0.00016477	AT1G61470.1 | Symbols: | Polynucleotidyl transferase, ribonuclease H-like superfamily protein | chr1:22678185-22679021 FORWARD LENGTH=278
AT2G35710	11.4619	573.499	5.64487	0.00016477	AT2G35710.3 | Symbols: | Nucleotide-diphospho-sugar transferases superfamily protein | chr2:15013723-15014070 REVERSE LENGTH=115
AT3G55980	21.6242	1057.85	5.61235	0.00016477	AT3G55980.1 | Symbols: SZF1, ATSZF1 | salt-inducible zinc finger 1 | chr3:20776857-20778599 FORWARD LENGTH=580
AT4G24110	0.88367	43.0573	5.60661	0.00016477	AT4G24110.1 | Symbols: | unknown protein; Has 76 Blast hits to 76 proteins in 13 species: Archae - 0; Bacteria - 0; Metazoa - 1; Fungi - 0; Plants - 75; Viruses - 0; Other Eukaryotes - 0 (source: NCBI BLink). | chr4:12520010-12520762 REVERSE LENGTH=250
AT5G45340	2.89595	138.414	5.57881	0.00016477	AT5G45340.2 | Symbols: CYP707A3 | cytochrome P450, family 707, subfamily A, polypeptide 3 | chr5:18369121-18370909 REVERSE LENGTH=446
AT1G27730	9.85222	469.212	5.57365	0.00016477	AT1G27730.1 | Symbols: STZ, ZAT10 | salt tolerance zinc finger | chr1:9648302-9648985 REVERSE LENGTH=227
AT4G14450	0.743417	35.2657	5.56795	0.00016477	AT4G14450.1 | Symbols: | unknown protein; LOCATED IN: chloroplast; BEST Arabidopsis thaliana protein match is: unknown protein (TAIR:AT3G23170.1); Has 74 Blast hits to 74 proteins in 6 species: Archae - 0; Bacteria - 0; Metazoa - 0; Fungi - 0; Plants - 74; Viruses - 0; Other Eukaryotes - 0 (source: NCBI BLink). | chr4:8309519-8309896 FORWARD LENGTH=125
AT5G28610	5.53709	259.694	5.55154	0.00016477	AT5G28610.1 | Symbols: | BEST Arabidopsis thaliana protein match is: glycine-rich protein (TAIR:AT5G28630.1); Has 1536 Blast hits to 1202 proteins in 136 species: Archae - 0; Bacteria - 8; Metazoa - 888; Fungi - 120; Plants - 71; Viruses - 39; Other Eukaryotes - 410 (source: NCBI BLink). | chr5:10610976-10611347 FORWARD LENGTH=123
AT5G57220	4.14987	192.47	5.53543	0.00016477	AT5G57220.1 | Symbols: CYP81F2 | cytochrome P450, family 81, subfamily F, polypeptide 2 | chr5:23187911-23189681 FORWARD LENGTH=491
AT1G16420	2.38699	109.579	5.52063	0.00016477	AT1G16420.1 | Symbols: ATMC8, MC8 | metacaspase 8 | chr1:5612304-5613829 REVERSE LENGTH=381
AT2G32130	1.56497	71.4975	5.51368	0.00016477	AT2G32130.1 | Symbols: | Plant protein of unknown function (DUF641) | chr2:13654996-13655469 REVERSE LENGTH=157
AT1G35140	10.9331	496.295	5.50442	0.00016477	AT1G35140.1 | Symbols: PHI-1, EXL7 | Phosphate-responsive 1 family protein | chr1:12852089-12853018 FORWARD LENGTH=309
AT5G27420	6.92126	306.594	5.46915	0.00016477	AT5G27420.1 | Symbols: CNI1, ATL31 | carbon/nitrogen insensitive 1 | chr5:9684119-9685225 FORWARD LENGTH=368
AT3G46080	2.79379	118.833	5.41057	0.00016477	AT3G46080.1 | Symbols: | C2H2-type zinc finger family protein | chr3:16922753-16923247 REVERSE LENGTH=164
AT1G59865	0.309836	13.0772	5.39941	0.00016477	AT1G59865.1 | Symbols: | unknown protein; Has 35333 Blast hits to 34131 proteins in 2444 species: Archae - 798; Bacteria - 22429; Metazoa - 974; Fungi - 991; Plants - 531; Viruses - 0; Other Eukaryotes - 9610 (source: NCBI BLink). | chr1:22032323-22033297 REVERSE LENGTH=175
AT5G01100	1.22949	51.4239	5.38631	0.00016477	AT5G01100.1 | Symbols: | O-fucosyltransferase family protein | chr5:34872-37756 REVERSE LENGTH=631
AT1G01560	2.26833	93.077	5.35872	0.00016477	AT1G01560.1 | Symbols: ATMPK11, MPK11 | MAP kinase 11 | chr1:202345-203662 FORWARD LENGTH=275
AT3G50930	5.77938	233.985	5.33936	0.00016477	AT3G50930.1 | Symbols: BCS1 | cytochrome BC1 synthesis | chr3:18929817-18931547 FORWARD LENGTH=576
AT1G17147	5.36789	216.599	5.33452	0.00016477	AT1G17147.1 | Symbols: | VQ motif-containing protein | chr1:5863654-5863950 REVERSE LENGTH=98
AT4G30430	0.762333	30.6669	5.33012	0.00016477	AT4G30430.1 | Symbols: TET9 | tetraspanin9 | chr4:14879029-14880272 REVERSE LENGTH=272
AT5G64120	17.1454	678.06	5.30552	0.00016477	AT5G64120.1 | Symbols: | Peroxidase superfamily protein | chr5:25659551-25660946 REVERSE LENGTH=328
AT4G13395	2.54891	98.8926	5.27791	0.00016477	AT4G13395.1 | Symbols: DVL10, RTFL12 | ROTUNDIFOLIA like 12 | chr4:7785883-7786050 REVERSE LENGTH=55
AT1G32970	0.0657744	2.52701	5.26376	0.00662121	AT1G32970.1 | Symbols: | Subtilisin-like serine endopeptidase family protein | chr1:11948721-11951982 REVERSE LENGTH=734
AT3G44260	12.8508	483.005	5.2321	0.00016477	AT3G44260.1 | Symbols: | Polynucleotidyl transferase, ribonuclease H-like superfamily protein | chr3:15952213-15953055 REVERSE LENGTH=280
AT1G33760	0.857501	32.0678	5.22485	0.00016477	AT1G33760.1 | Symbols: | Integrase-type DNA-binding superfamily protein | chr1:12237944-12238498 FORWARD LENGTH=184
AT2G40000	30.0494	1121.95	5.22253	0.00016477	AT2G40000.1 | Symbols: HSPRO2, ATHSPRO2 | ortholog of sugar beet HS1 PRO-1 2 | chr2:16700649-16701956 REVERSE LENGTH=435
AT1G73805	5.98042	222.165	5.21524	0.00016477	AT1G73805.1 | Symbols: | Calmodulin binding protein-like | chr1:27745761-27749178 REVERSE LENGTH=451
AT4G18195	1.16377	42.6651	5.19618	0.00016477	AT4G18195.1 | Symbols: ATPUP8, PUP8 | purine permease 8 | chr4:10069718-10070974 FORWARD LENGTH=394
AT4G05145	0.16833	6.13403	5.18747	0.000614276
AT4G35180	1.14702	41.274	5.16927	0.00016477	AT4G35180.1 | Symbols: LHT7 | LYS/HIS transporter 7 | chr4:16738517-16740385 REVERSE LENGTH=478
AT2G33580	3.27411	117.327	5.16329	0.00016477	AT2G33580.1 | Symbols: | Protein kinase superfamily protein | chr2:14219848-14221842 REVERSE LENGTH=664
AT1G17420	3.40795	121.109	5.15126	0.00016477	AT1G17420.1 | Symbols: LOX3 | lipoxygenase 3 | chr1:5977512-5981384 FORWARD LENGTH=919
AT4G27280	45.8125	1626.92	5.15026	0.00016477	AT4G27280.1 | Symbols: | Calcium-binding EF-hand family protein | chr4:13663770-13664162 REVERSE LENGTH=130
AT5G57560	59.4658	2097.03	5.14015	0.00016477	AT5G57560.1 | Symbols: TCH4, XTH22 | Xyloglucan endotransglucosylase/hydrolase family protein | chr5:23307296-23308235 REVERSE LENGTH=284
AT4G15975	0.269457	9.50127	5.13999	0.00016477	AT4G15975.1 | Symbols: | RING/U-box superfamily protein | chr4:9052313-9053020 FORWARD LENGTH=235
AT3G61190	2.2059	77.5727	5.13611	0.00016477	AT3G61190.1 | Symbols: BAP1 | BON association protein 1 | chr3:22650837-22651415 REVERSE LENGTH=192
AT1G16130	2.10917	73.9794	5.13237	0.00016477	AT1G16130.1 | Symbols: WAKL2 | wall associated kinase-like 2 | chr1:5525634-5528047 FORWARD LENGTH=748
AT5G09876	0.855856	29.5089	5.10764	0.00016477	AT5G09876.1 | Symbols: | unknown protein; FUNCTIONS IN: molecular_function unknown; INVOLVED IN: biological_process unknown; LOCATED IN: cellular_component unknown; Has 5 Blast hits to 5 proteins in 2 species: Archae - 0; Bacteria - 0; Metazoa - 0; Fungi - 0; Plants - 5; Viruses - 0; Other Eukaryotes - 0 (source: NCBI BLink). | chr5:3079987-3080304 FORWARD LENGTH=105
AT1G08860	0.0676026	2.3262	5.10475	0.00662121	AT1G08860.1 | Symbols: BON3 | Calcium-dependent phospholipid-binding Copine family protein | chr1:2842153-2846138 FORWARD LENGTH=584
AT2G38470	36.6978	1260.86	5.10257	0.00016477	AT2G38470.1 | Symbols: WRKY33, ATWRKY33 | WRKY DNA-binding protein 33 | chr2:16108476-16110539 FORWARD LENGTH=519
AT3G09520	1.46784	50.2191	5.09647	0.00016477	AT3G09520.1 | Symbols: ATEXO70H4, EXO70H4 | exocyst subunit exo70 family protein H4 | chr3:2923743-2925629 FORWARD LENGTH=628
AT2G35658	4.2884	146.65	5.0958	0.00016477	AT2G35658.3 | Symbols: | unknown protein; FUNCTIONS IN: molecular_function unknown; INVOLVED IN: biological_process unknown; LOCATED IN: cellular_component unknown; BEST Arabidopsis thaliana protein match is: unknown protein (TAIR:AT4G16840.1); Has 30201 Blast hits to 17322 proteins in 780 species: Archae - 12; Bacteria - 1396; Metazoa - 17338; Fungi - 3422; Plants - 5037; Viruses - 0; Other Euka…
AT5G35735	25.5884	874.776	5.09535	0.00016477	AT5G35735.1 | Symbols: | Auxin-responsive family protein | chr5:13900913-13902934 REVERSE LENGTH=404
AT1G76600	5.53129	187.377	5.08219	0.00016477	AT1G76600.1 | Symbols: | unknown protein; FUNCTIONS IN: molecular_function unknown; INVOLVED IN: N-terminal protein myristoylation; LOCATED IN: nucleolus, nucleus; EXPRESSED IN: 24 plant structures; EXPRESSED DURING: 15 growth stages; BEST Arabidopsis thaliana protein match is: unknown protein (TAIR:AT1G21010.1); Has 220 Blast hits to 220 proteins in 14 species: Archae - 0; Bacteria - 0; Metazoa …
AT1G69930	0.178591	6.04551	5.08114	0.00032034	AT1G69930.1 | Symbols: ATGSTU11, GSTU11 | glutathione S-transferase TAU 11 | chr1:26337735-26338690 REVERSE LENGTH=234
AT5G01900	1.11373	37.1	5.05795	0.00016477	AT5G01900.1 | Symbols: WRKY62, ATWRKY62 | WRKY DNA-binding protein 62 | chr5:351136-352013 REVERSE LENGTH=263
AT4G23190	6.16314	205.276	5.05776	0.00016477	AT4G23190.1 | Symbols: CRK11, AT-RLK3 | cysteine-rich RLK (RECEPTOR-like protein kinase) 11 | chr4:12141197-12143710 REVERSE LENGTH=667
AT1G32920	47.4808	1534.14	5.01394	0.00016477	AT1G32920.1 | Symbols: | unknown protein; FUNCTIONS IN: molecular_function unknown; INVOLVED IN: response to wounding; LOCATED IN: endomembrane system; EXPRESSED IN: 23 plant structures; EXPRESSED DURING: 13 growth stages; BEST Arabidopsis thaliana protein match is: unknown protein (TAIR:AT1G32928.1); Has 42 Blast hits to 42 proteins in 8 species: Archae - 0; Bacteria - 0; Metazoa - 0; Fungi - 0;…
AT1G18300	5.9805	192.691	5.00988	0.00016477	AT1G18300.1 | Symbols: atnudt4, NUDT4 | nudix hydrolase homolog 4 | chr1:6299841-6300799 FORWARD LENGTH=207
AT1G63860	0.0292991	0.932202	4.99171	0.000757651	AT1G63860.2 | Symbols: | Disease resistance protein (TIR-NBS-LRR class) family | chr1:23701805-23706005 REVERSE LENGTH=988
AT5G61600	10.4949	330.155	4.97538	0.00016477	AT5G61600.1 | Symbols: ERF104 | ethylene response factor 104 | chr5:24766643-24767368 REVERSE LENGTH=241
AT1G76650	6.86576	213.224	4.9568	0.00016477	AT1G76650.3 | Symbols: CML38 | calmodulin-like 38 | chr1:28766909-28767442 REVERSE LENGTH=177
AT1G14480	1.79308	55.3852	4.94899	0.00016477	AT1G14480.2 | Symbols: | Ankyrin repeat family protein | chr1:4956404-4957888 FORWARD LENGTH=398
AT2G17660	0.756284	23.1981	4.93893	0.00032034	AT2G17660.1 | Symbols: | RPM1-interacting protein 4 (RIN4) family protein | chr2:7673359-7673568 FORWARD LENGTH=69
AT5G66210	18.208	556.988	4.935	0.00016477	AT5G66210.1 | Symbols: CPK28 | calcium-dependent protein kinase 28 | chr5:26456681-26459434 REVERSE LENGTH=523
AT4G03450	0.27755	8.4277	4.92432	0.00016477	AT4G03450.1 | Symbols: | Ankyrin repeat family protein | chr4:1529612-1531736 REVERSE LENGTH=641
AT1G24145	1.05853	32.0078	4.91829	0.00016477	AT1G24145.1 | Symbols: | unknown protein; FUNCTIONS IN: molecular_function unknown; INVOLVED IN: biological_process unknown; LOCATED IN: endomembrane system; Has 3 Blast hits to 3 proteins in 1 species: Archae - 0; Bacteria - 0; Metazoa - 0; Fungi - 0; Plants - 3; Viruses - 0; Other Eukaryotes - 0 (source: NCBI BLink). | chr1:8541040-8541616 FORWARD LENGTH=128
AT5G17350	4.65979	139.633	4.90523	0.00016477	AT5G17350.1 | Symbols: | unknown protein; FUNCTIONS IN: molecular_function unknown; INVOLVED IN: N-terminal protein myristoylation; LOCATED IN: cellular_component unknown; EXPRESSED IN: 15 plant structures; EXPRESSED DURING: 8 growth stages; BEST Arabidopsis thaliana protein match is: unknown protein (TAIR:AT3G03280.1); Has 1807 Blast hits to 1807 proteins in 277 species: Archae - 0; Bacteria - 0…
AT1G28480	2.71051	81.1119	4.90328	0.00016477	AT1G28480.1 | Symbols: GRX480, roxy19 | Thioredoxin superfamily protein | chr1:10013634-10014047 REVERSE LENGTH=137
AT3G17690	1.22322	36.3634	4.89373	0.00016477	AT3G17690.1 | Symbols: ATCNGC19, CNGC19 | cyclic nucleotide gated channel 19 | chr3:6045382-6048339 FORWARD LENGTH=729
AT1G19020	43.5407	1289.37	4.88816	0.00016477	AT1G19020.1 | Symbols: | unknown protein; BEST Arabidopsis thaliana protein match is: unknown protein (TAIR:AT3G48180.1); Has 88 Blast hits to 88 proteins in 15 species: Archae - 0; Bacteria - 0; Metazoa - 0; Fungi - 0; Plants - 88; Viruses - 0; Other Eukaryotes - 0 (source: NCBI BLink). | chr1:6568142-6568402 FORWARD LENGTH=86
AT4G33050	22.2397	656.872	4.8844	0.00016477	AT4G33050.1 | Symbols: EDA39 | calmodulin-binding family protein | chr4:15945235-15946736 REVERSE LENGTH=374
AT2G05050	0.292231	8.38815	4.84317	0.00662121	AT2G05050.1 | Symbols: | Protein phosphatase 2C family protein | chr2:1794035-1795069 FORWARD LENGTH=193
AT3G15518	3.46025	98.6961	4.83404	0.00016477	AT3G15518.1 | Symbols: | unknown protein; FUNCTIONS IN: molecular_function unknown; INVOLVED IN: biological_process unknown; LOCATED IN: cellular_component unknown; Has 30201 Blast hits to 17322 proteins in 780 species: Archae - 12; Bacteria - 1396; Metazoa - 17338; Fungi - 3422; Plants - 5037; Viruses - 0; Other Eukaryotes - 2996 (source: NCBI BLink). | chr3:5249221-5249541 FORWARD LENGTH=106
AT1G72900	4.73827	134.357	4.82557	0.00016477	AT1G72900.1 | Symbols: | Toll-Interleukin-Resistance (TIR) domain-containing protein | chr1:27432216-27433532 FORWARD LENGTH=363
AT1G09950	0.345036	9.76914	4.82341	0.00016477	AT1G09950.1 | Symbols: RAS1 | RESPONSE TO ABA AND SALT 1 | chr1:3240849-3241541 REVERSE LENGTH=230
AT4G02380	72.0946	2034.54	4.81867	0.00016477	AT4G02380.2 | Symbols: SAG21 | senescence-associated gene 21 | chr4:1046414-1046746 REVERSE LENGTH=78
AT2G25735	18.4613	520.27	4.81668	0.00016477	AT2G25735.1 | Symbols: | unknown protein; Has 31 Blast hits to 31 proteins in 9 species: Archae - 0; Bacteria - 0; Metazoa - 0; Fungi - 0; Plants - 31; Viruses - 0; Other Eukaryotes - 0 (source: NCBI BLink). | chr2:10975345-10975704 REVERSE LENGTH=119
AT2G40140	19.1267	538.31	4.81478	0.00016477	AT2G40140.2 | Symbols: CZF1, ZFAR1, SZF2, ATSZF2 | zinc finger (CCCH-type) family protein | chr2:16772537-16774330 FORWARD LENGTH=597
AT2G39650	4.15796	116.447	4.80765	0.00016477	AT2G39650.1 | Symbols: | Protein of unknown function (DUF506) | chr2:16528094-16529274 REVERSE LENGTH=291
AT1G18570	8.47071	231.625	4.77317	0.00016477	AT1G18570.1 | Symbols: MYB51, AtMYB51, BW51A, BW51B, HIG1 | myb domain protein 51 | chr1:6389765-6391026 FORWARD LENGTH=352
AT4G39670	6.41511	174.919	4.76907	0.00016477	AT4G39670.1 | Symbols: | Glycolipid transfer protein (GLTP) family protein | chr4:18410172-18410861 FORWARD LENGTH=229
AT1G79680	0.163211	4.44778	4.76827	0.00016477	AT1G79680.1 | Symbols: WAKL10, ATWAKL10 | WALL ASSOCIATED KINASE (WAK)-LIKE 10 | chr1:29980188-29982749 REVERSE LENGTH=769
AT4G23610	1.76484	48.0169	4.76593	0.00016477	AT4G23610.1 | Symbols: | Late embryogenesis abundant (LEA) hydroxyproline-rich glycoprotein family | chr4:12314037-12314723 FORWARD LENGTH=228
AT5G39245	0.0938569	2.54156	4.75911	0.00016477
AT5G39580	12.1918	328.563	4.75219	0.00016477	AT5G39580.1 | Symbols: | Peroxidase superfamily protein | chr5:15847281-15849027 REVERSE LENGTH=319
AT4G21390	2.68129	71.6095	4.73915	0.00016477	AT4G21390.1 | Symbols: B120 | S-locus lectin protein kinase family protein | chr4:11394458-11397474 REVERSE LENGTH=849
AT2G36690	1.22747	32.7502	4.73774	0.00016477	AT2G36690.1 | Symbols: | 2-oxoglutarate (2OG) and Fe(II)-dependent oxygenase superfamily protein | chr2:15379930-15381987 FORWARD LENGTH=366
AT1G23710	10.3164	272.628	4.72392	0.00016477	AT1G23710.1 | Symbols: | Protein of unknown function (DUF1645) | chr1:8385363-8386250 FORWARD LENGTH=295
AT2G41100	123.348	3246.39	4.71803	0.00016477	AT2G41100.2 | Symbols: TCH3, ATCAL4 | Calcium-binding EF hand family protein | chr2:17138706-17139406 FORWARD LENGTH=199
AT3G07195	12.7271	330.123	4.69702	0.00016477	AT3G07195.1 | Symbols: | RPM1-interacting protein 4 (RIN4) family protein | chr3:2288959-2290309 FORWARD LENGTH=225
AT1G73540	16.026	414.997	4.69461	0.00016477	AT1G73540.1 | Symbols: atnudt21, NUDT21 | nudix hydrolase homolog 21 | chr1:27645880-27646571 REVERSE LENGTH=198
AT4G29740	1.59406	41.0987	4.68831	0.00016477	AT4G29740.1 | Symbols: CKX4, ATCKX4 | cytokinin oxidase 4 | chr4:14566351-14568754 FORWARD LENGTH=428
AT2G32210	5.68399	146.143	4.68433	0.00016477	AT2G32210.1 | Symbols: | unknown protein; BEST Arabidopsis thaliana protein match is: unknown protein (TAIR:AT2G32190.1); Has 214 Blast hits to 214 proteins in 21 species: Archae - 0; Bacteria - 0; Metazoa - 1; Fungi - 10; Plants - 203; Viruses - 0; Other Eukaryotes - 0 (source: NCBI BLink). | chr2:13678077-13678554 FORWARD LENGTH=71
AT5G41740	3.55683	91.1405	4.67943	0.00016477	AT5G41740.1 | Symbols: | Disease resistance protein (TIR-NBS-LRR class) family | chr5:16688687-16692235 FORWARD LENGTH=1046
AT2G17040	7.4166	187.837	4.66258	0.00016477	AT2G17040.1 | Symbols: anac036, NAC036 | NAC domain containing protein 36 | chr2:7407123-7408120 FORWARD LENGTH=276
AT4G37370	0.754823	19.0462	4.65722	0.00016477	AT4G37370.1 | Symbols: CYP81D8 | cytochrome P450, family 81, subfamily D, polypeptide 8 | chr4:17569971-17571678 REVERSE LENGTH=497
AT5G04340	12.6058	316.249	4.64891	0.00016477	AT5G04340.1 | Symbols: C2H2, CZF2, ZAT6 | zinc finger of Arabidopsis thaliana 6 | chr5:1216321-1217037 REVERSE LENGTH=238
AT4G21920	0.749919	18.7463	4.64373	0.00032034	AT4G21920.1 | Symbols: | unknown protein; FUNCTIONS IN: molecular_function unknown; INVOLVED IN: N-terminal protein myristoylation; LOCATED IN: cellular_component unknown; BEST Arabidopsis thaliana protein match is: unknown protein (TAIR:AT3G20340.1); Has 40 Blast hits to 40 proteins in 10 species: Archae - 0; Bacteria - 0; Metazoa - 0; Fungi - 0; Plants - 40; Viruses - 0; Other Eukaryotes - 0 (s…
AT1G36622	8.97785	223.979	4.64085	0.00016477	AT1G36622.1 | Symbols: | unknown protein; LOCATED IN: endomembrane system; BEST Arabidopsis thaliana protein match is: unknown protein (TAIR:AT1G36640.1); Has 12 Blast hits to 12 proteins in 2 species: Archae - 0; Bacteria - 0; Metazoa - 0; Fungi - 0; Plants - 12; Viruses - 0; Other Eukaryotes - 0 (source: NCBI BLink). | chr1:13836417-13836925 REVERSE LENGTH=74
AT1G50750	0.341841	8.47124	4.63117	0.00016477	AT1G50750.1 | Symbols: | Plant mobile domain protein family | chr1:18809184-18812050 REVERSE LENGTH=816
AT2G26530	14.1227	345.529	4.61272	0.00016477	AT2G26530.1 | Symbols: AR781 | Protein of unknown function (DUF1645) | chr2:11283036-11283989 REVERSE LENGTH=317
AT1G32928	3.54464	86.3528	4.60653	0.00016477	AT1G32928.1 | Symbols: | unknown protein; BEST Arabidopsis thaliana protein match is: unknown protein (TAIR:AT1G32920.1); Has 35333 Blast hits to 34131 proteins in 2444 species: Archae - 798; Bacteria - 22429; Metazoa - 974; Fungi - 991; Plants - 531; Viruses - 0; Other Eukaryotes - 9610 (source: NCBI BLink). | chr1:11931332-11931586 FORWARD LENGTH=84
AT3G21780	0.973761	23.4353	4.58897	0.00016477	AT3G21780.1 | Symbols: UGT71B6 | UDP-glucosyl transferase 71B6 | chr3:7675051-7676490 REVERSE LENGTH=479
AT1G24140	1.98391	47.4514	4.58003	0.00016477	AT1G24140.1 | Symbols: | Matrixin family protein | chr1:8536131-8537285 REVERSE LENGTH=384
AT2G31880	33.8993	810.22	4.57899	0.00016477	AT2G31880.1 | Symbols: SOBIR1, EVR | Leucine-rich repeat protein kinase family protein | chr2:13554920-13556845 FORWARD LENGTH=641
AT2G22500	10.8351	257.178	4.56898	0.00016477	AT2G22500.1 | Symbols: UCP5, ATPUMP5, DIC1 | uncoupling protein 5 | chr2:9563531-9564472 REVERSE LENGTH=313
AT4G02330	4.09081	95.9621	4.55201	0.00016477	AT4G02330.1 | Symbols: ATPMEPCRB | Plant invertase/pectin methylesterase inhibitor superfamily | chr4:1032479-1034928 FORWARD LENGTH=573
AT4G08555	4.37849	102.37	4.54722	0.00016477	AT4G08555.1 | Symbols: | unknown protein; FUNCTIONS IN: molecular_function unknown; INVOLVED IN: biological_process unknown; LOCATED IN: cellular_component unknown; EXPRESSED IN: cultured cell; Has 4 Blast hits to 4 proteins in 2 species: Archae - 0; Bacteria - 0; Metazoa - 0; Fungi - 0; Plants - 4; Viruses - 0; Other Eukaryotes - 0 (source: NCBI BLink). | chr4:5448191-5448400 FORWARD LENGTH=69
AT3G46070	0.29848	6.95795	4.54296	0.00350748	AT3G46070.1 | Symbols: | C2H2-type zinc finger family protein | chr3:16920445-16920957 REVERSE LENGTH=170
AT5G24600	0.484313	11.2558	4.53859	0.00016477	AT5G24600.1 | Symbols: | Protein of unknown function, DUF599 | chr5:8421790-8423342 REVERSE LENGTH=248
AT1G65486	12.8406	296.349	4.52852	0.00016477	AT1G65486.2 | Symbols: | unknown protein; FUNCTIONS IN: molecular_function unknown; INVOLVED IN: biological_process unknown; LOCATED IN: chloroplast; BEST Arabidopsis thaliana protein match is: unknown protein (TAIR:AT1G65490.1); Has 16 Blast hits to 16 proteins in 2 species: Archae - 0; Bacteria - 0; Metazoa - 0; Fungi - 0; Plants - 16; Viruses - 0; Other Eukaryotes - 0 (source: NCBI BLink). | c…
AT3G21150	5.57228	128.579	4.52825	0.00016477	AT3G21150.1 | Symbols: BBX32 | B-box 32 | chr3:7412713-7413390 REVERSE LENGTH=225
AT2G35930	12.2921	282.821	4.52409	0.00016477	AT2G35930.1 | Symbols: PUB23 | plant U-box 23 | chr2:15083101-15084336 REVERSE LENGTH=411
AT3G57450	35.837	821.565	4.51885	0.00016477	AT3G57450.1 | Symbols: | unknown protein; Has 65 Blast hits to 65 proteins in 11 species: Archae - 0; Bacteria - 0; Metazoa - 0; Fungi - 0; Plants - 65; Viruses - 0; Other Eukaryotes - 0 (source: NCBI BLink). | chr3:21262028-21262318 FORWARD LENGTH=96
AT4G12720	26.0236	595.94	4.51727	0.00016477	AT4G12720.3 | Symbols: AtNUDT7, GFG1, ATNUDX7 | MutT/nudix family protein | chr4:7487716-7489557 FORWARD LENGTH=282
AT3G22910	0.782461	17.905	4.5162	0.00016477	AT3G22910.1 | Symbols: | ATPase E1-E2 type family protein / haloacid dehalogenase-like hydrolase family protein | chr3:8116335-8119388 REVERSE LENGTH=1017
AT5G64310	32.5917	726.74	4.47886	0.00016477	AT5G64310.1 | Symbols: AGP1, ATAGP1 | arabinogalactan protein 1 | chr5:25722018-25722413 FORWARD LENGTH=131
AT3G28340	4.3147	96.0489	4.47644	0.00016477	AT3G28340.1 | Symbols: GATL10 | galacturonosyltransferase-like 10 | chr3:10589396-10590493 REVERSE LENGTH=365
AT5G41750	2.12015	46.9858	4.46998	0.00016477	AT5G41750.1 | Symbols: | Disease resistance protein (TIR-NBS-LRR class) family | chr5:16694047-16697527 FORWARD LENGTH=1068
AT5G39670	16.2326	357.076	4.45926	0.00016477	AT5G39670.1 | Symbols: | Calcium-binding EF-hand family protein | chr5:15883270-15883884 FORWARD LENGTH=204
AT1G14540	7.88372	173.341	4.4586	0.00016477	AT1G14540.1 | Symbols: | Peroxidase superfamily protein | chr1:4974233-4975600 REVERSE LENGTH=315
AT1G55450	76.6926	1672.26	4.44657	0.00016477	AT1G55450.2 | Symbols: | S-adenosyl-L-methionine-dependent methyltransferases superfamily protein | chr1:20705274-20706825 REVERSE LENGTH=320
AT4G08260	0.296126	6.38824	4.43113	0.00662121	AT4G08260.1 | Symbols: | Protein phosphatase 2C family protein | chr4:5200847-5201865 FORWARD LENGTH=212
AT3G60420	6.12282	130.846	4.41753	0.00016477	AT3G60420.3 | Symbols: | Phosphoglycerate mutase family protein | chr3:22336113-22337330 FORWARD LENGTH=258
AT2G41640	9.72519	207.405	4.41458	0.00016477	AT2G41640.1 | Symbols: | Glycosyltransferase family 61 protein | chr2:17360654-17362391 FORWARD LENGTH=500
AT3G57640	1.79298	38.1852	4.41258	0.00016477	AT3G57640.1 | Symbols: | Protein kinase superfamily protein | chr3:21344921-21345991 REVERSE LENGTH=356
AT1G27770	22.1866	471.896	4.41071	0.00016477	AT1G27770.1 | Symbols: ACA1, PEA1 | autoinhibited Ca2+-ATPase 1 | chr1:9671912-9676010 REVERSE LENGTH=1020
AT4G34150	54.3626	1151.29	4.4045	0.00016477	AT4G34150.1 | Symbols: | Calcium-dependent lipid-binding (CaLB domain) family protein | chr4:16355035-16356955 FORWARD LENGTH=247
AT1G58225	0.34059	7.19653	4.40119	0.00016477	AT1G58225.1 | Symbols: | unknown protein; FUNCTIONS IN: molecular_function unknown; INVOLVED IN: biological_process unknown; LOCATED IN: endomembrane system; Has 4 Blast hits to 4 proteins in 2 species: Archae - 0; Bacteria - 0; Metazoa - 0; Fungi - 0; Plants - 4; Viruses - 0; Other Eukaryotes - 0 (source: NCBI BLink). | chr1:21564205-21564995 FORWARD LENGTH=143
AT5G22250	3.36269	70.7572	4.39519	0.00016477	AT5G22250.1 | Symbols: | Polynucleotidyl transferase, ribonuclease H-like superfamily protein | chr5:7365605-7366441 REVERSE LENGTH=278
AT3G59080	5.69792	118.974	4.38407	0.00016477	AT3G59080.1 | Symbols: | Eukaryotic aspartyl protease family protein | chr3:21836812-21838419 FORWARD LENGTH=535
AT1G17380	1.41207	29.4673	4.38323	0.00016477	AT1G17380.1 | Symbols: JAZ5, TIFY11A | jasmonate-zim-domain protein 5 | chr1:5955654-5957070 REVERSE LENGTH=274
AT5G54490	13.1209	273.242	4.38024	0.00016477	AT5G54490.1 | Symbols: PBP1 | pinoid-binding protein 1 | chr5:22121458-22121841 FORWARD LENGTH=127
AT1G69920	0.467984	9.70887	4.37477	0.00016477	AT1G69920.1 | Symbols: ATGSTU12, GSTU12 | glutathione S-transferase TAU 12 | chr1:26334395-26335537 REVERSE LENGTH=254
AT3G48520	0.173239	3.57122	4.36558	0.00016477	AT3G48520.1 | Symbols: CYP94B3 | cytochrome P450, family 94, subfamily B, polypeptide 3 | chr3:17975104-17976624 REVERSE LENGTH=506
AT4G26200	2.05241	42.2198	4.36253	0.00016477	AT4G26200.1 | Symbols: ACS7, ATACS7 | 1-amino-cyclopropane-1-carboxylate synthase 7 | chr4:13275307-13276946 FORWARD LENGTH=447
AT2G30020	5.37387	110.426	4.36097	0.00016477	AT2G30020.1 | Symbols: | Protein phosphatase 2C family protein | chr2:12814437-12815904 FORWARD LENGTH=396
AT5G65600	0.379325	7.64471	4.33296	0.00016477	AT5G65600.1 | Symbols: | Concanavalin A-like lectin protein kinase family protein | chr5:26216126-26218153 REVERSE LENGTH=675
AT1G57990	73.2428	1466.05	4.3231	0.00016477	AT1G57990.1 | Symbols: ATPUP18, PUP18 | purine permease 18 | chr1:21441700-21442872 REVERSE LENGTH=390
AT4G20830	29.3587	582.775	4.31108	0.00016477	AT4G20830.2 | Symbols: | FAD-binding Berberine family protein | chr4:11155486-11157108 FORWARD LENGTH=540
AT4G08040	3.02145	59.8024	4.30689	0.00016477	AT4G08040.1 | Symbols: ACS11 | 1-aminocyclopropane-1-carboxylate synthase 11 | chr4:4887112-4888939 FORWARD LENGTH=460
AT1G64065	3.54956	70.1231	4.30418	0.00016477	AT1G64065.1 | Symbols: | Late embryogenesis abundant (LEA) hydroxyproline-rich glycoprotein family | chr1:23778628-23779272 FORWARD LENGTH=214
AT4G24380	16.3022	321.246	4.30054	0.00016477	AT4G24380.1 | Symbols: | INVOLVED IN: 10-formyltetrahydrofolate biosynthetic process, folic acid and derivative biosynthetic process; EXPRESSED IN: 24 plant structures; EXPRESSED DURING: 15 growth stages; CONTAINS InterPro DOMAIN/s: Serine hydrolase (InterPro:IPR005645); BEST Arabidopsis thaliana protein match is: alpha/beta-Hydrolases superfamily protein (TAIR:AT5G65400.1); Has 30201 Blast hits …
AT1G72920	4.01268	79.0631	4.30037	0.00016477	AT1G72920.1 | Symbols: | Toll-Interleukin-Resistance (TIR) domain family protein | chr1:27437947-27438868 FORWARD LENGTH=275
AT3G11840	3.63057	71.4485	4.29864	0.00016477	AT3G11840.1 | Symbols: PUB24 | plant U-box 24 | chr3:3736578-3738250 REVERSE LENGTH=470
AT2G34930	7.82954	153.505	4.29322	0.00016477	AT2G34930.1 | Symbols: | disease resistance family protein / LRR family protein | chr2:14737169-14739886 REVERSE LENGTH=905
AT1G33610	4.79648	93.8478	4.29027	0.00016477	AT1G33610.1 | Symbols: | Leucine-rich repeat (LRR) family protein | chr1:12188910-12190346 FORWARD LENGTH=478
AT5G47230	9.07467	177.4	4.28902	0.00016477	AT5G47230.1 | Symbols: ERF5, ATERF-5, ATERF5 | ethylene responsive element binding factor 5 | chr5:19180072-19180974 FORWARD LENGTH=300
AT5G54720	11.27	219.82	4.28576	0.00016477	AT5G54720.1 | Symbols: | Ankyrin repeat family protein | chr5:22232295-22232852 REVERSE LENGTH=185
AT2G26380	0.192197	3.74517	4.28437	0.00016477	AT2G26380.1 | Symbols: | Leucine-rich repeat (LRR) family protein | chr2:11226615-11228057 REVERSE LENGTH=480
AT3G45640	74.3246	1441.5	4.27759	0.00016477	AT3G45640.1 | Symbols: ATMPK3, MPK3, ATMAPK3 | mitogen-activated protein kinase 3 | chr3:16756918-16758476 FORWARD LENGTH=370
AT1G69890	6.68057	129.29	4.2745	0.00016477	AT1G69890.1 | Symbols: | Protein of unknown function (DUF569) | chr1:26323426-26324527 REVERSE LENGTH=279
AT2G32140	1.6231	31.267	4.26782	0.00016477	AT2G32140.1 | Symbols: | transmembrane receptors | chr2:13655714-13657033 REVERSE LENGTH=353
AT1G16110	3.14058	59.9775	4.25532	0.00016477	AT1G16110.1 | Symbols: WAKL6 | wall associated kinase-like 6 | chr1:5518381-5520470 FORWARD LENGTH=642
AT3G57530	30.3729	577.08	4.24791	0.00016477	AT3G57530.1 | Symbols: CPK32, ATCPK32, CDPK32 | calcium-dependent protein kinase 32 | chr3:21296898-21299351 REVERSE LENGTH=538
AT5G46710	4.40004	83.3284	4.24322	0.00016477	AT5G46710.1 | Symbols: | PLATZ transcription factor family protein | chr5:18952839-18954484 REVERSE LENGTH=226
AT5G64660	7.92631	149.475	4.23711	0.00016477	AT5G64660.1 | Symbols: ATCMPG2, CMPG2 | CYS, MET, PRO, and GLY protein 2 | chr5:25842119-25843381 REVERSE LENGTH=420
AT3G52400	38.5607	719.196	4.22118	0.00016477	AT3G52400.1 | Symbols: SYP122, ATSYP122 | syntaxin of plants 122 | chr3:19425835-19427032 REVERSE LENGTH=341
AT1G73550	1.32075	24.6265	4.22078	0.00016477	AT1G73550.2 | Symbols: | Bifunctional inhibitor/lipid-transfer protein/seed storage 2S albumin superfamily protein | chr1:27648024-27648536 REVERSE LENGTH=134
AT1G51820	3.64331	67.8703	4.21946	0.00016477	AT1G51820.1 | Symbols: | Leucine-rich repeat protein kinase family protein | chr1:19237407-19241883 REVERSE LENGTH=885
AT2G01180	23.8463	443.691	4.21772	0.00016477	AT2G01180.2 | Symbols: ATPAP1, PAP1, LPP1, ATLPP1 | phosphatidic acid phosphatase 1 | chr2:107182-108090 REVERSE LENGTH=302
AT1G67856	1.68484	30.9178	4.19775	0.00016477	AT1G67856.1 | Symbols: | RING/U-box superfamily protein | chr1:25442486-25442887 FORWARD LENGTH=133
AT5G66640	2.5516	46.6203	4.19149	0.00016477	AT5G66640.1 | Symbols: DAR3 | DA1-related protein 3 | chr5:26599818-26601765 FORWARD LENGTH=450
AT5G63130	3.87916	70.3414	4.18056	0.00016477	AT5G63130.1 | Symbols: | Octicosapeptide/Phox/Bem1p family protein | chr5:25323190-25323857 FORWARD LENGTH=192
AT3G54150	2.66581	48.2728	4.17856	0.00016477	AT3G54150.1 | Symbols: | S-adenosyl-L-methionine-dependent methyltransferases superfamily protein | chr3:20050802-20052742 REVERSE LENGTH=323
AT5G19240	115.961	2094.55	4.17493	0.00016477	AT5G19240.1 | Symbols: | Glycoprotein membrane precursor GPI-anchored | chr5:6470209-6470981 FORWARD LENGTH=199
AT2G41010	8.94949	161.01	4.1692	0.00016477	AT2G41010.1 | Symbols: ATCAMBP25, CAMBP25 | calmodulin (CAM)-binding protein of 25 kDa | chr2:17114015-17114731 REVERSE LENGTH=238
AT4G11890	0.685292	12.3135	4.16738	0.00016477	AT4G11890.1 | Symbols: | Protein kinase superfamily protein | chr4:7148269-7149772 FORWARD LENGTH=351
AT5G14700	5.25474	94.1495	4.16326	0.00016477	AT5G14700.1 | Symbols: | NAD(P)-binding Rossmann-fold superfamily protein | chr5:4740502-4743327 REVERSE LENGTH=368
AT4G14370	1.25872	22.3888	4.15275	0.00016477	AT4G14370.1 | Symbols: | Disease resistance protein (TIR-NBS-LRR class) family | chr4:8279946-8283263 REVERSE LENGTH=1008
AT1G14550	0.158052	2.79569	4.14474	0.00673588	AT1G14550.1 | Symbols: | Peroxidase superfamily protein | chr1:4979028-4980324 FORWARD LENGTH=321
AT4G11280	10.1156	178.311	4.13973	0.00016477	AT4G11280.1 | Symbols: ACS6, ATACS6 | 1-aminocyclopropane-1-carboxylic acid (acc) synthase 6 | chr4:6864168-6865922 FORWARD LENGTH=495
AT1G67855	1.32793	23.2117	4.1276	0.00016477	AT1G67855.1 | Symbols: | unknown protein; Has 30201 Blast hits to 17322 proteins in 780 species: Archae - 12; Bacteria - 1396; Metazoa - 17338; Fungi - 3422; Plants - 5037; Viruses - 0; Other Eukaryotes - 2996 (source: NCBI BLink). | chr1:25442316-25442598 REVERSE LENGTH=42
AT5G25930	5.11975	89.4436	4.12683	0.00016477	AT5G25930.1 | Symbols: | Protein kinase family protein with leucine-rich repeat domain | chr5:9050880-9053978 FORWARD LENGTH=1005
AT1G61460	1.34371	23.2369	4.11213	0.00016477	AT1G61460.1 | Symbols: | S-locus protein kinase, putative | chr1:22674268-22676735 REVERSE LENGTH=598
AT5G54710	13.0815	225.471	4.10734	0.00016477	AT5G54710.1 | Symbols: | Ankyrin repeat family protein | chr5:22227665-22230500 REVERSE LENGTH=598
AT5G22690	3.3241	57.1087	4.10268	0.00016477	AT5G22690.1 | Symbols: | Disease resistance protein (TIR-NBS-LRR class) family | chr5:7541369-7544888 FORWARD LENGTH=1008
AT2G23810	89.3687	1533.33	4.10076	0.00016477	AT2G23810.1 | Symbols: TET8 | tetraspanin8 | chr2:10135859-10137352 REVERSE LENGTH=273
AT1G67470	5.0651	86.6519	4.09657	0.00016477	AT1G67470.1 | Symbols: | Protein kinase superfamily protein | chr1:25272247-25273416 FORWARD LENGTH=389
AT3G16720	12.0965	206.114	4.09078	0.00016477	AT3G16720.1 | Symbols: ATL2, TL2 | TOXICOS EN LEVADURA 2 | chr3:5692880-5693794 FORWARD LENGTH=304
AT2G02010	0.764012	12.8536	4.07243	0.00016477	AT2G02010.1 | Symbols: GAD4 | glutamate decarboxylase 4 | chr2:474375-476495 REVERSE LENGTH=493
AT1G50740	21.4922	359.848	4.0655	0.00016477	AT1G50740.1 | Symbols: | Transmembrane proteins 14C | chr1:18807861-18808765 FORWARD LENGTH=119
AT5G66070	11.274	188.292	4.06191	0.00016477	AT5G66070.1 | Symbols: | RING/U-box superfamily protein | chr5:26421923-26423033 FORWARD LENGTH=221
AT4G36500	74.1661	1232.79	4.05502	0.00016477	AT4G36500.1 | Symbols: | unknown protein; FUNCTIONS IN: molecular_function unknown; INVOLVED IN: biological_process unknown; LOCATED IN: mitochondrion; EXPRESSED IN: 22 plant structures; EXPRESSED DURING: 13 growth stages; BEST Arabidopsis thaliana protein match is: unknown protein (TAIR:AT2G18210.1); Has 50 Blast hits to 50 proteins in 7 species: Archae - 0; Bacteria - 0; Metazoa - 0; Fungi - 0;…
AT1G20350	0.808997	13.4233	4.05246	0.00016477	AT1G20350.1 | Symbols: ATTIM17-1, TIM17-1 | translocase inner membrane subunit 17-1 | chr1:7043737-7044393 FORWARD LENGTH=218
AT5G57010	1.04892	17.3985	4.05198	0.00016477	AT5G57010.1 | Symbols: | calmodulin-binding family protein | chr5:23068207-23070203 FORWARD LENGTH=495
AT4G18205	19.1035	315.621	4.04629	0.00016477	AT4G18205.1 | Symbols: | Nucleotide-sugar transporter family protein | chr4:10073850-10075065 FORWARD LENGTH=377
AT4G01360	0.390092	6.40296	4.03685	0.00016477	AT4G01360.1 | Symbols: | unknown protein; BEST Arabidopsis thaliana protein match is: Protein of unknown function (DUF793) (TAIR:AT1G01550.2); Has 99 Blast hits to 99 proteins in 25 species: Archae - 0; Bacteria - 10; Metazoa - 0; Fungi - 0; Plants - 89; Viruses - 0; Other Eukaryotes - 0 (source: NCBI BLink). | chr4:565147-566193 FORWARD LENGTH=348
AT3G48630	3.45973	56.6641	4.03371	0.00016477	AT3G48630.1 | Symbols: | unknown protein; BEST Arabidopsis thaliana protein match is: unknown protein (TAIR:AT3G44150.1); Has 64 Blast hits to 64 proteins in 15 species: Archae - 0; Bacteria - 0; Metazoa - 0; Fungi - 0; Plants - 64; Viruses - 0; Other Eukaryotes - 0 (source: NCBI BLink). | chr3:18018234-18018782 REVERSE LENGTH=128
AT2G26190	25.0467	408.629	4.0281	0.00016477	AT2G26190.1 | Symbols: | calmodulin-binding family protein | chr2:11147901-11150082 REVERSE LENGTH=532
AT2G29720	4.26993	69.6113	4.02704	0.00016477	AT2G29720.1 | Symbols: CTF2B | FAD/NAD(P)-binding oxidoreductase family protein | chr2:12700592-12702289 REVERSE LENGTH=427
AT1G21110	41.3668	671.639	4.02114	0.00016477	AT1G21110.1 | Symbols: | O-methyltransferase family protein | chr1:7390110-7391419 REVERSE LENGTH=373
AT5G26920	7.35902	118.339	4.00727	0.00016477	AT5G26920.1 | Symbols: CBP60G | Cam-binding protein 60-like G | chr5:9475860-9478448 FORWARD LENGTH=563
AT1G19770	113.598	1816.32	3.99901	0.00016477	AT1G19770.1 | Symbols: ATPUP14, PUP14 | purine permease 14 | chr1:6832426-6833702 FORWARD LENGTH=393
AT5G47070	6.10551	97.5773	3.99836	0.00016477	AT5G47070.1 | Symbols: | Protein kinase superfamily protein | chr5:19118683-19120528 REVERSE LENGTH=410
AT1G72060	1.32216	21.0676	3.99406	0.00016477	AT1G72060.1 | Symbols: | serine-type endopeptidase inhibitors | chr1:27118494-27118843 FORWARD LENGTH=81
AT5G44568	8.11485	127.779	3.97694	0.00016477	AT5G44568.1 | Symbols: | unknown protein; FUNCTIONS IN: molecular_function unknown; INVOLVED IN: biological_process unknown; LOCATED IN: endomembrane system; Has 19 Blast hits to 19 proteins in 2 species: Archae - 0; Bacteria - 0; Metazoa - 0; Fungi - 0; Plants - 19; Viruses - 0; Other Eukaryotes - 0 (source: NCBI BLink). | chr5:17961379-17962146 REVERSE LENGTH=75
AT3G46620	20.0667	315.182	3.97331	0.00016477	AT3G46620.1 | Symbols: | zinc finger (C3HC4-type RING finger) family protein | chr3:17178837-17180024 REVERSE LENGTH=395
AT3G56880	30.8214	484.034	3.97311	0.00016477	AT3G56880.1 | Symbols: | VQ motif-containing protein | chr3:21060044-21060781 FORWARD LENGTH=245
AT1G72940	7.9124	123.878	3.96866	0.00016477	AT1G72940.1 | Symbols: | Toll-Interleukin-Resistance (TIR) domain-containing protein | chr1:27442278-27443487 FORWARD LENGTH=371
AT3G08720	13.0524	202.996	3.95906	0.00016477	AT3G08720.2 | Symbols: ATPK19, ATPK2 | serine/threonine protein kinase 2 | chr3:2648625-2650407 REVERSE LENGTH=471
AT5G45630	1.79577	27.8211	3.95351	0.00016477	AT5G45630.1 | Symbols: | Protein of unknown function, DUF584 | chr5:18505915-18506259 REVERSE LENGTH=114
AT1G63750	2.87051	44.4711	3.95349	0.00016477	AT1G63750.1 | Symbols: | Disease resistance protein (TIR-NBS-LRR class) family | chr1:23652263-23655333 FORWARD LENGTH=964
AT5G59820	17.1994	262.385	3.93125	0.00016477	AT5G59820.1 | Symbols: RHL41, ZAT12 | C2H2-type zinc finger family protein | chr5:24103073-24103561 FORWARD LENGTH=162
AT2G23270	0.905014	13.7491	3.92525	0.00016477	AT2G23270.1 | Symbols: | unknown protein; FUNCTIONS IN: molecular_function unknown; INVOLVED IN: biological_process unknown; LOCATED IN: endomembrane system; EXPRESSED IN: stem, sperm cell, root, stamen; EXPRESSED DURING: 4 anthesis; BEST Arabidopsis thaliana protein match is: unknown protein (TAIR:AT4G37290.1); Has 36 Blast hits to 35 proteins in 6 species: Archae - 0; Bacteria - 0; Metazoa - 0;…
AT3G56710	10.5009	159.526	3.9252	0.00016477	AT3G56710.1 | Symbols: SIB1 | sigma factor binding protein 1 | chr3:21007053-21007508 REVERSE LENGTH=151
AT1G26380	2.74283	41.1531	3.90726	0.00016477	AT1G26380.1 | Symbols: | FAD-binding Berberine family protein | chr1:9126901-9128508 REVERSE LENGTH=535
AT1G29690	14.5099	216.174	3.89708	0.00016477	AT1G29690.1 | Symbols: CAD1 | MAC/Perforin domain-containing protein | chr1:10379310-10381861 REVERSE LENGTH=561
AT3G21660	0.229113	3.39594	3.88968	0.00016477	AT3G21660.1 | Symbols: | UBX domain-containing protein | chr3:7624495-7626654 REVERSE LENGTH=435
AT3G11820	25.5518	378.694	3.88954	0.00016477	AT3G11820.2 | Symbols: SYP121, AT-SYR1, ATSYP121, SYR1, ATSYR1, PEN1 | syntaxin of plants 121 | chr3:3729540-3730775 REVERSE LENGTH=315
AT1G21320	0.578101	8.56619	3.88926	0.00016477	AT1G21320.2 | Symbols: | nucleotide binding;nucleic acid binding | chr1:7462834-7466164 REVERSE LENGTH=253
AT3G44860	2.88715	42.5779	3.88238	0.00016477	AT3G44860.1 | Symbols: FAMT | farnesoic acid carboxyl-O-methyltransferase | chr3:16379689-16380939 FORWARD LENGTH=348
AT5G26030	30.2336	445.655	3.88171	0.00016477	AT5G26030.2 | Symbols: FC1, FC-I, ATFC-I | ferrochelatase 1 | chr5:9096675-9098752 FORWARD LENGTH=466
AT3G22060	28.9249	425.148	3.87758	0.00016477	AT3G22060.1 | Symbols: | Receptor-like protein kinase-related family protein | chr3:7771065-7772137 FORWARD LENGTH=252
AT5G44070	53.6679	787.056	3.87434	0.00016477	AT5G44070.1 | Symbols: CAD1, ARA8, ATPCS1, PCS1 | phytochelatin synthase 1 (PCS1) | chr5:17734876-17737672 FORWARD LENGTH=485
AT1G51620	2.55367	37.2816	3.86782	0.00016477	AT1G51620.1 | Symbols: | Protein kinase superfamily protein | chr1:19140536-19141638 FORWARD LENGTH=262
AT5G22570	3.8743	56.4736	3.86557	0.00016477	AT5G22570.1 | Symbols: WRKY38, ATWRKY38 | WRKY DNA-binding protein 38 | chr5:7495608-7496707 REVERSE LENGTH=289
AT3G56790	0.245655	3.57822	3.86454	0.00777132	AT3G56790.1 | Symbols: | RNA splicing factor-related | chr3:21033835-21034455 REVERSE LENGTH=206
AT2G20142	7.01121	101.89	3.8612	0.00016477	AT2G20142.1 | Symbols: | Toll-Interleukin-Resistance (TIR) domain family protein | chr2:8695387-8696566 FORWARD LENGTH=313
AT1G59910	9.08865	131.853	3.85872	0.00016477	AT1G59910.1 | Symbols: | Actin-binding FH2 (formin homology 2) family protein | chr1:22054167-22057052 REVERSE LENGTH=929
AT4G10990	0.981246	14.1498	3.85002	0.00016477
AT3G15356	79.5661	1138.33	3.83863	0.00016477	AT3G15356.1 | Symbols: | Legume lectin family protein | chr3:5174603-5175418 REVERSE LENGTH=271
AT5G59550	12.9479	184.89	3.83588	0.00016477	AT5G59550.1 | Symbols: | zinc finger (C3HC4-type RING finger) family protein | chr5:23998422-23999645 REVERSE LENGTH=407
AT4G31550	44.3752	633.213	3.83486	0.00016477	AT4G31550.2 | Symbols: WRKY11, ATWRKY11 | WRKY DNA-binding protein 11 | chr4:15290065-15291458 REVERSE LENGTH=324
AT5G01542	1.16896	16.649	3.83214	0.00016477
AT1G76640	0.509529	7.24927	3.8306	0.00117608	AT1G76640.1 | Symbols: | Calcium-binding EF-hand family protein | chr1:28765324-28765803 REVERSE LENGTH=159
AT1G02400	4.77076	67.7177	3.82724	0.00016477	AT1G02400.1 | Symbols: ATGA2OX4, ATGA2OX6, DTA1, GA2OX6 | gibberellin 2-oxidase 6 | chr1:486964-489391 FORWARD LENGTH=329
AT2G20562	21.4702	304.441	3.82575	0.00016477	AT2G20562.1 | Symbols: | unknown protein; LOCATED IN: endomembrane system; BEST Arabidopsis thaliana protein match is: unknown protein (TAIR:AT2G31090.1); Has 70 Blast hits to 70 proteins in 13 species: Archae - 0; Bacteria - 0; Metazoa - 0; Fungi - 0; Plants - 70; Viruses - 0; Other Eukaryotes - 0 (source: NCBI BLink). | chr2:8850367-8850835 REVERSE LENGTH=73
AT5G42010	3.38306	47.8242	3.82134	0.00016477	AT5G42010.1 | Symbols: | Transducin/WD40 repeat-like superfamily protein | chr5:16802280-16804757 FORWARD LENGTH=709
AT5G27060	0.0836908	1.18072	3.81845	0.00016477	AT5G27060.1 | Symbols: AtRLP53, RLP53 | receptor like protein 53 | chr5:9522534-9525407 REVERSE LENGTH=957
AT2G45760	1.1093	15.5484	3.80905	0.00016477	AT2G45760.1 | Symbols: BAP2, BAL | BON association protein 2 | chr2:18847125-18847748 REVERSE LENGTH=207
AT3G48640	2.32007	32.4735	3.80702	0.00016477	AT3G48640.1 | Symbols: | unknown protein; FUNCTIONS IN: molecular_function unknown; INVOLVED IN: biological_process unknown; LOCATED IN: endomembrane system; EXPRESSED IN: 10 plant structures; EXPRESSED DURING: 10 growth stages; CONTAINS InterPro DOMAIN/s: Protein of unknown function DUF677 (InterPro:IPR007749); BEST Arabidopsis thaliana protein match is: Protein of unknown function (DUF677) (TAI…
AT1G16150	1.67528	23.3729	3.80237	0.00016477	AT1G16150.1 | Symbols: WAKL4 | wall associated kinase-like 4 | chr1:5532415-5534877 FORWARD LENGTH=779
AT1G63880	0.0459194	0.638424	3.79734	0.0014518	AT1G63880.1 | Symbols: | Disease resistance protein (TIR-NBS-LRR class) family | chr1:23712514-23716047 REVERSE LENGTH=1017
AT5G13190	45.2272	625.209	3.78908	0.00016477	AT5G13190.1 | Symbols: | CONTAINS InterPro DOMAIN/s: LPS-induced tumor necrosis factor alpha factor (InterPro:IPR006629); Has 30201 Blast hits to 17322 proteins in 780 species: Archae - 12; Bacteria - 1396; Metazoa - 17338; Fungi - 3422; Plants - 5037; Viruses - 0; Other Eukaryotes - 2996 (source: NCBI BLink). | chr5:4204987-4206205 REVERSE LENGTH=134
AT5G45220	0.634278	8.72853	3.78255	0.00016477	AT5G45220.1 | Symbols: | Disease resistance protein (TIR-NBS-LRR class) family | chr5:18298926-18301069 REVERSE LENGTH=546
AT4G11000	0.495615	6.81834	3.78213	0.00016477	AT4G11000.1 | Symbols: | Ankyrin repeat family protein | chr4:6731020-6732464 FORWARD LENGTH=406
AT5G47220	5.73725	78.5933	3.77597	0.00016477	AT5G47220.1 | Symbols: ATERF2, ATERF-2, ERF2 | ethylene responsive element binding factor 2 | chr5:19172023-19172754 REVERSE LENGTH=243
AT3G49530	17.377	238.008	3.77576	0.00016477	AT3G49530.1 | Symbols: ANAC062, NTL6, NAC062 | NAC domain containing protein 62 | chr3:18362639-18364717 REVERSE LENGTH=469
AT4G02200	14.6742	200.402	3.77154	0.00016477	AT4G02200.1 | Symbols: | Drought-responsive family protein | chr4:972776-974203 FORWARD LENGTH=214
AT1G51270	0.0663226	0.905282	3.77079	0.000757651	AT1G51270.3 | Symbols: | structural molecules;transmembrane receptors;structural molecules | chr1:19007577-19011225 FORWARD LENGTH=637
AT1G30757	2.79152	37.6847	3.75486	0.00016477	AT1G30757.1 | Symbols: | unknown protein; FUNCTIONS IN: molecular_function unknown; INVOLVED IN: biological_process unknown; LOCATED IN: endomembrane system; Has 2 Blast hits to 2 proteins in 1 species: Archae - 0; Bacteria - 0; Metazoa - 0; Fungi - 0; Plants - 2; Viruses - 0; Other Eukaryotes - 0 (source: NCBI BLink). | chr1:10909287-10909391 FORWARD LENGTH=34
AT1G20823	23.3853	315.44	3.75369	0.00016477	AT1G20823.1 | Symbols: | RING/U-box superfamily protein | chr1:7238880-7239473 FORWARD LENGTH=197
AT5G41100	6.69709	89.3767	3.73829	0.00016477	AT5G41100.1 | Symbols: | FUNCTIONS IN: molecular_function unknown; INVOLVED IN: biological_process unknown; LOCATED IN: plasma membrane; EXPRESSED IN: 23 plant structures; EXPRESSED DURING: 13 growth stages; BEST Arabidopsis thaliana protein match is: hydroxyproline-rich glycoprotein family protein (TAIR:AT3G26910.2); Has 1503 Blast hits to 1197 proteins in 220 species: Archae - 4; Bacteria - 108…
AT1G51700	19.3354	257.513	3.73533	0.00016477	AT1G51700.1 | Symbols: ADOF1, DOF1 | DOF zinc finger protein 1 | chr1:19174266-19174850 FORWARD LENGTH=194
AT1G09070	79.4829	1046.46	3.71873	0.00016477	AT1G09070.1 | Symbols: SRC2, (AT)SRC2 | soybean gene regulated by cold-2 | chr1:2927767-2928741 FORWARD LENGTH=324
AT5G05190	3.97135	52.2862	3.71873	0.00016477	AT5G05190.1 | Symbols: | Protein of unknown function (DUF3133) | chr5:1541853-1543875 FORWARD LENGTH=615
AT2G26400	1.17444	15.4334	3.71601	0.00016477	AT2G26400.1 | Symbols: ARD, ATARD3, ARD3 | acireductone dioxygenase 3 | chr2:11232058-11233274 REVERSE LENGTH=199
AT5G41550	2.31547	30.3186	3.71083	0.00016477	AT5G41550.1 | Symbols: | Disease resistance protein (TIR-NBS-LRR class) family | chr5:16617232-16620785 REVERSE LENGTH=1085
AT3G28580	1.21549	15.8024	3.70053	0.00016477	AT3G28580.1 | Symbols: | P-loop containing nucleoside triphosphate hydrolases superfamily protein | chr3:10715736-10717238 FORWARD LENGTH=500
AT4G30280	80.652	1048.25	3.70013	0.00016477	AT4G30280.1 | Symbols: ATXTH18, XTH18 | xyloglucan endotransglucosylase/hydrolase 18 | chr4:14825958-14826998 REVERSE LENGTH=282
AT4G18880	8.86289	114.15	3.68701	0.00016477	AT4G18880.1 | Symbols: AT-HSFA4A, HSF A4A | heat shock transcription factor A4A | chr4:10347769-10349051 REVERSE LENGTH=401
AT1G69840	28.9938	373.177	3.68604	0.00016477	AT1G69840.1 | Symbols: | SPFH/Band 7/PHB domain-containing membrane-associated protein family | chr1:26293932-26295150 REVERSE LENGTH=286
AT5G40000	0.116406	1.49736	3.68519	0.00185432	AT5G40000.1 | Symbols: | P-loop containing nucleoside triphosphate hydrolases superfamily protein | chr5:16011072-16012484 REVERSE LENGTH=470
AT4G40020	0.43038	5.48843	3.67271	0.00016477	AT4G40020.1 | Symbols: | Myosin heavy chain-related protein | chr4:18553453-18555300 REVERSE LENGTH=615
AT4G02410	6.12567	78.0556	3.67156	0.00016477	AT4G02410.1 | Symbols: | Concanavalin A-like lectin protein kinase family protein | chr4:1060086-1062110 REVERSE LENGTH=674
AT1G32960	0.152595	1.94408	3.6713	0.00016477	AT1G32960.1 | Symbols: ATSBT3.3, SBT3.3 | Subtilase family protein | chr1:11945351-11948429 FORWARD LENGTH=777
AT4G01950	11.3784	144.596	3.66766	0.00016477	AT4G01950.1 | Symbols: ATGPAT3, GPAT3 | glycerol-3-phosphate acyltransferase 3 | chr4:844597-846710 REVERSE LENGTH=520
AT1G21120	35.0297	443.346	3.66178	0.00016477	AT1G21120.1 | Symbols: | O-methyltransferase family protein | chr1:7395331-7396640 REVERSE LENGTH=373
AT3G25250	2.11181	26.6644	3.65836	0.00016477	AT3G25250.1 | Symbols: AGC2-1, AGC2, OXI1, AtOXI1 | AGC (cAMP-dependent, cGMP-dependent and protein kinase C) kinase family protein | chr3:9195566-9196949 FORWARD LENGTH=421
AT1G33600	33.2851	416.754	3.64625	0.00016477	AT1G33600.1 | Symbols: | Leucine-rich repeat (LRR) family protein | chr1:12180776-12182212 FORWARD LENGTH=478
AT4G34390	11.6638	144.601	3.63197	0.00016477	AT4G34390.1 | Symbols: XLG2 | extra-large GTP-binding protein 2 | chr4:16441579-16444840 FORWARD LENGTH=861
AT1G09940	9.66485	119.585	3.62915	0.00016477	AT1G09940.1 | Symbols: HEMA2 | Glutamyl-tRNA reductase family protein | chr1:3237224-3239262 REVERSE LENGTH=530
AT5G66675	15.9095	194.972	3.61531	0.00016477	AT5G66675.1 | Symbols: | Protein of unknown function (DUF677) | chr5:26615252-26616571 REVERSE LENGTH=412
AT2G32190	13.0049	157.26	3.59603	0.00016477	AT2G32190.1 | Symbols: | unknown protein; BEST Arabidopsis thaliana protein match is: unknown protein (TAIR:AT2G32210.1); Has 218 Blast hits to 218 proteins in 24 species: Archae - 0; Bacteria - 0; Metazoa - 0; Fungi - 16; Plants - 202; Viruses - 0; Other Eukaryotes - 0 (source: NCBI BLink). | chr2:13674588-13675092 FORWARD LENGTH=71
AT1G19320	0.192332	2.31246	3.58775	0.00846079	AT1G19320.1 | Symbols: | Pathogenesis-related thaumatin superfamily protein | chr1:6679327-6680178 FORWARD LENGTH=247
AT4G28085	16.4803	197.848	3.58558	0.00016477	AT4G28085.1 | Symbols: | unknown protein; Has 30201 Blast hits to 17322 proteins in 780 species: Archae - 12; Bacteria - 1396; Metazoa - 17338; Fungi - 3422; Plants - 5037; Viruses - 0; Other Eukaryotes - 2996 (source: NCBI BLink). | chr4:13960054-13960308 FORWARD LENGTH=84
AT3G50800	4.12008	49.4062	3.58395	0.00016477	AT3G50800.1 | Symbols: | unknown protein; FUNCTIONS IN: molecular_function unknown; INVOLVED IN: N-terminal protein myristoylation; LOCATED IN: cellular_component unknown; BEST Arabidopsis thaliana protein match is: unknown protein (TAIR:AT5G66580.1); Has 249 Blast hits to 249 proteins in 14 species: Archae - 0; Bacteria - 0; Metazoa - 0; Fungi - 0; Plants - 249; Viruses - 0; Other Eukaryotes - 0…
AT3G26980	14.4436	171.161	3.56685	0.00016477	AT3G26980.1 | Symbols: MUB4 | membrane-anchored ubiquitin-fold protein 4 precursor | chr3:9946467-9947444 REVERSE LENGTH=120
AT1G13210	18.4582	217.484	3.55857	0.00016477	AT1G13210.1 | Symbols: ACA.l | autoinhibited Ca2+/ATPase II | chr1:4509252-4513774 REVERSE LENGTH=1203
AT1G65490	80.3116	944.801	3.55633	0.00016477	AT1G65490.1 | Symbols: | unknown protein; FUNCTIONS IN: molecular_function unknown; INVOLVED IN: biological_process unknown; LOCATED IN: endomembrane system; EXPRESSED IN: 22 plant structures; EXPRESSED DURING: 13 growth stages; BEST Arabidopsis thaliana protein match is: unknown protein (TAIR:AT1G65486.1); Has 23 Blast hits to 23 proteins in 2 species: Archae - 0; Bacteria - 0; Metazoa - 0; Fung…
AT3G52520	6.22904	73.0043	3.5509	0.00016477	AT3G52520.1 | Symbols: | unknown protein; BEST Arabidopsis thaliana protein match is: unknown protein (TAIR:AT5G06280.3); Has 24 Blast hits to 24 proteins in 7 species: Archae - 0; Bacteria - 0; Metazoa - 0; Fungi - 0; Plants - 24; Viruses - 0; Other Eukaryotes - 0 (source: NCBI BLink). | chr3:19473483-19473884 FORWARD LENGTH=133
AT5G19230	39.0504	457.658	3.55086	0.00016477	AT5G19230.1 | Symbols: | Glycoprotein membrane precursor GPI-anchored | chr5:6467636-6468337 FORWARD LENGTH=189
AT5G47910	35.3531	414.107	3.55009	0.00016477	AT5G47910.1 | Symbols: RBOHD, ATRBOHD | respiratory burst oxidase homologue D | chr5:19397585-19401768 FORWARD LENGTH=921
AT1G07000	13.1691	153.611	3.54406	0.00016477	AT1G07000.1 | Symbols: ATEXO70B2, EXO70B2 | exocyst subunit exo70 family protein B2 | chr1:2150398-2152305 REVERSE LENGTH=599
AT1G30755	7.59206	88.217	3.53849	0.00016477	AT1G30755.1 | Symbols: | Protein of unknown function (DUF668) | chr1:10905991-10908773 REVERSE LENGTH=615
AT2G31945	4.32363	50.0394	3.53275	0.00016477	AT2G31945.1 | Symbols: | unknown protein; FUNCTIONS IN: molecular_function unknown; INVOLVED IN: biological_process unknown; LOCATED IN: endomembrane system; EXPRESSED IN: 8 plant structures; EXPRESSED DURING: 4 anthesis, petal differentiation and expansion stage; BEST Arabidopsis thaliana protein match is: unknown protein (TAIR:AT1G05575.1); Has 61 Blast hits to 61 proteins in 10 species: Archae…
AT5G48380	18.9833	218.965	3.5279	0.00016477	AT5G48380.1 | Symbols: BIR1 | BAK1-interacting receptor-like kinase 1 | chr5:19604584-19606532 REVERSE LENGTH=620
AT1G02930	31.7377	365.644	3.52617	0.00016477	AT1G02930.2 | Symbols: GSTF6 | glutathione S-transferase 6 | chr1:661363-662191 REVERSE LENGTH=208
AT3G18710	12.2069	140.366	3.52343	0.00016477	AT3G18710.1 | Symbols: PUB29, ATPUB29 | plant U-box 29 | chr3:6434234-6435481 REVERSE LENGTH=415
AT5G48540	35.9833	411.624	3.51593	0.00016477	AT5G48540.1 | Symbols: | receptor-like protein kinase-related family protein | chr5:19669096-19669887 REVERSE LENGTH=263
AT1G20510	29.8175	340.014	3.51136	0.00016477	AT1G20510.2 | Symbols: OPCL1 | OPC-8:0 CoA ligase1 | chr1:7103939-7105856 REVERSE LENGTH=473
AT1G11050	10.9419	124.568	3.50899	0.00016477	AT1G11050.1 | Symbols: | Protein kinase superfamily protein | chr1:3681892-3683769 FORWARD LENGTH=625
AT1G47890	0.269074	3.0625	3.50864	0.00016477	AT1G47890.1 | Symbols: AtRLP7, RLP7 | receptor like protein 7 | chr1:17643976-17647035 FORWARD LENGTH=1019
AT2G14670	0.0694052	0.789522	3.50787	0.00117608	AT2G14670.1 | Symbols: ATSUC8, SUC8 | sucrose-proton symporter 8 | chr2:6274606-6276317 REVERSE LENGTH=492
AT1G28190	4.68038	53.1974	3.50666	0.00016477	AT1G28190.1 | Symbols: | unknown protein; BEST Arabidopsis thaliana protein match is: unknown protein (TAIR:AT5G12340.1); Has 166 Blast hits to 162 proteins in 36 species: Archae - 0; Bacteria - 2; Metazoa - 15; Fungi - 5; Plants - 124; Viruses - 0; Other Eukaryotes - 20 (source: NCBI BLink). | chr1:9847015-9847815 REVERSE LENGTH=266
AT5G10695	14.2366	161.759	3.50616	0.00016477	AT5G10695.1 | Symbols: | unknown protein; BEST Arabidopsis thaliana protein match is: unknown protein (TAIR:AT5G57123.1); Has 30201 Blast hits to 17322 proteins in 780 species: Archae - 12; Bacteria - 1396; Metazoa - 17338; Fungi - 3422; Plants - 5037; Viruses - 0; Other Eukaryotes - 2996 (source: NCBI BLink). | chr5:3377817-3378020 FORWARD LENGTH=67
AT1G51660	9.80972	111.439	3.5059	0.00016477	AT1G51660.1 | Symbols: ATMKK4, MKK4, ATMEK4 | mitogen-activated protein kinase kinase 4 | chr1:19154575-19155675 FORWARD LENGTH=366
AT2G25460	2.23164	25.2645	3.50093	0.00016477	AT2G25460.1 | Symbols: | CONTAINS InterPro DOMAIN/s: C2 calcium-dependent membrane targeting (InterPro:IPR000008); BEST Arabidopsis thaliana protein match is: unknown protein (TAIR:AT5G04860.1); Has 108 Blast hits to 69 proteins in 11 species: Archae - 0; Bacteria - 0; Metazoa - 0; Fungi - 0; Plants - 108; Viruses - 0; Other Eukaryotes - 0 (source: NCBI BLink). | chr2:10833175-10835374 REVERSE LE…
AT4G39580	1.56776	17.7337	3.49972	0.00016477	AT4G39580.1 | Symbols: | Galactose oxidase/kelch repeat superfamily protein | chr4:18385684-18386811 REVERSE LENGTH=375
AT5G42930	0.384061	4.31918	3.49135	0.00016477	AT5G42930.1 | Symbols: | alpha/beta-Hydrolases superfamily protein | chr5:17210738-17214152 REVERSE LENGTH=467
AT3G11010	0.0670518	0.753869	3.49097	0.00972677	AT3G11010.1 | Symbols: AtRLP34, RLP34 | receptor like protein 34 | chr3:3450988-3453672 REVERSE LENGTH=894
AT4G30090	0.917975	10.3049	3.48874	0.00016477	AT4G30090.1 | Symbols: | | chr4:14709135-14711612 REVERSE LENGTH=388
AT4G23310	3.25967	36.4425	3.48283	0.00016477	AT4G23310.1 | Symbols: CRK23 | cysteine-rich RLK (RECEPTOR-like protein kinase) 23 | chr4:12185737-12188763 FORWARD LENGTH=830
AT1G80820	5.68597	63.3432	3.47771	0.00016477	AT1G80820.1 | Symbols: CCR2, ATCCR2 | cinnamoyl coa reductase | chr1:30370646-30372460 FORWARD LENGTH=332
AT3G47090	1.155	12.8173	3.47213	0.00016477	AT3G47090.1 | Symbols: | Leucine-rich repeat protein kinase family protein | chr3:17341512-17344645 REVERSE LENGTH=1009
AT3G21070	26.9155	297.358	3.4657	0.00016477	AT3G21070.1 | Symbols: NADK1, ATNADK-1 | NAD kinase 1 | chr3:7380434-7383874 REVERSE LENGTH=530
AT3G02800	3.64847	40.3057	3.46562	0.00016477	AT3G02800.1 | Symbols: | Tyrosine phosphatase family protein | chr3:606638-607704 REVERSE LENGTH=203
AT2G40095	7.10327	78.4553	3.46532	0.00016477	AT2G40095.1 | Symbols: | Alpha/beta hydrolase related protein | chr2:16743107-16744455 FORWARD LENGTH=209
AT3G16530	78.7322	869.049	3.46441	0.00016477	AT3G16530.1 | Symbols: | Legume lectin family protein | chr3:5624586-5625416 REVERSE LENGTH=276
AT4G01010	4.21243	46.4683	3.46352	0.00016477	AT4G01010.1 | Symbols: ATCNGC13, CNGC13 | cyclic nucleotide-gated channel 13 | chr4:434569-437242 REVERSE LENGTH=696
AT1G31290	0.0809594	0.892533	3.46264	0.00016477	AT1G31290.1 | Symbols: AGO3 | ARGONAUTE 3 | chr1:11188293-11192317 FORWARD LENGTH=1194
AT2G13800	2.55773	28.0015	3.45257	0.00016477	AT2G13800.1 | Symbols: ATSERK5, SERK5, BAK8 | somatic embryogenesis receptor-like kinase 5 | chr2:5753276-5757065 FORWARD LENGTH=601
AT3G28850	2.86503	31.2898	3.44907	0.00016477	AT3G28850.1 | Symbols: | Glutaredoxin family protein | chr3:10848669-10849955 FORWARD LENGTH=428
AT1G56520	4.59254	50.1096	3.44772	0.00016477	AT1G56520.1 | Symbols: | Disease resistance protein (TIR-NBS-LRR class) family | chr1:21175614-21178920 REVERSE LENGTH=897
AT3G53600	1.29429	14.0897	3.4444	0.00016477	AT3G53600.1 | Symbols: | C2H2-type zinc finger family protein | chr3:19875532-19876059 FORWARD LENGTH=175
AT1G08930	76.9146	831.758	3.43484	0.00016477	AT1G08930.2 | Symbols: ERD6 | Major facilitator superfamily protein | chr1:2873604-2876979 FORWARD LENGTH=496
AT4G08850	49.6599	536.789	3.4342	0.00016477	AT4G08850.2 | Symbols: | Leucine-rich repeat receptor-like protein kinase family protein | chr4:5637467-5640496 REVERSE LENGTH=1009
AT1G56510	0.341206	3.68689	3.43369	0.00016477	AT1G56510.1 | Symbols: WRR4, ADR2 | Disease resistance protein (TIR-NBS-LRR class) | chr1:21167704-21172260 FORWARD LENGTH=1007
AT5G06320	145.19	1564.62	3.42979	0.00016477	AT5G06320.1 | Symbols: NHL3 | NDR1/HIN1-like 3 | chr5:1931016-1931711 REVERSE LENGTH=231
AT1G14370	9.54197	102.661	3.42746	0.00016477	AT1G14370.1 | Symbols: APK2A, PBL2 | protein kinase 2A | chr1:4915859-4917959 FORWARD LENGTH=426
AT1G66160	9.67224	103.585	3.42082	0.00016477	AT1G66160.1 | Symbols: ATCMPG1, CMPG1 | CYS, MET, PRO, and GLY protein 1 | chr1:24637218-24638513 FORWARD LENGTH=431
AT2G17740	0.954556	10.2023	3.41792	0.00016477	AT2G17740.1 | Symbols: | Cysteine/Histidine-rich C1 domain family protein | chr2:7707082-7707828 REVERSE LENGTH=248
AT1G19180	19.9864	213.533	3.41737	0.00016477	AT1G19180.2 | Symbols: TIFY10A | jasmonate-zim-domain protein 1 | chr1:6622708-6623271 FORWARD LENGTH=187
AT1G02450	3.96448	42.3554	3.41734	0.00016477	AT1G02450.1 | Symbols: NIMIN1, NIMIN-1 | NIM1-interacting 1 | chr1:498052-498480 REVERSE LENGTH=142
AT5G38310	0.854066	9.08918	3.41173	0.00016477	AT5G38310.1 | Symbols: | unknown protein; Has 1807 Blast hits to 1807 proteins in 277 species: Archae - 0; Bacteria - 0; Metazoa - 736; Fungi - 347; Plants - 385; Viruses - 0; Other Eukaryotes - 339 (source: NCBI BLink). | chr5:15310681-15311247 REVERSE LENGTH=188
AT5G28630	25.226	268.229	3.41048	0.00016477	AT5G28630.1 | Symbols: | glycine-rich protein | chr5:10636690-10637136 FORWARD LENGTH=148
AT4G38550	50.1396	530.982	3.40464	0.00016477	AT4G38550.1 | Symbols: | Arabidopsis phospholipase-like protein (PEARLI 4) family | chr4:18025886-18028546 FORWARD LENGTH=612
AT5G59730	31.0671	328.829	3.40388	0.00016477	AT5G59730.2 | Symbols: ATEXO70H7, EXO70H7 | exocyst subunit exo70 family protein H7 | chr5:24064096-24066004 REVERSE LENGTH=632
AT1G15010	1.92503	20.3165	3.3997	0.00016477	AT1G15010.1 | Symbols: | unknown protein; BEST Arabidopsis thaliana protein match is: unknown protein (TAIR:AT2G01300.1); Has 71 Blast hits to 71 proteins in 13 species: Archae - 0; Bacteria - 2; Metazoa - 0; Fungi - 0; Plants - 69; Viruses - 0; Other Eukaryotes - 0 (source: NCBI BLink). | chr1:5171215-5171643 FORWARD LENGTH=142
AT1G76680	63.3254	667.963	3.39891	0.00016477	AT1G76680.2 | Symbols: OPR1 | 12-oxophytodienoate reductase 1 | chr1:28776982-28778271 FORWARD LENGTH=397
AT4G36950	0.140015	1.47618	3.39821	0.00198495	AT4G36950.1 | Symbols: MAPKKK21 | mitogen-activated protein kinase kinase kinase 21 | chr4:17422834-17423844 REVERSE LENGTH=336
AT4G23180	9.84501	102.771	3.38389	0.00016477	AT4G23180.1 | Symbols: CRK10, RLK4 | cysteine-rich RLK (RECEPTOR-like protein kinase) 10 | chr4:12138171-12140780 FORWARD LENGTH=669
AT2G37940	32.4186	338.286	3.38335	0.00016477	AT2G37940.1 | Symbols: AtIPCS2 | Arabidopsis Inositol phosphorylceramide synthase 2 | chr2:15877169-15879411 FORWARD LENGTH=305
AT1G30040	2.74986	28.6689	3.38206	0.00016477	AT1G30040.1 | Symbols: ATGA2OX2, GA2OX2 | gibberellin 2-oxidase | chr1:10537769-10539570 FORWARD LENGTH=341
AT2G27660	7.12711	73.8632	3.37347	0.00016477	AT2G27660.1 | Symbols: | Cysteine/Histidine-rich C1 domain family protein | chr2:11798694-11800850 REVERSE LENGTH=718
AT2G20835	6.77045	69.7092	3.36403	0.00016477	AT2G20835.1 | Symbols: | unknown protein; BEST Arabidopsis thaliana protein match is: unknown protein (TAIR:AT3G15534.1); Has 66 Blast hits to 66 proteins in 12 species: Archae - 0; Bacteria - 0; Metazoa - 0; Fungi - 0; Plants - 66; Viruses - 0; Other Eukaryotes - 0 (source: NCBI BLink). | chr2:8971059-8971265 REVERSE LENGTH=68
AT1G10340	3.74495	38.51	3.36221	0.00016477	AT1G10340.1 | Symbols: | Ankyrin repeat family protein | chr1:3390475-3392481 REVERSE LENGTH=578
AT5G61090	0.149553	1.53637	3.36079	0.00016477	AT5G61090.1 | Symbols: | Polynucleotidyl transferase, ribonuclease H-like superfamily protein | chr5:24574902-24577585 REVERSE LENGTH=657
AT3G46930	6.63544	68.0038	3.35735	0.00016477	AT3G46930.1 | Symbols: | Protein kinase superfamily protein | chr3:17286160-17288032 FORWARD LENGTH=475
AT3G26910	6.99328	71.0101	3.34398	0.00016477	AT3G26910.2 | Symbols: | hydroxyproline-rich glycoprotein family protein | chr3:9915304-9918511 REVERSE LENGTH=614
AT4G23200	1.76718	17.9417	3.3438	0.00016477	AT4G23200.1 | Symbols: CRK12 | cysteine-rich RLK (RECEPTOR-like protein kinase) 12 | chr4:12145380-12147934 REVERSE LENGTH=648
AT2G23320	25.5294	256.143	3.32672	0.00016477	AT2G23320.1 | Symbols: WRKY15 | WRKY DNA-binding protein 15 | chr2:9924998-9926154 FORWARD LENGTH=317
AT4G28460	3.03738	30.379	3.32217	0.00016477	AT4G28460.1 | Symbols: | unknown protein; FUNCTIONS IN: molecular_function unknown; INVOLVED IN: biological_process unknown; LOCATED IN: endomembrane system; EXPRESSED IN: 10 plant structures; EXPRESSED DURING: LP.04 four leaves visible, 4 anthesis, petal differentiation and expansion stage; Has 8 Blast hits to 8 proteins in 3 species: Archae - 0; Bacteria - 0; Metazoa - 0; Fungi - 0; Plants - 8;…
AT1G16090	4.30069	42.9432	3.31979	0.00016477	AT1G16090.1 | Symbols: WAKL7 | wall associated kinase-like 7 | chr1:5516259-5517380 FORWARD LENGTH=317
AT3G25882	14.7531	147.258	3.31925	0.00016477	AT3G25882.1 | Symbols: NIMIN-2 | NIM1-interacting 2 | chr3:9470521-9470889 REVERSE LENGTH=122
AT5G36002	2.83681	28.2375	3.31527	0.00016477
AT1G56540	1.9461	19.3463	3.3134	0.00016477	AT1G56540.1 | Symbols: | Disease resistance protein (TIR-NBS-LRR class) family | chr1:21181664-21185306 FORWARD LENGTH=1096
AT5G24590	14.5277	144.374	3.31293	0.00016477	AT5G24590.2 | Symbols: ANAC091, TIP | TCV-interacting protein | chr5:8416920-8418723 REVERSE LENGTH=451
AT1G66570	0.929994	9.23601	3.31198	0.00016477	AT1G66570.2 | Symbols: ATSUC7, SUC7 | sucrose-proton symporter 7 | chr1:24835467-24837242 REVERSE LENGTH=417
AT1G09930	0.122047	1.21155	3.31133	0.00016477	AT1G09930.1 | Symbols: ATOPT2, OPT2 | oligopeptide transporter 2 | chr1:3227490-3230043 REVERSE LENGTH=734
AT3G45960	0.999966	9.91844	3.31016	0.00016477	AT3G45960.1 | Symbols: ATEXLA3, EXPL3, ATEXPL3, ATHEXP BETA 2.3, EXLA3 | expansin-like A3 | chr3:16893058-16893789 FORWARD LENGTH=215
AT2G13790	5.56074	54.9734	3.30539	0.00016477	AT2G13790.1 | Symbols: ATSERK4, SERK4, BKK1, BAK7 | somatic embryogenesis receptor-like kinase 4 | chr2:5741979-5746581 FORWARD LENGTH=620
AT1G28380	26.0272	256.418	3.3004	0.00016477	AT1G28380.1 | Symbols: NSL1 | MAC/Perforin domain-containing protein | chr1:9963696-9966060 FORWARD LENGTH=612
AT2G32020	5.03811	49.5372	3.29756	0.00016477	AT2G32020.1 | Symbols: | Acyl-CoA N-acyltransferases (NAT) superfamily protein | chr2:13631193-13631744 REVERSE LENGTH=183
AT4G24160	18.8419	184.884	3.2946	0.00016477	AT4G24160.1 | Symbols: | alpha/beta-Hydrolases superfamily protein | chr4:12539871-12542210 FORWARD LENGTH=418
AT5G66650	4.73644	46.4372	3.29341	0.00016477	AT5G66650.1 | Symbols: | Protein of unknown function (DUF607) | chr5:26603204-26604257 REVERSE LENGTH=321
AT4G11521	0.577625	5.64117	3.28779	0.00016477	AT4G11521.1 | Symbols: | Receptor-like protein kinase-related family protein | chr4:6985622-6986419 FORWARD LENGTH=265
AT1G61890	15.4921	151.226	3.2871	0.00016477	AT1G61890.1 | Symbols: | MATE efflux family protein | chr1:22868103-22871163 REVERSE LENGTH=501
AT5G02290	23.9289	233.327	3.28553	0.00016477	AT5G02290.2 | Symbols: NAK | Protein kinase superfamily protein | chr5:470387-472397 REVERSE LENGTH=389
AT5G67450	4.6181	44.9626	3.28335	0.00016477	AT5G67450.1 | Symbols: AZF1, ZF1 | zinc-finger protein 1 | chr5:26919142-26919879 REVERSE LENGTH=245
AT4G26400	14.2363	138.574	3.28301	0.00016477	AT4G26400.2 | Symbols: | RING/U-box superfamily protein | chr4:13344953-13346023 REVERSE LENGTH=356
AT5G58430	28.7595	279.233	3.27936	0.00016477	AT5G58430.1 | Symbols: ATEXO70B1, EXO70B1 | exocyst subunit exo70 family protein B1 | chr5:23621460-23623334 REVERSE LENGTH=624
AT2G39200	6.01068	58.3391	3.27886	0.00016477	AT2G39200.1 | Symbols: MLO12, ATMLO12 | Seven transmembrane MLO family protein | chr2:16356255-16359797 REVERSE LENGTH=576
AT4G39830	1.45444	14.1075	3.27792	0.00016477	AT4G39830.1 | Symbols: | Cupredoxin superfamily protein | chr4:18479103-18481184 FORWARD LENGTH=582
AT1G02920	26.7114	258.313	3.2736	0.00016477	AT1G02920.1 | Symbols: ATGSTF7, GST11, ATGSTF8, GSTF7, ATGST11 | glutathione S-transferase 7 | chr1:658886-659705 REVERSE LENGTH=209
AT1G70740	12.5263	121.024	3.27226	0.00016477	AT1G70740.1 | Symbols: | Protein kinase superfamily protein | chr1:26673847-26675687 REVERSE LENGTH=425
AT4G18197	22.9631	221.201	3.26797	0.00016477	AT4G18197.1 | Symbols: ATPUP7, PEX17, PUP7 | purine permease 7 | chr4:10071775-10073029 FORWARD LENGTH=390
AT4G35480	7.56837	72.8842	3.26755	0.00016477	AT4G35480.1 | Symbols: RHA3B | RING-H2 finger A3B | chr4:16852233-16852835 REVERSE LENGTH=200
AT5G15870	13.6541	130.552	3.25721	0.00016477	AT5G15870.1 | Symbols: | glycosyl hydrolase family 81 protein | chr5:5182641-5184878 REVERSE LENGTH=745
AT1G09932	5.93032	56.5735	3.25395	0.00016477	AT1G09932.1 | Symbols: | Phosphoglycerate mutase family protein | chr1:3230716-3233027 REVERSE LENGTH=260
AT5G09800	2.63064	25.0426	3.2509	0.00016477	AT5G09800.1 | Symbols: | ARM repeat superfamily protein | chr5:3043123-3044352 REVERSE LENGTH=409
AT1G21100	16.5148	156.975	3.2487	0.00016477	AT1G21100.1 | Symbols: | O-methyltransferase family protein | chr1:7386991-7388318 REVERSE LENGTH=373
AT3G13080	14.0297	133.319	3.24833	0.00016477	AT3G13080.3 | Symbols: ATMRP3, MRP3, ABCC3 | multidrug resistance-associated protein 3 | chr3:4197606-4201250 REVERSE LENGTH=1120
AT1G30135	0.694459	6.5625	3.24028	0.00016477	AT1G30135.1 | Symbols: JAZ8, TIFY5A | jasmonate-zim-domain protein 8 | chr1:10596516-10597095 FORWARD LENGTH=131
AT5G38210	9.44483	89.0105	3.23638	0.00016477	AT5G38210.1 | Symbols: | Protein kinase family protein | chr5:15261035-15265376 FORWARD LENGTH=686
AT3G50060	15.2169	143.347	3.23577	0.00016477	AT3G50060.1 | Symbols: MYB77 | myb domain protein 77 | chr3:18558146-18559051 REVERSE LENGTH=301
AT5G61910	23.1286	217.776	3.23509	0.00016477	AT5G61910.1 | Symbols: | DCD (Development and Cell Death) domain protein | chr5:24861091-24863729 REVERSE LENGTH=738
AT1G63830	19.2825	180.976	3.23043	0.00016477	AT1G63830.2 | Symbols: | PLAC8 family protein | chr1:23685408-23687098 FORWARD LENGTH=232
AT1G44030	0.0652827	0.611803	3.22829	0.0027546	AT1G44030.1 | Symbols: | Cysteine/Histidine-rich C1 domain family protein | chr1:16724773-16726566 REVERSE LENGTH=597
AT3G18690	9.28911	86.9769	3.22702	0.00016477	AT3G18690.1 | Symbols: MKS1 | MAP kinase substrate 1 | chr3:6429755-6430423 REVERSE LENGTH=222
AT1G73080	11.1763	104.601	3.22639	0.00016477	AT1G73080.1 | Symbols: PEPR1, ATPEPR1 | PEP1 receptor 1 | chr1:27484513-27488021 FORWARD LENGTH=1123
AT1G59870	139.435	1303.31	3.22451	0.00016477	AT1G59870.1 | Symbols: PEN3, PDR8, ATPDR8, ABCG36, ATABCG36 | ABC-2 and Plant PDR ABC-type transporter family protein | chr1:22034661-22039844 FORWARD LENGTH=1469
AT3G16860	4.00942	37.4742	3.22443	0.00016477	AT3G16860.1 | Symbols: COBL8 | COBRA-like protein 8 precursor | chr3:5759643-5762104 REVERSE LENGTH=653
AT1G57630	4.53553	42.1533	3.2163	0.00016477	AT1G57630.1 | Symbols: | Toll-Interleukin-Resistance (TIR) domain family protein | chr1:21345639-21346157 FORWARD LENGTH=172
AT5G66620	1.40754	13.0185	3.20932	0.00016477	AT5G66620.1 | Symbols: DAR6 | DA1-related protein 6 | chr5:26588585-26592006 FORWARD LENGTH=644
AT2G43620	3.29169	30.4328	3.20873	0.00016477	AT2G43620.1 | Symbols: | Chitinase family protein | chr2:18093954-18095025 REVERSE LENGTH=283
AT2G27390	1.54174	14.245	3.20782	0.000899254	AT2G27390.1 | Symbols: | proline-rich family protein | chr2:11720484-11720888 REVERSE LENGTH=134
AT2G42360	2.62586	24.2427	3.20669	0.00016477	AT2G42360.1 | Symbols: | RING/U-box superfamily protein | chr2:17640907-17641617 FORWARD LENGTH=236
AT1G59590	7.93132	73.008	3.20242	0.00016477	AT1G59590.1 | Symbols: ZCF37 | ZCF37 | chr1:21887860-21888495 FORWARD LENGTH=211
AT1G25400	8.65697	79.5459	3.19985	0.00016477	AT1G25400.2 | Symbols: | unknown protein; FUNCTIONS IN: molecular_function unknown; INVOLVED IN: biological_process unknown; LOCATED IN: cellular_component unknown; EXPRESSED IN: 20 plant structures; EXPRESSED DURING: 10 growth stages; BEST Arabidopsis thaliana protein match is: unknown protein (TAIR:AT1G68440.1). | chr1:8911463-8912329 REVERSE LENGTH=288
AT3G25610	4.30282	39.5212	3.19927	0.00016477	AT3G25610.1 | Symbols: | ATPase E1-E2 type family protein / haloacid dehalogenase-like hydrolase family protein | chr3:9308942-9313353 REVERSE LENGTH=1202
AT1G63720	4.68502	42.9008	3.19488	0.00016477	AT1G63720.1 | Symbols: | BEST Arabidopsis thaliana protein match is: hydroxyproline-rich glycoprotein family protein (TAIR:AT5G52430.1); Has 490 Blast hits to 394 proteins in 96 species: Archae - 0; Bacteria - 2; Metazoa - 132; Fungi - 88; Plants - 175; Viruses - 14; Other Eukaryotes - 79 (source: NCBI BLink). | chr1:23636122-23637348 REVERSE LENGTH=358
AT2G44578	0.97198	8.87117	3.19012	0.00016477	AT2G44578.1 | Symbols: | RING/U-box superfamily protein | chr2:18400864-18401301 REVERSE LENGTH=145
AT4G00970	8.54884	77.7786	3.18557	0.00016477	AT4G00970.1 | Symbols: CRK41 | cysteine-rich RLK (RECEPTOR-like protein kinase) 41 | chr4:418437-421694 FORWARD LENGTH=665
AT2G20960	33.5577	304.352	3.18102	0.00016477	AT2G20960.1 | Symbols: pEARLI4 | Arabidopsis phospholipase-like protein (PEARLI 4) family | chr2:9007089-9009611 FORWARD LENGTH=748
AT5G40170	24.9613	225.923	3.17806	0.00016477	AT5G40170.1 | Symbols: AtRLP54, RLP54 | receptor like protein 54 | chr5:16065179-16067557 REVERSE LENGTH=792
AT3G44720	24.8617	224.112	3.17223	0.00016477	AT3G44720.1 | Symbols: ADT4 | arogenate dehydratase 4 | chr3:16271759-16273033 FORWARD LENGTH=424
AT2G39660	11.3182	101.687	3.16742	0.00016477	AT2G39660.1 | Symbols: BIK1 | botrytis-induced kinase1 | chr2:16531943-16533601 FORWARD LENGTH=395
AT2G47060	28.9209	259.712	3.16673	0.00016477	AT2G47060.5 | Symbols: | Protein kinase superfamily protein | chr2:19333436-19334759 REVERSE LENGTH=322
AT4G30210	68.7884	612.55	3.15459	0.00016477	AT4G30210.1 | Symbols: ATR2, AR2 | P450 reductase 2 | chr4:14796900-14800578 FORWARD LENGTH=712
AT4G28350	5.55089	49.3943	3.15355	0.00016477	AT4G28350.1 | Symbols: | Concanavalin A-like lectin protein kinase family protein | chr4:14026577-14028622 FORWARD LENGTH=649
AT4G17500	13.859	123.32	3.15351	0.00016477	AT4G17500.1 | Symbols: ATERF-1, ERF-1 | ethylene responsive element binding factor 1 | chr4:9759405-9760211 FORWARD LENGTH=268
AT1G70581	0.620324	5.50122	3.14866	0.00016477
AT5G16200	4.21814	37.272	3.14341	0.00016477	AT5G16200.1 | Symbols: | 50S ribosomal protein-related | chr5:5289659-5290150 REVERSE LENGTH=163
AT4G39890	5.96264	52.6782	3.14318	0.00016477	AT4G39890.1 | Symbols: AtRABH1c, RABH1c | RAB GTPase homolog H1C | chr4:18506112-18507459 FORWARD LENGTH=214
AT5G25910	0.15828	1.39759	3.14239	0.00016477	AT5G25910.1 | Symbols: AtRLP52, RLP52 | receptor like protein 52 | chr5:9038860-9041377 FORWARD LENGTH=811
AT5G61560	4.4407	39.025	3.13554	0.00016477	AT5G61560.1 | Symbols: | U-box domain-containing protein kinase family protein | chr5:24753476-24756506 FORWARD LENGTH=796
AT3G19010	46.9018	412.078	3.1352	0.00016477	AT3G19010.3 | Symbols: | 2-oxoglutarate (2OG) and Fe(II)-dependent oxygenase superfamily protein | chr3:6556306-6557862 REVERSE LENGTH=319
AT1G78850	67.2935	590.609	3.13366	0.00016477	AT1G78850.1 | Symbols: | D-mannose binding lectin protein with Apple-like carbohydrate-binding domain | chr1:29642072-29643397 REVERSE LENGTH=441
AT3G28510	0.753575	6.61119	3.13309	0.00016477	AT3G28510.1 | Symbols: | P-loop containing nucleoside triphosphate hydrolases superfamily protein | chr3:10685656-10687248 FORWARD LENGTH=530
AT1G21010	10.7022	92.9286	3.11822	0.00016477	AT1G21010.1 | Symbols: | unknown protein; FUNCTIONS IN: molecular_function unknown; INVOLVED IN: N-terminal protein myristoylation; LOCATED IN: cellular_component unknown; EXPRESSED IN: 24 plant structures; EXPRESSED DURING: 14 growth stages; BEST Arabidopsis thaliana protein match is: unknown protein (TAIR:AT1G76600.1); Has 206 Blast hits to 206 proteins in 13 species: Archae - 0; Bacteria - 0; …
AT2G06050	26.0274	225.981	3.1181	0.00016477	AT2G06050.3 | Symbols: OPR3 | oxophytodienoate-reductase 3 | chr2:2359240-2361971 REVERSE LENGTH=391
AT5G64810	7.35681	63.4173	3.10772	0.00016477	AT5G64810.1 | Symbols: WRKY51, ATWRKY51 | WRKY DNA-binding protein 51 | chr5:25908415-25909687 FORWARD LENGTH=194
AT1G24150	10.4531	89.8197	3.1031	0.00016477	AT1G24150.1 | Symbols: ATFH4, FH4 | formin homologue 4 | chr1:8549518-8551910 FORWARD LENGTH=725
AT4G01090	11.6825	100.3	3.1019	0.00016477	AT4G01090.1 | Symbols: | Protein of unknown function (DUF3133) | chr4:470834-473248 REVERSE LENGTH=714
AT2G35637	0.39717	3.40497	3.09981	0.00016477
AT1G63870	0.185374	1.58915	3.09975	0.00016477	AT1G63870.1 | Symbols: | Disease resistance protein (TIR-NBS-LRR class) family | chr1:23707131-23711901 REVERSE LENGTH=1031
AT3G10720	43.8136	375.562	3.0996	0.00016477	AT3G10720.2 | Symbols: | Plant invertase/pectin methylesterase inhibitor superfamily | chr3:3354639-3357581 REVERSE LENGTH=619
AT1G80590	0.769023	6.58438	3.09795	0.00016477	AT1G80590.1 | Symbols: WRKY66, ATWRKY66 | WRKY DNA-binding protein 66 | chr1:30296210-30297156 REVERSE LENGTH=235
AT3G21080	13.4033	114.744	3.09776	0.00016477	AT3G21080.1 | Symbols: | ABC transporter-related | chr3:7388490-7389811 REVERSE LENGTH=255
AT5G44575	14.7222	124.398	3.0789	0.00016477	AT5G44575.1 | Symbols: | unknown protein; FUNCTIONS IN: molecular_function unknown; INVOLVED IN: biological_process unknown; LOCATED IN: endomembrane system; Has 7 Blast hits to 7 proteins in 2 species: Archae - 0; Bacteria - 0; Metazoa - 0; Fungi - 0; Plants - 7; Viruses - 0; Other Eukaryotes - 0 (source: NCBI BLink). | chr5:17973875-17974782 FORWARD LENGTH=72
AT2G27080	12.6458	106.78	3.07792	0.00016477	AT2G27080.1 | Symbols: | Late embryogenesis abundant (LEA) hydroxyproline-rich glycoprotein family | chr2:11566383-11567165 FORWARD LENGTH=260
AT5G64870	0.846637	7.14786	3.0777	0.00016477	AT5G64870.1 | Symbols: | SPFH/Band 7/PHB domain-containing membrane-associated protein family | chr5:25929776-25931308 REVERSE LENGTH=479
AT3G05320	11.3759	95.7239	3.07289	0.00016477	AT3G05320.1 | Symbols: | O-fucosyltransferase family protein | chr3:1513558-1514895 REVERSE LENGTH=445
AT4G17230	16.502	138.764	3.07193	0.00016477	AT4G17230.1 | Symbols: SCL13 | SCARECROW-like 13 | chr4:9661218-9662807 REVERSE LENGTH=529
AT2G15360	1.78653	14.9861	3.06839	0.00016477	AT2G15360.1 | Symbols: | BEST Arabidopsis thaliana protein match is: fucosyltransferase 4 (TAIR:AT2G15390.2); Has 38 Blast hits to 35 proteins in 2 species: Archae - 0; Bacteria - 0; Metazoa - 0; Fungi - 0; Plants - 38; Viruses - 0; Other Eukaryotes - 0 (source: NCBI BLink). | chr2:6694787-6695029 REVERSE LENGTH=80
AT1G02390	1.25268	10.4862	3.0654	0.00016477	AT1G02390.1 | Symbols: ATGPAT2, GPAT2 | glycerol-3-phosphate acyltransferase 2 | chr1:480921-483163 FORWARD LENGTH=530
AT4G19520	10.4803	87.4955	3.06153	0.00016477	AT4G19520.1 | Symbols: | disease resistance protein (TIR-NBS-LRR class) family | chr4:10639488-10647070 REVERSE LENGTH=1744
AT2G36220	10.8354	89.3275	3.04335	0.00016477	AT2G36220.1 | Symbols: | unknown protein; BEST Arabidopsis thaliana protein match is: unknown protein (TAIR:AT3G52710.1); Has 74 Blast hits to 74 proteins in 10 species: Archae - 0; Bacteria - 0; Metazoa - 0; Fungi - 0; Plants - 74; Viruses - 0; Other Eukaryotes - 0 (source: NCBI BLink). | chr2:15192556-15193347 FORWARD LENGTH=263
AT1G33590	87.7773	722.797	3.04167	0.00016477	AT1G33590.1 | Symbols: | Leucine-rich repeat (LRR) family protein | chr1:12177788-12179221 FORWARD LENGTH=477
AT5G47960	9.51258	78.2034	3.03932	0.00016477	AT5G47960.1 | Symbols: SMG1, ATRABA4C, RABA4C | RAB GTPase homolog A4C | chr5:19421533-19422473 REVERSE LENGTH=223
AT1G80610	6.62228	54.4264	3.03891	0.00016477	AT1G80610.1 | Symbols: | unknown protein; BEST Arabidopsis thaliana protein match is: unknown protein (TAIR:AT1G15800.1); Has 73 Blast hits to 69 proteins in 15 species: Archae - 0; Bacteria - 0; Metazoa - 2; Fungi - 2; Plants - 55; Viruses - 0; Other Eukaryotes - 14 (source: NCBI BLink). | chr1:30301204-30303960 REVERSE LENGTH=211
AT4G39640	27.1101	222.599	3.03755	0.00016477	AT4G39640.2 | Symbols: GGT1 | gamma-glutamyl transpeptidase 1 | chr4:18400608-18402861 FORWARD LENGTH=572
AT1G78760	0.271455	2.22206	3.03311	0.00016477	AT1G78760.1 | Symbols: | F-box/RNI-like superfamily protein | chr1:29615174-29616738 REVERSE LENGTH=452
AT1G30720	4.36558	35.7062	3.03193	0.00016477	AT1G30720.1 | Symbols: | FAD-binding Berberine family protein | chr1:10898197-10899780 FORWARD LENGTH=527
AT5G25920	0.0986989	0.805539	3.02885	0.00338183	AT5G25920.1 | Symbols: | BEST Arabidopsis thaliana protein match is: Eukaryotic aspartyl protease family protein (TAIR:AT3G29750.1); Has 1807 Blast hits to 1807 proteins in 277 species: Archae - 0; Bacteria - 0; Metazoa - 736; Fungi - 347; Plants - 385; Viruses - 0; Other Eukaryotes - 339 (source: NCBI BLink). | chr5:9044206-9045613 REVERSE LENGTH=383
AT5G18150	110.577	892.863	3.01339	0.00016477	AT5G18150.1 | Symbols: | Methyltransferase-related protein | chr5:6000014-6000331 REVERSE LENGTH=76
AT3G52450	8.20993	66.1975	3.01133	0.00016477	AT3G52450.1 | Symbols: PUB22 | plant U-box 22 | chr3:19440943-19442250 REVERSE LENGTH=435
AT5G37770	42.9079	345.5	3.00937	0.00016477	AT5G37770.1 | Symbols: TCH2, CML24 | EF hand calcium-binding protein family | chr5:14999075-14999560 REVERSE LENGTH=161
AT5G46080	2.86051	23.0149	3.00822	0.00016477	AT5G46080.1 | Symbols: | Protein kinase superfamily protein | chr5:18689723-18690721 REVERSE LENGTH=332
AT2G15390	11.8445	95.2212	3.00706	0.00016477	AT2G15390.2 | Symbols: FUT4, atfut4 | fucosyltransferase 4 | chr2:6709345-6711044 REVERSE LENGTH=535
AT3G23170	10.6185	85.1909	3.00413	0.00016477	AT3G23170.1 | Symbols: | unknown protein; BEST Arabidopsis thaliana protein match is: unknown protein (TAIR:AT4G14450.1); Has 74 Blast hits to 74 proteins in 6 species: Archae - 0; Bacteria - 0; Metazoa - 0; Fungi - 0; Plants - 74; Viruses - 0; Other Eukaryotes - 0 (source: NCBI BLink). | chr3:8268265-8268588 REVERSE LENGTH=107
AT3G04220	1.10243	8.75931	2.99012	0.00016477	AT3G04220.1 | Symbols: | Disease resistance protein (TIR-NBS-LRR class) family | chr3:1109118-1112188 REVERSE LENGTH=867
AT5G64890	1.1986	9.52155	2.98985	0.00016477	AT5G64890.1 | Symbols: PROPEP2 | elicitor peptide 2 precursor | chr5:25934646-25935345 FORWARD LENGTH=109
AT4G21840	8.16546	64.8256	2.98896	0.00016477	AT4G21840.1 | Symbols: ATMSRB8, MSRB8 | methionine sulfoxide reductase B8 | chr4:11587231-11588178 REVERSE LENGTH=143
AT1G74360	2.59689	20.6075	2.98831	0.00016477	AT1G74360.1 | Symbols: | Leucine-rich repeat protein kinase family protein | chr1:27954299-27957911 FORWARD LENGTH=1106
AT2G33110	7.79115	61.7311	2.98609	0.00016477	AT2G33110.1 | Symbols: ATVAMP723, VAMP723 | vesicle-associated membrane protein 723 | chr2:14041297-14042892 REVERSE LENGTH=217
AT3G09830	13.9849	110.513	2.98228	0.00016477	AT3G09830.2 | Symbols: | Protein kinase superfamily protein | chr3:3017199-3018696 FORWARD LENGTH=418
AT1G61260	4.98539	39.3565	2.98082	0.00016477	AT1G61260.1 | Symbols: | Protein of unknown function (DUF761) | chr1:22593756-22594986 REVERSE LENGTH=344
AT1G64160	0.560811	4.42379	2.9797	0.00016477	AT1G64160.1 | Symbols: | Disease resistance-responsive (dirigent-like protein) family protein | chr1:23814063-23814611 FORWARD LENGTH=182
AT4G25350	1.62791	12.8368	2.97919	0.00016477	AT4G25350.1 | Symbols: SHB1 | EXS (ERD1/XPR1/SYG1) family protein | chr4:12963382-12966448 REVERSE LENGTH=745
AT3G03020	17.5964	138.614	2.97772	0.00016477	AT3G03020.1 | Symbols: | unknown protein; FUNCTIONS IN: molecular_function unknown; INVOLVED IN: biological_process unknown; LOCATED IN: chloroplast; EXPRESSED IN: 21 plant structures; EXPRESSED DURING: 13 growth stages; Has 5 Blast hits to 5 proteins in 1 species: Archae - 0; Bacteria - 0; Metazoa - 0; Fungi - 0; Plants - 5; Viruses - 0; Other Eukaryotes - 0 (source: NCBI BLink). | chr3:681077-6…
AT5G60800	8.65306	68.0177	2.97463	0.00016477	AT5G60800.1 | Symbols: | Heavy metal transport/detoxification superfamily protein | chr5:24461116-24462464 REVERSE LENGTH=283
AT4G10980	4.92737	38.6339	2.97098	0.00016477
AT3G15210	30.8182	241.549	2.97046	0.00016477	AT3G15210.1 | Symbols: ATERF-4, ERF4, RAP2.5, ATERF4 | ethylene responsive element binding factor 4 | chr3:5121472-5122140 FORWARD LENGTH=222
AT3G52800	87.8525	687.839	2.96892	0.00016477	AT3G52800.1 | Symbols: | A20/AN1-like zinc finger family protein | chr3:19569806-19570318 FORWARD LENGTH=170
AT1G42990	29.6224	231.331	2.9652	0.00016477	AT1G42990.1 | Symbols: ATBZIP60, BZIP60 | basic region/leucine zipper motif 60 | chr1:16136062-16137459 REVERSE LENGTH=295
AT1G18382	13.1157	102.416	2.96507	0.00016477
AT1G72910	18.3856	143.554	2.96495	0.00016477	AT1G72910.1 | Symbols: | Toll-Interleukin-Resistance (TIR) domain-containing protein | chr1:27435634-27436887 FORWARD LENGTH=380
AT2G19710	7.13159	55.5445	2.96135	0.00016477	AT2G19710.1 | Symbols: | Regulator of Vps4 activity in the MVB pathway protein | chr2:8506339-8509817 FORWARD LENGTH=937
AT4G23570	25.4182	197.885	2.96073	0.00016477	AT4G23570.2 | Symbols: SGT1A | phosphatase-related | chr4:12300015-12302493 FORWARD LENGTH=350
AT4G18250	2.06462	16.0712	2.96052	0.00016477	AT4G18250.1 | Symbols: | receptor serine/threonine kinase, putative | chr4:10087343-10091963 REVERSE LENGTH=853
AT4G31950	1.91256	14.8849	2.96027	0.00016477	AT4G31950.1 | Symbols: CYP82C3 | cytochrome P450, family 82, subfamily C, polypeptide 3 | chr4:15455163-15457090 FORWARD LENGTH=512
AT1G49000	2.9694	23.0997	2.95963	0.00016477	AT1G49000.1 | Symbols: | unknown protein; FUNCTIONS IN: molecular_function unknown; INVOLVED IN: biological_process unknown; LOCATED IN: chloroplast; EXPRESSED IN: stem; BEST Arabidopsis thaliana protein match is: unknown protein (TAIR:AT3G18560.1); Has 105 Blast hits to 105 proteins in 13 species: Archae - 0; Bacteria - 0; Metazoa - 0; Fungi - 0; Plants - 105; Viruses - 0; Other Eukaryotes - 0 (…
AT1G68840	37.7278	292.553	2.955	0.00016477	AT1G68840.1 | Symbols: RAV2, RAP2.8, TEM2, EDF2, AtRAV2 | related to ABI3/VP1 2 | chr1:25880442-25881500 FORWARD LENGTH=352
AT5G38260	3.07757	23.8126	2.95186	0.00016477	AT5G38260.1 | Symbols: | Protein kinase superfamily protein | chr5:15283692-15285837 REVERSE LENGTH=638
AT3G61730	0.211978	1.63853	2.95042	0.000757651	AT3G61730.1 | Symbols: RMF | reduced male fertility | chr3:22848427-22850475 REVERSE LENGTH=354
AT1G80450	2.37238	18.3242	2.94934	0.00016477	AT1G80450.1 | Symbols: | VQ motif-containing protein | chr1:30244155-30244688 REVERSE LENGTH=177
AT1G21130	148.374	1144.87	2.94787	0.00016477	AT1G21130.1 | Symbols: | O-methyltransferase family protein | chr1:7399170-7400470 REVERSE LENGTH=373
AT5G13220	2.86081	22.0584	2.94683	0.00016477	AT5G13220.4 | Symbols: | jasmonate-zim-domain protein 10 | chr5:4219001-4220467 FORWARD LENGTH=167
AT2G29110	0.17842	1.37268	2.94365	0.00016477	AT2G29110.1 | Symbols: ATGLR2.8, GLR2.8 | glutamate receptor 2.8 | chr2:12506880-12510552 REVERSE LENGTH=947
AT1G76070	8.91918	68.592	2.94306	0.00016477	AT1G76070.1 | Symbols: | unknown protein; FUNCTIONS IN: molecular_function unknown; INVOLVED IN: biological_process unknown; LOCATED IN: plasma membrane; EXPRESSED IN: 8 plant structures; EXPRESSED DURING: LP.04 four leaves visible, 4 anthesis, petal differentiation and expansion stage; BEST Arabidopsis thaliana protein match is: unknown protein (TAIR:AT1G20310.1); Has 66 Blast hits to 66 protein…
AT4G22710	75.457	579.295	2.94057	0.00016477	AT4G22710.1 | Symbols: CYP706A2 | cytochrome P450, family 706, subfamily A, polypeptide 2 | chr4:11935038-11936618 FORWARD LENGTH=526
AT2G02220	11.2456	85.9378	2.93394	0.00016477	AT2G02220.1 | Symbols: ATPSKR1, PSKR1 | phytosulfokin receptor 1 | chr2:584098-587124 REVERSE LENGTH=1008
AT1G65500	4.84531	36.8483	2.92694	0.00016477	AT1G65500.1 | Symbols: | unknown protein; FUNCTIONS IN: molecular_function unknown; INVOLVED IN: biological_process unknown; LOCATED IN: endomembrane system; EXPRESSED IN: 14 plant structures; EXPRESSED DURING: 9 growth stages; BEST Arabidopsis thaliana protein match is: unknown protein (TAIR:AT1G65486.1); Has 23 Blast hits to 23 proteins in 2 species: Archae - 0; Bacteria - 0; Metazoa - 0; Fungi…
AT5G62570	23.5877	179.359	2.92675	0.00016477	AT5G62570.2 | Symbols: | Calmodulin binding protein-like | chr5:25114934-25116967 FORWARD LENGTH=494
AT3G57460	0.857747	6.5136	2.92483	0.00016477	AT3G57460.1 | Symbols: | catalytics;metal ion binding | chr3:21263086-21265797 REVERSE LENGTH=356
AT5G20480	3.25099	24.6423	2.92218	0.00016477	AT5G20480.1 | Symbols: EFR | EF-TU receptor | chr5:6922497-6925679 FORWARD LENGTH=1031
AT5G11650	22.4355	168.786	2.91135	0.00016477	AT5G11650.1 | Symbols: | alpha/beta-Hydrolases superfamily protein | chr5:3745069-3746816 FORWARD LENGTH=390
AT1G03220	39.2933	293.183	2.89945	0.00016477	AT1G03220.1 | Symbols: | Eukaryotic aspartyl protease family protein | chr1:787143-788444 FORWARD LENGTH=433
AT1G27100	32.9448	245.564	2.89798	0.00016477	AT1G27100.1 | Symbols: | Actin cross-linking protein | chr1:9407557-9411074 REVERSE LENGTH=519
AT2G21900	4.47133	33.3148	2.89739	0.00016477	AT2G21900.1 | Symbols: WRKY59, ATWRKY59 | WRKY DNA-binding protein 59 | chr2:9334149-9336222 REVERSE LENGTH=202
AT1G66920	0.95234	7.09086	2.89641	0.00016477	AT1G66920.1 | Symbols: | Protein kinase superfamily protein | chr1:24965410-24967432 REVERSE LENGTH=609
AT5G08790	27.7686	205.748	2.88935	0.00016477	AT5G08790.1 | Symbols: ATAF2, anac081 | NAC (No Apical Meristem) domain transcriptional regulator superfamily protein | chr5:2859113-2860144 REVERSE LENGTH=283
AT3G20600	9.41262	69.4427	2.88315	0.00016477	AT3G20600.1 | Symbols: NDR1 | Late embryogenesis abundant (LEA) hydroxyproline-rich glycoprotein family | chr3:7194877-7195536 FORWARD LENGTH=219
AT4G20780	35.0109	257.888	2.88087	0.00016477	AT4G20780.1 | Symbols: CML42 | calmodulin like 42 | chr4:11133309-11133884 REVERSE LENGTH=191
AT5G39020	1.23354	9.0476	2.87473	0.00016477	AT5G39020.1 | Symbols: | Malectin/receptor-like protein kinase family protein | chr5:15616917-15619358 FORWARD LENGTH=813
AT5G38212	6.96893	50.9222	2.86928	0.00016477
AT3G19030	47.5152	345.124	2.86065	0.00016477	AT3G19030.1 | Symbols: | unknown protein; FUNCTIONS IN: molecular_function unknown; INVOLVED IN: pyridoxine biosynthetic process, homoserine biosynthetic process; LOCATED IN: endomembrane system; EXPRESSED IN: 19 plant structures; EXPRESSED DURING: 9 growth stages; BEST Arabidopsis thaliana protein match is: unknown protein (TAIR:AT1G49500.1); Has 22 Blast hits to 22 proteins in 2 species: Archae…
AT3G28180	25.352	184.001	2.85954	0.00016477	AT3G28180.1 | Symbols: ATCSLC04, CSLC04, ATCSLC4, CSLC4 | Cellulose-synthase-like C4 | chr3:10506110-10509067 FORWARD LENGTH=673
AT5G18400	18.9582	137.504	2.85858	0.00016477	AT5G18400.3 | Symbols: | Cytokine-induced anti-apoptosis inhibitor 1, Fe-S biogenesis | chr5:6092955-6094876 REVERSE LENGTH=272
AT3G53810	4.8925	35.4286	2.85627	0.00016477	AT3G53810.1 | Symbols: | Concanavalin A-like lectin protein kinase family protein | chr3:19933153-19935186 REVERSE LENGTH=677
AT4G22690	78.8818	569.789	2.85267	0.00016477	AT4G22690.1 | Symbols: CYP706A1 | cytochrome P450, family 706, subfamily A, polypeptide 1 | chr4:11929847-11931520 FORWARD LENGTH=557
AT2G34600	0.734054	5.302	2.85258	0.00016477	AT2G34600.1 | Symbols: JAZ7, TIFY5B | jasmonate-zim-domain protein 7 | chr2:14573172-14573718 FORWARD LENGTH=148
AT1G64610	4.08997	29.4197	2.84662	0.00016477	AT1G64610.1 | Symbols: | Transducin/WD40 repeat-like superfamily protein | chr1:23998920-24001297 REVERSE LENGTH=647
AT1G64760	4.58478	32.9576	2.84569	0.00016477	AT1G64760.1 | Symbols: | O-Glycosyl hydrolases family 17 protein | chr1:24054220-24056194 REVERSE LENGTH=481
AT5G41540	0.304122	2.1828	2.84346	0.00016477	AT5G41540.1 | Symbols: | Disease resistance protein (TIR-NBS-LRR class) family | chr5:16612659-16616063 REVERSE LENGTH=1038
AT5G42050	86.9831	623.795	2.84226	0.00016477	AT5G42050.1 | Symbols: | DCD (Development and Cell Death) domain protein | chr5:16815630-16816932 FORWARD LENGTH=349
AT5G56510	0.197646	1.41668	2.84153	0.00016477	AT5G56510.1 | Symbols: APUM12, PUM12 | pumilio 12 | chr5:22881721-22883842 FORWARD LENGTH=596
AT4G23030	0.778697	5.58023	2.84119	0.00016477	AT4G23030.1 | Symbols: | MATE efflux family protein | chr4:12072857-12074365 FORWARD LENGTH=502
AT1G07520	5.99772	42.9104	2.83884	0.00016477	AT1G07520.1 | Symbols: | GRAS family transcription factor | chr1:2309718-2311805 REVERSE LENGTH=695
AT3G61640	13.963	99.7556	2.83679	0.00016477	AT3G61640.1 | Symbols: AGP20, AtAGP20 | arabinogalactan protein 20 | chr3:22810283-22810629 REVERSE LENGTH=74
AT5G62520	1.2427	8.87659	2.83653	0.00016477	AT5G62520.2 | Symbols: SRO5 | similar to RCD one 5 | chr5:25098071-25098884 FORWARD LENGTH=241
AT3G05370	9.37916	66.8886	2.83423	0.00016477	AT3G05370.1 | Symbols: AtRLP31, RLP31 | receptor like protein 31 | chr3:1536134-1538716 REVERSE LENGTH=860
AT2G33710	1.95058	13.9015	2.83327	0.00016477	AT2G33710.2 | Symbols: | Integrase-type DNA-binding superfamily protein | chr2:14258965-14260652 REVERSE LENGTH=231
AT3G25780	14.8197	105.585	2.83281	0.00016477	AT3G25780.1 | Symbols: AOC3 | allene oxide cyclase 3 | chr3:9409362-9410409 FORWARD LENGTH=258
AT1G19970	6.07279	43.0487	2.82554	0.00016477	AT1G19970.1 | Symbols: | ER lumen protein retaining receptor family protein | chr1:6931194-6932597 REVERSE LENGTH=272
AT3G23240	0.563128	3.98849	2.82431	0.00016477	AT3G23240.1 | Symbols: ERF1, ATERF1 | ethylene response factor 1 | chr3:8295705-8296361 FORWARD LENGTH=218
AT1G74450	8.29634	58.7535	2.82413	0.00016477	AT1G74450.1 | Symbols: | Protein of unknown function (DUF793) | chr1:27982737-27983930 FORWARD LENGTH=397
AT5G19110	0.997292	7.05577	2.82272	0.00016477	AT5G19110.1 | Symbols: | Eukaryotic aspartyl protease family protein | chr5:6411720-6413170 REVERSE LENGTH=405
AT3G47570	8.21125	58.062	2.82192	0.00016477	AT3G47570.1 | Symbols: | Leucine-rich repeat protein kinase family protein | chr3:17527611-17530748 FORWARD LENGTH=1010
AT4G29610	1.08037	7.58939	2.81246	0.00016477	AT4G29610.1 | Symbols: | Cytidine/deoxycytidylate deaminase family protein | chr4:14517448-14518329 FORWARD LENGTH=293
AT3G47820	8.78817	61.704	2.81173	0.00016477	AT3G47820.1 | Symbols: PUB39 | PLANT U-BOX 39 | chr3:17644434-17645963 FORWARD LENGTH=509
AT1G17860	80.8188	567.368	2.81152	0.00016477	AT1G17860.1 | Symbols: | Kunitz family trypsin and protease inhibitor protein | chr1:6149343-6149933 FORWARD LENGTH=196
AT2G29100	0.177334	1.24308	2.80937	0.00016477	AT2G29100.1 | Symbols: ATGLR2.9, GLR2.9 | glutamate receptor 2.9 | chr2:12501092-12504912 REVERSE LENGTH=940
AT4G33920	22.2107	155.596	2.80848	0.00016477	AT4G33920.1 | Symbols: | Protein phosphatase 2C family protein | chr4:16260876-16262703 FORWARD LENGTH=380
AT2G39210	17.6225	123.419	2.80808	0.00016477	AT2G39210.1 | Symbols: | Major facilitator superfamily protein | chr2:16366287-16368231 REVERSE LENGTH=601
AT3G59880	2.59193	18.1393	2.80702	0.00016477	AT3G59880.1 | Symbols: | unknown protein; FUNCTIONS IN: molecular_function unknown; INVOLVED IN: biological_process unknown; LOCATED IN: plasma membrane; BEST Arabidopsis thaliana protein match is: unknown protein (TAIR:AT2G44010.1); Has 20 Blast hits to 20 proteins in 7 species: Archae - 0; Bacteria - 0; Metazoa - 0; Fungi - 0; Plants - 20; Viruses - 0; Other Eukaryotes - 0 (source: NCBI BLink).…
AT1G17750	1.8638	13.0326	2.80581	0.00016477	AT1G17750.1 | Symbols: PEPR2, AtPEPR2 | PEP1 receptor 2 | chr1:6106656-6110008 FORWARD LENGTH=1088
AT4G28703	2.87611	20.0792	2.80351	0.00016477	AT4G28703.1 | Symbols: | RmlC-like cupins superfamily protein | chr4:14166365-14166798 FORWARD LENGTH=107
AT1G59860	3.92172	27.2702	2.79777	0.00016477	AT1G59860.1 | Symbols: | HSP20-like chaperones superfamily protein | chr1:22031474-22031941 FORWARD LENGTH=155
AT3G50470	3.1329	21.7457	2.79516	0.00016477	AT3G50470.1 | Symbols: HR3, MLA10 | homolog of RPW8 3 | chr3:18729146-18730162 FORWARD LENGTH=213
AT1G78830	115.369	799.489	2.79282	0.00016477	AT1G78830.1 | Symbols: | Curculin-like (mannose-binding) lectin family protein | chr1:29637141-29638508 REVERSE LENGTH=455
AT1G07128	2.56774	17.7614	2.79018	0.00016477
AT5G36001	1.62652	11.2213	2.78638	0.00016477	AT5G36001.1 | Symbols: | RING/U-box superfamily protein | chr5:14142050-14143143 FORWARD LENGTH=322
AT4G38940	4.99004	34.4051	2.7855	0.00016477	AT4G38940.1 | Symbols: | Galactose oxidase/kelch repeat superfamily protein | chr4:18152848-18153960 FORWARD LENGTH=370
AT2G44370	10.273	70.6638	2.78212	0.00016477	AT2G44370.1 | Symbols: | Cysteine/Histidine-rich C1 domain family protein | chr2:18322102-18322854 REVERSE LENGTH=250
AT1G64070	0.0698735	0.477548	2.77283	0.00117608	AT1G64070.1 | Symbols: RLM1 | Disease resistance protein (TIR-NBS-LRR class) family | chr1:23779949-23783449 FORWARD LENGTH=997
AT1G51670	0.520699	3.54499	2.76726	0.00016477	AT1G51670.1 | Symbols: | unknown protein; BEST Arabidopsis thaliana protein match is: unknown protein (TAIR:AT1G48180.1); Has 37 Blast hits to 37 proteins in 2 species: Archae - 0; Bacteria - 0; Metazoa - 0; Fungi - 0; Plants - 37; Viruses - 0; Other Eukaryotes - 0 (source: NCBI BLink). | chr1:19157142-19158344 FORWARD LENGTH=178
AT5G44910	3.00717	20.3037	2.75526	0.00016477	AT5G44910.1 | Symbols: | Toll-Interleukin-Resistance (TIR) domain family protein | chr5:18137354-18138235 FORWARD LENGTH=241
AT4G25380	2.80189	18.9097	2.75466	0.00016477	AT4G25380.1 | Symbols: SAP10 | stress-associated protein 10 | chr4:12975936-12976328 REVERSE LENGTH=130
AT1G77390	0.770942	5.19612	2.75274	0.00016477	AT1G77390.1 | Symbols: TAM, CYCA1;2, DYP, CYCA1 | CYCLIN A1;2 | chr1:29081904-29084137 REVERSE LENGTH=442
AT5G17680	0.708077	4.77043	2.75214	0.00016477	AT5G17680.1 | Symbols: | disease resistance protein (TIR-NBS-LRR class), putative | chr5:5822999-5827153 FORWARD LENGTH=1294
AT2G44500	28.5329	192.109	2.75122	0.00016477	AT2G44500.1 | Symbols: | O-fucosyltransferase family protein | chr2:18374447-18376435 FORWARD LENGTH=573
AT5G61210	58.1732	389.787	2.74426	0.00016477	AT5G61210.1 | Symbols: SNAP33, ATSNAP33, SNP33, ATSNAP33B | soluble N-ethylmaleimide-sensitive factor adaptor protein 33 | chr5:24624027-24625366 FORWARD LENGTH=300
AT3G62260	9.4879	63.4304	2.74101	0.00016477	AT3G62260.1 | Symbols: | Protein phosphatase 2C family protein | chr3:23038516-23040391 REVERSE LENGTH=383
AT2G25470	0.0756632	0.505409	2.73979	0.00117608	AT2G25470.1 | Symbols: AtRLP21, RLP21 | receptor like protein 21 | chr2:10838420-10841881 FORWARD LENGTH=935
AT2G35640	0.572598	3.82176	2.73864	0.00016477	AT2G35640.1 | Symbols: | Homeodomain-like superfamily protein | chr2:14982835-14984182 FORWARD LENGTH=340
AT5G40460	2.82359	18.8426	2.73839	0.00016477	AT5G40460.1 | Symbols: | unknown protein; BEST Arabidopsis thaliana protein match is: unknown protein (TAIR:AT3G27630.1); Has 87 Blast hits to 87 proteins in 12 species: Archae - 0; Bacteria - 0; Metazoa - 0; Fungi - 0; Plants - 87; Viruses - 0; Other Eukaryotes - 0 (source: NCBI BLink). | chr5:16202465-16202803 FORWARD LENGTH=112
AT1G57943	2.93873	19.5879	2.7367	0.00016477	AT1G57943.1 | Symbols: ATPUP17, PUP17 | purine permease 17 | chr1:21437602-21438889 REVERSE LENGTH=398
AT5G49520	3.5999	23.9504	2.73402	0.00016477	AT5G49520.1 | Symbols: WRKY48, ATWRKY48 | WRKY DNA-binding protein 48 | chr5:20090890-20092867 FORWARD LENGTH=399
AT5G67640	3.45675	22.8769	2.7264	0.00016477	AT5G67640.1 | Symbols: | unknown protein; Has 1807 Blast hits to 1807 proteins in 277 species: Archae - 0; Bacteria - 0; Metazoa - 736; Fungi - 347; Plants - 385; Viruses - 0; Other Eukaryotes - 339 (source: NCBI BLink). | chr5:26969546-26970548 REVERSE LENGTH=201
AT1G02660	7.48651	49.4288	2.72299	0.00016477	AT1G02660.1 | Symbols: | alpha/beta-Hydrolases superfamily protein | chr1:572187-574746 REVERSE LENGTH=713
AT5G55050	10.1322	66.8742	2.7225	0.00016477	AT5G55050.1 | Symbols: | GDSL-like Lipase/Acylhydrolase superfamily protein | chr5:22337745-22339741 FORWARD LENGTH=376
AT2G01340	6.1184	40.1235	2.71322	0.00016477	AT2G01340.1 | Symbols: At17.1 | Encodes a protein whose expression is responsive to nematode infection. | chr2:164014-165068 FORWARD LENGTH=215
AT3G50950	46.3459	303.875	2.71296	0.00016477	AT3G50950.2 | Symbols: ZAR1 | HOPZ-ACTIVATED RESISTANCE 1 | chr3:18936127-18938685 FORWARD LENGTH=852
AT4G04410	0.0904565	0.592992	2.71272	0.00016477
AT5G57510	4.09615	26.8471	2.71242	0.00016477	AT5G57510.1 | Symbols: | unknown protein; Has 27 Blast hits to 27 proteins in 9 species: Archae - 0; Bacteria - 0; Metazoa - 0; Fungi - 0; Plants - 27; Viruses - 0; Other Eukaryotes - 0 (source: NCBI BLink). | chr5:23289164-23289556 REVERSE LENGTH=130
AT1G74330	5.55483	36.3698	2.71093	0.00016477	AT1G74330.1 | Symbols: | Protein kinase superfamily protein | chr1:27943618-27947109 REVERSE LENGTH=699
AT5G64750	0.340521	2.22922	2.71072	0.00016477	AT5G64750.1 | Symbols: ABR1 | Integrase-type DNA-binding superfamily protein | chr5:25891679-25893656 FORWARD LENGTH=391
AT1G69790	2.23101	14.5814	2.70835	0.00016477	AT1G69790.1 | Symbols: | Protein kinase superfamily protein | chr1:26266838-26268818 FORWARD LENGTH=387
AT3G46110	7.69709	50.2551	2.70689	0.00016477	AT3G46110.1 | Symbols: | Domain of unknown function (DUF966) | chr3:16932244-16933588 FORWARD LENGTH=343
AT4G23170	6.89601	44.9008	2.70291	0.00016477	AT4G23170.1 | Symbols: EP1, CRK9 | receptor-like protein kinase-related family protein | chr4:12135205-12136002 FORWARD LENGTH=265
AT5G25440	10.6067	68.3437	2.68784	0.00016477	AT5G25440.1 | Symbols: | Protein kinase superfamily protein | chr5:8854975-8856722 REVERSE LENGTH=313
AT1G65484	9.1193	58.6866	2.68604	0.00016477	AT1G65484.2 | Symbols: | unknown protein; FUNCTIONS IN: molecular_function unknown; INVOLVED IN: biological_process unknown; LOCATED IN: endomembrane system. | chr1:24347792-24348258 FORWARD LENGTH=79
AT3G14225	0.308256	1.97373	2.67872	0.00016477	AT3G14225.1 | Symbols: GLIP4 | GDSL-motif lipase 4 | chr3:4734616-4735993 REVERSE LENGTH=377
AT3G13433	1.39589	8.92307	2.67635	0.00016477	AT3G13433.1 | Symbols: | unknown protein; FUNCTIONS IN: molecular_function unknown; INVOLVED IN: biological_process unknown; LOCATED IN: endomembrane system; Has 0 Blast hits to 0 proteins in 0 species (source: NCBI BLink). | chr3:4374256-4374476 FORWARD LENGTH=50
AT4G38552	3.15761	20.1396	2.67313	0.00016477
AT1G73500	9.27466	58.9832	2.66894	0.00016477	AT1G73500.1 | Symbols: ATMKK9, MKK9 | MAP kinase kinase 9 | chr1:27639419-27640351 REVERSE LENGTH=310
AT4G18422	0.562807	3.57217	2.66609	0.00262789	AT4G18422.1 | Symbols: | unknown protein; FUNCTIONS IN: molecular_function unknown; INVOLVED IN: biological_process unknown; LOCATED IN: cellular_component unknown; Has 0 Blast hits to 0 proteins in 0 species (source: NCBI BLink). | chr4:10176264-10176530 REVERSE LENGTH=88
AT4G25470	0.440944	2.79805	2.66576	0.00016477	AT4G25470.1 | Symbols: CBF2, DREB1C, FTQ4, ATCBF2 | C-repeat/DRE binding factor 2 | chr4:13015436-13016086 REVERSE LENGTH=216
AT1G35230	0.593601	3.75456	2.66108	0.000468874	AT1G35230.1 | Symbols: AGP5 | arabinogalactan protein 5 | chr1:12917184-12917585 FORWARD LENGTH=133
AT1G68690	4.40747	27.7999	2.65706	0.00016477	AT1G68690.1 | Symbols: | Protein kinase superfamily protein | chr1:25789192-25791886 FORWARD LENGTH=708
AT5G46910	7.9265	49.9138	2.65468	0.00016477	AT5G46910.1 | Symbols: | Transcription factor jumonji (jmj) family protein / zinc finger (C5HC2 type) family protein | chr5:19046888-19050880 FORWARD LENGTH=787
AT1G26420	1.34296	8.44896	2.65336	0.00016477	AT1G26420.1 | Symbols: | FAD-binding Berberine family protein | chr1:9141715-9143304 REVERSE LENGTH=529
AT4G22780	5.59779	35.216	2.6533	0.00016477	AT4G22780.1 | Symbols: ACR7 | ACT domain repeat 7 | chr4:11968696-11970956 REVERSE LENGTH=449
AT1G44020	0.56044	3.52361	2.65242	0.00016477	AT1G44020.1 | Symbols: | Cysteine/Histidine-rich C1 domain family protein | chr1:16716692-16718656 REVERSE LENGTH=577
AT2G26560	9.3121	58.3637	2.64789	0.00016477	AT2G26560.1 | Symbols: PLP2, PLA IIA, PLA2A | phospholipase A 2A | chr2:11293912-11295708 REVERSE LENGTH=407
AT3G54420	9.42172	59.002	2.6467	0.00016477	AT3G54420.1 | Symbols: ATEP3, ATCHITIV, CHIV, EP3 | homolog of carrot EP3-3 chitinase | chr3:20145935-20147034 FORWARD LENGTH=273
AT4G20860	41.833	261.631	2.64482	0.00016477	AT4G20860.1 | Symbols: | FAD-binding Berberine family protein | chr4:11172726-11174318 FORWARD LENGTH=530
AT4G18950	20.4758	127.836	2.6423	0.00016477	AT4G18950.1 | Symbols: | Integrin-linked protein kinase family | chr4:10375685-10378129 FORWARD LENGTH=459
AT2G26390	0.609878	3.7817	2.63244	0.00016477	AT2G26390.1 | Symbols: | Serine protease inhibitor (SERPIN) family protein | chr2:11229087-11230491 REVERSE LENGTH=389
AT3G01820	12.8615	79.6585	2.63077	0.00016477	AT3G01820.1 | Symbols: | P-loop containing nucleoside triphosphate hydrolases superfamily protein | chr3:293981-295357 REVERSE LENGTH=263
AT5G25250	6.60354	40.8031	2.62737	0.00016477	AT5G25250.1 | Symbols: | SPFH/Band 7/PHB domain-containing membrane-associated protein family | chr5:8749774-8751430 FORWARD LENGTH=470
AT4G18010	15.5263	95.8192	2.6256	0.00016477	AT4G18010.2 | Symbols: IP5PII | myo-inositol polyphosphate 5-phosphatase 2 | chr4:9991194-9994099 REVERSE LENGTH=613
AT2G41905	2.28258	13.965	2.61308	0.00016477	AT2G41905.1 | Symbols: | BEST Arabidopsis thaliana protein match is: arabinogalactan protein 23 (TAIR:AT3G57690.1); Has 35333 Blast hits to 34131 proteins in 2444 species: Archae - 798; Bacteria - 22429; Metazoa - 974; Fungi - 991; Plants - 531; Viruses - 0; Other Eukaryotes - 9610 (source: NCBI BLink). | chr2:17495766-17495951 FORWARD LENGTH=61
AT2G27690	1.35936	8.31225	2.61231	0.00016477	AT2G27690.1 | Symbols: CYP94C1 | cytochrome P450, family 94, subfamily C, polypeptide 1 | chr2:11809373-11810860 FORWARD LENGTH=495
AT4G04540	1.13371	6.92493	2.61074	0.00016477	AT4G04540.1 | Symbols: CRK39 | cysteine-rich RLK (RECEPTOR-like protein kinase) 39 | chr4:2259580-2262138 FORWARD LENGTH=659
AT3G07040	4.06055	24.8003	2.61061	0.00016477	AT3G07040.1 | Symbols: RPM1, RPS3 | NB-ARC domain-containing disease resistance protein | chr3:2226244-2229024 REVERSE LENGTH=926
AT4G09570	15.0936	91.9607	2.60708	0.00016477	AT4G09570.1 | Symbols: CPK4, ATCPK4 | calcium-dependent protein kinase 4 | chr4:6049560-6052184 FORWARD LENGTH=501
AT2G21120	23.5372	143.382	2.60685	0.00016477	AT2G21120.1 | Symbols: | Protein of unknown function (DUF803) | chr2:9052103-9054266 REVERSE LENGTH=328
AT4G01750	7.996	48.7049	2.60672	0.00016477	AT4G01750.1 | Symbols: RGXT2 | rhamnogalacturonan xylosyltransferase 2 | chr4:756534-758364 FORWARD LENGTH=367
AT2G28400	7.62269	46.3733	2.60492	0.00016477	AT2G28400.1 | Symbols: | Protein of unknown function, DUF584 | chr2:12148513-12149001 REVERSE LENGTH=162
AT5G59070	3.0766	18.6558	2.60022	0.00016477	AT5G59070.1 | Symbols: | UDP-Glycosyltransferase superfamily protein | chr5:23845237-23847329 FORWARD LENGTH=505
AT3G56410	11.5314	69.9039	2.5998	0.00016477	AT3G56410.1 | Symbols: | Protein of unknown function (DUF3133) | chr3:20916320-20920877 REVERSE LENGTH=1488
AT1G69150	0.55016	3.33258	2.59872	0.00016477	AT1G69150.1 | Symbols: | Cysteine/Histidine-rich C1 domain family protein | chr1:25993659-25995212 REVERSE LENGTH=517
AT1G65845	69.818	422.811	2.59834	0.00016477	AT1G65845.1 | Symbols: | unknown protein; FUNCTIONS IN: molecular_function unknown; INVOLVED IN: biological_process unknown; LOCATED IN: endomembrane system; Has 9 Blast hits to 9 proteins in 2 species: Archae - 0; Bacteria - 0; Metazoa - 0; Fungi - 0; Plants - 9; Viruses - 0; Other Eukaryotes - 0 (source: NCBI BLink). | chr1:24493332-24493782 REVERSE LENGTH=104
AT1G11310	77.247	467.167	2.59639	0.00016477	AT1G11310.2 | Symbols: MLO2, ATMLO2, PMR2 | Seven transmembrane MLO family protein | chr1:3801546-3803870 REVERSE LENGTH=418
AT1G61380	6.69791	40.4026	2.59267	0.00016477	AT1G61380.1 | Symbols: SD1-29 | S-domain-1 29 | chr1:22646277-22649401 REVERSE LENGTH=805
AT3G05200	20.4852	122.541	2.58061	0.00016477	AT3G05200.1 | Symbols: ATL6 | RING/U-box superfamily protein | chr3:1477377-1478573 FORWARD LENGTH=398
AT3G15760	7.15623	42.7342	2.57812	0.00016477	AT3G15760.1 | Symbols: | unknown protein; FUNCTIONS IN: molecular_function unknown; INVOLVED IN: biological_process unknown; LOCATED IN: endomembrane system; EXPRESSED IN: 22 plant structures; EXPRESSED DURING: 10 growth stages; BEST Arabidopsis thaliana protein match is: unknown protein (TAIR:AT1G52565.1); Has 42 Blast hits to 42 proteins in 10 species: Archae - 0; Bacteria - 0; Metazoa - 0; Fun…
AT4G36550	6.73521	39.9931	2.56996	0.00016477	AT4G36550.1 | Symbols: | ARM repeat superfamily protein | chr4:17245400-17247926 REVERSE LENGTH=718
AT2G17120	21.5371	127.615	2.5669	0.00016477	AT2G17120.1 | Symbols: LYM2 | lysm domain GPI-anchored protein 2 precursor | chr2:7459156-7460648 FORWARD LENGTH=350
AT1G76040	11.3756	67.3535	2.56581	0.00016477	AT1G76040.1 | Symbols: CPK29 | calcium-dependent protein kinase 29 | chr1:28538906-28540448 FORWARD LENGTH=323
AT5G45110	19.7126	116.15	2.5588	0.00016477	AT5G45110.1 | Symbols: NPR3, ATNPR3 | NPR1-like protein 3 | chr5:18229319-18231334 FORWARD LENGTH=586
AT4G01700	30.0288	176.838	2.55801	0.00016477	AT4G01700.1 | Symbols: | Chitinase family protein | chr4:732413-733487 REVERSE LENGTH=280
AT1G53430	19.603	115.211	2.55513	0.00016477	AT1G53430.1 | Symbols: | Leucine-rich repeat transmembrane protein kinase | chr1:19935298-19940959 FORWARD LENGTH=1030
AT3G25600	24.5909	144.455	2.55442	0.00016477	AT3G25600.1 | Symbols: | Calcium-binding EF-hand family protein | chr3:9307367-9307852 FORWARD LENGTH=161
AT4G35590	0.376418	2.20918	2.55311	0.00016477	AT4G35590.1 | Symbols: | RWP-RK domain-containing protein | chr4:16892909-16894865 FORWARD LENGTH=370
AT5G22530	0.518392	3.02977	2.54709	0.000614276	AT5G22530.1 | Symbols: | unknown protein; BEST Arabidopsis thaliana protein match is: unknown protein (TAIR:AT5G22520.1); Has 30201 Blast hits to 17322 proteins in 780 species: Archae - 12; Bacteria - 1396; Metazoa - 17338; Fungi - 3422; Plants - 5037; Viruses - 0; Other Eukaryotes - 2996 (source: NCBI BLink). | chr5:7480624-7481043 FORWARD LENGTH=139
AT3G51970	2.35165	13.6972	2.54214	0.00016477	AT3G51970.1 | Symbols: ATSAT1, ASAT1, ATASAT1 | acyl-CoA sterol acyl transferase 1 | chr3:19284420-19285457 FORWARD LENGTH=345
AT1G23700	0.148464	0.864104	2.54109	0.00158404	AT1G23700.1 | Symbols: | Protein kinase superfamily protein | chr1:8379454-8381965 REVERSE LENGTH=473
AT3G51920	147.307	857.057	2.54057	0.00016477	AT3G51920.1 | Symbols: CAM9, CML9, ATCML9 | calmodulin 9 | chr3:19268178-19269314 REVERSE LENGTH=151
AT3G52430	14.9009	86.5981	2.53894	0.00016477	AT3G52430.1 | Symbols: PAD4, ATPAD4 | alpha/beta-Hydrolases superfamily protein | chr3:19431566-19434292 FORWARD LENGTH=541
AT4G39230	7.57245	44.006	2.53887	0.00016477	AT4G39230.1 | Symbols: | NmrA-like negative transcriptional regulator family protein | chr4:18266024-18267604 REVERSE LENGTH=308
AT1G61360	8.08026	46.9141	2.53755	0.00016477	AT1G61360.2 | Symbols: | S-locus lectin protein kinase family protein | chr1:22637867-22640731 REVERSE LENGTH=740
AT2G18680	4.02184	23.3352	2.53658	0.00016477	AT2G18680.1 | Symbols: | unknown protein; FUNCTIONS IN: molecular_function unknown; INVOLVED IN: biological_process unknown; LOCATED IN: endomembrane system; EXPRESSED IN: male gametophyte, pollen tube; EXPRESSED DURING: L mature pollen stage, M germinated pollen stage; BEST Arabidopsis thaliana protein match is: unknown protein (TAIR:AT2G18690.1); Has 30201 Blast hits to 17322 proteins in 780 sp…
AT1G01950	9.80502	56.8593	2.5358	0.00016477	AT1G01950.1 | Symbols: ARK2 | armadillo repeat kinesin 2 | chr1:325473-330403 FORWARD LENGTH=894
AT2G44490	134.21	775.108	2.52991	0.00016477	AT2G44490.1 | Symbols: PEN2, BGLU26 | Glycosyl hydrolase superfamily protein | chr2:18364872-18367515 FORWARD LENGTH=560
AT3G55950	4.57161	26.3952	2.5295	0.00016477	AT3G55950.1 | Symbols: CCR3, ATCRR3 | CRINKLY4 related 3 | chr3:20753903-20756347 REVERSE LENGTH=814
AT5G64900	5.44866	31.4447	2.52884	0.00016477	AT5G64900.1 | Symbols: PROPEP1, ATPEP1, PEP1 | precursor of peptide 1 | chr5:25937253-25937939 FORWARD LENGTH=92
AT2G44290	10.0025	57.6619	2.52725	0.00016477	AT2G44290.1 | Symbols: | Bifunctional inhibitor/lipid-transfer protein/seed storage 2S albumin superfamily protein | chr2:18305418-18306202 REVERSE LENGTH=205
AT4G08950	61.7754	355.766	2.52582	0.00016477	AT4G08950.1 | Symbols: EXO | Phosphate-responsive 1 family protein | chr4:5740378-5741322 FORWARD LENGTH=314
AT3G48080	0.554097	3.19047	2.52556	0.00016477	AT3G48080.1 | Symbols: | alpha/beta-Hydrolases superfamily protein | chr3:17753104-17755145 REVERSE LENGTH=629
AT4G34380	0.547604	3.15021	2.52424	0.00016477	AT4G34380.1 | Symbols: | Transducin/WD40 repeat-like superfamily protein | chr4:16438835-16440322 FORWARD LENGTH=495
AT1G72280	3.34065	19.2168	2.52417	0.00016477	AT1G72280.1 | Symbols: AERO1, ERO1 | endoplasmic reticulum oxidoreductins 1 | chr1:27212039-27214506 REVERSE LENGTH=469
AT1G71697	19.5099	111.884	2.51973	0.00016477	AT1G71697.1 | Symbols: ATCK1, CK, CK1 | choline kinase 1 | chr1:26971537-26973177 FORWARD LENGTH=346
AT1G73810	1.68143	9.6399	2.51933	0.00016477	AT1G73810.1 | Symbols: | Core-2/I-branching beta-1,6-N-acetylglucosaminyltransferase family protein | chr1:27752506-27755208 REVERSE LENGTH=418
AT5G65920	5.22919	29.9683	2.51878	0.00016477	AT5G65920.1 | Symbols: | ARM repeat superfamily protein | chr5:26364323-26365657 REVERSE LENGTH=444
AT1G67980	0.193784	1.10971	2.51766	0.00158404	AT1G67980.1 | Symbols: CCOAMT | caffeoyl-CoA 3-O-methyltransferase | chr1:25487724-25488934 FORWARD LENGTH=232
AT4G21410	19.7295	112.608	2.51288	0.00016477	AT4G21410.1 | Symbols: CRK29 | cysteine-rich RLK (RECEPTOR-like protein kinase) 29 | chr4:11402463-11405025 REVERSE LENGTH=679
AT4G17250	7.09796	40.5067	2.51268	0.00016477	AT4G17250.1 | Symbols: | unknown protein; BEST Arabidopsis thaliana protein match is: unknown protein (TAIR:AT5G47580.1); Has 31 Blast hits to 31 proteins in 6 species: Archae - 0; Bacteria - 0; Metazoa - 0; Fungi - 0; Plants - 31; Viruses - 0; Other Eukaryotes - 0 (source: NCBI BLink). | chr4:9671104-9673329 FORWARD LENGTH=741
AT4G35600	14.9485	85.1702	2.51034	0.00016477	AT4G35600.1 | Symbols: CONNEXIN 32 | Protein kinase superfamily protein | chr4:16896448-16898714 FORWARD LENGTH=419
AT2G41730	1.96418	11.178	2.50867	0.00016477	AT2G41730.1 | Symbols: | unknown protein; BEST Arabidopsis thaliana protein match is: unknown protein (TAIR:AT5G24640.1); Has 25 Blast hits to 25 proteins in 5 species: Archae - 0; Bacteria - 0; Metazoa - 0; Fungi - 0; Plants - 25; Viruses - 0; Other Eukaryotes - 0 (source: NCBI BLink). | chr2:17409488-17409847 FORWARD LENGTH=119
AT1G16160	0.562684	3.19545	2.50562	0.00016477	AT1G16160.1 | Symbols: WAKL5 | wall associated kinase-like 5 | chr1:5535973-5538269 FORWARD LENGTH=711
AT2G47140	6.78091	38.4739	2.50433	0.00016477	AT2G47140.1 | Symbols: | NAD(P)-binding Rossmann-fold superfamily protein | chr2:19350970-19352059 REVERSE LENGTH=257
AT1G17600	1.74346	9.85241	2.49852	0.00016477	AT1G17600.1 | Symbols: | Disease resistance protein (TIR-NBS-LRR class) family | chr1:6053026-6056572 REVERSE LENGTH=1049
AT3G28450	16.6481	93.989	2.49713	0.00016477	AT3G28450.1 | Symbols: | Leucine-rich repeat protein kinase family protein | chr3:10667359-10669176 FORWARD LENGTH=605
AT1G22890	10.6461	59.8876	2.49194	0.00016477	AT1G22890.1 | Symbols: | unknown protein; FUNCTIONS IN: molecular_function unknown; INVOLVED IN: biological_process unknown; LOCATED IN: endomembrane system; EXPRESSED IN: 19 plant structures; EXPRESSED DURING: 11 growth stages; Has 17 Blast hits to 17 proteins in 2 species: Archae - 0; Bacteria - 0; Metazoa - 0; Fungi - 0; Plants - 17; Viruses - 0; Other Eukaryotes - 0 (source: NCBI BLink). | ch…
AT4G00130	1.79326	10.0637	2.48851	0.00016477	AT4G00130.1 | Symbols: | DNA-binding storekeeper protein-related transcriptional regulator | chr4:48414-49068 FORWARD LENGTH=194
AT5G14730	5.40299	30.3142	2.48816	0.00016477	AT5G14730.1 | Symbols: | unknown protein; CONTAINS InterPro DOMAIN/s: Protein of unknown function DUF1645 (InterPro:IPR012442); BEST Arabidopsis thaliana protein match is: unknown protein (TAIR:AT3G01513.1); Has 85 Blast hits to 83 proteins in 14 species: Archae - 0; Bacteria - 9; Metazoa - 0; Fungi - 0; Plants - 76; Viruses - 0; Other Eukaryotes - 0 (source: NCBI BLink). | chr5:4756282-4757022 F…
AT5G38240	1.095	6.14361	2.48816	0.00016477	AT5G38240.1 | Symbols: | Protein kinase family protein | chr5:15277239-15279317 REVERSE LENGTH=588
AT2G02860	11.8385	66.4016	2.48773	0.00016477	AT2G02860.1 | Symbols: SUT2, ATSUC3, SUC3, ATSUT2 | sucrose transporter 2 | chr2:828546-832296 REVERSE LENGTH=594
AT5G16330	0.268648	1.50571	2.48665	0.00961456	AT5G16330.1 | Symbols: | NC domain-containing protein-related | chr5:5346163-5346977 REVERSE LENGTH=242
AT1G77500	5.93442	33.2505	2.4862	0.00016477	AT1G77500.1 | Symbols: | Protein of unknown function (DUF630 and DUF632) | chr1:29121753-29124937 FORWARD LENGTH=879
AT4G33300	35.0552	196.28	2.48521	0.00016477	AT4G33300.1 | Symbols: ADR1-L1 | ADR1-like 1 | chr4:16051162-16054005 REVERSE LENGTH=816
AT2G17480	11.531	64.4475	2.48261	0.00016477	AT2G17480.1 | Symbols: MLO8, ATMLO8 | Seven transmembrane MLO family protein | chr2:7590559-7593768 REVERSE LENGTH=593
AT4G37770	0.999467	5.5835	2.48194	0.00016477	AT4G37770.1 | Symbols: ACS8 | 1-amino-cyclopropane-1-carboxylate synthase 8 | chr4:17752222-17753925 FORWARD LENGTH=469
AT5G39030	0.204907	1.14466	2.48187	0.00016477	AT5G39030.1 | Symbols: | Protein kinase superfamily protein | chr5:15620066-15622486 FORWARD LENGTH=806
AT3G16510	7.44196	41.5409	2.48078	0.00016477	AT3G16510.1 | Symbols: | Calcium-dependent lipid-binding (CaLB domain) family protein | chr3:5617112-5618194 REVERSE LENGTH=360
AT1G53885	0.450036	2.51202	2.48073	0.0027546	AT1G53885.1 | Symbols: | Protein of unknown function (DUF581) | chr1:20119798-20120277 FORWARD LENGTH=126
AT1G23840	1.81547	10.132	2.48051	0.00016477	AT1G23840.1 | Symbols: | unknown protein; LOCATED IN: endomembrane system; EXPRESSED IN: 18 plant structures; EXPRESSED DURING: 12 growth stages; BEST Arabidopsis thaliana protein match is: unknown protein (TAIR:AT1G23850.1); Has 53 Blast hits to 48 proteins in 5 species: Archae - 0; Bacteria - 0; Metazoa - 0; Fungi - 0; Plants - 53; Viruses - 0; Other Eukaryotes - 0 (source: NCBI BLink). | chr1:…
AT1G25220	13.9763	77.8368	2.47747	0.00016477	AT1G25220.1 | Symbols: ASB1, TRP4, WEI7 | anthranilate synthase beta subunit 1 | chr1:8837430-8839478 REVERSE LENGTH=276
AT1G18390	8.34159	46.4298	2.47666	0.00016477	AT1G18390.2 | Symbols: | Protein kinase superfamily protein | chr1:6327463-6329935 FORWARD LENGTH=654
AT1G53903	0.570773	3.17391	2.47527	0.000757651	AT1G53903.1 | Symbols: | Protein of unknown function (DUF581) | chr1:20132363-20132842 FORWARD LENGTH=126
AT1G76360	17.1793	95.2555	2.47113	0.00016477	AT1G76360.1 | Symbols: | Protein kinase superfamily protein | chr1:28643242-28646483 REVERSE LENGTH=484
AT3G56400	72.7124	403.1	2.47087	0.00016477	AT3G56400.1 | Symbols: WRKY70, ATWRKY70 | WRKY DNA-binding protein 70 | chr3:20909082-20910409 REVERSE LENGTH=294
AT5G62470	13.6189	75.4302	2.46953	0.00016477	AT5G62470.2 | Symbols: MYB96 | myb domain protein 96 | chr5:25079434-25080858 REVERSE LENGTH=352
AT3G57760	1.91258	10.5784	2.46753	0.00016477	AT3G57760.2 | Symbols: | Protein kinase superfamily protein | chr3:21395983-21397119 FORWARD LENGTH=378
AT3G14870	4.27231	23.6125	2.46646	0.00016477	AT3G14870.3 | Symbols: | Plant protein of unknown function (DUF641) | chr3:5004040-5005586 FORWARD LENGTH=472
AT3G03030	1.7315	9.56183	2.46526	0.00016477	AT3G03030.1 | Symbols: | F-box/RNI-like superfamily protein | chr3:682252-683850 FORWARD LENGTH=474
AT3G56408	1.90112	10.4944	2.4647	0.00016477
AT3G17700	7.68036	42.2465	2.45959	0.00016477	AT3G17700.1 | Symbols: CNBT1, CNGC20, ATCNGC20 | cyclic nucleotide-binding transporter 1 | chr3:6049074-6052449 FORWARD LENGTH=764
AT1G51800	7.22769	39.6821	2.45688	0.00016477	AT1G51800.1 | Symbols: | Leucine-rich repeat protein kinase family protein | chr1:19214203-19217833 FORWARD LENGTH=894
AT3G11650	10.4355	57.2366	2.45544	0.00016477	AT3G11650.1 | Symbols: NHL2 | NDR1/HIN1-like 2 | chr3:3676264-3676986 REVERSE LENGTH=240
AT1G67060	19.5853	107.333	2.45425	0.00016477	AT1G67060.1 | Symbols: | unknown protein; FUNCTIONS IN: molecular_function unknown; INVOLVED IN: biological_process unknown; LOCATED IN: plasma membrane; EXPRESSED IN: 22 plant structures; EXPRESSED DURING: 13 growth stages; Has 283 Blast hits to 281 proteins in 136 species: Archae - 0; Bacteria - 145; Metazoa - 0; Fungi - 65; Plants - 41; Viruses - 0; Other Eukaryotes - 32 (source: NCBI BLink). …
AT1G07620	5.6903	31.0867	2.44972	0.00016477	AT1G07620.1 | Symbols: ATOBGM | GTP-binding protein Obg/CgtA | chr1:2344556-2346374 REVERSE LENGTH=552
AT1G15190	0.616186	3.35976	2.44692	0.00016477	AT1G15190.1 | Symbols: | Fasciclin-like arabinogalactan family protein | chr1:5227275-5228021 FORWARD LENGTH=248
AT3G48090	23.2687	126.828	2.4464	0.00016477	AT3G48090.1 | Symbols: EDS1, ATEDS1 | alpha/beta-Hydrolases superfamily protein | chr3:17755553-17757692 REVERSE LENGTH=623
AT1G44100	29.1368	158.594	2.44442	0.00016477	AT1G44100.1 | Symbols: AAP5 | amino acid permease 5 | chr1:16764651-16767223 REVERSE LENGTH=480
AT5G12340	6.80816	36.9984	2.44213	0.00016477	AT5G12340.1 | Symbols: | unknown protein; BEST Arabidopsis thaliana protein match is: unknown protein (TAIR:AT1G28190.1); Has 30201 Blast hits to 17322 proteins in 780 species: Archae - 12; Bacteria - 1396; Metazoa - 17338; Fungi - 3422; Plants - 5037; Viruses - 0; Other Eukaryotes - 2996 (source: NCBI BLink). | chr5:3992948-3993610 REVERSE LENGTH=220
AT1G63820	2.31387	12.5396	2.43811	0.00016477	AT1G63820.1 | Symbols: | CCT motif family protein | chr1:23682529-23684050 REVERSE LENGTH=293
AT4G26090	2.23842	12.1267	2.43763	0.00016477	AT4G26090.1 | Symbols: RPS2 | NB-ARC domain-containing disease resistance protein | chr4:13224596-13227325 FORWARD LENGTH=909
AT4G01630	0.395755	2.13974	2.43476	0.000614276	AT4G01630.1 | Symbols: ATEXPA17, ATEXP17, ATHEXP ALPHA 1.13, EXPA17 | expansin A17 | chr4:700653-701527 FORWARD LENGTH=255
AT1G25560	28.777	155.479	2.43373	0.00016477	AT1G25560.1 | Symbols: TEM1, EDF1 | AP2/B3 transcription factor family protein | chr1:8981891-8982976 REVERSE LENGTH=361
AT1G68340	3.94618	21.2993	2.43227	0.00016477	AT1G68340.1 | Symbols: | Protein of unknown function (DUF1639) | chr1:25614440-25615335 REVERSE LENGTH=246
AT1G77640	1.3867	7.46932	2.42932	0.00016477	AT1G77640.1 | Symbols: | Integrase-type DNA-binding superfamily protein | chr1:29178796-29179530 FORWARD LENGTH=244
AT1G03230	16.3992	88.0976	2.42548	0.00016477	AT1G03230.1 | Symbols: | Eukaryotic aspartyl protease family protein | chr1:790110-791414 FORWARD LENGTH=434
AT4G28400	31.5485	169.421	2.42497	0.00016477	AT4G28400.1 | Symbols: | Protein phosphatase 2C family protein | chr4:14048499-14050118 FORWARD LENGTH=283
AT1G02230	0.910211	4.8768	2.42166	0.00016477	AT1G02230.1 | Symbols: ANAC004, NAC004 | NAC domain containing protein 4 | chr1:435174-436775 REVERSE LENGTH=359
AT1G56140	11.0867	59.152	2.41559	0.00016477	AT1G56140.1 | Symbols: | Leucine-rich repeat transmembrane protein kinase | chr1:21001708-21007725 REVERSE LENGTH=1033
AT4G23230	0.512096	2.73125	2.41508	0.00016477	AT4G23230.1 | Symbols: CRK15 | cysteine-rich RLK (RECEPTOR-like protein kinase) 15 | chr4:12157827-12159919 REVERSE LENGTH=507
AT1G31130	75.9118	403.573	2.41044	0.00016477	AT1G31130.1 | Symbols: | unknown protein; FUNCTIONS IN: molecular_function unknown; INVOLVED IN: biological_process unknown; LOCATED IN: cellular_component unknown; EXPRESSED IN: 23 plant structures; EXPRESSED DURING: 13 growth stages; BEST Arabidopsis thaliana protein match is: unknown protein (TAIR:AT4G19950.1); Has 246 Blast hits to 244 proteins in 29 species: Archae - 2; Bacteria - 16; Metazo…
AT2G26150	0.446261	2.37197	2.41013	0.00016477	AT2G26150.1 | Symbols: ATHSFA2, HSFA2 | heat shock transcription factor A2 | chr2:11135856-11137217 FORWARD LENGTH=345
AT5G62770	5.99048	31.806	2.40856	0.00016477	AT5G62770.1 | Symbols: | Protein of unknown function (DUF1645) | chr5:25210564-25211370 FORWARD LENGTH=268
AT5G49480	41.9142	222.434	2.40787	0.00016477	AT5G49480.1 | Symbols: ATCP1, CP1 | Ca2+-binding protein 1 | chr5:20070812-20071294 FORWARD LENGTH=160
AT4G25390	6.53948	34.5785	2.40263	0.00016477	AT4G25390.1 | Symbols: | Protein kinase superfamily protein | chr4:12977491-12979446 FORWARD LENGTH=651
AT2G19190	0.738694	3.90205	2.40118	0.00016477	AT2G19190.1 | Symbols: FRK1 | FLG22-induced receptor-like kinase 1 | chr2:8326067-8329893 REVERSE LENGTH=876
AT4G39650	0.108881	0.574344	2.39916	0.00338183	AT4G39650.1 | Symbols: GGT2 | gamma-glutamyl transpeptidase 2 | chr4:18403602-18405914 FORWARD LENGTH=578
AT4G23280	0.746451	3.93359	2.39773	0.00016477	AT4G23280.1 | Symbols: CRK20 | cysteine-rich RLK (RECEPTOR-like protein kinase) 20 | chr4:12174740-12177471 FORWARD LENGTH=656
AT1G18740	28.0913	148.002	2.39743	0.00016477	AT1G18740.1 | Symbols: | Protein of unknown function (DUF793) | chr1:6464125-6465273 FORWARD LENGTH=382
AT3G10300	19.7959	103.956	2.39269	0.00016477	AT3G10300.2 | Symbols: | Calcium-binding EF-hand family protein | chr3:3186436-3187825 FORWARD LENGTH=324
AT2G24570	16.035	84.0106	2.38934	0.00016477	AT2G24570.1 | Symbols: WRKY17, ATWRKY17 | WRKY DNA-binding protein 17 | chr2:10437676-10439222 REVERSE LENGTH=321
AT1G03730	7.98233	41.7925	2.38836	0.00016477	AT1G03730.1 | Symbols: | unknown protein; BEST Arabidopsis thaliana protein match is: unknown protein (TAIR:AT4G03600.1); Has 50 Blast hits to 50 proteins in 10 species: Archae - 0; Bacteria - 0; Metazoa - 0; Fungi - 0; Plants - 50; Viruses - 0; Other Eukaryotes - 0 (source: NCBI BLink). | chr1:931017-931520 REVERSE LENGTH=167
AT5G48430	1.53081	8.00916	2.38736	0.00016477	AT5G48430.1 | Symbols: | Eukaryotic aspartyl protease family protein | chr5:19627892-19629112 REVERSE LENGTH=406
AT3G62720	13.8759	72.5487	2.38636	0.00016477	AT3G62720.2 | Symbols: ATXT1, XT1, XXT1 | xylosyltransferase 1 | chr3:23201326-23202708 FORWARD LENGTH=460
AT4G27652	5.14428	26.8721	2.38507	0.00016477	AT4G27652.1 | Symbols: | unknown protein; BEST Arabidopsis thaliana protein match is: unknown protein (TAIR:AT4G27657.1); Has 30201 Blast hits to 17322 proteins in 780 species: Archae - 12; Bacteria - 1396; Metazoa - 17338; Fungi - 3422; Plants - 5037; Viruses - 0; Other Eukaryotes - 2996 (source: NCBI BLink). | chr4:13809945-13810157 FORWARD LENGTH=70
AT1G66500	1.01947	5.30693	2.38005	0.00016477	AT1G66500.1 | Symbols: | Pre-mRNA cleavage complex II | chr1:24811262-24812512 REVERSE LENGTH=416
AT2G35290	1.50677	7.83771	2.37897	0.00016477	AT2G35290.1 | Symbols: | unknown protein; Has 39 Blast hits to 39 proteins in 10 species: Archae - 0; Bacteria - 0; Metazoa - 0; Fungi - 0; Plants - 39; Viruses - 0; Other Eukaryotes - 0 (source: NCBI BLink). | chr2:14861635-14862000 REVERSE LENGTH=121
AT5G18490	10.7574	55.9318	2.37834	0.00016477	AT5G18490.1 | Symbols: | Plant protein of unknown function (DUF946) | chr5:6134275-6136554 REVERSE LENGTH=553
AT5G35794	0.25548	1.32773	2.37768	0.00016477
AT1G73066	0.747755	3.87512	2.3736	0.00016477	AT1G73066.1 | Symbols: | Leucine-rich repeat family protein | chr1:27481785-27483581 FORWARD LENGTH=598
AT4G20000	3.04478	15.7588	2.37175	0.00016477	AT4G20000.1 | Symbols: | VQ motif-containing protein | chr4:10838367-10838993 FORWARD LENGTH=208
AT5G23510	12.5687	64.8906	2.36818	0.00016477	AT5G23510.1 | Symbols: | unknown protein; BEST Arabidopsis thaliana protein match is: unknown protein (TAIR:AT5G23490.1); Has 35333 Blast hits to 34131 proteins in 2444 species: Archae - 798; Bacteria - 22429; Metazoa - 974; Fungi - 991; Plants - 531; Viruses - 0; Other Eukaryotes - 9610 (source: NCBI BLink). | chr5:7927266-7929016 FORWARD LENGTH=271
AT1G66880	5.28369	27.1711	2.36246	0.00016477	AT1G66880.1 | Symbols: | Protein kinase superfamily protein | chr1:24946928-24955438 FORWARD LENGTH=1296
AT3G18830	39.1267	201.045	2.3613	0.00016477	AT3G18830.1 | Symbols: ATPLT5, PMT5, ATPMT5 | polyol/monosaccharide transporter 5 | chr3:6489000-6491209 REVERSE LENGTH=539
AT2G18210	4.80984	24.6745	2.35896	0.00016477	AT2G18210.1 | Symbols: | unknown protein; BEST Arabidopsis thaliana protein match is: unknown protein (TAIR:AT4G36500.1); Has 50 Blast hits to 50 proteins in 7 species: Archae - 0; Bacteria - 0; Metazoa - 0; Fungi - 0; Plants - 50; Viruses - 0; Other Eukaryotes - 0 (source: NCBI BLink). | chr2:7925392-7925766 REVERSE LENGTH=124
AT1G71400	6.18165	31.696	2.35824	0.00016477	AT1G71400.1 | Symbols: AtRLP12, RLP12 | receptor like protein 12 | chr1:26909905-26912448 FORWARD LENGTH=847
AT3G50170	0.116614	0.597099	2.35623	0.000468874	AT3G50170.2 | Symbols: | Plant protein of unknown function (DUF247) | chr3:18602337-18603738 REVERSE LENGTH=427
AT1G35350	15.8828	81.2198	2.35436	0.00016477	AT1G35350.1 | Symbols: | EXS (ERD1/XPR1/SYG1) family protein | chr1:12981251-12984583 REVERSE LENGTH=751
AT3G19580	9.2413	47.1115	2.34991	0.00016477	AT3G19580.1 | Symbols: AZF2, ZF2 | zinc-finger protein 2 | chr3:6803293-6804114 REVERSE LENGTH=273
AT3G28210	4.3689	22.2703	2.34978	0.00016477	AT3G28210.1 | Symbols: PMZ, SAP12 | zinc finger (AN1-like) family protein | chr3:10520585-10521223 FORWARD LENGTH=186
AT5G08760	79.5749	405.557	2.34952	0.00016477	AT5G08760.1 | Symbols: | unknown protein; FUNCTIONS IN: molecular_function unknown; INVOLVED IN: biological_process unknown; LOCATED IN: endomembrane system; Has 3 Blast hits to 3 proteins in 2 species: Archae - 0; Bacteria - 0; Metazoa - 0; Fungi - 0; Plants - 3; Viruses - 0; Other Eukaryotes - 0 (source: NCBI BLink). | chr5:2854947-2855479 FORWARD LENGTH=80
AT4G34180	50.4358	256.199	2.34475	0.00016477	AT4G34180.1 | Symbols: | Cyclase family protein | chr4:16370060-16371383 REVERSE LENGTH=255
AT3G10815	3.43928	17.4237	2.34087	0.00016477	AT3G10815.1 | Symbols: | RING/U-box superfamily protein | chr3:3385009-3385608 REVERSE LENGTH=199
AT2G15760	3.58837	18.1553	2.33899	0.00016477	AT2G15760.1 | Symbols: | Protein of unknown function (DUF1645) | chr2:6865807-6866754 REVERSE LENGTH=315
AT2G02310	1.1614	5.86331	2.33585	0.00016477	AT2G02310.1 | Symbols: AtPP2-B6, PP2-B6 | phloem protein 2-B6 | chr2:608759-610130 REVERSE LENGTH=307
AT1G53440	11.5387	58.1449	2.33318	0.00016477	AT1G53440.1 | Symbols: | Leucine-rich repeat transmembrane protein kinase | chr1:19945959-19951562 FORWARD LENGTH=1035
AT4G23140	0.759279	3.82334	2.33213	0.00016477	AT4G23140.1 | Symbols: CRK6 | cysteine-rich RLK (RECEPTOR-like protein kinase) 6 | chr4:12121397-12124037 FORWARD LENGTH=674
AT1G69900	9.24518	46.4142	2.32779	0.00016477	AT1G69900.1 | Symbols: | Actin cross-linking protein | chr1:26326520-26327816 REVERSE LENGTH=397
AT5G43620	0.852062	4.27668	2.32746	0.00016477	AT5G43620.1 | Symbols: | Pre-mRNA cleavage complex II | chr5:17522653-17523885 FORWARD LENGTH=410
AT3G09020	12.8197	64.2671	2.32572	0.00016477	AT3G09020.1 | Symbols: | alpha 1,4-glycosyltransferase family protein | chr3:2753307-2754542 FORWARD LENGTH=411
AT3G46600	25.2822	126.535	2.32334	0.00016477	AT3G46600.2 | Symbols: | GRAS family transcription factor | chr3:17158379-17159799 FORWARD LENGTH=453
AT2G24165	1.71378	8.56459	2.3212	0.00016477
AT4G04490	0.813977	4.06602	2.32056	0.00016477	AT4G04490.1 | Symbols: CRK36 | cysteine-rich RLK (RECEPTOR-like protein kinase) 36 | chr4:2231957-2234638 REVERSE LENGTH=658
AT2G17705	12.8638	64.1623	2.31841	0.00016477	AT2G17705.1 | Symbols: | unknown protein; FUNCTIONS IN: molecular_function unknown; INVOLVED IN: biological_process unknown; LOCATED IN: plasma membrane; EXPRESSED IN: cultured cell; BEST Arabidopsis thaliana protein match is: unknown protein (TAIR:AT4G08330.1); Has 135 Blast hits to 135 proteins in 32 species: Archae - 5; Bacteria - 29; Metazoa - 0; Fungi - 0; Plants - 91; Viruses - 0; Other Euk…
AT1G24807	3.81187	18.968	2.31499	0.00016477	AT1G24807.1 | Symbols: | Glutamine amidotransferase type 1 family protein | chr1:8771766-8773535 REVERSE LENGTH=235
AT4G11850	26.9814	134.239	2.31476	0.00016477	AT4G11850.1 | Symbols: PLDGAMMA1, MEE54 | phospholipase D gamma 1 | chr4:7129352-7132937 REVERSE LENGTH=858
AT5G62150	4.3085	21.4342	2.31466	0.00016477	AT5G62150.1 | Symbols: | peptidoglycan-binding LysM domain-containing protein | chr5:24958325-24958633 FORWARD LENGTH=102
AT1G07500	6.85303	34.0846	2.31431	0.000468874	AT1G07500.1 | Symbols: | unknown protein; Has 4 Blast hits to 4 proteins in 3 species: Archae - 0; Bacteria - 0; Metazoa - 0; Fungi - 0; Plants - 4; Viruses - 0; Other Eukaryotes - 0 (source: NCBI BLink). | chr1:2304766-2305031 REVERSE LENGTH=74
AT2G03540	1.87535	9.32377	2.31376	0.00016477
AT2G22890	3.83084	18.9857	2.30918	0.00016477	AT2G22890.1 | Symbols: | Kua-ubiquitin conjugating enzyme hybrid localisation domain | chr2:9742500-9743339 REVERSE LENGTH=279
AT1G34750	17.4667	86.4798	2.30776	0.00016477	AT1G34750.1 | Symbols: | Protein phosphatase 2C family protein | chr1:12736386-12737727 REVERSE LENGTH=282
AT1G13340	6.76892	33.4895	2.30671	0.00016477	AT1G13340.1 | Symbols: | Regulator of Vps4 activity in the MVB pathway protein | chr1:4569622-4571043 REVERSE LENGTH=409
AT5G48660	2.84027	14.0289	2.3043	0.00016477	AT5G48660.1 | Symbols: | B-cell receptor-associated protein 31-like | chr5:19736986-19738327 FORWARD LENGTH=219
AT4G08500	14.3212	70.706	2.30368	0.00016477	AT4G08500.1 | Symbols: MEKK1, ATMEKK1, MAPKKK8, ARAKIN | MAPK/ERK kinase kinase 1 | chr4:5404272-5407062 REVERSE LENGTH=608
AT5G63790	24.6052	120.976	2.29769	0.00016477	AT5G63790.1 | Symbols: ANAC102, NAC102 | NAC domain containing protein 102 | chr5:25526887-25528013 REVERSE LENGTH=312
AT4G17900	37.3149	183.177	2.29541	0.00016477	AT4G17900.1 | Symbols: | PLATZ transcription factor family protein | chr4:9946046-9947697 FORWARD LENGTH=227
AT3G15530	26.3867	129.301	2.29285	0.00016477	AT3G15530.1 | Symbols: | S-adenosyl-L-methionine-dependent methyltransferases superfamily protein | chr3:5253253-5254193 REVERSE LENGTH=288
AT1G17250	3.05141	14.9359	2.29123	0.00016477	AT1G17250.1 | Symbols: AtRLP3, RLP3 | receptor like protein 3 | chr1:5901169-5903439 REVERSE LENGTH=756
AT1G22510	11.6344	56.8845	2.28964	0.00016477	AT1G22510.1 | Symbols: | RING/U-box protein with domain of unknown function (DUF 1232) | chr1:7951003-7952597 REVERSE LENGTH=185
AT3G59310	9.40222	45.8721	2.28654	0.00016477	AT3G59310.1 | Symbols: | Eukaryotic protein of unknown function (DUF914) | chr3:21922316-21924313 REVERSE LENGTH=332
AT1G24909	2.61903	12.7687	2.28551	0.00016477	AT1G24909.1 | Symbols: | Glutamine amidotransferase type 1 family protein | chr1:8786145-8787914 REVERSE LENGTH=222
AT5G18470	7.48155	36.4473	2.2844	0.00016477	AT5G18470.1 | Symbols: | Curculin-like (mannose-binding) lectin family protein | chr5:6127952-6129193 FORWARD LENGTH=413
AT3G06890	2.89154	14.0774	2.28347	0.00016477	AT3G06890.1 | Symbols: | unknown protein; Has 91 Blast hits to 91 proteins in 12 species: Archae - 0; Bacteria - 0; Metazoa - 0; Fungi - 0; Plants - 91; Viruses - 0; Other Eukaryotes - 0 (source: NCBI BLink). | chr3:2176949-2177335 FORWARD LENGTH=128
AT1G31540	33.1951	161.578	2.28318	0.00016477	AT1G31540.1 | Symbols: | Disease resistance protein (TIR-NBS-LRR class) family | chr1:11291051-11293697 REVERSE LENGTH=776
AT2G47720	171.678	834.476	2.28117	0.00016477	AT2G47720.1 | Symbols: | FUNCTIONS IN: molecular_function unknown; INVOLVED IN: biological_process unknown; LOCATED IN: chloroplast; EXPRESSED IN: 7 plant structures; EXPRESSED DURING: 4 anthesis, F mature embryo stage, petal differentiation and expansion stage, E expanded cotyledon stage, D bilateral stage; BEST Arabidopsis thaliana protein match is: Transducin/WD40 repeat-like superfamily prote…
AT1G14740	34.457	167.408	2.2805	0.00016477	AT1G14740.1 | Symbols: | Protein of unknown function (DUF1423) | chr1:5075450-5077732 REVERSE LENGTH=733
AT1G75020	11.4108	55.3511	2.27821	0.00016477	AT1G75020.2 | Symbols: LPAT4 | lysophosphatidyl acyltransferase 4 | chr1:28171779-28173357 FORWARD LENGTH=378
AT5G67300	30.72	148.914	2.27723	0.00016477	AT5G67300.1 | Symbols: ATMYBR1, ATMYB44, MYBR1, MYB44 | myb domain protein r1 | chr5:26854109-26855026 FORWARD LENGTH=305
AT4G00300	35.0607	169.617	2.27436	0.00016477	AT4G00300.2 | Symbols: | fringe-related protein | chr4:128690-130126 FORWARD LENGTH=478
AT2G32680	0.165241	0.798942	2.27352	0.00016477	AT2G32680.1 | Symbols: AtRLP23, RLP23 | receptor like protein 23 | chr2:13859942-13862614 REVERSE LENGTH=890
AT1G65850	0.582062	2.8109	2.27179	0.00016477	AT1G65850.1 | Symbols: | Disease resistance protein (TIR-NBS-LRR class) family | chr1:24494734-24498485 FORWARD LENGTH=1036
AT1G56150	4.83204	23.2856	2.26873	0.00016477	AT1G56150.1 | Symbols: | SAUR-like auxin-responsive protein family | chr1:21017432-21017764 FORWARD LENGTH=110
AT4G10500	4.55666	21.8357	2.26064	0.00016477	AT4G10500.1 | Symbols: | 2-oxoglutarate (2OG) and Fe(II)-dependent oxygenase superfamily protein | chr4:6491089-6492342 FORWARD LENGTH=349
AT3G57740	1.28828	6.1707	2.25999	0.00016477	AT3G57740.1 | Symbols: | Protein kinase superfamily protein | chr3:21392671-21393744 FORWARD LENGTH=357
AT2G28210	0.773213	3.69818	2.25788	0.00016477	AT2G28210.1 | Symbols: ATACA2, ACA2 | alpha carbonic anhydrase 2 | chr2:12029997-12032338 FORWARD LENGTH=217
AT3G22160	4.78778	22.8701	2.25604	0.00016477	AT3G22160.1 | Symbols: | VQ motif-containing protein | chr3:7818148-7818726 REVERSE LENGTH=192
AT4G25030	58.658	279.966	2.25485	0.00016477	AT4G25030.2 | Symbols: | unknown protein; BEST Arabidopsis thaliana protein match is: unknown protein (TAIR:AT5G45410.3); Has 35333 Blast hits to 34131 proteins in 2444 species: Archae - 798; Bacteria - 22429; Metazoa - 974; Fungi - 991; Plants - 531; Viruses - 0; Other Eukaryotes - 9610 (source: NCBI BLink). | chr4:12865336-12866638 FORWARD LENGTH=344
AT3G50200	0.604612	2.88377	2.25387	0.000468874	AT3G50200.1 | Symbols: | Plant protein of unknown function (DUF247) | chr3:18612462-18613323 REVERSE LENGTH=231
AT2G05940	19.3678	92.3715	2.25379	0.00016477	AT2G05940.1 | Symbols: | Protein kinase superfamily protein | chr2:2287514-2289270 REVERSE LENGTH=462
AT1G01140	34.7029	165.123	2.25041	0.00016477	AT1G01140.2 | Symbols: CIPK9, PKS6 | CBL-interacting protein kinase 9 | chr1:64398-67512 REVERSE LENGTH=449
AT4G32300	12.5699	59.7638	2.2493	0.00016477	AT4G32300.1 | Symbols: SD2-5 | S-domain-2 5 | chr4:15599970-15602435 FORWARD LENGTH=821
AT1G47510	0.42186	1.99629	2.24249	0.00016477	AT1G47510.1 | Symbols: AT5PTASE11, 5PTASE11 | inositol polyphosphate 5-phosphatase 11 | chr1:17435991-17438296 REVERSE LENGTH=334
AT5G66850	18.5967	87.8991	2.2408	0.00016477	AT5G66850.1 | Symbols: MAPKKK5 | mitogen-activated protein kinase kinase kinase 5 | chr5:26695965-26699159 REVERSE LENGTH=716
AT1G25155	2.74679	12.9622	2.23849	0.00016477	AT1G25155.1 | Symbols: | Glutamine amidotransferase type 1 family protein | chr1:8823052-8824821 REVERSE LENGTH=222
AT1G26730	2.68793	12.6692	2.23675	0.00016477	AT1G26730.1 | Symbols: | EXS (ERD1/XPR1/SYG1) family protein | chr1:9241435-9244650 FORWARD LENGTH=750
AT4G34460	42.8466	201.868	2.23616	0.00016477	AT4G34460.3 | Symbols: AGB1, ELK4, ATAGB1 | GTP binding protein beta 1 | chr4:16477586-16479266 REVERSE LENGTH=347
AT5G52020	1.41219	6.6271	2.23044	0.00016477	AT5G52020.1 | Symbols: | Integrase-type DNA-binding superfamily protein | chr5:21124192-21124890 REVERSE LENGTH=232
AT3G04210	52.064	242.899	2.222	0.00016477	AT3G04210.1 | Symbols: | Disease resistance protein (TIR-NBS class) | chr3:1106243-1108005 REVERSE LENGTH=531
AT1G67970	2.9431	13.7262	2.22152	0.00016477	AT1G67970.1 | Symbols: AT-HSFA8, HSFA8 | heat shock transcription factor A8 | chr1:25484844-25486313 REVERSE LENGTH=374
AT1G76700	12.2	56.847	2.2202	0.00016477	AT1G76700.1 | Symbols: | DNAJ heat shock N-terminal domain-containing protein | chr1:28780619-28783022 REVERSE LENGTH=398
AT1G66910	4.80833	22.3952	2.21958	0.00016477	AT1G66910.1 | Symbols: | Protein kinase superfamily protein | chr1:24961634-24963941 REVERSE LENGTH=666
AT2G38790	3.70985	17.2781	2.21951	0.00016477	AT2G38790.1 | Symbols: | unknown protein; Has 21 Blast hits to 21 proteins in 5 species: Archae - 0; Bacteria - 0; Metazoa - 0; Fungi - 0; Plants - 19; Viruses - 0; Other Eukaryotes - 2 (source: NCBI BLink). | chr2:16214546-16215160 REVERSE LENGTH=204
AT1G11960	5.545	25.8184	2.21914	0.00016477	AT1G11960.1 | Symbols: | ERD (early-responsive to dehydration stress) family protein | chr1:4039871-4043143 REVERSE LENGTH=771
AT2G21500	6.03861	28.0989	2.21823	0.00016477	AT2G21500.2 | Symbols: | RING/U-box superfamily protein | chr2:9207965-9209575 REVERSE LENGTH=421
AT1G44830	0.985516	4.58058	2.21658	0.00016477	AT1G44830.1 | Symbols: | Integrase-type DNA-binding superfamily protein | chr1:16933792-16934427 FORWARD LENGTH=211
AT3G26500	7.5842	35.1956	2.21433	0.00016477	AT3G26500.1 | Symbols: PIRL2 | plant intracellular ras group-related LRR 2 | chr3:9708195-9709944 REVERSE LENGTH=471
AT5G43170	12.2978	57.0381	2.21353	0.00016477	AT5G43170.1 | Symbols: AZF3, ZF3 | zinc-finger protein 3 | chr5:17331050-17331631 REVERSE LENGTH=193
AT1G67920	2.62182	12.1502	2.21235	0.00016477	AT1G67920.1 | Symbols: | unknown protein; BEST Arabidopsis thaliana protein match is: unknown protein (TAIR:AT1G24600.1); Has 22 Blast hits to 22 proteins in 5 species: Archae - 0; Bacteria - 0; Metazoa - 0; Fungi - 0; Plants - 22; Viruses - 0; Other Eukaryotes - 0 (source: NCBI BLink). | chr1:25473731-25473934 FORWARD LENGTH=67
AT5G04870	26.2549	121.537	2.21073	0.00016477	AT5G04870.1 | Symbols: CPK1, ATCPK1 | calcium dependent protein kinase 1 | chr5:1417015-1419877 REVERSE LENGTH=610
AT1G23830	1.97138	9.12535	2.21068	0.00016477	AT1G23830.1 | Symbols: | unknown protein; FUNCTIONS IN: molecular_function unknown; INVOLVED IN: biological_process unknown; LOCATED IN: endomembrane system; EXPRESSED IN: 12 plant structures; EXPRESSED DURING: 9 growth stages; BEST Arabidopsis thaliana protein match is: unknown protein (TAIR:AT1G23840.1); Has 57 Blast hits to 52 proteins in 7 species: Archae - 0; Bacteria - 0; Metazoa - 0; Fungi…
AT1G09970	53.4024	247.053	2.20985	0.00016477	AT1G09970.2 | Symbols: LRR XI-23, RLK7 | Leucine-rich receptor-like protein kinase family protein | chr1:3252408-3255428 FORWARD LENGTH=977
AT1G74440	14.7528	68.0641	2.2059	0.00016477	AT1G74440.1 | Symbols: | Protein of unknown function (DUF962) | chr1:27979208-27980371 REVERSE LENGTH=208
AT5G04720	21.7209	100.152	2.20503	0.00016477	AT5G04720.1 | Symbols: ADR1-L2 | ADR1-like 2 | chr5:1360748-1363665 FORWARD LENGTH=811
AT2G38870	20.7019	95.1268	2.20009	0.00016477	AT2G38870.1 | Symbols: | Serine protease inhibitor, potato inhibitor I-type family protein | chr2:16236546-16237050 REVERSE LENGTH=70
AT2G28080	15.0433	68.9743	2.19694	0.00016477	AT2G28080.1 | Symbols: | UDP-Glycosyltransferase superfamily protein | chr2:11960774-11963227 REVERSE LENGTH=482
AT5G37420	0.154889	0.710138	2.19687	0.0014518	AT5G37420.1 | Symbols: | Family of unknown function (DUF577) | chr5:14840143-14842070 FORWARD LENGTH=579
AT2G43290	65.7348	301.322	2.19658	0.00016477	AT2G43290.1 | Symbols: MSS3 | Calcium-binding EF-hand family protein | chr2:17991308-17991955 REVERSE LENGTH=215
AT5G25170	8.24196	37.5817	2.18897	0.00016477	AT5G25170.1 | Symbols: | PPPDE putative thiol peptidase family protein | chr5:8693257-8694438 FORWARD LENGTH=218
AT2G41835	5.03072	22.8856	2.1856	0.00016477	AT2G41835.1 | Symbols: | zinc finger (C2H2 type, AN1-like) family protein | chr2:17458020-17459414 REVERSE LENGTH=279
AT3G44630	7.45636	33.8873	2.1842	0.00016477	AT3G44630.1 | Symbols: | Disease resistance protein (TIR-NBS-LRR class) family | chr3:16196292-16200423 FORWARD LENGTH=1214
AT2G46500	29.0746	132.132	2.18415	0.00016477	AT2G46500.3 | Symbols: PI4K GAMMA 4 | phosphoinositide 4-kinase gamma 4 | chr2:19087219-19088534 REVERSE LENGTH=419
AT2G43320	12.1674	55.2597	2.18321	0.00016477	AT2G43320.2 | Symbols: | S-adenosyl-L-methionine-dependent methyltransferases superfamily protein | chr2:17996874-17999158 REVERSE LENGTH=351
AT1G29340	26.6101	120.84	2.18306	0.00016477	AT1G29340.1 | Symbols: PUB17, ATPUB17 | plant U-box 17 | chr1:10264412-10266601 FORWARD LENGTH=729
AT4G17615	7.32405	33.2539	2.18281	0.00016477	AT4G17615.2 | Symbols: CBL1, ATCBL1, SCABP5 | calcineurin B-like protein 1 | chr4:9817981-9818995 FORWARD LENGTH=171
AT1G33612	1.48798	6.74859	2.18123	0.00016477	AT1G33612.1 | Symbols: | Leucine-rich repeat (LRR) family protein | chr1:12191312-12192679 FORWARD LENGTH=455
AT2G16900	10.5112	47.5456	2.17739	0.00016477	AT2G16900.2 | Symbols: | Arabidopsis phospholipase-like protein (PEARLI 4) family | chr2:7323857-7324886 REVERSE LENGTH=293
AT5G38700	1.5513	7.01489	2.17694	0.00016477	AT5G38700.1 | Symbols: | unknown protein; FUNCTIONS IN: molecular_function unknown; INVOLVED IN: biological_process unknown; LOCATED IN: mitochondrion; EXPRESSED IN: 10 plant structures; EXPRESSED DURING: LP.04 four leaves visible, LP.10 ten leaves visible, petal differentiation and expansion stage, LP.08 eight leaves visible, LP.12 twelve leaves visible; BEST Arabidopsis thaliana protein match i…
AT1G05660	0.307718	1.39104	2.17648	0.000614276	AT1G05660.1 | Symbols: | Pectin lyase-like superfamily protein | chr1:1694286-1696058 REVERSE LENGTH=394
AT5G13100	26.7681	120.772	2.1737	0.00016477	AT5G13100.1 | Symbols: | unknown protein; Has 1807 Blast hits to 1807 proteins in 277 species: Archae - 0; Bacteria - 0; Metazoa - 736; Fungi - 347; Plants - 385; Viruses - 0; Other Eukaryotes - 339 (source: NCBI BLink). | chr5:4156789-4158235 FORWARD LENGTH=354
AT3G44480	14.9378	67.3114	2.17189	0.00016477	AT3G44480.1 | Symbols: RPP1, cog1 | Disease resistance protein (TIR-NBS-LRR class) family | chr3:16090878-16096041 REVERSE LENGTH=1194
AT4G21830	27.1001	121.816	2.16833	0.00016477	AT4G21830.1 | Symbols: ATMSRB7, MSRB7 | methionine sulfoxide reductase B7 | chr4:11584565-11585256 REVERSE LENGTH=144
AT5G14930	14.9639	67.2537	2.16813	0.00016477	AT5G14930.2 | Symbols: SAG101 | senescence-associated gene 101 | chr5:4828754-4830769 FORWARD LENGTH=537
AT2G31230	16.3573	73.4984	2.16778	0.00016477	AT2G31230.1 | Symbols: ATERF15, ERF15 | ethylene-responsive element binding factor 15 | chr2:13306676-13307407 REVERSE LENGTH=243
AT3G09940	21.168	95.069	2.16709	0.00016477	AT3G09940.1 | Symbols: MDHAR, ATMDAR3, MDAR3, MDAR2 | monodehydroascorbate reductase | chr3:3056501-3059103 REVERSE LENGTH=441
AT3G19970	11.2904	50.623	2.1647	0.00016477	AT3G19970.1 | Symbols: | alpha/beta-Hydrolases superfamily protein | chr3:6959644-6961367 FORWARD LENGTH=434
AT3G44400	15.1523	67.9318	2.16455	0.00016477	AT3G44400.1 | Symbols: | Disease resistance protein (TIR-NBS-LRR class) family | chr3:16046331-16049668 REVERSE LENGTH=1007
AT2G37710	41.4195	185.395	2.16222	0.00016477	AT2G37710.1 | Symbols: RLK | receptor lectin kinase | chr2:15814934-15816961 REVERSE LENGTH=675
AT3G49350	9.9803	44.5273	2.15754	0.00016477	AT3G49350.1 | Symbols: | Ypt/Rab-GAP domain of gyp1p superfamily protein | chr3:18297663-18299846 REVERSE LENGTH=539
AT4G23270	13.6967	60.9943	2.15485	0.00016477	AT4G23270.1 | Symbols: CRK19 | cysteine-rich RLK (RECEPTOR-like protein kinase) 19 | chr4:12171133-12173794 FORWARD LENGTH=645
AT1G34420	1.74315	7.76202	2.15474	0.00016477	AT1G34420.1 | Symbols: | leucine-rich repeat transmembrane protein kinase family protein | chr1:12584587-12587570 FORWARD LENGTH=966
AT1G22280	30.2275	134.467	2.15331	0.00016477	AT1G22280.1 | Symbols: PAPP2C | phytochrome-associated protein phosphatase type 2C | chr1:7874236-7875496 FORWARD LENGTH=281
AT4G37260	17.69	78.6241	2.15204	0.00016477	AT4G37260.1 | Symbols: MYB73, ATMYB73 | myb domain protein 73 | chr4:17540602-17541564 FORWARD LENGTH=320
AT1G32640	22.6293	100.327	2.14844	0.00016477	AT1G32640.1 | Symbols: ATMYC2, RD22BP1, JAI1, JIN1, MYC2, ZBF1 | Basic helix-loop-helix (bHLH) DNA-binding family protein | chr1:11799042-11800913 REVERSE LENGTH=623
AT2G46430	12.5657	55.5467	2.14422	0.00016477	AT2G46430.1 | Symbols: ATCNGC3, CNGC3, CNGC3.C | cyclic nucleotide gated channel 3 | chr2:19058472-19061273 FORWARD LENGTH=706
AT1G07220	7.83267	34.5375	2.14059	0.00016477	AT1G07220.1 | Symbols: | Arabidopsis thaliana protein of unknown function (DUF821) | chr1:2217073-2219379 REVERSE LENGTH=507
AT1G67880	7.81545	34.2701	2.13255	0.00016477	AT1G67880.1 | Symbols: | beta-1,4-N-acetylglucosaminyltransferase family protein | chr1:25454081-25455453 REVERSE LENGTH=390
AT3G12740	45.8022	200.764	2.13201	0.00016477	AT3G12740.1 | Symbols: ALIS1 | ALA-interacting subunit 1 | chr3:4049739-4051561 FORWARD LENGTH=350
AT2G11520	13.6565	59.8257	2.13117	0.00016477	AT2G11520.1 | Symbols: CRCK3 | calmodulin-binding receptor-like cytoplasmic kinase 3 | chr2:4619145-4621448 FORWARD LENGTH=510
AT2G46330	173.463	759.206	2.12987	0.00016477	AT2G46330.1 | Symbols: AGP16, ATAGP16 | arabinogalactan protein 16 | chr2:19018730-19019108 REVERSE LENGTH=73
AT4G15330	1.1071	4.83982	2.12816	0.00016477	AT4G15330.1 | Symbols: CYP705A1 | cytochrome P450, family 705, subfamily A, polypeptide 1 | chr4:8751523-8753134 REVERSE LENGTH=513
AT3G07780	41.4836	181.243	2.12731	0.00016477	AT3G07780.1 | Symbols: OBE1 | Protein of unknown function (DUF1423) | chr3:2485104-2486876 FORWARD LENGTH=566
AT5G44060	8.51716	37.1978	2.12677	0.00016477	AT5G44060.1 | Symbols: | unknown protein; BEST Arabidopsis thaliana protein match is: unknown protein (TAIR:AT1G04000.1); Has 1807 Blast hits to 1807 proteins in 277 species: Archae - 0; Bacteria - 0; Metazoa - 736; Fungi - 347; Plants - 385; Viruses - 0; Other Eukaryotes - 339 (source: NCBI BLink). | chr5:17731209-17731661 FORWARD LENGTH=150
AT5G55460	7.52174	32.8472	2.12663	0.00016477	AT5G55460.1 | Symbols: | Bifunctional inhibitor/lipid-transfer protein/seed storage 2S albumin superfamily protein | chr5:22468698-22469133 FORWARD LENGTH=109
AT5G41680	0.681192	2.96783	2.12327	0.000757651	AT5G41680.1 | Symbols: | Protein kinase superfamily protein | chr5:16668119-16669198 FORWARD LENGTH=359
AT1G25390	18.2415	79.3278	2.1206	0.00016477	AT1G25390.1 | Symbols: | Protein kinase superfamily protein | chr1:8906640-8908800 REVERSE LENGTH=629
AT5G46490	2.55619	11.1158	2.12055	0.00016477	AT5G46490.2 | Symbols: | Disease resistance protein (TIR-NBS-LRR class) family | chr5:18850848-18853843 FORWARD LENGTH=858
AT4G37640	24.7732	107.626	2.11918	0.00016477	AT4G37640.1 | Symbols: ACA2 | calcium ATPase 2 | chr4:17683225-17686808 REVERSE LENGTH=1014
AT4G14680	35.1436	152.435	2.11686	0.00016477	AT4G14680.1 | Symbols: APS3 | Pseudouridine synthase/archaeosine transglycosylase-like family protein | chr4:8413443-8415311 REVERSE LENGTH=465
AT1G61610	0.534739	2.31933	2.1168	0.00016477	AT1G61610.1 | Symbols: | S-locus lectin protein kinase family protein | chr1:22733472-22736509 FORWARD LENGTH=842
AT1G61800	2.55771	11.0698	2.11371	0.00016477	AT1G61800.1 | Symbols: GPT2, ATGPT2 | glucose-6-phosphate/phosphate translocator 2 | chr1:22824527-22826459 FORWARD LENGTH=388
AT4G11070	1.37752	5.93991	2.10837	0.00016477	AT4G11070.1 | Symbols: WRKY41, AtWRKY41 | WRKY family transcription factor | chr4:6759303-6760763 FORWARD LENGTH=313
AT2G18690	25.5487	110.158	2.10825	0.00016477	AT2G18690.1 | Symbols: | unknown protein; FUNCTIONS IN: molecular_function unknown; INVOLVED IN: biological_process unknown; LOCATED IN: membrane; EXPRESSED IN: 17 plant structures; EXPRESSED DURING: 9 growth stages; CONTAINS InterPro DOMAIN/s: Protein of unknown function DUF975 (InterPro:IPR010380); BEST Arabidopsis thaliana protein match is: unknown protein (TAIR:AT2G18680.1); Has 213 Blast hit…
AT3G02880	28.7716	123.836	2.10571	0.00016477	AT3G02880.1 | Symbols: | Leucine-rich repeat protein kinase family protein | chr3:634819-636982 FORWARD LENGTH=627
AT5G58120	7.52104	32.3311	2.10392	0.00016477	AT5G58120.1 | Symbols: | Disease resistance protein (TIR-NBS-LRR class) family | chr5:23517492-23520927 FORWARD LENGTH=1046
AT2G14080	7.14509	30.7052	2.10346	0.00016477	AT2G14080.1 | Symbols: | Disease resistance protein (TIR-NBS-LRR class) family | chr2:5925225-5929600 FORWARD LENGTH=1215
AT5G24210	36.9867	158.895	2.10299	0.00016477	AT5G24210.1 | Symbols: | alpha/beta-Hydrolases superfamily protein | chr5:8217877-8219466 FORWARD LENGTH=350
AT4G13340	35.1987	150.94	2.10038	0.00016477	AT4G13340.1 | Symbols: | Leucine-rich repeat (LRR) family protein | chr4:7758610-7760892 FORWARD LENGTH=760
AT2G27500	28.9367	123.904	2.09825	0.00016477	AT2G27500.2 | Symbols: | Glycosyl hydrolase superfamily protein | chr2:11752615-11753844 REVERSE LENGTH=377
AT2G40270	37.0426	158.452	2.09679	0.00016477	AT2G40270.1 | Symbols: | Protein kinase family protein | chr2:16822136-16824327 REVERSE LENGTH=489
AT5G59450	13.6791	58.2525	2.09034	0.00016477	AT5G59450.1 | Symbols: | GRAS family transcription factor | chr5:23974808-23976640 FORWARD LENGTH=610
AT3G15770	25.7961	109.619	2.08727	0.00016477	AT3G15770.1 | Symbols: | unknown protein; BEST Arabidopsis thaliana protein match is: unknown protein (TAIR:AT5G25360.2); Has 143 Blast hits to 143 proteins in 25 species: Archae - 0; Bacteria - 0; Metazoa - 0; Fungi - 0; Plants - 136; Viruses - 0; Other Eukaryotes - 7 (source: NCBI BLink). | chr3:5340243-5341216 FORWARD LENGTH=162
AT1G66700	6.83724	29.0338	2.08625	0.00016477	AT1G66700.3 | Symbols: PXMT1 | S-adenosyl-L-methionine-dependent methyltransferases superfamily protein | chr1:24873826-24874690 REVERSE LENGTH=259
AT3G44326	1.24249	5.27312	2.08542	0.00016477	AT3G44326.1 | Symbols: | F-box family protein | chr3:16000933-16002024 REVERSE LENGTH=363
AT3G25880	5.92117	25.1187	2.08481	0.00846079	AT3G25880.1 | Symbols: | NAD(P)-binding Rossmann-fold superfamily protein | chr3:9469713-9470033 REVERSE LENGTH=69
AT1G25370	7.45404	31.5669	2.08232	0.00016477	AT1G25370.1 | Symbols: | Protein of unknown function (DUF1639) | chr1:8898046-8898934 REVERSE LENGTH=263
AT5G46780	27.2052	115.066	2.08051	0.00016477	AT5G46780.1 | Symbols: | VQ motif-containing protein | chr5:18979236-18979949 FORWARD LENGTH=237
AT4G11660	5.60036	23.6664	2.07925	0.00016477	AT4G11660.1 | Symbols: AT-HSFB2B, HSFB2B | winged-helix DNA-binding transcription factor family protein | chr4:7043006-7044227 FORWARD LENGTH=377
AT2G31870	2.9374	12.4023	2.07799	0.00016477	AT2G31870.1 | Symbols: TEJ | Poly (ADP-ribose) glycohydrolase (PARG) | chr2:13549999-13553756 REVERSE LENGTH=548
AT5G22540	0.43025	1.81098	2.07352	0.00016477	AT5G22540.1 | Symbols: | Plant protein of unknown function (DUF247) | chr5:7481546-7482868 REVERSE LENGTH=440
AT3G05580	12.7294	53.4615	2.07034	0.00016477	AT3G05580.1 | Symbols: | Calcineurin-like metallo-phosphoesterase superfamily protein | chr3:1618216-1619850 REVERSE LENGTH=318
AT3G16030	0.995798	4.17778	2.06881	0.00016477	AT3G16030.1 | Symbols: CES101 | lectin protein kinase family protein | chr3:5439609-5442802 FORWARD LENGTH=850
AT5G50915	4.99195	20.9416	2.0687	0.00016477	AT5G50915.2 | Symbols: | basic helix-loop-helix (bHLH) DNA-binding superfamily protein | chr5:20710764-20712252 REVERSE LENGTH=286
AT4G21400	5.87035	24.6186	2.06823	0.00016477	AT4G21400.1 | Symbols: CRK28 | cysteine-rich RLK (RECEPTOR-like protein kinase) 28 | chr4:11399218-11401709 REVERSE LENGTH=711
AT5G03380	75.1495	314.884	2.06698	0.00016477	AT5G03380.1 | Symbols: | Heavy metal transport/detoxification superfamily protein | chr5:832400-834301 REVERSE LENGTH=392
AT4G28110	0.448418	1.87841	2.0666	0.00016477	AT4G28110.1 | Symbols: AtMYB41, MYB41 | myb domain protein 41 | chr4:13968166-13969384 REVERSE LENGTH=282
AT2G34650	2.50977	10.4953	2.06411	0.00016477	AT2G34650.1 | Symbols: PID, ABR | Protein kinase superfamily protein | chr2:14589934-14591557 REVERSE LENGTH=438
AT1G25083	4.14194	17.3065	2.06294	0.00016477	AT1G25083.1 | Symbols: | Glutamine amidotransferase type 1 family protein | chr1:8808674-8810443 REVERSE LENGTH=222
AT1G79245	250.967	1047.92	2.06196	0.00016477
AT5G67340	4.40279	18.3668	2.06061	0.00016477	AT5G67340.1 | Symbols: | ARM repeat superfamily protein | chr5:26864996-26867450 FORWARD LENGTH=707
AT2G32660	0.504569	2.10215	2.05874	0.00016477	AT2G32660.1 | Symbols: AtRLP22, RLP22 | receptor like protein 22 | chr2:13853897-13855666 REVERSE LENGTH=589
AT2G41430	574.228	2391.22	2.05805	0.00016477	AT2G41430.1 | Symbols: ERD15, LSR1, CID1 | dehydration-induced protein (ERD15) | chr2:17269736-17270314 FORWARD LENGTH=163
AT5G62020	9.28189	38.6447	2.05778	0.00016477	AT5G62020.1 | Symbols: AT-HSFB2A, HSFB2A | heat shock transcription factor B2A | chr5:24916212-24917194 FORWARD LENGTH=299
AT1G30730	3.45828	14.3924	2.05718	0.00016477	AT1G30730.1 | Symbols: | FAD-binding Berberine family protein | chr1:10900854-10902434 FORWARD LENGTH=526
AT3G57730	3.31631	13.8016	2.05718	0.00016477	AT3G57730.1 | Symbols: | Protein kinase superfamily protein | chr3:21390328-21391395 REVERSE LENGTH=355
AT5G50570	2.52421	10.4891	2.05498	0.00016477	AT5G50570.1 | Symbols: SPL13A, SPL13 | Squamosa promoter-binding protein-like (SBP domain) transcription factor family protein | chr5:20582555-20583791 REVERSE LENGTH=359
AT2G23770	11.4153	47.4084	2.05418	0.00016477	AT2G23770.1 | Symbols: | protein kinase family protein / peptidoglycan-binding LysM domain-containing protein | chr2:10120242-10122080 REVERSE LENGTH=612
AT2G15490	11.3011	46.7249	2.04773	0.00016477	AT2G15490.1 | Symbols: UGT73B4 | UDP-glycosyltransferase 73B4 | chr2:6761750-6763398 FORWARD LENGTH=484
AT1G72930	92.8223	383.076	2.04509	0.00016477	AT1G72930.1 | Symbols: TIR | toll/interleukin-1 receptor-like | chr1:27439476-27440147 FORWARD LENGTH=176
AT2G22860	4.63708	19.1369	2.04507	0.00016477	AT2G22860.1 | Symbols: ATPSK2, PSK2 | phytosulfokine 2 precursor | chr2:9737666-9738077 FORWARD LENGTH=87
AT5G66480	4.01508	16.5698	2.04506	0.00016477	AT5G66480.1 | Symbols: | unknown protein; FUNCTIONS IN: molecular_function unknown; INVOLVED IN: biological_process unknown; LOCATED IN: chloroplast; BEST Arabidopsis thaliana protein match is: unknown protein (TAIR:AT3G50910.1); Has 30201 Blast hits to 17322 proteins in 780 species: Archae - 12; Bacteria - 1396; Metazoa - 17338; Fungi - 3422; Plants - 5037; Viruses - 0; Other Eukaryotes - 2996 (…
AT3G08760	10.1359	41.7799	2.04333	0.00016477	AT3G08760.1 | Symbols: ATSIK | Protein kinase superfamily protein | chr3:2658129-2659984 REVERSE LENGTH=557
AT1G07130	4.16802	17.1779	2.04312	0.00016477	AT1G07130.1 | Symbols: STN1, ATSTN1 | Nucleic acid-binding, OB-fold-like protein | chr1:2187928-2188410 FORWARD LENGTH=160
AT1G75000	5.0702	20.8549	2.04027	0.00016477	AT1G75000.1 | Symbols: | GNS1/SUR4 membrane protein family | chr1:28163650-28164586 FORWARD LENGTH=281
AT5G43890	1.31557	5.40866	2.03958	0.00016477	AT5G43890.1 | Symbols: YUC5, SUPER1 | Flavin-binding monooxygenase family protein | chr5:17648857-17650131 REVERSE LENGTH=424
AT4G30370	1.36223	5.59937	2.03929	0.00016477	AT4G30370.1 | Symbols: | RING/U-box superfamily protein | chr4:14858743-14859273 REVERSE LENGTH=176
AT5G10380	23.9641	98.3856	2.03757	0.00016477	AT5G10380.1 | Symbols: RING1, ATRING1 | RING/U-box superfamily protein | chr5:3267819-3268724 FORWARD LENGTH=301
AT2G22300	24.9937	102.484	2.03576	0.00016477	AT2G22300.1 | Symbols: CAMTA3, SR1 | signal responsive 1 | chr2:9471599-9476472 FORWARD LENGTH=1032
AT2G06530	66.3027	271.671	2.03472	0.00016477	AT2G06530.1 | Symbols: VPS2.1 | SNF7 family protein | chr2:2588740-2590285 REVERSE LENGTH=225
AT1G36640	7.46846	30.5973	2.03452	0.00016477	AT1G36640.1 | Symbols: | unknown protein; FUNCTIONS IN: molecular_function unknown; INVOLVED IN: biological_process unknown; LOCATED IN: endomembrane system; EXPRESSED IN: sperm cell, root; BEST Arabidopsis thaliana protein match is: unknown protein (TAIR:AT1G36622.1); Has 14 Blast hits to 14 proteins in 2 species: Archae - 0; Bacteria - 0; Metazoa - 0; Fungi - 0; Plants - 14; Viruses - 0; Other …
AT5G58680	0.536685	2.18745	2.0271	0.00016477	AT5G58680.1 | Symbols: | ARM repeat superfamily protein | chr5:23708247-23709320 REVERSE LENGTH=357
AT3G13950	3.07302	12.5058	2.02487	0.00016477	AT3G13950.1 | Symbols: | unknown protein; BEST Arabidopsis thaliana protein match is: unknown protein (TAIR:AT4G13266.1); Has 339 Blast hits to 265 proteins in 12 species: Archae - 0; Bacteria - 0; Metazoa - 0; Fungi - 0; Plants - 339; Viruses - 0; Other Eukaryotes - 0 (source: NCBI BLink). | chr3:4604149-4605195 FORWARD LENGTH=207
AT1G15430	8.76348	35.6611	2.02478	0.00016477	AT1G15430.2 | Symbols: | Protein of unknown function (DUF1644) | chr1:5305011-5305790 FORWARD LENGTH=259
AT5G66790	3.10596	12.635	2.02431	0.00016477	AT5G66790.1 | Symbols: | Protein kinase superfamily protein | chr5:26665181-26667387 FORWARD LENGTH=622
AT5G46470	27.5698	112.145	2.0242	0.00016477	AT5G46470.1 | Symbols: RPS6 | disease resistance protein (TIR-NBS-LRR class) family | chr5:18842701-18846809 FORWARD LENGTH=1127
AT5G50670	2.88051	11.7103	2.02339	0.00016477	AT5G50670.1 | Symbols: SPL13B, SPL13 | Squamosa promoter-binding protein-like (SBP domain) transcription factor family protein | chr5:20615897-20617133 REVERSE LENGTH=359
AT2G47130	11.9791	48.6516	2.02197	0.00016477	AT2G47130.1 | Symbols: | NAD(P)-binding Rossmann-fold superfamily protein | chr2:19349627-19350481 REVERSE LENGTH=257
AT5G66900	15.9133	64.4637	2.01825	0.00016477	AT5G66900.1 | Symbols: | Disease resistance protein (CC-NBS-LRR class) family | chr5:26714931-26717757 REVERSE LENGTH=809
AT1G03740	23.7744	96.285	2.0179	0.00016477	AT1G03740.1 | Symbols: | Protein kinase superfamily protein | chr1:934055-936792 FORWARD LENGTH=740
AT1G15520	0.369002	1.49424	2.01771	0.00016477	AT1G15520.1 | Symbols: PDR12, ATPDR12, ABCG40, ATABCG40 | pleiotropic drug resistance 12 | chr1:5331993-5338175 REVERSE LENGTH=1423
AT1G63740	3.16444	12.8066	2.01686	0.00016477	AT1G63740.1 | Symbols: | Disease resistance protein (TIR-NBS-LRR class) family | chr1:23645525-23648807 FORWARD LENGTH=992
AT1G59620	6.0945	24.6494	2.01597	0.00016477	AT1G59620.1 | Symbols: CW9 | Disease resistance protein (CC-NBS-LRR class) family | chr1:21902627-21905527 FORWARD LENGTH=842
AT1G28600	35.7247	144.402	2.0151	0.00016477	AT1G28600.1 | Symbols: | GDSL-like Lipase/Acylhydrolase superfamily protein | chr1:10051228-10053073 REVERSE LENGTH=393
AT5G01732	0.89454	3.6106	2.01302	0.00016477
AT2G17220	18.5227	74.7197	2.01219	0.00016477	AT2G17220.2 | Symbols: | Protein kinase superfamily protein | chr2:7487866-7489768 REVERSE LENGTH=413
AT4G28930	0.680939	2.7432	2.01026	0.00158404	AT4G28930.1 | Symbols: | unknown protein; FUNCTIONS IN: molecular_function unknown; INVOLVED IN: biological_process unknown; LOCATED IN: endomembrane system; BEST Arabidopsis thaliana protein match is: unknown protein (TAIR:AT4G12930.1); Has 12 Blast hits to 12 proteins in 2 species: Archae - 0; Bacteria - 0; Metazoa - 0; Fungi - 0; Plants - 12; Viruses - 0; Other Eukaryotes - 0 (source: NCBI BLi…
AT3G13432	2.00568	8.06475	2.00754	0.00131525	AT3G13432.1 | Symbols: | unknown protein; FUNCTIONS IN: molecular_function unknown; INVOLVED IN: biological_process unknown; LOCATED IN: endomembrane system; Has 3 Blast hits to 3 proteins in 2 species: Archae - 0; Bacteria - 0; Metazoa - 0; Fungi - 0; Plants - 3; Viruses - 0; Other Eukaryotes - 0 (source: NCBI BLink). | chr3:4371482-4371862 FORWARD LENGTH=71
AT1G24530	5.53656	22.2389	2.00602	0.00016477	AT1G24530.1 | Symbols: | Transducin/WD40 repeat-like superfamily protein | chr1:8693287-8694543 FORWARD LENGTH=418
AT5G65300	5.70663	22.9167	2.00569	0.00016477	AT5G65300.1 | Symbols: | unknown protein; Has 30201 Blast hits to 17322 proteins in 780 species: Archae - 12; Bacteria - 1396; Metazoa - 17338; Fungi - 3422; Plants - 5037; Viruses - 0; Other Eukaryotes - 2996 (source: NCBI BLink). | chr5:26095266-26095718 REVERSE LENGTH=150
AT1G03370	13.9449	55.9846	2.00529	0.00016477	AT1G03370.1 | Symbols: | C2 calcium/lipid-binding and GRAM domain containing protein | chr1:830968-834996 FORWARD LENGTH=1020
AT4G15340	0.231542	0.928401	2.00348	0.00016477	AT4G15340.1 | Symbols: ATPEN1, 04C11, PEN1 | pentacyclic triterpene synthase 1 | chr4:8754670-8760589 REVERSE LENGTH=766
AT4G11300	6.38273	25.5601	2.00165	0.00016477	AT4G11300.1 | Symbols: | Protein of unknown function (DUF793) | chr4:6872345-6873460 REVERSE LENGTH=371
AT4G31000	7.57315	30.2355	1.99728	0.00016477	AT4G31000.2 | Symbols: | Calmodulin-binding protein | chr4:15103402-15105799 FORWARD LENGTH=541
AT3G08710	32.9771	131.384	1.99426	0.00016477	AT3G08710.1 | Symbols: ATH9, TRX H9, TH9 | thioredoxin H-type 9 | chr3:2645590-2646304 FORWARD LENGTH=140
AT4G15236	1.27558	5.07545	1.99238	0.00016477	AT4G15236.1 | Symbols: | ABC-2 and Plant PDR ABC-type transporter family protein | chr4:8696683-8702727 FORWARD LENGTH=1388
AT2G27260	18.4782	73.5188	1.99229	0.00016477	AT2G27260.1 | Symbols: | Late embryogenesis abundant (LEA) hydroxyproline-rich glycoprotein family | chr2:11669769-11670500 FORWARD LENGTH=243
AT2G23450	14.5578	57.7512	1.98806	0.00016477	AT2G23450.2 | Symbols: | Protein kinase superfamily protein | chr2:9988926-9991244 REVERSE LENGTH=708
AT1G76690	14.6109	57.8885	1.98623	0.00016477	AT1G76690.1 | Symbols: OPR2, ATOPR2 | 12-oxophytodienoate reductase 2 | chr1:28778976-28780355 FORWARD LENGTH=374
AT4G33985	5.01264	19.8502	1.98551	0.00016477	AT4G33985.1 | Symbols: | Protein of unknown function (DUF1685) | chr4:16288301-16288857 REVERSE LENGTH=154
AT4G24240	19.4497	76.9375	1.98394	0.00016477	AT4G24240.1 | Symbols: WRKY7, ATWRKY7 | WRKY DNA-binding protein 7 | chr4:12571930-12573446 FORWARD LENGTH=353
AT3G45970	15.1676	59.9593	1.98299	0.00016477	AT3G45970.1 | Symbols: ATEXLA1, EXPL1, ATEXPL1, ATHEXP BETA 2.1, EXLA1 | expansin-like A1 | chr3:16896238-16897189 FORWARD LENGTH=265
AT5G46510	0.26532	1.04845	1.98245	0.00016477	AT5G46510.1 | Symbols: | Disease resistance protein (TIR-NBS-LRR class) family | chr5:18860451-18865210 FORWARD LENGTH=1353
AT1G69430	0.448664	1.77205	1.98171	0.00016477	AT1G69430.1 | Symbols: | unknown protein; BEST Arabidopsis thaliana protein match is: unknown protein (TAIR:AT1G26650.1); Has 216 Blast hits to 215 proteins in 17 species: Archae - 0; Bacteria - 0; Metazoa - 0; Fungi - 0; Plants - 216; Viruses - 0; Other Eukaryotes - 0 (source: NCBI BLink). | chr1:26098025-26099077 FORWARD LENGTH=350
AT5G13080	3.08345	12.1777	1.98162	0.00016477	AT5G13080.1 | Symbols: WRKY75, ATWRKY75 | WRKY DNA-binding protein 75 | chr5:4149928-4151019 REVERSE LENGTH=145
AT3G57280	25.8333	101.962	1.98072	0.00016477	AT3G57280.1 | Symbols: | Transmembrane proteins 14C | chr3:21193960-21195547 FORWARD LENGTH=226
AT2G30720	9.27525	36.6067	1.98065	0.00016477	AT2G30720.1 | Symbols: | Thioesterase/thiol ester dehydrase-isomerase superfamily protein | chr2:13089604-13091538 REVERSE LENGTH=455
AT4G27350	8.75754	34.4853	1.97739	0.00016477	AT4G27350.1 | Symbols: | Protein of unknown function (DUF1223) | chr4:13690979-13692621 REVERSE LENGTH=278
AT4G18170	3.91797	15.4142	1.97608	0.00016477	AT4G18170.1 | Symbols: WRKY28, ATWRKY28 | WRKY DNA-binding protein 28 | chr4:10061508-10062691 FORWARD LENGTH=318
AT4G25020	1.74405	6.84968	1.9736	0.00016477	AT4G25020.1 | Symbols: | D111/G-patch domain-containing protein | chr4:12860805-12861932 REVERSE LENGTH=375
AT5G02490	11.5772	45.4636	1.97343	0.00016477	AT5G02490.1 | Symbols: | Heat shock protein 70 (Hsp 70) family protein | chr5:550296-552565 REVERSE LENGTH=653
AT1G72950	1.69104	6.62994	1.97109	0.00016477	AT1G72950.1 | Symbols: | Disease resistance protein (TIR-NBS class) | chr1:27444585-27445814 FORWARD LENGTH=379
AT4G13820	1.59616	6.25777	1.97105	0.00016477	AT4G13820.1 | Symbols: | Leucine-rich repeat (LRR) family protein | chr4:8008535-8010694 REVERSE LENGTH=719
AT1G68330	2.17716	8.53024	1.97014	0.00016477	AT1G68330.1 | Symbols: | unknown protein; BEST Arabidopsis thaliana protein match is: unknown protein (TAIR:AT1G48780.1); Has 155 Blast hits to 147 proteins in 23 species: Archae - 0; Bacteria - 0; Metazoa - 19; Fungi - 3; Plants - 126; Viruses - 0; Other Eukaryotes - 7 (source: NCBI BLink). | chr1:25611242-25612048 FORWARD LENGTH=268
AT4G22610	7.42073	29.0622	1.96951	0.00016477	AT4G22610.1 | Symbols: | Bifunctional inhibitor/lipid-transfer protein/seed storage 2S albumin superfamily protein | chr4:11902165-11902533 REVERSE LENGTH=122
AT3G09010	4.26747	16.6899	1.96753	0.00016477	AT3G09010.1 | Symbols: | Protein kinase superfamily protein | chr3:2750285-2752086 FORWARD LENGTH=393
AT3G54810	33.1256	129.111	1.9626	0.00016477	AT3G54810.1 | Symbols: BME3-ZF, BME3, GATA8 | Plant-specific GATA-type zinc finger transcription factor family protein | chr3:20296957-20298236 FORWARD LENGTH=322
AT5G48530	6.06352	23.6046	1.96084	0.00016477	AT5G48530.1 | Symbols: | unknown protein; FUNCTIONS IN: molecular_function unknown; INVOLVED IN: biological_process unknown; LOCATED IN: mitochondrion; BEST Arabidopsis thaliana protein match is: unknown protein (TAIR:AT3G07440.1); Has 32 Blast hits to 32 proteins in 11 species: Archae - 0; Bacteria - 0; Metazoa - 0; Fungi - 0; Plants - 32; Viruses - 0; Other Eukaryotes - 0 (source: NCBI BLink). …
AT5G01550	1.87013	7.26964	1.95875	0.00016477	AT5G01550.1 | Symbols: LECRKA4.2 | lectin receptor kinase a4.1 | chr5:214517-216583 REVERSE LENGTH=688
AT4G26120	1.04863	4.06824	1.95589	0.00016477	AT4G26120.1 | Symbols: | Ankyrin repeat family protein / BTB/POZ domain-containing protein | chr4:13236448-13238487 FORWARD LENGTH=600
AT3G50190	1.46491	5.67464	1.95372	0.00016477	AT3G50190.1 | Symbols: | Plant protein of unknown function (DUF247) | chr3:18609164-18611169 REVERSE LENGTH=493
AT5G04760	11.361	43.9891	1.95305	0.00016477	AT5G04760.1 | Symbols: | Duplicated homeodomain-like superfamily protein | chr5:1373752-1374529 REVERSE LENGTH=215
AT4G04570	23.6293	91.478	1.95285	0.00016477	AT4G04570.1 | Symbols: CRK40 | cysteine-rich RLK (RECEPTOR-like protein kinase) 40 | chr4:2290045-2292717 FORWARD LENGTH=654
AT1G14750	0.724008	2.80162	1.95218	0.00016477	AT1G14750.2 | Symbols: SDS | Cyclin family protein | chr1:5079674-5082423 REVERSE LENGTH=410
AT1G72240	2.69225	10.403	1.95012	0.00016477	AT1G72240.1 | Symbols: | unknown protein; BEST Arabidopsis thaliana protein match is: unknown protein (TAIR:AT1G22470.1); Has 65 Blast hits to 63 proteins in 13 species: Archae - 0; Bacteria - 0; Metazoa - 1; Fungi - 0; Plants - 64; Viruses - 0; Other Eukaryotes - 0 (source: NCBI BLink). | chr1:27190211-27190573 FORWARD LENGTH=120
AT3G08030	43.6303	168.388	1.94839	0.00016477	AT3G08030.2 | Symbols: | Protein of unknown function, DUF642 | chr3:2564517-2565819 FORWARD LENGTH=323
AT1G29860	0.331378	1.27872	1.94815	0.00338183	AT1G29860.1 | Symbols: WRKY71, ATWRKY71 | WRKY DNA-binding protein 71 | chr1:10454482-10455652 FORWARD LENGTH=282
AT3G54000	4.00414	15.4494	1.94799	0.00016477	AT3G54000.1 | Symbols: | CONTAINS InterPro DOMAIN/s: Uncharacterised conserved protein UCP022260 (InterPro:IPR016802); Has 94 Blast hits to 94 proteins in 14 species: Archae - 0; Bacteria - 0; Metazoa - 0; Fungi - 0; Plants - 94; Viruses - 0; Other Eukaryotes - 0 (source: NCBI BLink). | chr3:19996757-19998197 FORWARD LENGTH=352
AT3G55430	25.6585	98.8993	1.94653	0.00016477	AT3G55430.1 | Symbols: | O-Glycosyl hydrolases family 17 protein | chr3:20549806-20552004 REVERSE LENGTH=449
AT1G16370	3.02406	11.6325	1.9436	0.00016477	AT1G16370.1 | Symbols: ATOCT6, OCT6 | organic cation/carnitine transporter 6 | chr1:5596762-5598327 FORWARD LENGTH=521
AT5G11250	4.46906	17.1892	1.94346	0.00016477	AT5G11250.1 | Symbols: | Disease resistance protein (TIR-NBS-LRR class) | chr5:3587978-3591960 REVERSE LENGTH=1189
AT5G56980	22.1142	85.0084	1.94263	0.00016477	AT5G56980.1 | Symbols: | unknown protein; FUNCTIONS IN: molecular_function unknown; INVOLVED IN: biological_process unknown; LOCATED IN: endomembrane system; EXPRESSED IN: 18 plant structures; EXPRESSED DURING: 12 growth stages; BEST Arabidopsis thaliana protein match is: unknown protein (TAIR:AT4G26130.1); Has 30201 Blast hits to 17322 proteins in 780 species: Archae - 12; Bacteria - 1396; Metaz…
AT4G11330	22.4558	86.0393	1.93791	0.00016477	AT4G11330.1 | Symbols: ATMPK5, MPK5 | MAP kinase 5 | chr4:6892143-6893845 FORWARD LENGTH=376
AT4G09030	52.5145	201.181	1.9377	0.00016477	AT4G09030.1 | Symbols: AGP10, ATAGP10 | arabinogalactan protein 10 | chr4:5792249-5792632 FORWARD LENGTH=127
AT5G43420	3.94364	15.0468	1.93185	0.00016477	AT5G43420.1 | Symbols: | RING/U-box superfamily protein | chr5:17451790-17452917 FORWARD LENGTH=375
AT2G38290	13.7336	52.3445	1.93033	0.00016477	AT2G38290.2 | Symbols: ATAMT2, AMT2;1, AMT2 | ammonium transporter 2 | chr2:16039672-16041864 REVERSE LENGTH=359
AT3G55050	17.1048	65.0692	1.92757	0.00016477	AT3G55050.2 | Symbols: | Protein phosphatase 2C family protein | chr3:20400669-20401922 REVERSE LENGTH=384
AT5G67410	0.987171	3.75289	1.92663	0.00016477	AT5G67410.1 | Symbols: | unknown protein; BEST Arabidopsis thaliana protein match is: unknown protein (TAIR:AT2G14850.1); Has 1807 Blast hits to 1807 proteins in 277 species: Archae - 0; Bacteria - 0; Metazoa - 736; Fungi - 347; Plants - 385; Viruses - 0; Other Eukaryotes - 339 (source: NCBI BLink). | chr5:26896600-26897463 REVERSE LENGTH=287
AT5G58720	25.3655	96.2842	1.92443	0.00016477	AT5G58720.1 | Symbols: | smr (Small MutS Related) domain-containing protein | chr5:23719976-23722974 REVERSE LENGTH=519
AT5G46500	3.74325	14.166	1.92007	0.00016477	AT5G46500.1 | Symbols: | BEST Arabidopsis thaliana protein match is: disease resistance protein (TIR-NBS-LRR class) family (TAIR:AT5G46260.1); Has 1807 Blast hits to 1807 proteins in 277 species: Archae - 0; Bacteria - 0; Metazoa - 736; Fungi - 347; Plants - 385; Viruses - 0; Other Eukaryotes - 339 (source: NCBI BLink). | chr5:18856454-18857787 FORWARD LENGTH=417
AT4G34480	41.7728	157.96	1.91892	0.00016477	AT4G34480.1 | Symbols: | O-Glycosyl hydrolases family 17 protein | chr4:16481147-16483988 REVERSE LENGTH=504
AT4G39030	4.13991	15.6462	1.91814	0.00016477	AT4G39030.1 | Symbols: EDS5, SID1 | MATE efflux family protein | chr4:18185740-18188898 FORWARD LENGTH=543
AT1G18890	15.7542	59.5231	1.91771	0.00016477	AT1G18890.1 | Symbols: ATCDPK1, CPK10, CDPK1, AtCPK10 | calcium-dependent protein kinase 1 | chr1:6523468-6525736 REVERSE LENGTH=545
AT2G31990	2.24627	8.47926	1.9164	0.00016477	AT2G31990.1 | Symbols: | Exostosin family protein | chr2:13611500-13613551 REVERSE LENGTH=479
AT2G41342	4.81594	18.1328	1.91271	0.00016477	AT2G41342.1 | Symbols: | unknown protein; FUNCTIONS IN: molecular_function unknown; INVOLVED IN: biological_process unknown; LOCATED IN: cellular_component unknown; Has 30201 Blast hits to 17322 proteins in 780 species: Archae - 12; Bacteria - 1396; Metazoa - 17338; Fungi - 3422; Plants - 5037; Viruses - 0; Other Eukaryotes - 2996 (source: NCBI BLink). | chr2:17230650-17230898 REVERSE LENGTH=82
AT2G40750	13.5054	50.8251	1.91201	0.00016477	AT2G40750.1 | Symbols: WRKY54, ATWRKY54 | WRKY DNA-binding protein 54 | chr2:17000636-17002354 REVERSE LENGTH=346
AT5G04550	31.2341	117.298	1.90898	0.00016477	AT5G04550.1 | Symbols: | Protein of unknown function (DUF668) | chr5:1303757-1305556 REVERSE LENGTH=599
AT2G23680	5.39607	20.2566	1.90841	0.00016477	AT2G23680.1 | Symbols: | Cold acclimation protein WCOR413 family | chr2:10066242-10067164 FORWARD LENGTH=189
AT2G37970	60.9486	228.345	1.90555	0.00016477	AT2G37970.1 | Symbols: SOUL-1 | SOUL heme-binding family protein | chr2:15891027-15891704 FORWARD LENGTH=225
AT1G21910	16.5177	61.8761	1.90537	0.00016477	AT1G21910.1 | Symbols: DREB26 | Integrase-type DNA-binding superfamily protein | chr1:7696655-7697347 FORWARD LENGTH=230
AT3G23120	3.17658	11.8712	1.90192	0.00016477	AT3G23120.1 | Symbols: AtRLP38, RLP38 | receptor like protein 38 | chr3:8227222-8229576 REVERSE LENGTH=784
AT4G32030	25.4889	95.2004	1.9011	0.00016477	AT4G32030.1 | Symbols: | unknown protein; BEST Arabidopsis thaliana protein match is: unknown protein (TAIR:AT1G80610.1); Has 63 Blast hits to 59 proteins in 12 species: Archae - 0; Bacteria - 0; Metazoa - 6; Fungi - 0; Plants - 53; Viruses - 0; Other Eukaryotes - 4 (source: NCBI BLink). | chr4:15490903-15493007 FORWARD LENGTH=253
AT5G01950	11.3148	42.0389	1.89351	0.00016477	AT5G01950.1 | Symbols: | Leucine-rich repeat protein kinase family protein | chr5:365040-369532 REVERSE LENGTH=951
AT2G04490	0.16063	0.596749	1.89338	0.00016477
AT3G45730	3.91593	14.5278	1.89139	0.00016477	AT3G45730.1 | Symbols: | unknown protein; Has 3 Blast hits to 3 proteins in 1 species: Archae - 0; Bacteria - 0; Metazoa - 0; Fungi - 0; Plants - 3; Viruses - 0; Other Eukaryotes - 0 (source: NCBI BLink). | chr3:16790072-16790290 FORWARD LENGTH=72
AT4G40080	4.91733	18.2149	1.88918	0.00016477	AT4G40080.1 | Symbols: | ENTH/ANTH/VHS superfamily protein | chr4:18579371-18580542 FORWARD LENGTH=365
AT5G53830	10.4014	38.5266	1.88907	0.00016477	AT5G53830.1 | Symbols: | VQ motif-containing protein | chr5:21857057-21857788 FORWARD LENGTH=243
AT2G18090	14.4073	53.3049	1.88746	0.00016477	AT2G18090.1 | Symbols: | PHD finger family protein / SWIB complex BAF60b domain-containing protein / GYF domain-containing protein | chr2:7864501-7867317 FORWARD LENGTH=824
AT5G11970	61.2639	226.639	1.88729	0.00016477	AT5G11970.1 | Symbols: | Protein of unknown function (DUF3511) | chr5:3863289-3863606 REVERSE LENGTH=105
AT1G65870	10.2184	37.7981	1.88715	0.00016477	AT1G65870.1 | Symbols: | Disease resistance-responsive (dirigent-like protein) family protein | chr1:24503624-24504193 FORWARD LENGTH=189
AT1G61420	2.18574	8.06981	1.88441	0.00016477	AT1G61420.1 | Symbols: | S-locus lectin protein kinase family protein | chr1:22660557-22663596 REVERSE LENGTH=807
AT1G16670	13.095	48.3333	1.88401	0.00016477	AT1G16670.1 | Symbols: | Protein kinase superfamily protein | chr1:5697846-5699492 FORWARD LENGTH=390
AT4G23250	6.48823	23.9458	1.88387	0.00016477	AT4G23250.1 | Symbols: EMB1290, DUF26-21, RKC1, CRK17 | kinases;protein kinases | chr4:12162004-12167026 REVERSE LENGTH=1035
AT4G23320	0.476896	1.76	1.88383	0.00016477	AT4G23320.1 | Symbols: CRK24 | cysteine-rich RLK (RECEPTOR-like protein kinase) 24 | chr4:12189182-12191977 REVERSE LENGTH=437
AT1G24147	25.0733	92.417	1.88201	0.00016477	AT1G24147.1 | Symbols: | unknown protein; FUNCTIONS IN: molecular_function unknown; INVOLVED IN: biological_process unknown; LOCATED IN: endomembrane system; BEST Arabidopsis thaliana protein match is: unknown protein (TAIR:AT1G24148.1); Has 4 Blast hits to 4 proteins in 2 species: Archae - 0; Bacteria - 0; Metazoa - 0; Fungi - 0; Plants - 4; Viruses - 0; Other Eukaryotes - 0 (source: NCBI BLink)…
AT4G39570	5.79634	21.364	1.88197	0.00016477	AT4G39570.1 | Symbols: | Galactose oxidase/kelch repeat superfamily protein | chr4:18384254-18385441 REVERSE LENGTH=395
AT3G51450	7.06952	26.0497	1.88158	0.00016477	AT3G51450.1 | Symbols: | Calcium-dependent phosphotriesterase superfamily protein | chr3:19091013-19092393 FORWARD LENGTH=371
AT4G19960	6.54814	24.0962	1.87965	0.00016477	AT4G19960.1 | Symbols: KUP9, ATKUP9, HAK9, KT9 | K+ uptake permease 9 | chr4:10813807-10816997 FORWARD LENGTH=823
AT4G15233	4.92384	18.1031	1.87838	0.00016477	AT4G15233.1 | Symbols: | ABC-2 and Plant PDR ABC-type transporter family protein | chr4:8688322-8694432 FORWARD LENGTH=1311
AT2G41110	122.809	451.3	1.87767	0.00016477	AT2G41110.1 | Symbols: CAM2, ATCAL5 | calmodulin 2 | chr2:17140379-17141192 FORWARD LENGTH=149
AT3G57880	11.1116	40.7923	1.87624	0.00016477	AT3G57880.1 | Symbols: | Calcium-dependent lipid-binding (CaLB domain) plant phosphoribosyltransferase family protein | chr3:21431198-21433519 REVERSE LENGTH=773
AT1G15530	7.29986	26.7849	1.87548	0.00016477	AT1G15530.1 | Symbols: | Concanavalin A-like lectin protein kinase family protein | chr1:5339961-5341931 REVERSE LENGTH=656
AT3G50900	10.5563	38.7247	1.87515	0.00016477	AT3G50900.1 | Symbols: | unknown protein; BEST Arabidopsis thaliana protein match is: unknown protein (TAIR:AT5G66490.1); Has 45 Blast hits to 45 proteins in 7 species: Archae - 0; Bacteria - 0; Metazoa - 0; Fungi - 0; Plants - 45; Viruses - 0; Other Eukaryotes - 0 (source: NCBI BLink). | chr3:18918122-18918466 FORWARD LENGTH=114
AT5G40540	3.5397	12.9811	1.87471	0.00016477	AT5G40540.1 | Symbols: | Protein kinase superfamily protein | chr5:16237630-16239470 FORWARD LENGTH=353
AT3G57330	50.6106	185.583	1.87455	0.00016477	AT3G57330.1 | Symbols: ACA11 | autoinhibited Ca2+-ATPase 11 | chr3:21211655-21216375 REVERSE LENGTH=1025
AT1G62300	11.0897	40.6362	1.87354	0.00016477	AT1G62300.1 | Symbols: WRKY6, ATWRKY6 | WRKY family transcription factor | chr1:23016887-23019155 REVERSE LENGTH=553
AT4G36030	4.28132	15.6708	1.87195	0.00016477	AT4G36030.1 | Symbols: ARO3 | armadillo repeat only 3 | chr4:17045084-17047096 REVERSE LENGTH=670
AT4G36670	6.63265	24.2661	1.87129	0.00016477	AT4G36670.1 | Symbols: | Major facilitator superfamily protein | chr4:17287680-17289483 REVERSE LENGTH=493
AT4G16960	7.63686	27.9142	1.86995	0.00016477	AT4G16960.1 | Symbols: | Disease resistance protein (TIR-NBS-LRR class) family | chr4:9546343-9551007 REVERSE LENGTH=1041
AT1G73010	5.88977	21.4928	1.86757	0.00016477	AT1G73010.1 | Symbols: ATPS2, PS2 | phosphate starvation-induced gene 2 | chr1:27464780-27466180 REVERSE LENGTH=295
AT1G61560	17.8089	64.9631	1.86702	0.00016477	AT1G61560.1 | Symbols: MLO6, ATMLO6 | Seven transmembrane MLO family protein | chr1:22708875-22712032 REVERSE LENGTH=583
AT1G02360	23.094	84.2199	1.86664	0.00016477	AT1G02360.1 | Symbols: | Chitinase family protein | chr1:472138-473116 REVERSE LENGTH=272
AT5G52720	0.936498	3.41245	1.86546	0.000614276	AT5G52720.1 | Symbols: | Copper transport protein family | chr5:21378914-21379543 FORWARD LENGTH=111
AT5G13200	35.9216	130.443	1.86049	0.00016477	AT5G13200.1 | Symbols: | GRAM domain family protein | chr5:4207081-4208079 FORWARD LENGTH=272
AT3G44670	7.40366	26.863	1.85931	0.00016477	AT3G44670.1 | Symbols: | Disease resistance protein (TIR-NBS-LRR class) family | chr3:16217242-16221425 FORWARD LENGTH=1219
AT4G15150	16.9882	61.4687	1.85532	0.00016477	AT4G15150.1 | Symbols: | glycine-rich protein | chr4:8641672-8642278 REVERSE LENGTH=102
AT4G01870	5.13044	18.4795	1.84877	0.00016477	AT4G01870.1 | Symbols: | tolB protein-related | chr4:808473-810431 REVERSE LENGTH=652
AT1G66400	9.2312	33.177	1.84559	0.00016477	AT1G66400.1 | Symbols: CML23 | calmodulin like 23 | chr1:24770856-24771329 REVERSE LENGTH=157
AT5G52670	13.4682	48.38	1.84485	0.00016477	AT5G52670.1 | Symbols: | Copper transport protein family | chr5:21363728-21364234 FORWARD LENGTH=103
AT5G40780	22.6732	81.4245	1.84448	0.00016477	AT5G40780.2 | Symbols: | lysine histidine transporter 1 | chr5:16323823-16327082 FORWARD LENGTH=445
AT2G28830	6.17451	22.1548	1.84322	0.00016477	AT2G28830.1 | Symbols: PUB12, AtPUB12 | PLANT U-BOX 12 | chr2:12367001-12370608 REVERSE LENGTH=962
AT1G01340	6.2001	22.183	1.83909	0.00016477	AT1G01340.2 | Symbols: CNGC10 | cyclic nucleotide gated channel 10 | chr1:132414-135216 REVERSE LENGTH=711
AT1G05135	23.4991	83.9207	1.83642	0.00016477
AT1G15640	7.25827	25.8348	1.83162	0.00016477	AT1G15640.1 | Symbols: | unknown protein; BEST Arabidopsis thaliana protein match is: unknown protein (TAIR:AT1G15620.1); Has 154 Blast hits to 146 proteins in 13 species: Archae - 0; Bacteria - 0; Metazoa - 0; Fungi - 0; Plants - 154; Viruses - 0; Other Eukaryotes - 0 (source: NCBI BLink). | chr1:5379077-5380027 FORWARD LENGTH=255
AT4G17785	0.406584	1.44602	1.83046	0.00016477	AT4G17785.1 | Symbols: MYB39 | myb domain protein 39 | chr4:9881867-9883368 REVERSE LENGTH=360
AT3G29400	11.1088	39.495	1.82997	0.00016477	AT3G29400.1 | Symbols: ATEXO70E1, EXO70E1 | exocyst subunit exo70 family protein E1 | chr3:11297339-11299315 REVERSE LENGTH=658
AT1G71880	75.4411	268.013	1.82888	0.00016477	AT1G71880.1 | Symbols: SUC1, ATSUC1 | sucrose-proton symporter 1 | chr1:27054334-27056100 FORWARD LENGTH=513
AT1G05680	1.84368	6.54689	1.82822	0.00016477	AT1G05680.1 | Symbols: UGT74E2 | Uridine diphosphate glycosyltransferase 74E2 | chr1:1703196-1704639 REVERSE LENGTH=453
AT1G52200	42.7875	151.744	1.82638	0.00016477	AT1G52200.1 | Symbols: | PLAC8 family protein | chr1:19442271-19443407 REVERSE LENGTH=190
AT3G55150	3.20801	11.3687	1.82532	0.00016477	AT3G55150.1 | Symbols: ATEXO70H1, EXO70H1 | exocyst subunit exo70 family protein H1 | chr3:20440655-20442565 REVERSE LENGTH=636
AT3G01290	318.134	1126.63	1.8243	0.00016477	AT3G01290.1 | Symbols: | SPFH/Band 7/PHB domain-containing membrane-associated protein family | chr3:88252-89356 REVERSE LENGTH=285
AT4G12040	55.342	195.554	1.82112	0.00016477	AT4G12040.2 | Symbols: | A20/AN1-like zinc finger family protein | chr4:7215341-7215868 FORWARD LENGTH=175
AT5G37070	36.5627	129.109	1.82014	0.00016477	AT5G37070.1 | Symbols: | Protein of unknown function, DUF538 | chr5:14651091-14652147 FORWARD LENGTH=170
AT1G64710	38.0494	134.072	1.81706	0.00016477	AT1G64710.2 | Symbols: | GroES-like zinc-binding dehydrogenase family protein | chr1:24044836-24046313 FORWARD LENGTH=357
AT5G16170	4.46121	15.7046	1.81568	0.00016477	AT5G16170.1 | Symbols: | Core-2/I-branching beta-1,6-N-acetylglucosaminyltransferase family protein | chr5:5277926-5279751 FORWARD LENGTH=411
AT4G37610	27.6901	97.3492	1.8138	0.00016477	AT4G37610.1 | Symbols: BT5 | BTB and TAZ domain protein 5 | chr4:17670606-17671992 REVERSE LENGTH=368
AT4G34131	2.12343	7.45957	1.8127	0.00016477	AT4G34131.1 | Symbols: UGT73B3 | UDP-glucosyl transferase 73B3 | chr4:16343268-16344713 REVERSE LENGTH=481
AT3G17609	50.6478	177.874	1.81228	0.00016477	AT3G17609.3 | Symbols: HYH | HY5-homolog | chr3:6024131-6024585 FORWARD LENGTH=120
AT1G12880	4.71326	16.5447	1.81157	0.00016477	AT1G12880.1 | Symbols: atnudt12, NUDT12 | nudix hydrolase homolog 12 | chr1:4390036-4391046 FORWARD LENGTH=203
AT4G03480	0.268124	0.940932	1.81119	0.00016477	AT4G03480.1 | Symbols: | Ankyrin repeat family protein | chr4:1546024-1548871 REVERSE LENGTH=659
AT2G27310	14.7686	51.7977	1.81035	0.00016477	AT2G27310.1 | Symbols: | F-box family protein | chr2:11683954-11684967 REVERSE LENGTH=337
AT3G54020	8.13777	28.5304	1.80979	0.00016477	AT3G54020.1 | Symbols: AtIPCS1 | Arabidopsis Inositol phosphorylceramide synthase 1 | chr3:20006098-20008020 FORWARD LENGTH=305
AT2G43000	3.81703	13.3524	1.80657	0.00016477	AT2G43000.1 | Symbols: anac042, NAC042 | NAC domain containing protein 42 | chr2:17880617-17882584 REVERSE LENGTH=275
AT1G18210	82.05	286.936	1.80616	0.00016477	AT1G18210.1 | Symbols: | Calcium-binding EF-hand family protein | chr1:6268273-6268785 REVERSE LENGTH=170
AT1G75040	3.06769	10.7169	1.80466	0.00016477	AT1G75040.1 | Symbols: PR5, PR-5 | pathogenesis-related gene 5 | chr1:28177754-28178731 FORWARD LENGTH=239
AT1G29670	54.0439	188.488	1.80227	0.00016477	AT1G29670.1 | Symbols: | GDSL-like Lipase/Acylhydrolase superfamily protein | chr1:10375843-10377717 FORWARD LENGTH=363
AT1G12580	23.4637	81.8054	1.80177	0.00016477	AT1G12580.1 | Symbols: PEPKR1 | phosphoenolpyruvate carboxylase-related kinase 1 | chr1:4283635-4285675 FORWARD LENGTH=522
AT1G18900	6.78219	23.5442	1.79555	0.00016477	AT1G18900.2 | Symbols: | Pentatricopeptide repeat (PPR) superfamily protein | chr1:6529778-6532360 FORWARD LENGTH=860
AT4G32020	260.259	903.246	1.79517	0.00016477	AT4G32020.1 | Symbols: | unknown protein; FUNCTIONS IN: molecular_function unknown; INVOLVED IN: biological_process unknown; LOCATED IN: chloroplast; EXPRESSED IN: 24 plant structures; EXPRESSED DURING: 15 growth stages; BEST Arabidopsis thaliana protein match is: unknown protein (TAIR:AT2G25250.1); Has 65 Blast hits to 65 proteins in 19 species: Archae - 0; Bacteria - 0; Metazoa - 3; Fungi - 8; …
AT3G06962	11.13	38.6242	1.79505	0.000757651
AT1G74930	1.29948	4.50806	1.79458	0.00016477	AT1G74930.1 | Symbols: ORA47 | Integrase-type DNA-binding superfamily protein | chr1:28144239-28144826 FORWARD LENGTH=195
AT4G01770	1.33532	4.62895	1.7935	0.00016477	AT4G01770.1 | Symbols: RGXT1 | rhamnogalacturonan xylosyltransferase 1 | chr4:764564-766596 FORWARD LENGTH=361
AT2G42950	3.82195	13.2453	1.7931	0.00016477	AT2G42950.1 | Symbols: | Magnesium transporter CorA-like family protein | chr2:17864059-17866407 FORWARD LENGTH=501
AT4G13505	14.789	51.2455	1.7929	0.00016477
AT1G27020	27.7833	96.2686	1.79285	0.00016477	AT1G27020.1 | Symbols: | unknown protein; BEST Arabidopsis thaliana protein match is: unknown protein (TAIR:AT1G27030.1); Has 514 Blast hits to 514 proteins in 175 species: Archae - 0; Bacteria - 311; Metazoa - 0; Fungi - 0; Plants - 65; Viruses - 0; Other Eukaryotes - 138 (source: NCBI BLink). | chr1:9378635-9380419 FORWARD LENGTH=308
AT1G53110	3.05368	10.5732	1.79179	0.00016477	AT1G53110.1 | Symbols: | BEST Arabidopsis thaliana protein match is: proton pump interactor 2 (TAIR:AT3G15340.1); Has 9980 Blast hits to 7312 proteins in 825 species: Archae - 146; Bacteria - 1301; Metazoa - 3338; Fungi - 830; Plants - 588; Viruses - 42; Other Eukaryotes - 3735 (source: NCBI BLink). | chr1:19790434-19792016 FORWARD LENGTH=439
AT1G07630	13.1543	45.4513	1.78879	0.00016477	AT1G07630.1 | Symbols: PLL5 | pol-like 5 | chr1:2349189-2351437 FORWARD LENGTH=662
AT1G21550	1.92107	6.62997	1.78709	0.00016477	AT1G21550.1 | Symbols: | Calcium-binding EF-hand family protein | chr1:7553317-7553784 REVERSE LENGTH=155
AT5G59490	5.42317	18.7117	1.78673	0.00016477	AT5G59490.1 | Symbols: | Haloacid dehalogenase-like hydrolase (HAD) superfamily protein | chr5:23982922-23984419 REVERSE LENGTH=266
AT5G44290	50.9827	175.757	1.7855	0.00016477	AT5G44290.4 | Symbols: | Protein kinase superfamily protein | chr5:17840750-17843190 REVERSE LENGTH=644
AT3G22250	0.459897	1.58542	1.78549	0.00016477	AT3G22250.1 | Symbols: | UDP-Glycosyltransferase superfamily protein | chr3:7867806-7870053 FORWARD LENGTH=461
AT1G70530	13.3355	45.8639	1.78209	0.00016477	AT1G70530.1 | Symbols: CRK3 | cysteine-rich RLK (RECEPTOR-like protein kinase) 3 | chr1:26588750-26591379 REVERSE LENGTH=646
AT1G67810	13.8962	47.6355	1.77735	0.00016477	AT1G67810.1 | Symbols: SUFE2 | sulfur E2 | chr1:25426488-25427264 FORWARD LENGTH=258
AT5G55090	1.5938	5.45747	1.77576	0.00016477	AT5G55090.1 | Symbols: MAPKKK15 | mitogen-activated protein kinase kinase kinase 15 | chr5:22356852-22358198 REVERSE LENGTH=448
AT2G01450	50.1998	171.719	1.7743	0.00016477	AT2G01450.1 | Symbols: ATMPK17, MPK17 | MAP kinase 17 | chr2:199722-202010 REVERSE LENGTH=486
AT3G57550	28.5917	97.7875	1.77405	0.00016477	AT3G57550.1 | Symbols: AGK2, GK-2 | guanylate kinase | chr3:21307269-21309193 FORWARD LENGTH=389
AT2G26440	12.3558	42.2467	1.77365	0.00016477	AT2G26440.1 | Symbols: | Plant invertase/pectin methylesterase inhibitor superfamily | chr2:11247407-11249407 FORWARD LENGTH=547
AT5G18310	43.9505	150.001	1.77102	0.00016477	AT5G18310.2 | Symbols: | unknown protein; FUNCTIONS IN: molecular_function unknown; INVOLVED IN: biological_process unknown; LOCATED IN: plasma membrane; EXPRESSED IN: 22 plant structures; EXPRESSED DURING: 13 growth stages; Has 60 Blast hits to 60 proteins in 14 species: Archae - 0; Bacteria - 0; Metazoa - 7; Fungi - 0; Plants - 53; Viruses - 0; Other Eukaryotes - 0 (source: NCBI BLink). | chr5:…
AT5G67250	20.8767	71.2186	1.77036	0.00016477	AT5G67250.1 | Symbols: SKIP2, VFB4 | SKP1/ASK1-interacting protein 2 | chr5:26831677-26833260 REVERSE LENGTH=527
AT3G61390	3.84418	13.0641	1.76486	0.00016477	AT3G61390.2 | Symbols: | RING/U-box superfamily protein | chr3:22716418-22718270 FORWARD LENGTH=435
AT3G63500	29.6965	100.916	1.76479	0.00016477	AT3G63500.2 | Symbols: | Protein of unknown function (DUF1423) | chr3:23446331-23449991 REVERSE LENGTH=1162
AT5G45280	57.844	196.257	1.76251	0.00016477	AT5G45280.1 | Symbols: | Pectinacetylesterase family protein | chr5:18346862-18349432 FORWARD LENGTH=370
AT3G02070	6.47634	21.9709	1.76234	0.00016477	AT3G02070.1 | Symbols: | Cysteine proteinases superfamily protein | chr3:361368-363132 FORWARD LENGTH=219
AT1G63245	12.3399	41.8388	1.76151	0.00016477	AT1G63245.1 | Symbols: CLE14 | CLAVATA3/ESR-RELATED 14 | chr1:23460529-23460771 REVERSE LENGTH=80
AT4G11170	1.63725	5.54576	1.76011	0.00016477	AT4G11170.1 | Symbols: | Disease resistance protein (TIR-NBS-LRR class) family | chr4:6811127-6817130 FORWARD LENGTH=1095
AT5G45750	20.6162	69.8041	1.75953	0.00016477	AT5G45750.1 | Symbols: AtRABA1c, RABA1c | RAB GTPase homolog A1C | chr5:18559318-18560639 FORWARD LENGTH=216
AT5G04020	8.09366	27.3901	1.75879	0.00016477	AT5G04020.1 | Symbols: | calmodulin binding | chr5:1081980-1086546 REVERSE LENGTH=1495
AT4G30440	59.9658	202.817	1.75797	0.00016477	AT4G30440.1 | Symbols: GAE1 | UDP-D-glucuronate 4-epimerase 1 | chr4:14881976-14883265 REVERSE LENGTH=429
AT1G19250	0.450843	1.52396	1.75713	0.00016477	AT1G19250.1 | Symbols: FMO1 | flavin-dependent monooxygenase 1 | chr1:6650656-6653053 REVERSE LENGTH=530
AT1G18020	31.0651	104.839	1.75481	0.00016477	AT1G18020.1 | Symbols: | FMN-linked oxidoreductases superfamily protein | chr1:6202272-6203572 FORWARD LENGTH=269
AT4G19720	4.45256	14.9955	1.75182	0.00016477	AT4G19720.1 | Symbols: | Glycosyl hydrolase family protein with chitinase insertion domain | chr4:10730363-10731695 REVERSE LENGTH=363
AT1G67000	0.645042	2.16863	1.74932	0.00016477	AT1G67000.1 | Symbols: | Protein kinase superfamily protein | chr1:25004217-25007604 REVERSE LENGTH=892
AT4G22592	17.4855	58.6878	1.7469	0.00016477	AT4G22592.1 | Symbols: CPuORF27 | conserved peptide upstream open reading frame 27 | chr4:11895435-11895509 REVERSE LENGTH=24
AT1G76970	8.07577	27.1	1.74662	0.00016477	AT1G76970.1 | Symbols: | Target of Myb protein 1 | chr1:28922841-28924854 REVERSE LENGTH=446
AT3G51890	14.9834	50.2728	1.74641	0.00016477	AT3G51890.1 | Symbols: | Clathrin light chain protein | chr3:19249686-19250890 REVERSE LENGTH=258
AT2G17840	19.1256	64.1692	1.74637	0.00016477	AT2G17840.1 | Symbols: ERD7 | Senescence/dehydration-associated protein-related | chr2:7755923-7757798 REVERSE LENGTH=452
AT3G54200	15.4957	51.8634	1.74285	0.00016477	AT3G54200.1 | Symbols: | Late embryogenesis abundant (LEA) hydroxyproline-rich glycoprotein family | chr3:20065731-20066438 FORWARD LENGTH=235
AT5G38350	0.249297	0.833719	1.7417	0.00016477	AT5G38350.1 | Symbols: | Disease resistance protein (NBS-LRR class) family | chr5:15328659-15331528 FORWARD LENGTH=833
AT4G33160	2.91243	9.73392	1.7408	0.00016477	AT4G33160.1 | Symbols: | F-box family protein | chr4:15994160-15995533 FORWARD LENGTH=457
AT2G24330	12.1068	40.3652	1.73729	0.00016477	AT2G24330.1 | Symbols: | Protein of unknown function (DUF2296) | chr2:10347340-10349566 REVERSE LENGTH=408
AT1G67530	12.4004	41.3024	1.73584	0.00016477	AT1G67530.2 | Symbols: | ARM repeat superfamily protein | chr1:25308229-25311081 FORWARD LENGTH=782
AT3G28930	22.6656	75.4392	1.73481	0.00016477	AT3G28930.1 | Symbols: AIG2 | AIG2-like (avirulence induced gene) family protein | chr3:10959890-10960728 REVERSE LENGTH=170
AT1G77910	7.34335	24.4376	1.73459	0.00016477	AT1G77910.1 | Symbols: | unknown protein; Has 1 Blast hits to 1 proteins in 1 species: Archae - 0; Bacteria - 0; Metazoa - 0; Fungi - 0; Plants - 1; Viruses - 0; Other Eukaryotes - 0 (source: NCBI BLink). | chr1:29296138-29296407 FORWARD LENGTH=89
AT2G04305	12.4806	41.4862	1.73295	0.00016477	AT2G04305.1 | Symbols: | Magnesium transporter CorA-like family protein | chr2:1501679-1503448 REVERSE LENGTH=434
AT5G01380	1.00705	3.34447	1.73164	0.00016477	AT5G01380.1 | Symbols: | Homeodomain-like superfamily protein | chr5:155784-157451 REVERSE LENGTH=323
AT3G22370	37.4131	124.244	1.73157	0.00016477	AT3G22370.1 | Symbols: AOX1A, ATAOX1A | alternative oxidase 1A | chr3:7906890-7908416 FORWARD LENGTH=354
AT1G10560	0.821264	2.72505	1.73037	0.00016477	AT1G10560.1 | Symbols: PUB18, ATPUB18 | plant U-box 18 | chr1:3484613-3486706 FORWARD LENGTH=697
AT3G15060	7.15001	23.7024	1.72902	0.00016477	AT3G15060.1 | Symbols: AtRABA1g, RABA1g | RAB GTPase homolog A1G | chr3:5069239-5070025 FORWARD LENGTH=217
AT5G26340	8.65138	28.6564	1.72786	0.00016477	AT5G26340.1 | Symbols: MSS1, STP13, ATSTP13 | Major facilitator superfamily protein | chr5:9243851-9246994 REVERSE LENGTH=526
AT3G57930	16.7284	55.4068	1.72777	0.00016477	AT3G57930.1 | Symbols: | unknown protein; BEST Arabidopsis thaliana protein match is: unknown protein (TAIR:AT2G42190.1); Has 1519 Blast hits to 1241 proteins in 182 species: Archae - 0; Bacteria - 60; Metazoa - 576; Fungi - 133; Plants - 127; Viruses - 30; Other Eukaryotes - 593 (source: NCBI BLink). | chr3:21447250-21447675 REVERSE LENGTH=141
AT5G22560	0.763981	2.52981	1.72742	0.00016477	AT5G22560.1 | Symbols: | Plant protein of unknown function (DUF247) | chr5:7491544-7493097 REVERSE LENGTH=517
AT3G04110	5.98487	19.7934	1.72563	0.00016477	AT3G04110.1 | Symbols: GLR1, ATGLR1.1, GLR1.1 | glutamate receptor 1.1 | chr3:1077361-1080236 FORWARD LENGTH=808
AT5G66630	1.24341	4.11072	1.72509	0.00016477	AT5G66630.1 | Symbols: DAR5 | DA1-related protein 5 | chr5:26592720-26595691 FORWARD LENGTH=702
AT3G43890	0.147373	0.486765	1.72376	0.00545683	AT3G43890.1 | Symbols: | Cysteine/Histidine-rich C1 domain family protein | chr3:15741468-15743453 REVERSE LENGTH=661
AT3G13600	1.86542	6.14467	1.71984	0.00016477	AT3G13600.1 | Symbols: | calmodulin-binding family protein | chr3:4445102-4447383 FORWARD LENGTH=605
AT5G15730	14.9188	49.0989	1.71856	0.00016477	AT5G15730.1 | Symbols: CRLK2, AtCRLK2 | Protein kinase superfamily protein | chr5:5131284-5133046 FORWARD LENGTH=434
AT4G16940	6.59564	21.6962	1.71786	0.00016477	AT4G16940.1 | Symbols: | Disease resistance protein (TIR-NBS-LRR class) family | chr4:9533149-9537510 REVERSE LENGTH=1147
AT2G42760	11.9182	39.1067	1.71424	0.00016477	AT2G42760.1 | Symbols: | unknown protein; CONTAINS InterPro DOMAIN/s: Protein of unknown function DUF1685 (InterPro:IPR012881); Has 170 Blast hits to 164 proteins in 34 species: Archae - 0; Bacteria - 1; Metazoa - 26; Fungi - 10; Plants - 107; Viruses - 0; Other Eukaryotes - 26 (source: NCBI BLink). | chr2:17796382-17797185 REVERSE LENGTH=267
AT5G05340	0.504709	1.65438	1.71277	0.00016477	AT5G05340.1 | Symbols: | Peroxidase superfamily protein | chr5:1579142-1580819 REVERSE LENGTH=324
AT4G29050	4.31676	14.1399	1.71175	0.00016477	AT4G29050.1 | Symbols: | Concanavalin A-like lectin protein kinase family protein | chr4:14314870-14316879 REVERSE LENGTH=669
AT2G47680	2.07545	6.79247	1.71051	0.00016477	AT2G47680.1 | Symbols: | zinc finger (CCCH type) helicase family protein | chr2:19545828-19550871 REVERSE LENGTH=1015
AT4G14220	14.6992	48.1047	1.71044	0.00016477	AT4G14220.1 | Symbols: RHF1A | RING-H2 group F1A | chr4:8196012-8198240 FORWARD LENGTH=371
AT2G30990	14.291	46.675	1.70754	0.00016477	AT2G30990.2 | Symbols: | Protein of unknown function (DUF688) | chr2:13187776-13189761 REVERSE LENGTH=593
AT4G07960	2.66621	8.70314	1.70674	0.00016477	AT4G07960.1 | Symbols: ATCSLC12, CSLC12 | Cellulose-synthase-like C12 | chr4:4802628-4805114 REVERSE LENGTH=699
AT1G19050	5.48317	17.8906	1.70612	0.00016477	AT1G19050.1 | Symbols: ARR7 | response regulator 7 | chr1:6577919-6579078 REVERSE LENGTH=206
AT4G16880	11.0913	36.1765	1.70563	0.00016477	AT4G16880.1 | Symbols: | Leucine-rich repeat (LRR) family protein | chr4:9496550-9497149 REVERSE LENGTH=153
AT1G56660	17.6984	57.705	1.70508	0.00016477	AT1G56660.1 | Symbols: | unknown protein; Has 665200 Blast hits to 205811 proteins in 4684 species: Archae - 3320; Bacteria - 107592; Metazoa - 249086; Fungi - 76753; Plants - 38542; Viruses - 3008; Other Eukaryotes - 186899 (source: NCBI BLink). | chr1:21238809-21240377 FORWARD LENGTH=522
AT1G44130	1.6777	5.46516	1.70378	0.00016477	AT1G44130.1 | Symbols: | Eukaryotic aspartyl protease family protein | chr1:16787508-16789318 REVERSE LENGTH=405
AT3G18300	12.6005	40.9964	1.70202	0.00016477	AT3G18300.1 | Symbols: | unknown protein; BEST Arabidopsis thaliana protein match is: unknown protein (TAIR:AT1G48780.1); Has 69 Blast hits to 69 proteins in 7 species: Archae - 0; Bacteria - 0; Metazoa - 0; Fungi - 0; Plants - 69; Viruses - 0; Other Eukaryotes - 0 (source: NCBI BLink). | chr3:6283396-6284220 FORWARD LENGTH=274
AT3G50760	4.48289	14.5818	1.70167	0.00016477	AT3G50760.1 | Symbols: GATL2 | galacturonosyltransferase-like 2 | chr3:18868074-18869099 FORWARD LENGTH=341
AT3G62150	28.1433	91.5409	1.70163	0.00016477	AT3G62150.1 | Symbols: PGP21 | P-glycoprotein 21 | chr3:23008755-23013579 REVERSE LENGTH=1296
AT5G48450	3.31214	10.7688	1.70103	0.00016477	AT5G48450.1 | Symbols: sks3 | SKU5 similar 3 | chr5:19632791-19635612 REVERSE LENGTH=621
AT4G06746	3.36376	10.9347	1.70076	0.00016477	AT4G06746.1 | Symbols: RAP2.9, DEAR5 | related to AP2 9 | chr4:4074093-4074545 REVERSE LENGTH=150
AT1G17610	2.5444	8.26269	1.69928	0.00016477	AT1G17610.1 | Symbols: | Disease resistance protein (TIR-NBS class) | chr1:6056895-6058157 FORWARD LENGTH=420
AT5G38250	1.06627	3.46086	1.69855	0.00016477	AT5G38250.1 | Symbols: | Protein kinase family protein | chr5:15280643-15282709 REVERSE LENGTH=579
AT3G01513	1.86208	6.04255	1.69824	0.00016477	AT3G01513.1 | Symbols: | unknown protein; CONTAINS InterPro DOMAIN/s: Protein of unknown function DUF1645 (InterPro:IPR012442); BEST Arabidopsis thaliana protein match is: unknown protein (TAIR:AT5G14730.1); Has 69 Blast hits to 69 proteins in 9 species: Archae - 0; Bacteria - 0; Metazoa - 0; Fungi - 0; Plants - 69; Viruses - 0; Other Eukaryotes - 0 (source: NCBI BLink). | chr3:202068-202718 REVE…
AT3G50260	9.33226	30.2708	1.69763	0.00016477	AT3G50260.1 | Symbols: CEJ1, ATERF#011, DEAR1 | cooperatively regulated by ethylene and jasmonate 1 | chr3:18634687-18635148 FORWARD LENGTH=153
AT3G07580	9.08911	29.4725	1.69716	0.00016477	AT3G07580.2 | Symbols: | unknown protein; FUNCTIONS IN: molecular_function unknown; INVOLVED IN: biological_process unknown; LOCATED IN: endomembrane system; EXPRESSED IN: 18 plant structures; EXPRESSED DURING: 12 growth stages; BEST Arabidopsis thaliana protein match is: unknown protein (TAIR:AT5G48335.1). | chr3:2421177-2422761 REVERSE LENGTH=158
AT4G11370	2.34831	7.60299	1.69494	0.00016477	AT4G11370.1 | Symbols: RHA1A | RING-H2 finger A1A | chr4:6907777-6908256 FORWARD LENGTH=159
AT1G34260	7.50107	24.2478	1.69269	0.00016477	AT1G34260.1 | Symbols: FAB1D | FORMS APLOID AND BINUCLEATE CELLS 1A | chr1:12485967-12491799 FORWARD LENGTH=1456
AT4G21865	4.61876	14.926	1.69225	0.00016477	AT4G21865.1 | Symbols: | unknown protein; Has 11 Blast hits to 11 proteins in 4 species: Archae - 0; Bacteria - 0; Metazoa - 0; Fungi - 0; Plants - 11; Viruses - 0; Other Eukaryotes - 0 (source: NCBI BLink). | chr4:11602029-11603082 FORWARD LENGTH=154
AT5G53130	21.9973	71.0522	1.69155	0.00016477	AT5G53130.1 | Symbols: CNGC1, ATCNGC1 | cyclic nucleotide gated channel 1 | chr5:21537830-21540490 REVERSE LENGTH=716
AT1G70090	18.2429	58.9109	1.6912	0.00016477	AT1G70090.2 | Symbols: GATL9, LGT8 | glucosyl transferase family 8 | chr1:26400927-26402099 FORWARD LENGTH=390
AT5G56580	4.25993	13.7542	1.69097	0.00016477	AT5G56580.1 | Symbols: ATMKK6, ANQ1, MKK6 | MAP kinase kinase 6 | chr5:22904851-22906620 REVERSE LENGTH=356
AT3G49780	54.9745	177.488	1.69089	0.00016477	AT3G49780.1 | Symbols: ATPSK4, ATPSK3 (FORMER SYMBOL), PSK4 | phytosulfokine 4 precursor | chr3:18465750-18466254 FORWARD LENGTH=79
AT3G21520	2.73259	8.81717	1.69005	0.00016477	AT3G21520.1 | Symbols: DMP1, AtDMP1 | DUF679 domain membrane protein 1 | chr3:7582000-7582623 FORWARD LENGTH=207
AT5G54730	14.1165	45.5062	1.68869	0.00016477	AT5G54730.1 | Symbols: ATATG18F, ATG18F, G18F | homolog of yeast autophagy 18 (ATG18) F | chr5:22233977-22236804 REVERSE LENGTH=763
AT1G51790	4.14036	13.3434	1.68829	0.00016477	AT1G51790.1 | Symbols: | Leucine-rich repeat protein kinase family protein | chr1:19206858-19210574 REVERSE LENGTH=882
AT3G21700	6.79015	21.8678	1.68729	0.00016477	AT3G21700.2 | Symbols: SGP2 | Ras-related small GTP-binding family protein | chr3:7644581-7645954 FORWARD LENGTH=248
AT4G33430	26.4177	85.0085	1.6861	0.00016477	AT4G33430.1 | Symbols: BAK1, RKS10, SERK3, ELG, ATSERK3, ATBAK1 | BRI1-associated receptor kinase | chr4:16086654-16090288 REVERSE LENGTH=615
AT3G20590	5.83493	18.7618	1.68501	0.00016477	AT3G20590.1 | Symbols: | Late embryogenesis abundant (LEA) hydroxyproline-rich glycoprotein family | chr3:7191686-7192453 FORWARD LENGTH=255
AT4G26690	43.2998	138.943	1.68206	0.00016477	AT4G26690.1 | Symbols: SHV3, MRH5, GPDL2 | PLC-like phosphodiesterase family protein | chr4:13456793-13459890 REVERSE LENGTH=759
AT3G47080	8.05266	25.8338	1.68172	0.00016477	AT3G47080.1 | Symbols: | Tetratricopeptide repeat (TPR)-like superfamily protein | chr3:17338415-17340129 REVERSE LENGTH=515
AT3G16712	9.47289	30.3704	1.68079	0.00117608	AT3G16712.1 | Symbols: | unknown protein; Has 30201 Blast hits to 17322 proteins in 780 species: Archae - 12; Bacteria - 1396; Metazoa - 17338; Fungi - 3422; Plants - 5037; Viruses - 0; Other Eukaryotes - 2996 (source: NCBI BLink). | chr3:5691801-5692016 REVERSE LENGTH=71
AT5G24030	12.2705	39.3242	1.68023	0.00016477	AT5G24030.1 | Symbols: SLAH3 | SLAC1 homologue 3 | chr5:8118618-8120993 REVERSE LENGTH=635
AT3G27560	8.91172	28.5573	1.68008	0.00016477	AT3G27560.1 | Symbols: ATN1 | Protein kinase superfamily protein | chr3:10210597-10212507 REVERSE LENGTH=356
AT2G26300	17.1428	54.8877	1.67888	0.00016477	AT2G26300.1 | Symbols: GPA1, GP ALPHA 1, ATGPA1 | G protein alpha subunit 1 | chr2:11198087-11200822 FORWARD LENGTH=383
AT5G26690	4.20474	13.4435	1.67682	0.00016477	AT5G26690.1 | Symbols: | Heavy metal transport/detoxification superfamily protein | chr5:9310905-9311411 FORWARD LENGTH=114
AT3G14050	50.8546	162.527	1.67622	0.00016477	AT3G14050.1 | Symbols: RSH2, AT-RSH2, ATRSH2 | RELA/SPOT homolog 2 | chr3:4650902-4653514 REVERSE LENGTH=709
AT5G02630	4.06151	12.9801	1.67621	0.00016477	AT5G02630.1 | Symbols: | Lung seven transmembrane receptor family protein | chr5:591798-593084 FORWARD LENGTH=428
AT1G53060	1.06736	3.4101	1.67577	0.00016477	AT1G53060.1 | Symbols: | Legume lectin family protein | chr1:19776052-19776780 FORWARD LENGTH=242
AT3G50910	17.6538	56.2801	1.67265	0.00016477	AT3G50910.1 | Symbols: | unknown protein; BEST Arabidopsis thaliana protein match is: unknown protein (TAIR:AT5G66480.1); Has 76 Blast hits to 75 proteins in 28 species: Archae - 0; Bacteria - 10; Metazoa - 7; Fungi - 2; Plants - 49; Viruses - 0; Other Eukaryotes - 8 (source: NCBI BLink). | chr3:18920189-18921999 FORWARD LENGTH=447
AT5G38344	1.08514	3.45871	1.67235	0.00016477	AT5G38344.1 | Symbols: | Toll-Interleukin-Resistance (TIR) domain family protein | chr5:15325950-15326591 FORWARD LENGTH=213
AT1G71100	10.8515	34.5126	1.66923	0.00016477	AT1G71100.1 | Symbols: RSW10 | Ribose 5-phosphate isomerase, type A protein | chr1:26814726-26815529 FORWARD LENGTH=267
AT2G47070	45.2913	143.961	1.66837	0.00016477	AT2G47070.1 | Symbols: SPL1 | squamosa promoter binding protein-like 1 | chr2:19337144-19340552 FORWARD LENGTH=881
AT4G27657	5.88433	18.6672	1.66555	0.00016477	AT4G27657.1 | Symbols: | unknown protein; FUNCTIONS IN: molecular_function unknown; INVOLVED IN: biological_process unknown; LOCATED IN: endomembrane system; EXPRESSED IN: 15 plant structures; EXPRESSED DURING: 9 growth stages; BEST Arabidopsis thaliana protein match is: unknown protein (TAIR:AT5G54145.1); Has 30201 Blast hits to 17322 proteins in 780 species: Archae - 12; Bacteria - 1396; Metazo…
AT1G04490	0.930093	2.95051	1.66552	0.00016477	AT1G04490.1 | Symbols: | Protein of unknown function (DUF3527) | chr1:1218020-1219325 REVERSE LENGTH=401
AT3G23010	2.56173	8.11482	1.66344	0.00016477	AT3G23010.1 | Symbols: AtRLP36, RLP36 | receptor like protein 36 | chr3:8174858-8176645 FORWARD LENGTH=595
AT1G30810	9.65747	30.5779	1.66277	0.00016477	AT1G30810.2 | Symbols: | Transcription factor jumonji (jmj) family protein / zinc finger (C5HC2 type) family protein | chr1:10938139-10941505 REVERSE LENGTH=819
AT2G35980	3.12853	9.90568	1.66277	0.00016477	AT2G35980.1 | Symbols: YLS9, NHL10, ATNHL10 | Late embryogenesis abundant (LEA) hydroxyproline-rich glycoprotein family | chr2:15110635-15111318 FORWARD LENGTH=227
AT1G50590	1.61984	5.1278	1.66249	0.00016477	AT1G50590.1 | Symbols: | RmlC-like cupins superfamily protein | chr1:18732378-18734053 REVERSE LENGTH=310
AT3G13210	0.382059	1.20841	1.66125	0.00016477	AT3G13210.1 | Symbols: | crooked neck protein, putative / cell cycle protein, putative | chr3:4244921-4247697 FORWARD LENGTH=657
AT1G30700	16.1326	50.9907	1.66025	0.00016477	AT1G30700.1 | Symbols: | FAD-binding Berberine family protein | chr1:10892623-10894437 FORWARD LENGTH=527
AT3G47550	15.3922	48.5949	1.65861	0.00016477	AT3G47550.6 | Symbols: | RING/FYVE/PHD zinc finger superfamily protein | chr3:17523841-17525278 FORWARD LENGTH=288
AT1G01680	1.68486	5.31809	1.65828	0.00016477	AT1G01680.1 | Symbols: ATPUB54, PUB54 | plant U-box 54 | chr1:246411-248329 REVERSE LENGTH=308
AT3G58490	30.9912	97.7019	1.65653	0.00016477	AT3G58490.2 | Symbols: | Phosphatidic acid phosphatase (PAP2) family protein | chr3:21633362-21635057 FORWARD LENGTH=346
AT1G79310	2.36284	7.44561	1.65587	0.00016477	AT1G79310.1 | Symbols: AtMC7, MC7 | metacaspase 7 | chr1:29833986-29835412 FORWARD LENGTH=403
AT1G50180	2.72646	8.58964	1.65557	0.00016477	AT1G50180.1 | Symbols: | NB-ARC domain-containing disease resistance protein | chr1:18584235-18587136 FORWARD LENGTH=857
AT5G54860	10.1103	31.8387	1.65496	0.00016477	AT5G54860.1 | Symbols: | Major facilitator superfamily protein | chr5:22284721-22287025 FORWARD LENGTH=491
AT4G12710	5.53545	17.4133	1.65342	0.00016477	AT4G12710.1 | Symbols: | ARM repeat superfamily protein | chr4:7485040-7486733 REVERSE LENGTH=402
AT2G19130	6.57463	20.645	1.65081	0.00016477	AT2G19130.1 | Symbols: | S-locus lectin protein kinase family protein | chr2:8293789-8296275 FORWARD LENGTH=828
AT1G19300	7.5296	23.5993	1.6481	0.00016477	AT1G19300.1 | Symbols: GATL1, PARVUS, GLZ1, ATGATL1 | Nucleotide-diphospho-sugar transferases superfamily protein | chr1:6671451-6672506 REVERSE LENGTH=351
AT5G38990	22.6733	70.9766	1.64635	0.00016477	AT5G38990.1 | Symbols: | Malectin/receptor-like protein kinase family protein | chr5:15608824-15611466 FORWARD LENGTH=880
AT4G23470	90.2268	282.264	1.64542	0.00016477	AT4G23470.1 | Symbols: | PLAC8 family protein | chr4:12249289-12251079 FORWARD LENGTH=255
AT1G17990	29.4913	92.233	1.64499	0.00016477	AT1G17990.2 | Symbols: | FMN-linked oxidoreductases superfamily protein | chr1:6192455-6193755 REVERSE LENGTH=261
AT4G13510	67.8705	211.957	1.64291	0.00016477	AT4G13510.1 | Symbols: AMT1;1, ATAMT1, ATAMT1;1 | ammonium transporter 1;1 | chr4:7858220-7859725 FORWARD LENGTH=501
AT4G25810	5.11846	15.9827	1.64273	0.00016477	AT4G25810.1 | Symbols: XTR6, XTH23 | xyloglucan endotransglycosylase 6 | chr4:13128694-13129715 FORWARD LENGTH=286
AT4G29690	4.68195	14.5935	1.64014	0.00016477	AT4G29690.1 | Symbols: | Alkaline-phosphatase-like family protein | chr4:14541084-14542457 REVERSE LENGTH=457
AT5G64530	6.7375	20.9969	1.63989	0.00016477	AT5G64530.1 | Symbols: ANAC104, XND1 | xylem NAC domain 1 | chr5:25795360-25796699 FORWARD LENGTH=187
AT2G02370	11.499	35.8309	1.6397	0.00016477	AT2G02370.2 | Symbols: | SNARE associated Golgi protein family | chr2:621841-623084 FORWARD LENGTH=320
AT3G54100	9.9622	31.0355	1.63939	0.00016477	AT3G54100.1 | Symbols: | O-fucosyltransferase family protein | chr3:20034451-20037874 REVERSE LENGTH=638
AT5G40920	7.40269	23.0528	1.63882	0.00016477
AT1G48320	18.7304	58.3075	1.6383	0.00016477	AT1G48320.1 | Symbols: | Thioesterase superfamily protein | chr1:17855024-17855577 REVERSE LENGTH=156
AT5G15130	8.98402	27.942	1.637	0.00016477	AT5G15130.1 | Symbols: WRKY72, ATWRKY72 | WRKY DNA-binding protein 72 | chr5:4904426-4906879 FORWARD LENGTH=548
AT5G08240	11.5678	35.9757	1.63691	0.00016477	AT5G08240.1 | Symbols: | unknown protein; BEST Arabidopsis thaliana protein match is: unknown protein (TAIR:AT5G23160.1); Has 69 Blast hits to 69 proteins in 10 species: Archae - 0; Bacteria - 1; Metazoa - 0; Fungi - 0; Plants - 68; Viruses - 0; Other Eukaryotes - 0 (source: NCBI BLink). | chr5:2651382-2652336 REVERSE LENGTH=258
AT5G62865	11.6006	36.0197	1.63459	0.00016477	AT5G62865.1 | Symbols: | unknown protein; BEST Arabidopsis thaliana protein match is: unknown protein (TAIR:AT3G48020.1). | chr5:25234064-25234567 FORWARD LENGTH=167
AT4G02195	6.63044	20.5806	1.63411	0.00016477	AT4G02195.1 | Symbols: SYP42, TLG2B, ATSYP42, ATTLG2B | syntaxin of plants 42 | chr4:970099-972192 REVERSE LENGTH=323
AT2G40180	0.718202	2.22567	1.63178	0.00016477	AT2G40180.1 | Symbols: ATHPP2C5, PP2C5 | phosphatase 2C5 | chr2:16782522-16784014 FORWARD LENGTH=390
AT3G24770	10.6172	32.9	1.63169	0.00016477	AT3G24770.1 | Symbols: CLE41 | CLAVATA3/ESR-RELATED 41 | chr3:9046779-9047078 FORWARD LENGTH=99
AT1G13550	0.851877	2.63962	1.63161	0.00016477	AT1G13550.1 | Symbols: | Protein of unknown function (DUF1262) | chr1:4637072-4638315 REVERSE LENGTH=388
AT2G21510	0.665339	2.06113	1.63127	0.00016477	AT2G21510.1 | Symbols: | DNAJ heat shock N-terminal domain-containing protein | chr2:9210841-9212699 REVERSE LENGTH=346
AT2G38250	1.5095	4.6703	1.62945	0.00016477	AT2G38250.1 | Symbols: | Homeodomain-like superfamily protein | chr2:16018384-16019500 FORWARD LENGTH=289
AT1G65890	1.14286	3.53471	1.62894	0.00016477	AT1G65890.1 | Symbols: AAE12 | acyl activating enzyme 12 | chr1:24512598-24514611 REVERSE LENGTH=578
AT1G16640	3.46739	10.7181	1.62812	0.00016477	AT1G16640.1 | Symbols: | AP2/B3-like transcriptional factor family protein | chr1:5686763-5687533 FORWARD LENGTH=134
AT5G17000	19.038	58.8473	1.62809	0.00016477	AT5G17000.1 | Symbols: | Zinc-binding dehydrogenase family protein | chr5:5584983-5586991 REVERSE LENGTH=345
AT4G14690	5.17497	15.9657	1.62535	0.00016477	AT4G14690.1 | Symbols: ELIP2 | Chlorophyll A-B binding family protein | chr4:8418373-8419129 FORWARD LENGTH=193
AT5G57035	12.7514	39.3269	1.62486	0.00016477	AT5G57035.1 | Symbols: | U-box domain-containing protein kinase family protein | chr5:23080743-23083819 FORWARD LENGTH=789
AT4G00850	4.01572	12.3825	1.62457	0.00016477	AT4G00850.1 | Symbols: GIF3 | GRF1-interacting factor 3 | chr4:357675-358928 FORWARD LENGTH=223
AT1G05630	6.5172	20.0898	1.62414	0.00016477	AT1G05630.2 | Symbols: AT5PTASE13, 5PTASE13 | Endonuclease/exonuclease/phosphatase family protein | chr1:1682483-1687153 FORWARD LENGTH=1136
AT5G11000	28.9853	89.2914	1.6232	0.00016477	AT5G11000.1 | Symbols: | Plant protein of unknown function (DUF868) | chr5:3479166-3480335 REVERSE LENGTH=389
AT3G13050	10.2909	31.6918	1.62274	0.00016477	AT3G13050.1 | Symbols: | Major facilitator superfamily protein | chr3:4176866-4178868 FORWARD LENGTH=500
AT3G21630	19.3831	59.6676	1.62215	0.00016477	AT3G21630.1 | Symbols: CERK1, LYSM RLK1 | chitin elicitor receptor kinase 1 | chr3:7615543-7618530 REVERSE LENGTH=617
AT5G37540	7.10684	21.8067	1.61749	0.00016477	AT5G37540.1 | Symbols: | Eukaryotic aspartyl protease family protein | chr5:14912862-14914190 FORWARD LENGTH=442
AT3G22260	9.53567	29.2585	1.61745	0.00016477	AT3G22260.1 | Symbols: | Cysteine proteinases superfamily protein | chr3:7871489-7873393 FORWARD LENGTH=240
AT3G10640	29.3701	90.0923	1.61706	0.00016477	AT3G10640.2 | Symbols: VPS60.1 | SNF7 family protein | chr3:3323501-3324484 REVERSE LENGTH=170
AT5G52870	7.8094	23.9503	1.61676	0.00016477	AT5G52870.1 | Symbols: | unknown protein; BEST Arabidopsis thaliana protein match is: unknown protein (TAIR:AT1G64080.1); Has 1807 Blast hits to 1807 proteins in 277 species: Archae - 0; Bacteria - 0; Metazoa - 736; Fungi - 347; Plants - 385; Viruses - 0; Other Eukaryotes - 339 (source: NCBI BLink). | chr5:21428191-21429367 REVERSE LENGTH=326
AT3G44735	41.1654	126.236	1.61662	0.00016477	AT3G44735.1 | Symbols: PSK1, ATPSK3, PSK3 | PHYTOSULFOKINE 3 PRECURSOR | chr3:16291388-16292118 REVERSE LENGTH=81
AT3G05550	2.97754	9.1267	1.61597	0.00777132	AT3G05550.1 | Symbols: | Hypoxia-responsive family protein | chr3:1612860-1613748 FORWARD LENGTH=97
AT1G67460	0.695481	2.13172	1.61594	0.00016477	AT1G67460.1 | Symbols: | Minichromosome maintenance (MCM2/3/5) family protein | chr1:25270272-25271617 REVERSE LENGTH=299
AT2G27830	16.4861	50.4612	1.61393	0.00016477	AT2G27830.1 | Symbols: | unknown protein; BEST Arabidopsis thaliana protein match is: unknown protein (TAIR:AT4G22758.1); Has 131 Blast hits to 131 proteins in 17 species: Archae - 0; Bacteria - 0; Metazoa - 0; Fungi - 0; Plants - 131; Viruses - 0; Other Eukaryotes - 0 (source: NCBI BLink). | chr2:11860734-11861306 FORWARD LENGTH=190
AT5G41300	1.60272	4.8915	1.60976	0.00016477	AT5G41300.1 | Symbols: | Receptor-like protein kinase-related family protein | chr5:16515004-16516102 FORWARD LENGTH=287
AT1G52830	2.01153	6.13056	1.60772	0.00016477	AT1G52830.1 | Symbols: IAA6, SHY1 | indole-3-acetic acid 6 | chr1:19672670-19673559 REVERSE LENGTH=189
AT1G69910	5.4034	16.4556	1.60664	0.00016477	AT1G69910.1 | Symbols: | Protein kinase superfamily protein | chr1:26330166-26332076 FORWARD LENGTH=636
AT2G30040	6.45519	19.6497	1.60597	0.00016477	AT2G30040.1 | Symbols: MAPKKK14 | mitogen-activated protein kinase kinase kinase 14 | chr2:12821747-12823138 FORWARD LENGTH=463
AT5G12880	12.001	36.5073	1.60503	0.00016477	AT5G12880.1 | Symbols: | proline-rich family protein | chr5:4068714-4068935 REVERSE LENGTH=73
AT4G21700	3.4874	10.6057	1.60462	0.00016477	AT4G21700.1 | Symbols: | Protein of unknown function (DUF2921) | chr4:11529956-11532844 FORWARD LENGTH=962
AT3G11080	0.520629	1.58273	1.60409	0.00016477	AT3G11080.1 | Symbols: AtRLP35, RLP35 | receptor like protein 35 | chr3:3470481-3473312 FORWARD LENGTH=943
AT5G60270	4.94223	15.0217	1.60382	0.00016477	AT5G60270.1 | Symbols: | Concanavalin A-like lectin protein kinase family protein | chr5:24257761-24259767 FORWARD LENGTH=668
AT1G64080	2.7149	8.24294	1.60226	0.00016477	AT1G64080.1 | Symbols: | unknown protein; FUNCTIONS IN: molecular_function unknown; INVOLVED IN: biological_process unknown; LOCATED IN: plasma membrane; BEST Arabidopsis thaliana protein match is: unknown protein (TAIR:AT5G52870.1); Has 1546 Blast hits to 738 proteins in 176 species: Archae - 0; Bacteria - 143; Metazoa - 278; Fungi - 131; Plants - 95; Viruses - 4; Other Eukaryotes - 895 (source:…
AT3G15540	9.83879	29.8717	1.60223	0.00016477	AT3G15540.1 | Symbols: IAA19, MSG2 | indole-3-acetic acid inducible 19 | chr3:5264100-5265378 FORWARD LENGTH=197
AT3G24530	16.8176	51.0492	1.60192	0.00016477	AT3G24530.1 | Symbols: | AAA-type ATPase family protein / ankyrin repeat family protein | chr3:8945678-8947786 REVERSE LENGTH=481
AT4G15800	93.7616	284.368	1.60069	0.00016477	AT4G15800.1 | Symbols: RALFL33 | ralf-like 33 | chr4:8984915-8985265 FORWARD LENGTH=116
AT3G44410	3.63005	11.0006	1.59953	0.00016477
AT2G31865	6.13808	18.5289	1.59392	0.00016477	AT2G31865.1 | Symbols: PARG2 | poly(ADP-ribose) glycohydrolase 2 | chr2:13546790-13549472 REVERSE LENGTH=522
AT5G24250	17.0696	51.5196	1.59369	0.00016477	AT5G24250.1 | Symbols: | unknown protein; Has 1807 Blast hits to 1807 proteins in 277 species: Archae - 0; Bacteria - 0; Metazoa - 736; Fungi - 347; Plants - 385; Viruses - 0; Other Eukaryotes - 339 (source: NCBI BLink). | chr5:8233696-8234652 REVERSE LENGTH=226
AT3G45638	0.552368	1.66692	1.59348	0.000899254
AT1G08050	5.5384	16.7082	1.59301	0.00016477	AT1G08050.1 | Symbols: | Zinc finger (C3HC4-type RING finger) family protein | chr1:2499088-2501311 REVERSE LENGTH=641
AT3G55090	1.17095	3.53141	1.59257	0.00016477	AT3G55090.1 | Symbols: | ABC-2 type transporter family protein | chr3:20416342-20418552 REVERSE LENGTH=736
AT4G30910	12.5594	37.8725	1.59238	0.00016477	AT4G30910.1 | Symbols: | Cytosol aminopeptidase family protein | chr4:15042621-15045248 REVERSE LENGTH=581
AT1G10040	2.84855	8.58559	1.59169	0.00016477	AT1G10040.2 | Symbols: | alpha/beta-Hydrolases superfamily protein | chr1:3276124-3278464 REVERSE LENGTH=408
AT1G13260	36.296	109.387	1.59156	0.00016477	AT1G13260.1 | Symbols: RAV1, EDF4 | related to ABI3/VP1 1 | chr1:4542386-4543420 FORWARD LENGTH=344
AT5G02200	2.39848	7.21099	1.58807	0.00016477	AT5G02200.1 | Symbols: FHL | far-red-elongated hypocotyl1-like | chr5:438221-438852 FORWARD LENGTH=181
AT4G40085	3.51308	10.5463	1.58593	0.00016477
AT5G66080	6.66837	19.9956	1.58427	0.00016477	AT5G66080.1 | Symbols: | Protein phosphatase 2C family protein | chr5:26423577-26425031 REVERSE LENGTH=385
AT5G62620	4.50914	13.5202	1.58419	0.00016477	AT5G62620.1 | Symbols: | Galactosyltransferase family protein | chr5:25137136-25139764 FORWARD LENGTH=681
AT3G07600	6.28839	18.8012	1.58006	0.00016477	AT3G07600.1 | Symbols: | Heavy metal transport/detoxification superfamily protein | chr3:2424300-2424954 REVERSE LENGTH=157
AT5G01040	18.9324	56.5735	1.57926	0.00016477	AT5G01040.1 | Symbols: LAC8 | laccase 8 | chr5:13394-16142 REVERSE LENGTH=584
AT5G66910	7.72108	23.0623	1.57866	0.00016477	AT5G66910.1 | Symbols: | Disease resistance protein (CC-NBS-LRR class) family | chr5:26718338-26721133 REVERSE LENGTH=815
AT4G19140	17.6631	52.5705	1.57352	0.00016477	AT4G19140.1 | Symbols: | unknown protein; Has 30201 Blast hits to 17322 proteins in 780 species: Archae - 12; Bacteria - 1396; Metazoa - 17338; Fungi - 3422; Plants - 5037; Viruses - 0; Other Eukaryotes - 2996 (source: NCBI BLink). | chr4:10469830-10471275 FORWARD LENGTH=303
AT5G01830	5.94299	17.6688	1.57194	0.00016477	AT5G01830.1 | Symbols: | ARM repeat superfamily protein | chr5:320983-323007 FORWARD LENGTH=674
AT4G16890	32.0677	95.3189	1.57164	0.00016477	AT4G16890.1 | Symbols: SNC1, BAL | disease resistance protein (TIR-NBS-LRR class), putative | chr4:9500506-9505455 REVERSE LENGTH=1301
AT5G40910	8.80493	26.1563	1.57077	0.00016477	AT5G40910.1 | Symbols: | Disease resistance protein (TIR-NBS-LRR class) family | chr5:16395507-16399129 FORWARD LENGTH=1104
AT1G44050	2.58725	7.67256	1.56829	0.00016477	AT1G44050.1 | Symbols: | Cysteine/Histidine-rich C1 domain family protein | chr1:16739309-16741513 FORWARD LENGTH=734
AT4G20170	12.9151	38.296	1.56814	0.00016477	AT4G20170.1 | Symbols: | Domain of unknown function (DUF23) | chr4:10896810-10898794 FORWARD LENGTH=504
AT2G41410	108.368	321.168	1.56738	0.00016477	AT2G41410.1 | Symbols: | Calcium-binding EF-hand family protein | chr2:17262085-17262735 REVERSE LENGTH=216
AT2G23120	51.3116	151.885	1.56562	0.00016477	AT2G23120.1 | Symbols: | Late embryogenesis abundant protein, group 6 | chr2:9842102-9842353 FORWARD LENGTH=83
AT2G01300	14.4016	42.5965	1.5645	0.00016477	AT2G01300.1 | Symbols: | unknown protein; BEST Arabidopsis thaliana protein match is: unknown protein (TAIR:AT1G15010.1); Has 73 Blast hits to 73 proteins in 12 species: Archae - 0; Bacteria - 0; Metazoa - 0; Fungi - 0; Plants - 73; Viruses - 0; Other Eukaryotes - 0 (source: NCBI BLink). | chr2:151221-151691 REVERSE LENGTH=156
AT3G13650	14.9285	44.1445	1.56417	0.00016477	AT3G13650.1 | Symbols: | Disease resistance-responsive (dirigent-like protein) family protein | chr3:4463056-4463616 FORWARD LENGTH=186
AT3G10985	84.7426	250.44	1.56331	0.00016477	AT3G10985.1 | Symbols: SAG20, WI12, ATWI-12 | senescence associated gene 20 | chr3:3442776-3443108 FORWARD LENGTH=110
AT2G41420	108.849	321.532	1.56264	0.00016477	AT2G41420.1 | Symbols: | proline-rich family protein | chr2:17266794-17267873 REVERSE LENGTH=98
AT5G41390	0.486402	1.43351	1.55933	0.000757651	AT5G41390.2 | Symbols: | PLAC8 family protein | chr5:16566179-16567253 FORWARD LENGTH=206
AT5G42440	7.54703	22.2055	1.55694	0.00016477	AT5G42440.1 | Symbols: | Protein kinase superfamily protein | chr5:16973434-16974513 REVERSE LENGTH=359
AT4G21903	2.05854	6.03963	1.55284	0.00016477	AT4G21903.1 | Symbols: | MATE efflux family protein | chr4:11621169-11623738 REVERSE LENGTH=504
AT2G18193	2.54102	7.44283	1.55045	0.00016477	AT2G18193.1 | Symbols: | P-loop containing nucleoside triphosphate hydrolases superfamily protein | chr2:7917621-7919184 REVERSE LENGTH=495
AT5G38280	5.90592	17.2921	1.54988	0.00016477	AT5G38280.1 | Symbols: PR5K | PR5-like receptor kinase | chr5:15293325-15295838 REVERSE LENGTH=665
AT2G44380	7.56681	22.1422	1.54904	0.00016477	AT2G44380.1 | Symbols: | Cysteine/Histidine-rich C1 domain family protein | chr2:18323590-18324333 REVERSE LENGTH=247
AT5G60900	2.5288	7.39777	1.54864	0.00016477	AT5G60900.1 | Symbols: RLK1 | receptor-like protein kinase 1 | chr5:24498467-24501494 REVERSE LENGTH=748
AT1G70520	18.776	54.9143	1.54829	0.00016477	AT1G70520.1 | Symbols: CRK2 | cysteine-rich RLK (RECEPTOR-like protein kinase) 2 | chr1:26584888-26587334 REVERSE LENGTH=649
AT5G63020	0.962515	2.81181	1.54662	0.00016477	AT5G63020.1 | Symbols: | Disease resistance protein (CC-NBS-LRR class) family | chr5:25283252-25286002 REVERSE LENGTH=888
AT5G41180	6.74429	19.6911	1.5458	0.00016477	AT5G41180.1 | Symbols: | leucine-rich repeat transmembrane protein kinase family protein | chr5:16484045-16487228 FORWARD LENGTH=664
AT5G16830	30.9911	90.4715	1.54561	0.00016477	AT5G16830.1 | Symbols: SYP21, ATSYP21, PEP12, ATPEP12, PEP12P | syntaxin of plants 21 | chr5:5533076-5535152 REVERSE LENGTH=279
AT1G66690	0.777149	2.26772	1.54498	0.00016477	AT1G66690.1 | Symbols: | S-adenosyl-L-methionine-dependent methyltransferases superfamily protein | chr1:24869554-24870798 REVERSE LENGTH=353
AT1G21070	4.53908	13.2314	1.54349	0.00016477	AT1G21070.1 | Symbols: | Nucleotide-sugar transporter family protein | chr1:7376148-7377810 REVERSE LENGTH=348
AT4G32800	1.76433	5.13891	1.54234	0.00016477	AT4G32800.1 | Symbols: | Integrase-type DNA-binding superfamily protein | chr4:15819812-15820477 FORWARD LENGTH=221
AT1G67310	18.399	53.5896	1.54233	0.00016477	AT1G67310.1 | Symbols: | Calmodulin-binding transcription activator protein with CG-1 and Ankyrin domains | chr1:25198182-25203126 REVERSE LENGTH=1016
AT4G15417	2.1502	6.2582	1.54127	0.00016477	AT4G15417.1 | Symbols: ATRTL1, RTL1 | RNAse II-like 1 | chr4:8821759-8822991 FORWARD LENGTH=264
AT1G33560	4.86886	14.1684	1.54102	0.00016477	AT1G33560.1 | Symbols: ADR1 | Disease resistance protein (CC-NBS-LRR class) family | chr1:12169092-12171878 FORWARD LENGTH=787
AT3G07380	0.84747	2.46143	1.53826	0.00262789	AT3G07380.1 | Symbols: | Domain of unknown function (DUF23) | chr3:2361324-2362014 REVERSE LENGTH=102
AT3G17050	2.62449	7.61956	1.53767	0.00016477
AT1G65310	18.5749	53.8813	1.53643	0.00016477	AT1G65310.1 | Symbols: ATXTH17, XTH17 | xyloglucan endotransglucosylase/hydrolase 17 | chr1:24257262-24258319 FORWARD LENGTH=282
AT2G31980	1.03691	3.00633	1.53571	0.00016477	AT2G31980.1 | Symbols: AtCYS2, CYS2 | PHYTOCYSTATIN 2 | chr2:13609246-13609770 REVERSE LENGTH=147
AT3G09960	0.573651	1.66314	1.53567	0.00032034	AT3G09960.1 | Symbols: | Calcineurin-like metallo-phosphoesterase superfamily protein | chr3:3061990-3063455 FORWARD LENGTH=311
AT5G36920	24.1808	70.0495	1.53451	0.00016477	AT5G36920.1 | Symbols: | unknown protein; FUNCTIONS IN: molecular_function unknown; INVOLVED IN: biological_process unknown; LOCATED IN: endomembrane system; BEST Arabidopsis thaliana protein match is: unknown protein (TAIR:AT5G36925.1); Has 1807 Blast hits to 1807 proteins in 277 species: Archae - 0; Bacteria - 0; Metazoa - 736; Fungi - 347; Plants - 385; Viruses - 0; Other Eukaryotes - 339 (sou…
AT2G20900	20.2065	58.4974	1.53356	0.00016477	AT2G20900.3 | Symbols: DGK5, ATDGK5 | diacylglycerol kinase 5 | chr2:8989794-8992798 REVERSE LENGTH=491
AT1G49050	18.6685	54.0251	1.53302	0.00016477	AT1G49050.1 | Symbols: | Eukaryotic aspartyl protease family protein | chr1:18150638-18153186 FORWARD LENGTH=583
AT4G03470	0.217837	0.629182	1.53023	0.000757651	AT4G03470.1 | Symbols: | Ankyrin repeat family protein | chr4:1542059-1544283 REVERSE LENGTH=683
AT2G30250	14.9329	43.1115	1.52958	0.00016477	AT2G30250.1 | Symbols: WRKY25, ATWRKY25 | WRKY DNA-binding protein 25 | chr2:12903553-12905089 REVERSE LENGTH=393
AT5G39000	3.87584	11.1878	1.52935	0.00016477	AT5G39000.1 | Symbols: | Malectin/receptor-like protein kinase family protein | chr5:15611860-15614481 FORWARD LENGTH=873
AT4G38545	9.59298	27.6812	1.52886	0.00016477
AT5G22450	16.2958	46.9702	1.52724	0.00016477	AT5G22450.1 | Symbols: | unknown protein; LOCATED IN: chloroplast; EXPRESSED IN: 22 plant structures; EXPRESSED DURING: 13 growth stages; BEST Arabidopsis thaliana protein match is: unknown protein (TAIR:AT2G19390.1); Has 30201 Blast hits to 17322 proteins in 780 species: Archae - 12; Bacteria - 1396; Metazoa - 17338; Fungi - 3422; Plants - 5037; Viruses - 0; Other Eukaryotes - 2996 (source: NCBI…
AT2G16870	1.91366	5.51323	1.52657	0.00016477	AT2G16870.1 | Symbols: | Disease resistance protein (TIR-NBS-LRR class) family | chr2:7308077-7311686 REVERSE LENGTH=1109
AT3G21220	16.0983	46.3126	1.52449	0.00016477	AT3G21220.1 | Symbols: ATMKK5, ATMAP2K_ALPHA, MAP2K_A, MKK5, ATMEK5, MEK5 | MAP kinase kinase 5 | chr3:7445917-7446963 FORWARD LENGTH=348
AT5G26770	6.4526	18.5619	1.52439	0.00016477	AT5G26770.3 | Symbols: | unknown protein; FUNCTIONS IN: molecular_function unknown; INVOLVED IN: biological_process unknown; LOCATED IN: cellular_component unknown; EXPRESSED IN: 16 plant structures; EXPRESSED DURING: 8 growth stages; BEST Arabidopsis thaliana protein match is: unknown protein (TAIR:AT3G05830.1); Has 26484 Blast hits to 16065 proteins in 1382 species: Archae - 343; Bacteria - 265…
AT5G05365	5.33254	15.3364	1.52406	0.00016477	AT5G05365.1 | Symbols: | Heavy metal transport/detoxification superfamily protein | chr5:1590125-1590672 FORWARD LENGTH=77
AT1G68410	22.0013	63.2525	1.52353	0.00016477	AT1G68410.1 | Symbols: | Protein phosphatase 2C family protein | chr1:25650262-25652255 REVERSE LENGTH=436
AT1G14040	5.06041	14.5357	1.52228	0.00016477	AT1G14040.1 | Symbols: | EXS (ERD1/XPR1/SYG1) family protein | chr1:4810488-4814543 FORWARD LENGTH=813
AT3G26680	10.514	30.1545	1.52006	0.00016477	AT3G26680.1 | Symbols: SNM1, ATSNM1 | DNA repair metallo-beta-lactamase family protein | chr3:9801309-9803517 FORWARD LENGTH=484
AT1G64280	15.3249	43.7318	1.51281	0.00016477	AT1G64280.1 | Symbols: NPR1, SAI1, NIM1, ATNPR1 | regulatory protein (NPR1) | chr1:23853329-23855407 REVERSE LENGTH=593
AT3G59350	11.0192	31.4406	1.51262	0.00016477	AT3G59350.3 | Symbols: | Protein kinase superfamily protein | chr3:21932930-21934883 FORWARD LENGTH=408
AT5G59510	2.1849	6.21973	1.50928	0.00016477	AT5G59510.1 | Symbols: RTFL5, DVL18 | ROTUNDIFOLIA like 5 | chr5:23990089-23990523 FORWARD LENGTH=144
AT4G36988	25.2813	71.9477	1.50887	0.00016477	AT4G36988.1 | Symbols: CPuORF49 | conserved peptide upstream open reading frame 49 | chr4:17440443-17440553 FORWARD LENGTH=36
AT5G27760	37.7421	107.375	1.50842	0.00016477	AT5G27760.1 | Symbols: | Hypoxia-responsive family protein | chr5:9830396-9831559 FORWARD LENGTH=96
AT1G74100	80.6631	229.125	1.50615	0.00016477	AT1G74100.1 | Symbols: SOT16, ATSOT16, CORI-7, ATST5A | sulfotransferase 16 | chr1:27864489-27865505 REVERSE LENGTH=338
AT2G33590	14.5919	41.4244	1.50531	0.00016477	AT2G33590.1 | Symbols: | NAD(P)-binding Rossmann-fold superfamily protein | chr2:14224622-14226365 FORWARD LENGTH=321
AT3G49720	78.9173	223.989	1.50502	0.00016477	AT3G49720.1 | Symbols: | unknown protein; FUNCTIONS IN: molecular_function unknown; INVOLVED IN: biological_process unknown; LOCATED IN: chloroplast thylakoid membrane, Golgi apparatus, plasma membrane, membrane; EXPRESSED IN: 25 plant structures; EXPRESSED DURING: 15 growth stages; BEST Arabidopsis thaliana protein match is: unknown protein (TAIR:AT5G65810.1); Has 64 Blast hits to 64 proteins in…
AT5G59570	1.15129	3.26626	1.50439	0.00016477	AT5G59570.1 | Symbols: | Homeodomain-like superfamily protein | chr5:24004047-24004943 FORWARD LENGTH=298
AT5G13490	14.6417	41.536	1.50428	0.00016477	AT5G13490.2 | Symbols: AAC2 | ADP/ATP carrier 2 | chr5:4336034-4337379 FORWARD LENGTH=385
AT1G01130	8.2807	23.465	1.50269	0.00016477	AT1G01130.1 | Symbols: | CONTAINS InterPro DOMAIN/s: CBL-interacting protein kinase (InterPro:IPR020660), Calcium/calmodulin-dependent protein kinase-like (InterPro:IPR020636); BEST Arabidopsis thaliana protein match is: unknown protein (TAIR:AT5G47170.1); Has 176 Blast hits to 176 proteins in 20 species: Archae - 0; Bacteria - 0; Metazoa - 0; Fungi - 0; Plants - 176; Viruses - 0; Other Eukaryote…
AT1G66080	6.09567	17.2389	1.49981	0.00016477	AT1G66080.1 | Symbols: | unknown protein; CONTAINS InterPro DOMAIN/s: Protein of unknown function DUF775 (InterPro:IPR008493); Has 285 Blast hits to 283 proteins in 133 species: Archae - 0; Bacteria - 0; Metazoa - 120; Fungi - 88; Plants - 50; Viruses - 0; Other Eukaryotes - 27 (source: NCBI BLink). | chr1:24600356-24601027 REVERSE LENGTH=190
AT2G23100	1.84975	5.2294	1.49931	0.00016477	AT2G23100.1 | Symbols: | Cysteine/Histidine-rich C1 domain family protein | chr2:9837564-9839699 REVERSE LENGTH=711
AT5G44585	25.8672	73.0966	1.49868	0.00016477	AT5G44585.1 | Symbols: | unknown protein; FUNCTIONS IN: molecular_function unknown; INVOLVED IN: biological_process unknown; LOCATED IN: endomembrane system; Has 30201 Blast hits to 17322 proteins in 780 species: Archae - 12; Bacteria - 1396; Metazoa - 17338; Fungi - 3422; Plants - 5037; Viruses - 0; Other Eukaryotes - 2996 (source: NCBI BLink). | chr5:17984621-17985305 FORWARD LENGTH=78
AT5G01710	41.3186	116.611	1.49685	0.00016477	AT5G01710.1 | Symbols: | methyltransferases | chr5:263709-265250 REVERSE LENGTH=513
AT3G57120	6.6468	18.7311	1.4947	0.00016477	AT3G57120.1 | Symbols: | Protein kinase superfamily protein | chr3:21139099-21140469 FORWARD LENGTH=456
AT4G35110	12.1472	34.2249	1.49442	0.00016477	AT4G35110.4 | Symbols: | Arabidopsis phospholipase-like protein (PEARLI 4) family | chr4:16712660-16714316 REVERSE LENGTH=398
AT2G36650	1.19888	3.36915	1.4907	0.00016477	AT2G36650.1 | Symbols: | unknown protein; Has 35333 Blast hits to 34131 proteins in 2444 species: Archae - 798; Bacteria - 22429; Metazoa - 974; Fungi - 991; Plants - 531; Viruses - 0; Other Eukaryotes - 9610 (source: NCBI BLink). | chr2:15359994-15361194 FORWARD LENGTH=373
AT4G23010	29.6329	83.1846	1.48911	0.00016477	AT4G23010.3 | Symbols: UTR2 | UDP-galactose transporter 2 | chr4:12060318-12062486 REVERSE LENGTH=392
AT4G27300	22.8759	64.1891	1.4885	0.00016477	AT4G27300.1 | Symbols: | S-locus lectin protein kinase family protein | chr4:13669308-13672348 REVERSE LENGTH=815
AT3G07190	10.0811	28.2788	1.48806	0.00016477	AT3G07190.1 | Symbols: | B-cell receptor-associated protein 31-like | chr3:2285979-2287155 REVERSE LENGTH=220
AT1G25550	28.1323	78.8804	1.48744	0.00016477	AT1G25550.1 | Symbols: | myb-like transcription factor family protein | chr1:8976644-8977942 FORWARD LENGTH=344
AT5G04930	21.4997	60.278	1.48732	0.00016477	AT5G04930.1 | Symbols: ALA1 | aminophospholipid ATPase 1 | chr5:1445509-1449568 FORWARD LENGTH=1158
AT5G10750	10.8189	30.3198	1.48671	0.00016477	AT5G10750.1 | Symbols: | Protein of unknown function (DUF1336) | chr5:3399072-3399980 FORWARD LENGTH=302
AT1G22190	13.3064	37.2169	1.48384	0.00016477	AT1G22190.1 | Symbols: | Integrase-type DNA-binding superfamily protein | chr1:7836245-7837030 FORWARD LENGTH=261
AT4G16950	13.491	37.7217	1.4834	0.00016477	AT4G16950.2 | Symbols: RPP5 | Disease resistance protein (TIR-NBS-LRR class) family | chr4:9539166-9544340 REVERSE LENGTH=1404
AT4G29900	27.8788	77.9381	1.48316	0.00016477	AT4G29900.1 | Symbols: ACA10, CIF1, ATACA10 | autoinhibited Ca(2+)-ATPase 10 | chr4:14611225-14618775 REVERSE LENGTH=1069
AT5G38800	1.82395	5.0951	1.48204	0.00016477	AT5G38800.1 | Symbols: AtbZIP43, bZIP43 | basic leucine-zipper 43 | chr5:15538305-15538802 REVERSE LENGTH=165
AT5G10210	1.91075	5.33565	1.48153	0.00016477	AT5G10210.1 | Symbols: | CONTAINS InterPro DOMAIN/s: C2 calcium-dependent membrane targeting (InterPro:IPR000008); BEST Arabidopsis thaliana protein match is: unknown protein (TAIR:AT5G65030.1); Has 1807 Blast hits to 1807 proteins in 277 species: Archae - 0; Bacteria - 0; Metazoa - 736; Fungi - 347; Plants - 385; Viruses - 0; Other Eukaryotes - 339 (source: NCBI BLink). | chr5:3206236-3206829 FO…
AT2G27389	8.03614	22.4215	1.48031	0.00016477	AT2G27389.1 | Symbols: | unknown protein; LOCATED IN: endomembrane system. | chr2:11720362-11720922 FORWARD LENGTH=186
AT5G24380	29.6038	82.5174	1.47892	0.00016477	AT5G24380.1 | Symbols: YSL2, ATYSL2 | YELLOW STRIPE like 2 | chr5:8324098-8326525 FORWARD LENGTH=664
AT4G21570	25.9994	72.4468	1.47844	0.00016477	AT4G21570.1 | Symbols: | Protein of unknown function (DUF300) | chr4:11471126-11472269 REVERSE LENGTH=294
AT2G46940	3.06068	8.52482	1.47782	0.00016477	AT2G46940.1 | Symbols: | unknown protein; BEST Arabidopsis thaliana protein match is: unknown protein (TAIR:AT3G62070.1); Has 143 Blast hits to 141 proteins in 14 species: Archae - 0; Bacteria - 0; Metazoa - 4; Fungi - 0; Plants - 139; Viruses - 0; Other Eukaryotes - 0 (source: NCBI BLink). | chr2:19286658-19287505 REVERSE LENGTH=252
AT3G19380	14.796	41.2	1.47744	0.00016477	AT3G19380.1 | Symbols: PUB25 | plant U-box 25 | chr3:6714602-6715867 REVERSE LENGTH=421
AT4G35310	51.963	144.628	1.47679	0.00016477	AT4G35310.1 | Symbols: CPK5, ATCPK5 | calmodulin-domain protein kinase 5 | chr4:16802436-16804628 FORWARD LENGTH=556
AT4G16860	21.4028	59.5104	1.47534	0.00016477	AT4G16860.1 | Symbols: RPP4 | Disease resistance protein (TIR-NBS-LRR class) family | chr4:9488584-9495700 REVERSE LENGTH=1147
AT2G32930	3.50288	9.7386	1.47517	0.00016477	AT2G32930.1 | Symbols: ZFN2 | zinc finger nuclease 2 | chr2:13965990-13968419 REVERSE LENGTH=453
AT3G09032	3.81072	10.5894	1.47449	0.00016477	AT3G09032.1 | Symbols: | unknown protein; BEST Arabidopsis thaliana protein match is: unknown protein (TAIR:AT5G01225.1); Has 35333 Blast hits to 34131 proteins in 2444 species: Archae - 798; Bacteria - 22429; Metazoa - 974; Fungi - 991; Plants - 531; Viruses - 0; Other Eukaryotes - 9610 (source: NCBI BLink). | chr3:2757605-2758045 REVERSE LENGTH=146
AT3G26210	8.63332	23.9857	1.47418	0.00016477	AT3G26210.1 | Symbols: CYP71B23 | cytochrome P450, family 71, subfamily B, polypeptide 23 | chr3:9593329-9595202 REVERSE LENGTH=501
AT2G23420	26.6495	74.0374	1.47414	0.00016477	AT2G23420.1 | Symbols: NAPRT2 | nicotinate phosphoribosyltransferase 2 | chr2:9971819-9974909 FORWARD LENGTH=557
AT3G23550	9.65769	26.8134	1.47321	0.00016477	AT3G23550.1 | Symbols: | MATE efflux family protein | chr3:8448435-8450649 REVERSE LENGTH=469
AT4G31510	16.4991	45.7423	1.47114	0.00016477	AT4G31510.1 | Symbols: | unknown protein; BEST Arabidopsis thaliana protein match is: unknown protein (TAIR:AT2G24550.1); Has 205 Blast hits to 205 proteins in 31 species: Archae - 0; Bacteria - 0; Metazoa - 5; Fungi - 3; Plants - 187; Viruses - 0; Other Eukaryotes - 10 (source: NCBI BLink). | chr4:15276328-15277219 REVERSE LENGTH=214
AT5G45840	9.0117	24.9507	1.46921	0.00016477	AT5G45840.1 | Symbols: | Leucine-rich repeat protein kinase family protein | chr5:18594080-18597221 REVERSE LENGTH=668
AT2G40740	0.948435	2.62557	1.46901	0.00016477	AT2G40740.1 | Symbols: WRKY55, ATWRKY55 | WRKY DNA-binding protein 55 | chr2:16997177-16999276 FORWARD LENGTH=292
AT5G44990	0.782484	2.16485	1.46814	0.00016477	AT5G44990.2 | Symbols: | Glutathione S-transferase family protein | chr5:18163370-18164768 FORWARD LENGTH=350
AT5G42830	5.4426	15.0407	1.4665	0.00016477	AT5G42830.1 | Symbols: | HXXXD-type acyl-transferase family protein | chr5:17176384-17177906 FORWARD LENGTH=450
AT1G56130	1.27057	3.50233	1.46284	0.00016477	AT1G56130.1 | Symbols: | Leucine-rich repeat transmembrane protein kinase | chr1:20994931-21000887 REVERSE LENGTH=1032
AT1G02880	16.2983	44.9085	1.46227	0.00016477	AT1G02880.2 | Symbols: TPK1 | thiamin pyrophosphokinase1 | chr1:643063-644476 REVERSE LENGTH=264
AT1G65481	4.42842	12.1863	1.4604	0.00016477	AT1G65481.1 | Symbols: | unknown protein; FUNCTIONS IN: molecular_function unknown; INVOLVED IN: biological_process unknown; LOCATED IN: endomembrane system. | chr1:24341279-24341739 REVERSE LENGTH=87
AT3G13430	12.8435	35.3397	1.46026	0.00016477	AT3G13430.2 | Symbols: | RING/U-box superfamily protein | chr3:4367754-4368701 FORWARD LENGTH=315
AT1G76130	11.3399	31.2023	1.46024	0.00016477	AT1G76130.1 | Symbols: ATAMY2, AMY2 | alpha-amylase-like 2 | chr1:28561647-28563914 FORWARD LENGTH=413
AT1G61140	8.68486	23.8908	1.45988	0.00016477	AT1G61140.2 | Symbols: EDA16 | SNF2 domain-containing protein / helicase domain-containing protein / zinc finger protein-related | chr1:22536293-22540610 REVERSE LENGTH=1022
AT5G64300	33.8067	92.8794	1.45805	0.00016477	AT5G64300.1 | Symbols: ATGCH, GCH, ATRIBA1, RFD1 | GTP cyclohydrolase II | chr5:25718459-25720790 FORWARD LENGTH=543
AT3G45660	1.5935	4.37129	1.45587	0.00016477	AT3G45660.1 | Symbols: | Major facilitator superfamily protein | chr3:16762205-16764241 FORWARD LENGTH=557
AT4G16920	20.2015	55.3616	1.45442	0.00016477	AT4G16920.1 | Symbols: | Disease resistance protein (TIR-NBS-LRR class) family | chr4:9519173-9525691 REVERSE LENGTH=1304
AT1G62422	13.1586	36.0516	1.45405	0.00016477	AT1G62422.1 | Symbols: | unknown protein; EXPRESSED IN: 22 plant structures; EXPRESSED DURING: 13 growth stages; BEST Arabidopsis thaliana protein match is: unknown protein (TAIR:AT1G12020.1); Has 87 Blast hits to 86 proteins in 14 species: Archae - 0; Bacteria - 0; Metazoa - 0; Fungi - 0; Plants - 87; Viruses - 0; Other Eukaryotes - 0 (source: NCBI BLink). | chr1:23100419-23100985 REVERSE LENGTH…
AT1G64980	87.6556	240.048	1.45341	0.00016477	AT1G64980.1 | Symbols: | Nucleotide-diphospho-sugar transferases superfamily protein | chr1:24137840-24138619 REVERSE LENGTH=259
AT4G03460	1.18569	3.24607	1.45297	0.00016477	AT4G03460.1 | Symbols: | Ankyrin repeat family protein | chr4:1536404-1540111 REVERSE LENGTH=677
AT3G50140	1.52218	4.16657	1.45272	0.00016477	AT3G50140.1 | Symbols: | Plant protein of unknown function (DUF247) | chr3:18592472-18594562 REVERSE LENGTH=539
AT5G20050	20.3613	55.7291	1.4526	0.00016477	AT5G20050.1 | Symbols: | Protein kinase superfamily protein | chr5:6774381-6775739 FORWARD LENGTH=452
AT5G66130	1.85041	5.06404	1.45245	0.00016477	AT5G66130.1 | Symbols: ATRAD17, RAD17 | RADIATION SENSITIVE 17 | chr5:26434236-26437091 FORWARD LENGTH=599
AT2G31820	25.805	70.5882	1.45177	0.00016477	AT2G31820.1 | Symbols: | Ankyrin repeat family protein | chr2:13530350-13532562 FORWARD LENGTH=662
AT4G37095	117.18	320.527	1.45172	0.00016477	AT4G37095.1 | Symbols: | unknown protein; Has 0 Blast hits to 0 proteins in 0 species (source: NCBI BLink). | chr4:17478885-17479107 REVERSE LENGTH=40
AT5G17060	14.8549	40.6309	1.45164	0.00016477	AT5G17060.1 | Symbols: ATARFB1B, ARFB1B | ADP-ribosylation factor B1B | chr5:5611056-5612639 FORWARD LENGTH=192
AT3G56800	208.954	571.018	1.45035	0.00016477	AT3G56800.1 | Symbols: CAM3, acam-3 | calmodulin 3 | chr3:21034981-21035920 REVERSE LENGTH=149
AT5G57015	13.6319	37.2446	1.45005	0.00016477	AT5G57015.1 | Symbols: ckl12 | casein kinase I-like 12 | chr5:23071508-23074577 FORWARD LENGTH=435
AT4G35985	10.6941	29.2019	1.44925	0.00016477	AT4G35985.1 | Symbols: | Senescence/dehydration-associated protein-related | chr4:17032268-17033862 REVERSE LENGTH=448
AT1G75810	24.7927	67.6986	1.44921	0.00016477	AT1G75810.1 | Symbols: | unknown protein; FUNCTIONS IN: molecular_function unknown; INVOLVED IN: biological_process unknown; LOCATED IN: endomembrane system; EXPRESSED IN: 24 plant structures; EXPRESSED DURING: 15 growth stages; Has 13 Blast hits to 13 proteins in 5 species: Archae - 0; Bacteria - 0; Metazoa - 0; Fungi - 0; Plants - 13; Viruses - 0; Other Eukaryotes - 0 (source: NCBI BLink). | ch…
AT3G23030	83.0582	226.446	1.44697	0.00016477	AT3G23030.1 | Symbols: IAA2 | indole-3-acetic acid inducible 2 | chr3:8181069-8181685 REVERSE LENGTH=174
AT5G46520	0.967666	2.63675	1.44618	0.00016477	AT5G46520.1 | Symbols: | Disease resistance protein (TIR-NBS-LRR class) family | chr5:18867840-18871976 FORWARD LENGTH=1168
AT3G48320	14.5678	39.6888	1.44595	0.00016477	AT3G48320.1 | Symbols: CYP71A21 | cytochrome P450, family 71, subfamily A, polypeptide 21 | chr3:17891241-17892804 FORWARD LENGTH=490
AT1G51850	9.26984	25.2444	1.44535	0.00016477	AT1G51850.1 | Symbols: | Leucine-rich repeat protein kinase family protein | chr1:19252964-19256783 REVERSE LENGTH=865
AT1G43180	1.24376	3.38484	1.44438	0.00016477
AT5G59790	4.53525	12.3267	1.44253	0.00016477	AT5G59790.1 | Symbols: | Domain of unknown function (DUF966) | chr5:24090950-24092804 FORWARD LENGTH=423
AT5G60350	1.68916	4.58555	1.44079	0.00016477	AT5G60350.1 | Symbols: | unknown protein; Has 110 Blast hits to 97 proteins in 36 species: Archae - 0; Bacteria - 10; Metazoa - 39; Fungi - 2; Plants - 5; Viruses - 0; Other Eukaryotes - 54 (source: NCBI BLink). | chr5:24277872-24278861 FORWARD LENGTH=291
AT4G25210	29.7565	80.7373	1.44003	0.00016477	AT4G25210.1 | Symbols: | DNA-binding storekeeper protein-related transcriptional regulator | chr4:12918446-12919552 FORWARD LENGTH=368
AT3G51160	65.7058	178.207	1.43946	0.00016477	AT3G51160.1 | Symbols: MUR1, MUR_1, GMD2 | NAD(P)-binding Rossmann-fold superfamily protein | chr3:19007232-19008353 REVERSE LENGTH=373
AT1G11200	11.5938	31.4173	1.43821	0.00016477	AT1G11200.1 | Symbols: | Protein of unknown function (DUF300) | chr1:3753896-3755459 FORWARD LENGTH=295
AT5G56340	19.1536	51.8548	1.43686	0.00016477	AT5G56340.1 | Symbols: ATCRT1 | RING/U-box superfamily protein | chr5:22818254-22819444 FORWARD LENGTH=396
AT2G31800	39.6987	107.41	1.43597	0.00016477	AT2G31800.1 | Symbols: | Integrin-linked protein kinase family | chr2:13520605-13523646 REVERSE LENGTH=476
AT1G69270	8.50274	22.9881	1.43489	0.00016477	AT1G69270.1 | Symbols: RPK1 | receptor-like protein kinase 1 | chr1:26040877-26042499 REVERSE LENGTH=540
AT3G24550	29.394	79.4042	1.4337	0.00016477	AT3G24550.1 | Symbols: ATPERK1, PERK1 | proline extensin-like receptor kinase 1 | chr3:8960411-8963303 FORWARD LENGTH=652
AT5G44870	16.0995	43.473	1.4331	0.00016477	AT5G44870.1 | Symbols: LAZ5 | Disease resistance protein (TIR-NBS-LRR class) family | chr5:18114666-18118608 FORWARD LENGTH=1170
AT3G07960	2.02749	5.4721	1.4324	0.00016477	AT3G07960.1 | Symbols: | Phosphatidylinositol-4-phosphate 5-kinase family protein | chr3:2535274-2538090 FORWARD LENGTH=715
AT4G24370	9.92099	26.7406	1.43048	0.00016477	AT4G24370.1 | Symbols: | unknown protein; Has 30201 Blast hits to 17322 proteins in 780 species: Archae - 12; Bacteria - 1396; Metazoa - 17338; Fungi - 3422; Plants - 5037; Viruses - 0; Other Eukaryotes - 2996 (source: NCBI BLink). | chr4:12611608-12612102 REVERSE LENGTH=164
AT5G09430	0.857885	2.31049	1.42934	0.00016477	AT5G09430.1 | Symbols: | alpha/beta-Hydrolases superfamily protein | chr5:2932162-2933362 FORWARD LENGTH=311
AT3G06760	26.9951	72.7024	1.42931	0.00016477	AT3G06760.1 | Symbols: | Drought-responsive family protein | chr3:2132971-2134355 FORWARD LENGTH=224
AT1G71890	2.0245	5.45203	1.42923	0.00016477	AT1G71890.1 | Symbols: SUC5, ATSUC5 | Major facilitator superfamily protein | chr1:27058492-27060573 FORWARD LENGTH=512
AT4G30350	8.03917	21.6033	1.42613	0.00016477	AT4G30350.1 | Symbols: | Double Clp-N motif-containing P-loop nucleoside triphosphate hydrolases superfamily protein | chr4:14848031-14850973 FORWARD LENGTH=924
AT1G47578	2.46828	6.63179	1.42589	0.00016477	AT1G47578.1 | Symbols: | Biotin/lipoate A/B protein ligase family | chr1:17484365-17485470 FORWARD LENGTH=280
AT5G52680	2.67208	7.17605	1.42523	0.00016477	AT5G52680.1 | Symbols: | Copper transport protein family | chr5:21365813-21366863 FORWARD LENGTH=238
AT3G59700	1.98971	5.34293	1.42507	0.00016477	AT3G59700.1 | Symbols: ATHLECRK, LECRK1, HLECRK | lectin-receptor kinase | chr3:22052146-22054131 FORWARD LENGTH=661
AT3G45040	8.98234	24.1079	1.42434	0.00016477	AT3G45040.1 | Symbols: | phosphatidate cytidylyltransferase family protein | chr3:16472801-16475702 REVERSE LENGTH=569
AT1G30620	6.40351	17.1737	1.42327	0.00016477	AT1G30620.2 | Symbols: HSR8, MUR4, UXE1 | NAD(P)-binding Rossmann-fold superfamily protein | chr1:10855496-10857970 FORWARD LENGTH=419
AT1G02440	2.02576	5.43031	1.42257	0.00016477	AT1G02440.1 | Symbols: ATARFD1A, ARFD1A | ADP-ribosylation factor D1A | chr1:496586-497479 REVERSE LENGTH=190
AT2G44600	4.67364	12.5214	1.42177	0.00016477	AT2G44600.1 | Symbols: | unknown protein; FUNCTIONS IN: molecular_function unknown; INVOLVED IN: biological_process unknown; LOCATED IN: plasma membrane; BEST Arabidopsis thaliana protein match is: unknown protein (TAIR:AT3G60200.1); Has 56 Blast hits to 55 proteins in 11 species: Archae - 0; Bacteria - 0; Metazoa - 2; Fungi - 0; Plants - 52; Viruses - 0; Other Eukaryotes - 2 (source: NCBI BLink)…
AT5G48550	0.235616	0.631157	1.42156	0.00721045	AT5G48550.1 | Symbols: | F-box associated ubiquitination effector family protein | chr5:19678917-19680560 FORWARD LENGTH=427
AT3G22830	0.533367	1.42769	1.42049	0.00016477	AT3G22830.1 | Symbols: AT-HSFA6B, HSFA6B | heat shock transcription factor A6B | chr3:8078981-8080895 FORWARD LENGTH=406
AT1G27330	96.3998	257.985	1.42019	0.00016477	AT1G27330.1 | Symbols: | Ribosome associated membrane protein RAMP4 | chr1:9493064-9493898 FORWARD LENGTH=68
AT2G29440	5.14592	13.761	1.41908	0.00016477	AT2G29440.1 | Symbols: ATGSTU6, GST24, GSTU6 | glutathione S-transferase tau 6 | chr2:12620159-12621099 REVERSE LENGTH=223
AT5G38275	2.71282	7.25162	1.41851	0.00016477
AT5G46450	13.2282	35.3269	1.41715	0.00016477	AT5G46450.1 | Symbols: | Disease resistance protein (TIR-NBS-LRR class) family | chr5:18835618-18839546 FORWARD LENGTH=1123
AT5G07100	10.0988	26.9689	1.41711	0.00016477	AT5G07100.2 | Symbols: WRKY26 | WRKY DNA-binding protein 26 | chr5:2204813-2205647 FORWARD LENGTH=216
AT1G70140	3.77994	10.0922	1.41681	0.00016477	AT1G70140.1 | Symbols: ATFH8, FH8 | formin 8 | chr1:26412688-26415048 REVERSE LENGTH=760
AT5G13700	1.86636	4.98252	1.41665	0.00016477	AT5G13700.1 | Symbols: ATPAO1, APAO, PAO1 | polyamine oxidase 1 | chr5:4420222-4422974 REVERSE LENGTH=472
AT5G35796	6.08411	16.2349	1.41598	0.00016477
AT3G12360	28.0347	74.7914	1.41566	0.00016477	AT3G12360.1 | Symbols: ITN1 | Ankyrin repeat family protein | chr3:3934146-3936495 FORWARD LENGTH=590
AT2G13810	0.545748	1.45584	1.41555	0.00016477	AT2G13810.1 | Symbols: ALD1 | AGD2-like defense response protein 1 | chr2:5768489-5772138 FORWARD LENGTH=456
AT1G51330	2.58125	6.88151	1.41466	0.00016477	AT1G51330.1 | Symbols: | Serine protease inhibitor (SERPIN) family protein | chr1:19028841-19029844 REVERSE LENGTH=193
AT5G03720	3.54454	9.44763	1.41436	0.00016477	AT5G03720.1 | Symbols: AT-HSFA3, HSFA3 | heat shock transcription factor A3 | chr5:971913-973683 REVERSE LENGTH=412
AT4G15300	4.53161	12.0749	1.41392	0.00016477	AT4G15300.1 | Symbols: CYP702A2 | cytochrome P450, family 702, subfamily A, polypeptide 2 | chr4:8730723-8732748 REVERSE LENGTH=487
AT4G33060	10.8018	28.7701	1.4133	0.00016477	AT4G33060.1 | Symbols: | Cyclophilin-like peptidyl-prolyl cis-trans isomerase family protein | chr4:15948535-15951954 FORWARD LENGTH=504
AT2G46600	304.435	807.739	1.40775	0.00016477	AT2G46600.1 | Symbols: | Calcium-binding EF-hand family protein | chr2:19136070-19136477 FORWARD LENGTH=135
AT1G53620	1.49889	3.97526	1.40716	0.000614276	AT1G53620.1 | Symbols: | unknown protein; FUNCTIONS IN: molecular_function unknown; INVOLVED IN: biological_process unknown; LOCATED IN: endomembrane system; BEST Arabidopsis thaliana protein match is: unknown protein (TAIR:AT1G53610.1); Has 5795 Blast hits to 2209 proteins in 338 species: Archae - 0; Bacteria - 1555; Metazoa - 2403; Fungi - 181; Plants - 1035; Viruses - 76; Other Eukaryotes - 54…
AT1G08315	8.96521	23.7317	1.40441	0.00016477	AT1G08315.1 | Symbols: | ARM repeat superfamily protein | chr1:2620500-2621477 REVERSE LENGTH=325
AT5G58650	60.6251	160.478	1.40439	0.00016477	AT5G58650.1 | Symbols: PSY1 | plant peptide containing sulfated tyrosine 1 | chr5:23699879-23700186 REVERSE LENGTH=75
AT3G61980	15.2339	40.3052	1.40368	0.00016477	AT3G61980.1 | Symbols: | serine protease inhibitor, Kazal-type family protein | chr3:22956344-22956697 REVERSE LENGTH=117
AT1G11210	1.30026	3.4376	1.4026	0.00016477	AT1G11210.1 | Symbols: | Protein of unknown function (DUF761) | chr1:3755876-3756911 REVERSE LENGTH=308
AT1G09060	17.8997	47.1532	1.39742	0.00016477	AT1G09060.2 | Symbols: | Zinc finger, RING-type;Transcription factor jumonji/aspartyl beta-hydroxylase | chr1:2921235-2925212 REVERSE LENGTH=930
AT3G57630	13.9768	36.7925	1.39637	0.00016477	AT3G57630.1 | Symbols: | exostosin family protein | chr3:21339543-21343080 REVERSE LENGTH=793
AT1G76980	7.92618	20.8262	1.3937	0.00016477	AT1G76980.1 | Symbols: | BEST Arabidopsis thaliana protein match is: embryo defective 2170 (TAIR:AT1G21390.1); Has 65 Blast hits to 65 proteins in 23 species: Archae - 0; Bacteria - 8; Metazoa - 1; Fungi - 8; Plants - 40; Viruses - 3; Other Eukaryotes - 5 (source: NCBI BLink). | chr1:28926466-28927242 REVERSE LENGTH=258
AT4G30600	68.6513	180.32	1.3932	0.00016477	AT4G30600.1 | Symbols: | signal recognition particle receptor alpha subunit family protein | chr4:14938142-14940600 REVERSE LENGTH=634
AT4G36150	4.94016	12.9747	1.39307	0.00016477	AT4G36150.1 | Symbols: | Disease resistance protein (TIR-NBS-LRR class) family | chr4:17104776-17108711 FORWARD LENGTH=1179
AT2G39360	9.31545	24.4606	1.39276	0.00016477	AT2G39360.1 | Symbols: | Protein kinase superfamily protein | chr2:16437592-16440039 REVERSE LENGTH=815
AT2G39518	7.83195	20.5634	1.39263	0.00016477	AT2G39518.1 | Symbols: | Uncharacterised protein family (UPF0497) | chr2:16496029-16496937 REVERSE LENGTH=174
AT3G13437	5.25033	13.7827	1.39238	0.00016477	AT3G13437.1 | Symbols: | unknown protein; FUNCTIONS IN: molecular_function unknown; INVOLVED IN: biological_process unknown; LOCATED IN: endomembrane system; Has 4 Blast hits to 4 proteins in 2 species: Archae - 0; Bacteria - 0; Metazoa - 0; Fungi - 0; Plants - 4; Viruses - 0; Other Eukaryotes - 0 (source: NCBI BLink). | chr3:4376393-4376692 FORWARD LENGTH=70
AT1G07870	8.00626	20.9962	1.39092	0.00016477	AT1G07870.1 | Symbols: | Protein kinase superfamily protein | chr1:2429933-2431843 REVERSE LENGTH=423
AT3G19830	8.55463	22.4276	1.3905	0.00016477	AT3G19830.2 | Symbols: NTMC2TYPE5.2, NTMC2T5.2 | Calcium-dependent lipid-binding (CaLB domain) family protein | chr3:6886338-6889974 REVERSE LENGTH=693
AT5G11740	651.702	1708.34	1.39031	0.00016477	AT5G11740.1 | Symbols: AGP15, ATAGP15 | arabinogalactan protein 15 | chr5:3784318-3784503 FORWARD LENGTH=61
AT3G47580	7.23344	18.9305	1.38795	0.00016477	AT3G47580.1 | Symbols: | Leucine-rich repeat protein kinase family protein | chr3:17532687-17535810 FORWARD LENGTH=1011
AT2G44080	22.3198	58.3611	1.38668	0.00016477	AT2G44080.1 | Symbols: ARL | ARGOS-like | chr2:18237726-18238133 FORWARD LENGTH=135
AT2G46510	8.14588	21.291	1.3861	0.00016477	AT2G46510.1 | Symbols: ATAIB, AIB | ABA-inducible BHLH-type transcription factor | chr2:19091187-19092887 REVERSE LENGTH=566
AT4G05010	13.715	35.8423	1.38591	0.00016477	AT4G05010.1 | Symbols: | F-box family protein | chr4:2567474-2568162 FORWARD LENGTH=164
AT1G08450	53.4921	139.478	1.38264	0.00016477	AT1G08450.2 | Symbols: CRT3, PSL1, EBS2, AtCRT3 | calreticulin 3 | chr1:2668008-2671800 REVERSE LENGTH=370
AT5G12940	27.9562	72.8651	1.38206	0.00016477	AT5G12940.1 | Symbols: | Leucine-rich repeat (LRR) family protein | chr5:4087782-4088897 FORWARD LENGTH=371
AT4G23260	6.55796	17.0897	1.38181	0.00016477	AT4G23260.2 | Symbols: CRK18 | cysteine-rich RLK (RECEPTOR-like protein kinase) 18 | chr4:12167528-12170055 REVERSE LENGTH=648
AT3G17110	1.89231	4.92953	1.3813	0.00016477
AT1G79670	15.3453	39.8986	1.37854	0.00016477	AT1G79670.2 | Symbols: RFO1, WAKL22 | Wall-associated kinase family protein | chr1:29976887-29979337 REVERSE LENGTH=714
AT3G53150	3.42931	8.91439	1.37822	0.00016477	AT3G53150.1 | Symbols: UGT73D1 | UDP-glucosyl transferase 73D1 | chr3:19697736-19699259 REVERSE LENGTH=507
AT3G11420	9.22495	23.9682	1.37751	0.00016477	AT3G11420.1 | Symbols: | Protein of unknown function (DUF604) | chr3:3591834-3594323 FORWARD LENGTH=505
AT1G49950	25.5843	66.4197	1.37635	0.00016477	AT1G49950.3 | Symbols: TRB1, ATTRB1 | telomere repeat binding factor 1 | chr1:18494439-18496713 REVERSE LENGTH=300
AT5G05850	3.97486	10.3162	1.37593	0.00016477	AT5G05850.1 | Symbols: PIRL1 | plant intracellular ras group-related LRR 1 | chr5:1762691-1764609 REVERSE LENGTH=506
AT5G58730	13.1898	34.2083	1.37493	0.00016477	AT5G58730.1 | Symbols: | pfkB-like carbohydrate kinase family protein | chr5:23723627-23725324 REVERSE LENGTH=353
AT3G47540	15.3194	39.6494	1.37194	0.00016477	AT3G47540.2 | Symbols: | Chitinase family protein | chr3:17521044-17522467 FORWARD LENGTH=283
AT3G45650	12.2129	31.5598	1.36968	0.00016477	AT3G45650.1 | Symbols: NAXT1 | nitrate excretion transporter1 | chr3:16759253-16761266 FORWARD LENGTH=558
AT1G67481	7.90907	20.4207	1.36845	0.000614276
AT4G10390	5.21607	13.4529	1.36688	0.00016477	AT4G10390.1 | Symbols: | Protein kinase superfamily protein | chr4:6441949-6443161 REVERSE LENGTH=342
AT3G25510	0.442907	1.14203	1.36653	0.00016477	AT3G25510.1 | Symbols: | disease resistance protein (TIR-NBS-LRR class), putative | chr3:9260838-9268797 REVERSE LENGTH=1981
AT1G47380	11.1008	28.6228	1.3665	0.00016477	AT1G47380.1 | Symbols: | Protein phosphatase 2C family protein | chr1:17373004-17375305 REVERSE LENGTH=428
AT2G20110	1.21387	3.12499	1.36423	0.00016477	AT2G20110.1 | Symbols: | Tesmin/TSO1-like CXC domain-containing protein | chr2:8684496-8686870 FORWARD LENGTH=571
AT3G53990	82.5691	212.339	1.3627	0.00016477	AT3G53990.1 | Symbols: | Adenine nucleotide alpha hydrolases-like superfamily protein | chr3:19989658-19991019 REVERSE LENGTH=160
AT3G16710	2.54222	6.52978	1.36094	0.00016477	AT3G16710.1 | Symbols: | Pentatricopeptide repeat (PPR) superfamily protein | chr3:5690020-5691543 FORWARD LENGTH=507
AT1G78860	40.1113	102.991	1.36044	0.00016477	AT1G78860.1 | Symbols: | D-mannose binding lectin protein with Apple-like carbohydrate-binding domain | chr1:29646168-29647499 REVERSE LENGTH=443
AT5G25260	1.29553	3.32523	1.35991	0.00016477	AT5G25260.1 | Symbols: | SPFH/Band 7/PHB domain-containing membrane-associated protein family | chr5:8752751-8754282 FORWARD LENGTH=463
AT5G44050	3.50191	8.97854	1.35834	0.00016477	AT5G44050.1 | Symbols: | MATE efflux family protein | chr5:17722484-17726209 FORWARD LENGTH=491
AT4G15070	2.8854	7.39267	1.35732	0.00016477	AT4G15070.1 | Symbols: | Cysteine/Histidine-rich C1 domain family protein | chr4:8603424-8606141 REVERSE LENGTH=889
AT3G01900	1.18986	3.04658	1.35639	0.00016477	AT3G01900.1 | Symbols: CYP94B2 | cytochrome P450, family 94, subfamily B, polypeptide 2 | chr3:312359-313849 REVERSE LENGTH=496
AT5G39785	4.30364	11.0119	1.35543	0.00016477	AT5G39785.1 | Symbols: | Protein of unknown function (DUF1666) | chr5:15929257-15932215 FORWARD LENGTH=606
AT1G69050	2.28073	5.83346	1.35485	0.000468874	AT1G69050.1 | Symbols: | unknown protein; Has 9 Blast hits to 9 proteins in 4 species: Archae - 0; Bacteria - 0; Metazoa - 0; Fungi - 0; Plants - 9; Viruses - 0; Other Eukaryotes - 0 (source: NCBI BLink). | chr1:25961975-25962259 FORWARD LENGTH=94
AT5G06755	11.9768	30.6086	1.35369	0.00016477	AT5G06755.1 | Symbols: | unknown protein; FUNCTIONS IN: molecular_function unknown; INVOLVED IN: biological_process unknown; LOCATED IN: cellular_component unknown; Has 0 Blast hits to 0 proteins in 0 species (source: NCBI BLink). | chr5:2088847-2089287 REVERSE LENGTH=119
AT2G17290	29.6255	75.6501	1.3525	0.00016477	AT2G17290.1 | Symbols: CPK6, ATCDPK3, ATCPK6 | Calcium-dependent protein kinase family protein | chr2:7517005-7519239 FORWARD LENGTH=544
AT3G47830	2.05631	5.24731	1.35152	0.00016477	AT3G47830.1 | Symbols: | DNA glycosylase superfamily protein | chr3:17647069-17648346 FORWARD LENGTH=293
AT4G23130	2.4055	6.13449	1.3506	0.00016477	AT4G23130.2 | Symbols: CRK5, RLK6 | cysteine-rich RLK (RECEPTOR-like protein kinase) 5 | chr4:12117688-12120134 REVERSE LENGTH=663
AT5G22550	1.75814	4.48255	1.35027	0.00016477	AT5G22550.2 | Symbols: | Plant protein of unknown function (DUF247) | chr5:7483955-7485433 REVERSE LENGTH=492
AT2G29460	2.03734	5.19039	1.34916	0.00016477	AT2G29460.1 | Symbols: ATGSTU4, GST22, GSTU4 | glutathione S-transferase tau 4 | chr2:12626689-12627600 REVERSE LENGTH=224
AT1G07330	0.22147	0.564214	1.34914	0.000757651	AT1G07330.1 | Symbols: | unknown protein; BEST Arabidopsis thaliana protein match is: unknown protein (TAIR:AT2G29620.1); Has 597 Blast hits to 536 proteins in 121 species: Archae - 2; Bacteria - 47; Metazoa - 170; Fungi - 43; Plants - 98; Viruses - 0; Other Eukaryotes - 237 (source: NCBI BLink). | chr1:2251131-2253585 FORWARD LENGTH=685
AT5G05140	15.8884	40.4769	1.34912	0.00016477	AT5G05140.1 | Symbols: | Transcription elongation factor (TFIIS) family protein | chr5:1520353-1522297 FORWARD LENGTH=436
AT1G50640	34.948	89.0163	1.34886	0.00016477	AT1G50640.1 | Symbols: ERF3, ATERF3 | ethylene responsive element binding factor 3 | chr1:18757602-18758279 REVERSE LENGTH=225
AT5G46260	4.28192	10.9064	1.34884	0.00016477	AT5G46260.1 | Symbols: | disease resistance protein (TIR-NBS-LRR class) family | chr5:18759102-18763358 REVERSE LENGTH=1205
AT1G55410	0.370711	0.944064	1.34859	0.00016477
AT1G68880	0.681388	1.73391	1.34748	0.00412655	AT1G68880.1 | Symbols: AtbZIP, bZIP | basic leucine-zipper 8 | chr1:25894499-25894915 REVERSE LENGTH=138
AT4G30510	6.08317	15.4721	1.34677	0.00016477	AT4G30510.2 | Symbols: ATATG18B | homolog of yeast autophagy 18 (ATG18) B | chr4:14905664-14906915 REVERSE LENGTH=248
AT4G13180	27.3266	69.4742	1.34617	0.00016477	AT4G13180.1 | Symbols: | NAD(P)-binding Rossmann-fold superfamily protein | chr4:7657373-7658164 REVERSE LENGTH=263
AT2G22905	0.687292	1.74707	1.34594	0.00486373	AT2G22905.1 | Symbols: | Expressed protein | chr2:9748955-9749380 FORWARD LENGTH=141
AT3G11340	18.7497	47.6601	1.34591	0.00016477	AT3G11340.1 | Symbols: | UDP-Glycosyltransferase superfamily protein | chr3:3556728-3558149 FORWARD LENGTH=447
AT2G39220	6.7728	17.2137	1.34573	0.00016477	AT2G39220.1 | Symbols: PLP6, PLA IIB | PATATIN-like protein 6 | chr2:16375055-16376663 REVERSE LENGTH=499
AT5G01340	10.1114	25.6941	1.34545	0.00016477	AT5G01340.1 | Symbols: | Mitochondrial substrate carrier family protein | chr5:143240-144561 REVERSE LENGTH=309
AT3G61670	11.8278	30.0487	1.34512	0.00016477	AT3G61670.1 | Symbols: | Protein of unknown function (DUF3133) | chr3:22819052-22821870 FORWARD LENGTH=790
AT5G54300	7.44072	18.8938	1.3444	0.00016477	AT5G54300.1 | Symbols: | Protein of unknown function (DUF761) | chr5:22054270-22055342 REVERSE LENGTH=326
AT1G20300	5.06443	12.8524	1.34357	0.00016477	AT1G20300.1 | Symbols: | Pentatricopeptide repeat (PPR) superfamily protein | chr1:7029701-7031314 FORWARD LENGTH=537
AT5G56170	78.3873	198.824	1.3428	0.00016477	AT5G56170.1 | Symbols: LLG1 | LORELEI-LIKE-GPI-ANCHORED PROTEIN 1 | chr5:22736072-22737108 FORWARD LENGTH=168
AT3G51870	5.41904	13.7408	1.34235	0.00016477	AT3G51870.1 | Symbols: | Mitochondrial substrate carrier family protein | chr3:19243978-19246611 FORWARD LENGTH=381
AT1G51805	86.2985	218.793	1.34216	0.00016477	AT1G51805.2 | Symbols: | Leucine-rich repeat protein kinase family protein | chr1:19221187-19225590 REVERSE LENGTH=860
AT5G66320	10.6566	27.0045	1.34145	0.00016477	AT5G66320.1 | Symbols: GATA5 | GATA transcription factor 5 | chr5:26496208-26497309 REVERSE LENGTH=339
AT4G39910	28.3495	71.8311	1.34128	0.00016477	AT4G39910.1 | Symbols: ATUBP3, UBP3 | ubiquitin-specific protease 3 | chr4:18511858-18514139 REVERSE LENGTH=371
AT2G41880	15.833	40.1141	1.34118	0.00016477	AT2G41880.1 | Symbols: GK-1, AGK1 | guanylate kinase 1 | chr2:17475088-17477076 FORWARD LENGTH=387
AT1G29715	0.174412	0.440903	1.33796	0.00754418
AT4G16500	45.7861	115.685	1.33723	0.00016477	AT4G16500.1 | Symbols: | Cystatin/monellin superfamily protein | chr4:9301530-9301883 REVERSE LENGTH=117
AT1G49780	14.9152	37.653	1.33598	0.00016477	AT1G49780.1 | Symbols: PUB26 | plant U-box 26 | chr1:18429024-18430289 REVERSE LENGTH=421
AT3G29360	89.2393	225.169	1.33526	0.00016477	AT3G29360.1 | Symbols: | UDP-glucose 6-dehydrogenase family protein | chr3:11267375-11268817 REVERSE LENGTH=480
AT5G49630	30.7249	77.4961	1.33472	0.00016477	AT5G49630.1 | Symbols: AAP6 | amino acid permease 6 | chr5:20142681-20146441 REVERSE LENGTH=481
AT4G23160	0.379551	0.956943	1.33414	0.00016477	AT4G23160.1 | Symbols: CRK8 | cysteine-rich RLK (RECEPTOR-like protein kinase) 8 | chr4:12129485-12134086 FORWARD LENGTH=1262
AT3G59440	1.28134	3.23001	1.33388	0.00016477	AT3G59440.1 | Symbols: | Calcium-binding EF-hand family protein | chr3:21970423-21971010 FORWARD LENGTH=195
AT5G07070	6.51339	16.4063	1.33276	0.00016477	AT5G07070.1 | Symbols: CIPK2, SnRK3.2 | CBL-interacting protein kinase 2 | chr5:2196743-2198113 REVERSE LENGTH=456
AT4G37100	7.93706	19.9916	1.33272	0.00016477	AT4G37100.1 | Symbols: | Pyridoxal phosphate (PLP)-dependent transferases superfamily protein | chr4:17479173-17481863 REVERSE LENGTH=896
AT1G16120	1.0245	2.57734	1.33096	0.00016477	AT1G16120.1 | Symbols: WAKL1 | wall associated kinase-like 1 | chr1:5522639-5524983 FORWARD LENGTH=730
AT1G17980	17.8729	44.9359	1.33009	0.00016477	AT1G17980.2 | Symbols: PAPS1 | poly(A) polymerase 1 | chr1:6187742-6190318 REVERSE LENGTH=586
AT2G42350	10.0078	25.1469	1.32926	0.00016477	AT2G42350.1 | Symbols: | RING/U-box superfamily protein | chr2:17639245-17639898 FORWARD LENGTH=217
AT1G06140	0.637785	1.60176	1.32852	0.00016477	AT1G06140.1 | Symbols: | Pentatricopeptide repeat (PPR) superfamily protein | chr1:1864796-1866472 FORWARD LENGTH=558
AT5G01640	14.6426	36.7529	1.32769	0.00016477	AT5G01640.1 | Symbols: PRA1.B5 | prenylated RAB acceptor 1.B5 | chr5:241442-242113 REVERSE LENGTH=223
AT5G06560	12.0959	30.3317	1.32631	0.00016477	AT5G06560.1 | Symbols: | Protein of unknown function, DUF593 | chr5:2003678-2005543 REVERSE LENGTH=518
AT3G18560	17.073	42.804	1.32603	0.00016477	AT3G18560.1 | Symbols: | unknown protein; BEST Arabidopsis thaliana protein match is: unknown protein (TAIR:AT1G49000.1); Has 95 Blast hits to 95 proteins in 13 species: Archae - 0; Bacteria - 0; Metazoa - 0; Fungi - 0; Plants - 95; Viruses - 0; Other Eukaryotes - 0 (source: NCBI BLink). | chr3:6393984-6394571 FORWARD LENGTH=195
AT3G21650	7.8071	19.5456	1.32398	0.00016477	AT3G21650.1 | Symbols: | Protein phosphatase 2A regulatory B subunit family protein | chr3:7621680-7623412 REVERSE LENGTH=546
AT1G25988	7.29097	18.2413	1.32303	0.00016477	AT1G25988.1 | Symbols: | Family of unknown function (DUF572) | chr1:9016252-9017450 REVERSE LENGTH=180
AT4G10040	35.1001	87.791	1.3226	0.00016477	AT4G10040.1 | Symbols: CYTC-2 | cytochrome c-2 | chr4:6277083-6278281 FORWARD LENGTH=112
AT3G46710	1.24433	3.11106	1.32204	0.00016477	AT3G46710.1 | Symbols: | NB-ARC domain-containing disease resistance protein | chr3:17206489-17209032 REVERSE LENGTH=847
AT3G28940	129.094	321.96	1.31846	0.00016477	AT3G28940.1 | Symbols: | AIG2-like (avirulence induced gene) family protein | chr3:10968324-10969311 REVERSE LENGTH=169
AT2G21045	6.95657	17.346	1.31815	0.00016477	AT2G21045.1 | Symbols: | Rhodanese/Cell cycle control phosphatase superfamily protein | chr2:9027858-9028805 FORWARD LENGTH=169
AT4G34810	15.7378	39.2266	1.3176	0.00016477	AT4G34810.1 | Symbols: | SAUR-like auxin-responsive protein family | chr4:16599104-16599421 FORWARD LENGTH=105
AT3G55960	59.445	148.114	1.31708	0.00016477	AT3G55960.1 | Symbols: | Haloacid dehalogenase-like hydrolase (HAD) superfamily protein | chr3:20760797-20762892 REVERSE LENGTH=305
AT2G28850	0.337379	0.840399	1.31671	0.00185432	AT2G28850.1 | Symbols: CYP710A3 | cytochrome P450, family 710, subfamily A, polypeptide 3 | chr2:12383480-12384961 REVERSE LENGTH=493
AT1G05020	1.98578	4.94081	1.31504	0.00016477	AT1G05020.1 | Symbols: | ENTH/ANTH/VHS superfamily protein | chr1:1435384-1437345 REVERSE LENGTH=653
AT3G18950	5.51591	13.6739	1.30976	0.00016477	AT3G18950.1 | Symbols: | Transducin/WD40 repeat-like superfamily protein | chr3:6536900-6538321 FORWARD LENGTH=473
AT5G23130	2.50875	6.20551	1.30658	0.00016477	AT5G23130.1 | Symbols: | Peptidoglycan-binding LysM domain-containing protein | chr5:7781475-7783333 FORWARD LENGTH=397
AT2G30440	90.0809	222.632	1.30537	0.00016477	AT2G30440.1 | Symbols: TPP | thylakoid processing peptide | chr2:12973244-12975027 FORWARD LENGTH=340
AT2G18630	12.4723	30.8186	1.30508	0.00016477	AT2G18630.1 | Symbols: | Protein of unknown function (DUF677) | chr2:8081154-8082496 FORWARD LENGTH=393
AT3G57750	10.6841	26.3792	1.30393	0.00016477	AT3G57750.1 | Symbols: | Protein kinase superfamily protein | chr3:21394050-21395054 FORWARD LENGTH=334
AT3G55450	12.7148	31.3839	1.30352	0.00016477	AT3G55450.2 | Symbols: PBL1 | PBS1-like 1 | chr3:20558129-20559963 FORWARD LENGTH=426
AT4G01540	7.00941	17.289	1.30249	0.00016477	AT4G01540.1 | Symbols: ANAC068, NTM1 | NAC with transmembrane motif1 | chr4:670483-672629 REVERSE LENGTH=473
AT2G30870	530.211	1307.13	1.30177	0.00016477	AT2G30870.1 | Symbols: ATGSTF10, ERD13, ATGSTF4, GSTF10 | glutathione S-transferase PHI 10 | chr2:13141490-13142392 FORWARD LENGTH=215
AT1G10050	8.24296	20.3164	1.30141	0.00016477	AT1G10050.1 | Symbols: | glycosyl hydrolase family 10 protein / carbohydrate-binding domain-containing protein | chr1:3279270-3283444 FORWARD LENGTH=1063
AT2G33585	7.93375	19.5519	1.30124	0.00016477	AT2G33585.1 | Symbols: | unknown protein; Has 31 Blast hits to 31 proteins in 12 species: Archae - 0; Bacteria - 0; Metazoa - 0; Fungi - 0; Plants - 31; Viruses - 0; Other Eukaryotes - 0 (source: NCBI BLink). | chr2:14223403-14224167 REVERSE LENGTH=193
AT5G51480	0.416264	1.02424	1.29899	0.00016477	AT5G51480.1 | Symbols: SKS2 | SKU5 similar 2 | chr5:20910433-20913153 FORWARD LENGTH=592
AT5G58620	7.53866	18.543	1.29849	0.00016477	AT5G58620.1 | Symbols: | zinc finger (CCCH-type) family protein | chr5:23693959-23695782 FORWARD LENGTH=607
AT1G76440	11.3843	27.9913	1.29793	0.00016477	AT1G76440.1 | Symbols: | HSP20-like chaperones superfamily protein | chr1:28682371-28682999 REVERSE LENGTH=143
AT3G14590	3.34695	8.21015	1.29456	0.00016477	AT3G14590.1 | Symbols: NTMC2TYPE6.2, NTMC2T6.2 | Calcium-dependent lipid-binding (CaLB domain) family protein | chr3:4904448-4907506 REVERSE LENGTH=692
AT4G18280	5.9862	14.6674	1.2929	0.00016477	AT4G18280.1 | Symbols: | glycine-rich cell wall protein-related | chr4:10104082-10104555 FORWARD LENGTH=157
AT5G61010	24.6814	60.466	1.2927	0.00016477	AT5G61010.1 | Symbols: ATEXO70E2, EXO70E2 | exocyst subunit exo70 family protein E2 | chr5:24554612-24556531 FORWARD LENGTH=639
AT5G23220	3.64658	8.93274	1.29256	0.00016477	AT5G23220.1 | Symbols: NIC3 | nicotinamidase 3 | chr5:7820068-7820664 REVERSE LENGTH=198
AT1G64380	1.25428	3.07155	1.29211	0.00016477	AT1G64380.1 | Symbols: | Integrase-type DNA-binding superfamily protein | chr1:23890981-23891988 REVERSE LENGTH=335
AT1G37130	164.203	401.534	1.29004	0.00016477	AT1G37130.1 | Symbols: NIA2, B29, NIA2-1, CHL3, NR, NR2, ATNR2 | nitrate reductase 2 | chr1:14158617-14161652 FORWARD LENGTH=917
AT5G05410	1.28408	3.13422	1.28738	0.00016477	AT5G05410.2 | Symbols: DREB2A, DREB2 | DRE-binding protein 2A | chr5:1602650-1603657 FORWARD LENGTH=302
AT4G29440	6.07214	14.8157	1.28685	0.00016477	AT4G29440.2 | Symbols: | Regulator of Vps4 activity in the MVB pathway protein | chr4:14473942-14477683 REVERSE LENGTH=1062
AT4G20380	21.005	51.2142	1.28581	0.00016477	AT4G20380.2 | Symbols: LSD1 | LSD1 zinc finger family protein | chr4:11005012-11006438 FORWARD LENGTH=189
AT2G31090	64.7576	157.865	1.28557	0.00016477	AT2G31090.1 | Symbols: | unknown protein; FUNCTIONS IN: molecular_function unknown; INVOLVED IN: biological_process unknown; LOCATED IN: endomembrane system; EXPRESSED IN: 24 plant structures; EXPRESSED DURING: 13 growth stages; BEST Arabidopsis thaliana protein match is: unknown protein (TAIR:AT2G20562.1); Has 70 Blast hits to 70 proteins in 13 species: Archae - 0; Bacteria - 0; Metazoa - 0; Fun…
AT4G19230	2.16755	5.2795	1.28433	0.00016477	AT4G19230.1 | Symbols: CYP707A1 | cytochrome P450, family 707, subfamily A, polypeptide 1 | chr4:10521524-10523517 FORWARD LENGTH=467
AT4G21740	30.0754	73.2264	1.28378	0.00016477	AT4G21740.1 | Symbols: | unknown protein; BEST Arabidopsis thaliana protein match is: unknown protein (TAIR:AT1G30515.1); Has 20 Blast hits to 20 proteins in 4 species: Archae - 0; Bacteria - 0; Metazoa - 0; Fungi - 0; Plants - 20; Viruses - 0; Other Eukaryotes - 0 (source: NCBI BLink). | chr4:11545926-11546396 FORWARD LENGTH=156
AT3G46730	0.315818	0.768062	1.28213	0.00016477	AT3G46730.1 | Symbols: | NB-ARC domain-containing disease resistance protein | chr3:17213069-17215612 REVERSE LENGTH=847
AT4G20880	10.3415	25.102	1.27936	0.00016477	AT4G20880.1 | Symbols: | ethylene-responsive nuclear protein / ethylene-regulated nuclear protein (ERT2) | chr4:11179389-11180606 REVERSE LENGTH=405
AT1G08920	15.888	38.5187	1.27762	0.00016477	AT1G08920.3 | Symbols: ESL1 | ERD (early response to dehydration) six-like 1 | chr1:2867446-2870190 FORWARD LENGTH=449
AT3G20410	25.8449	62.6313	1.277	0.00016477	AT3G20410.1 | Symbols: CPK9 | calmodulin-domain protein kinase 9 | chr3:7116388-7118824 FORWARD LENGTH=541
AT5G58090	20.4855	49.6263	1.2765	0.00016477	AT5G58090.1 | Symbols: | O-Glycosyl hydrolases family 17 protein | chr5:23505556-23507193 REVERSE LENGTH=477
AT2G37110	57.6344	139.477	1.27502	0.00016477	AT2G37110.1 | Symbols: | PLAC8 family protein | chr2:15592689-15593726 FORWARD LENGTH=242
AT5G53570	17.5674	42.4806	1.2739	0.00016477	AT5G53570.1 | Symbols: | Ypt/Rab-GAP domain of gyp1p superfamily protein | chr5:21760924-21763082 REVERSE LENGTH=550
AT1G68580	14.1051	34.0863	1.27297	0.00016477	AT1G68580.2 | Symbols: | agenet domain-containing protein / bromo-adjacent homology (BAH) domain-containing protein | chr1:25752869-25755631 FORWARD LENGTH=648
AT2G39380	6.10906	14.7479	1.27148	0.00016477	AT2G39380.1 | Symbols: ATEXO70H2, EXO70H2 | exocyst subunit exo70 family protein H2 | chr2:16447096-16449009 REVERSE LENGTH=637
AT4G25900	35.7883	86.3725	1.27108	0.00016477	AT4G25900.1 | Symbols: | Galactose mutarotase-like superfamily protein | chr4:13161487-13163397 FORWARD LENGTH=318
AT5G37550	4.31449	10.412	1.27099	0.00016477	AT5G37550.1 | Symbols: | unknown protein; BEST Arabidopsis thaliana protein match is: unknown protein (TAIR:AT1G66190.1); Has 1807 Blast hits to 1807 proteins in 277 species: Archae - 0; Bacteria - 0; Metazoa - 736; Fungi - 347; Plants - 385; Viruses - 0; Other Eukaryotes - 339 (source: NCBI BLink). | chr5:14919100-14919792 REVERSE LENGTH=230
AT3G10986	1.40633	3.39377	1.27095	0.000614276	AT3G10986.1 | Symbols: | Protein of unknown function (DUF567) | chr3:3444203-3445672 REVERSE LENGTH=197
AT2G37820	1.21172	2.92008	1.26895	0.00016477	AT2G37820.1 | Symbols: | Cysteine/Histidine-rich C1 domain family protein | chr2:15847541-15848413 FORWARD LENGTH=290
AT2G41160	19.1435	46.1239	1.26866	0.00016477	AT2G41160.1 | Symbols: | Ubiquitin-associated (UBA) protein | chr2:17156314-17158687 REVERSE LENGTH=287
AT5G01225	1.91285	4.60712	1.26814	0.00857931	AT5G01225.1 | Symbols: | unknown protein; BEST Arabidopsis thaliana protein match is: unknown protein (TAIR:AT3G09032.1); Has 30201 Blast hits to 17322 proteins in 780 species: Archae - 12; Bacteria - 1396; Metazoa - 17338; Fungi - 3422; Plants - 5037; Viruses - 0; Other Eukaryotes - 2996 (source: NCBI BLink). | chr5:91920-92324 FORWARD LENGTH=134
AT1G67520	1.21748	2.93116	1.26758	0.00016477	AT1G67520.1 | Symbols: | lectin protein kinase family protein | chr1:25303439-25305857 REVERSE LENGTH=587
AT5G52830	3.22046	7.75232	1.26736	0.00016477	AT5G52830.1 | Symbols: WRKY27, ATWRKY27 | WRKY DNA-binding protein 27 | chr5:21410996-21412218 FORWARD LENGTH=348
AT2G46270	11.1693	26.859	1.26587	0.00016477	AT2G46270.1 | Symbols: GBF3 | G-box binding factor 3 | chr2:19000859-19002901 FORWARD LENGTH=382
AT1G28280	39.4059	94.7109	1.26512	0.00016477	AT1G28280.1 | Symbols: | VQ motif-containing protein | chr1:9886652-9887395 REVERSE LENGTH=247
AT3G26200	6.32724	15.202	1.26461	0.00016477	AT3G26200.1 | Symbols: CYP71B22 | cytochrome P450, family 71, subfamily B, polypeptide 22 | chr3:9589347-9590972 FORWARD LENGTH=500
AT5G64260	111.014	266.443	1.26308	0.00016477	AT5G64260.1 | Symbols: EXL2 | EXORDIUM like 2 | chr5:25703980-25704897 FORWARD LENGTH=305
AT5G45710	8.85414	21.2444	1.26266	0.00016477	AT5G45710.2 | Symbols: AT-HSFA4C, RHA1, HSFA4C | winged-helix DNA-binding transcription factor family protein | chr5:18541957-18542706 FORWARD LENGTH=249
AT1G69820	1.30156	3.12139	1.26195	0.00016477	AT1G69820.1 | Symbols: GGT3, GGT4 | gamma-glutamyl transpeptidase 3 | chr1:26283312-26284134 REVERSE LENGTH=191
AT4G27940	6.05734	14.5066	1.25996	0.00016477	AT4G27940.1 | Symbols: ATMTM1, MTM1 | manganese tracking factor for mitochondrial SOD2 | chr4:13904745-13907036 FORWARD LENGTH=413
AT1G53170	5.8107	13.9159	1.25995	0.00016477	AT1G53170.1 | Symbols: ATERF-8, ATERF8, ERF8 | ethylene response factor 8 | chr1:19821539-19822096 REVERSE LENGTH=185
AT5G41170	3.32631	7.96401	1.25957	0.00016477	AT5G41170.1 | Symbols: | Pentatricopeptide repeat (PPR-like) superfamily protein | chr5:16478860-16480443 REVERSE LENGTH=527
AT3G12400	18.101	43.2917	1.25802	0.00016477	AT3G12400.1 | Symbols: ELC, ATELC | Ubiquitin-conjugating enzyme/RWD-like protein | chr3:3944600-3945796 REVERSE LENGTH=398
AT5G41280	7.62831	18.202	1.25466	0.00016477	AT5G41280.1 | Symbols: | Receptor-like protein kinase-related family protein | chr5:16509532-16510729 FORWARD LENGTH=286
AT4G29670	47.3138	112.797	1.2534	0.00016477	AT4G29670.2 | Symbols: ACHT2 | atypical CYS HIS rich thioredoxin 2 | chr4:14535983-14537108 REVERSE LENGTH=236
AT5G06760	1.93972	4.62375	1.25322	0.00016477	AT5G06760.1 | Symbols: LEA4-5 | Late Embryogenesis Abundant 4-5 | chr5:2089754-2090313 REVERSE LENGTH=158
AT5G44350	2.34562	5.59016	1.25292	0.00016477	AT5G44350.1 | Symbols: | ethylene-responsive nuclear protein -related | chr5:17864628-17865632 FORWARD LENGTH=334
AT4G30290	26.8542	63.9686	1.25221	0.00016477	AT4G30290.1 | Symbols: ATXTH19, XTH19 | xyloglucan endotransglucosylase/hydrolase 19 | chr4:14828954-14829965 REVERSE LENGTH=277
AT1G07150	1.4227	3.38572	1.25083	0.00016477	AT1G07150.1 | Symbols: MAPKKK13 | mitogen-activated protein kinase kinase kinase 13 | chr1:2194279-2195778 REVERSE LENGTH=499
AT1G27720	0.736629	1.75193	1.24994	0.00016477	AT1G27720.1 | Symbols: TAF4, TAF4B | TBP-associated factor 4B | chr1:9643351-9647376 REVERSE LENGTH=720
AT1G01260	9.34385	22.2211	1.24984	0.00016477	AT1G01260.2 | Symbols: | basic helix-loop-helix (bHLH) DNA-binding superfamily protein | chr1:109595-111367 FORWARD LENGTH=590
AT4G15248	24.188	57.4901	1.24902	0.00016477	AT4G15248.1 | Symbols: | B-box type zinc finger family protein | chr4:8708881-8709234 FORWARD LENGTH=117
AT5G58940	9.80975	23.302	1.24817	0.00016477	AT5G58940.1 | Symbols: CRCK1 | calmodulin-binding receptor-like cytoplasmic kinase 1 | chr5:23798659-23800716 FORWARD LENGTH=470
AT2G41630	33.619	79.7318	1.24588	0.00016477	AT2G41630.1 | Symbols: TFIIB | transcription factor IIB | chr2:17355555-17357400 REVERSE LENGTH=312
AT1G80120	7.45805	17.6851	1.24566	0.00016477	AT1G80120.1 | Symbols: | Protein of unknown function (DUF567) | chr1:30139198-30139986 FORWARD LENGTH=210
AT3G13380	3.91976	9.29326	1.24542	0.00016477	AT3G13380.1 | Symbols: BRL3 | BRI1-like 3 | chr3:4347240-4350734 FORWARD LENGTH=1164
AT1G74380	36.6336	86.7698	1.24402	0.00016477	AT1G74380.1 | Symbols: XXT5 | xyloglucan xylosyltransferase 5 | chr1:27959848-27961221 FORWARD LENGTH=457
AT5G24530	27.9725	66.2252	1.24337	0.00016477	AT5G24530.1 | Symbols: DMR6 | 2-oxoglutarate (2OG) and Fe(II)-dependent oxygenase superfamily protein | chr5:8378964-8383154 FORWARD LENGTH=341
AT1G45207	7.34417	17.3811	1.24285	0.00016477	AT1G45207.2 | Symbols: | Remorin family protein | chr1:17130703-17133548 REVERSE LENGTH=555
AT1G03770	3.56578	8.4378	1.24265	0.00016477	AT1G03770.3 | Symbols: RING1B | RING 1B | chr1:944772-947431 FORWARD LENGTH=466
AT1G76340	15.3828	36.3868	1.2421	0.00016477	AT1G76340.1 | Symbols: GONST3 | golgi nucleotide sugar transporter 3 | chr1:28635188-28636306 REVERSE LENGTH=372
AT1G65730	3.66094	8.6533	1.24104	0.00016477	AT1G65730.1 | Symbols: YSL7 | YELLOW STRIPE like 7 | chr1:24442639-24446122 FORWARD LENGTH=688
AT1G56345	3.62472	8.56604	1.24076	0.00016477	AT1G56345.1 | Symbols: | Pseudouridine synthase family protein | chr1:21093409-21094454 REVERSE LENGTH=322
AT5G40610	17.1869	40.5833	1.23958	0.00016477	AT5G40610.1 | Symbols: | NAD-dependent glycerol-3-phosphate dehydrogenase family protein | chr5:16265071-16267258 REVERSE LENGTH=400
AT1G01550	159.951	377.473	1.23875	0.00016477	AT1G01550.2 | Symbols: BPS1 | Protein of unknown function (DUF793) | chr1:200526-201575 FORWARD LENGTH=349
AT5G53110	2.44985	5.78109	1.23865	0.00016477	AT5G53110.1 | Symbols: | RING/U-box superfamily protein | chr5:21529022-21533008 FORWARD LENGTH=382
AT3G29010	3.40467	8.03321	1.23846	0.00016477	AT3G29010.1 | Symbols: | Biotin/lipoate A/B protein ligase family | chr3:11006945-11007977 FORWARD LENGTH=262
AT5G08660	14.1618	33.3956	1.23765	0.00016477	AT5G08660.1 | Symbols: | Protein of unknown function (DUF668) | chr5:2814526-2817845 FORWARD LENGTH=649
AT1G11185	16.2545	38.3268	1.23752	0.00016477
AT2G03530	16.9215	39.889	1.23713	0.00016477	AT2G03530.2 | Symbols: UPS2, ATUPS2 | ureide permease 2 | chr2:1071951-1073522 FORWARD LENGTH=398
AT4G00330	36.6863	86.4798	1.23712	0.00016477	AT4G00330.1 | Symbols: CRCK2 | calmodulin-binding receptor-like cytoplasmic kinase 2 | chr4:142787-144427 REVERSE LENGTH=411
AT4G37670	4.16488	9.81495	1.2367	0.00016477	AT4G37670.1 | Symbols: NAGS2 | N-acetyl-l-glutamate synthase 2 | chr4:17696472-17698836 REVERSE LENGTH=543
AT1G63840	14.3392	33.7883	1.23656	0.00016477	AT1G63840.1 | Symbols: | RING/U-box superfamily protein | chr1:23689991-23690491 REVERSE LENGTH=166
AT2G02620	0.806343	1.89993	1.23648	0.00016477	AT2G02620.1 | Symbols: | Cysteine/Histidine-rich C1 domain family protein | chr2:717686-719227 FORWARD LENGTH=513
AT1G19310	13.8604	32.6343	1.23542	0.00016477	AT1G19310.1 | Symbols: | RING/U-box superfamily protein | chr1:6676424-6677104 REVERSE LENGTH=226
AT4G24150	0.855287	2.01359	1.23529	0.00016477	AT4G24150.1 | Symbols: AtGRF8, GRF8 | growth-regulating factor 8 | chr4:12535972-12539387 FORWARD LENGTH=493
AT4G09640	6.01873	14.1621	1.2345	0.00016477	AT4G09640.1 | Symbols: | Protein of unknown function (DUF803) | chr4:6088433-6090604 REVERSE LENGTH=386
AT5G19260	8.56195	20.1213	1.23271	0.00016477	AT5G19260.1 | Symbols: | Protein of unknown function (DUF3049) | chr5:6479494-6480360 REVERSE LENGTH=288
AT5G60430	5.53837	13.0084	1.23192	0.00016477	AT5G60430.1 | Symbols: | drug transmembrane transporters;antiporters | chr5:24302386-24303068 FORWARD LENGTH=156
AT4G30530	257.42	604.524	1.23167	0.00016477	AT4G30530.1 | Symbols: | Class I glutamine amidotransferase-like superfamily protein | chr4:14920605-14922286 FORWARD LENGTH=250
AT5G03390	5.15967	12.1053	1.23028	0.00016477	AT5G03390.1 | Symbols: | Protein of unknown function (DUF295) | chr5:835260-836609 FORWARD LENGTH=373
AT3G60260	8.30089	19.452	1.22858	0.00016477	AT3G60260.3 | Symbols: | ELMO/CED-12 family protein | chr3:22274645-22276839 FORWARD LENGTH=244
AT1G61840	4.15861	9.73318	1.22681	0.00016477	AT1G61840.1 | Symbols: | Cysteine/Histidine-rich C1 domain family protein | chr1:22847389-22849833 FORWARD LENGTH=814
AT2G39710	7.67075	17.9517	1.22668	0.00016477	AT2G39710.1 | Symbols: | Eukaryotic aspartyl protease family protein | chr2:16562051-16563379 REVERSE LENGTH=442
AT4G32060	123.982	290.038	1.22611	0.00016477	AT4G32060.1 | Symbols: | calcium-binding EF hand family protein | chr4:15501134-15503321 FORWARD LENGTH=498
AT2G13910	1.48391	3.47067	1.22581	0.00016477
AT5G38910	6.57661	15.3782	1.22547	0.00016477	AT5G38910.1 | Symbols: | RmlC-like cupins superfamily protein | chr5:15578811-15579584 FORWARD LENGTH=222
AT5G59680	8.14399	19.0385	1.22511	0.00016477	AT5G59680.1 | Symbols: | Leucine-rich repeat protein kinase family protein | chr5:24046792-24050801 FORWARD LENGTH=887
AT1G32150	10.3625	24.2235	1.22504	0.00016477	AT1G32150.1 | Symbols: bZIP68, AtbZIP68 | basic region/leucine zipper transcription factor 68 | chr1:11566022-11568317 FORWARD LENGTH=389
AT1G78280	10.449	24.4253	1.22501	0.00016477	AT1G78280.1 | Symbols: | transferases, transferring glycosyl groups | chr1:29452823-29457118 FORWARD LENGTH=943
AT3G14070	2.72784	6.36417	1.22221	0.00016477	AT3G14070.1 | Symbols: CAX9, CCX3, ATCCX3 | cation exchanger 9 | chr3:4661143-4663074 REVERSE LENGTH=643
AT5G08330	43.3683	101.161	1.22194	0.00016477	AT5G08330.1 | Symbols: | TCP family transcription factor | chr5:2680828-2681547 FORWARD LENGTH=239
AT5G36260	1.58212	3.68927	1.22148	0.00016477	AT5G36260.1 | Symbols: | Eukaryotic aspartyl protease family protein | chr5:14285068-14288179 REVERSE LENGTH=482
AT3G59740	0.264953	0.617402	1.22047	0.0014518	AT3G59740.1 | Symbols: | Concanavalin A-like lectin protein kinase family protein | chr3:22067079-22069058 REVERSE LENGTH=659
AT3G02770	54.1801	126.248	1.22042	0.00016477	AT3G02770.1 | Symbols: | Ribonuclease E inhibitor RraA/Dimethylmenaquinone methyltransferase | chr3:601017-601884 REVERSE LENGTH=166
AT1G06620	7.86471	18.2915	1.21771	0.00016477	AT1G06620.1 | Symbols: | 2-oxoglutarate (2OG) and Fe(II)-dependent oxygenase superfamily protein | chr1:2025618-2027094 FORWARD LENGTH=365
AT3G48760	37.6214	87.4398	1.21673	0.00016477	AT3G48760.1 | Symbols: | DHHC-type zinc finger family protein | chr3:18075902-18078084 FORWARD LENGTH=476
AT4G36010	5.70519	13.2509	1.21574	0.00016477	AT4G36010.1 | Symbols: | Pathogenesis-related thaumatin superfamily protein | chr4:17039472-17040976 REVERSE LENGTH=301
AT1G29980	10.937	25.3939	1.21527	0.00016477	AT1G29980.2 | Symbols: | Protein of unknown function, DUF642 | chr1:10503411-10504617 REVERSE LENGTH=371
AT5G67630	12.2701	28.4814	1.21487	0.00016477	AT5G67630.1 | Symbols: | P-loop containing nucleoside triphosphate hydrolases superfamily protein | chr5:26967535-26969306 REVERSE LENGTH=469
AT5G25050	6.26721	14.5442	1.21455	0.00016477	AT5G25050.1 | Symbols: | Major facilitator superfamily protein | chr5:8632022-8633828 FORWARD LENGTH=499
AT5G18360	2.10356	4.87683	1.21311	0.00016477	AT5G18360.1 | Symbols: | Disease resistance protein (TIR-NBS-LRR class) family | chr5:6080049-6083027 REVERSE LENGTH=900
AT2G43120	39.3451	91.2071	1.21296	0.00016477	AT2G43120.1 | Symbols: | RmlC-like cupins superfamily protein | chr2:17927339-17928871 FORWARD LENGTH=321
AT1G66260	80.528	186.343	1.2104	0.00016477	AT1G66260.2 | Symbols: | RNA-binding (RRM/RBD/RNP motifs) family protein | chr1:24695895-24697883 REVERSE LENGTH=295
AT1G17180	3.41914	7.91178	1.21037	0.00016477	AT1G17180.1 | Symbols: ATGSTU25, GSTU25 | glutathione S-transferase TAU 25 | chr1:5872208-5872958 FORWARD LENGTH=221
AT5G45130	47.9965	111.06	1.21034	0.00016477	AT5G45130.1 | Symbols: ATRAB5A, ATRABF2A, RABF2A, RAB5A, RHA1, ATRAB-F2A, RAB-F2A | RAB homolog 1 | chr5:18244495-18246060 FORWARD LENGTH=200
AT3G62950	2.05352	4.75038	1.20994	0.00016477	AT3G62950.1 | Symbols: | Thioredoxin superfamily protein | chr3:23266303-23266614 FORWARD LENGTH=103
AT1G17710	7.84518	18.1305	1.20854	0.00016477	AT1G17710.1 | Symbols: | Pyridoxal phosphate phosphatase-related protein | chr1:6090763-6091975 REVERSE LENGTH=279
AT5G02970	11.1826	25.8266	1.2076	0.00016477	AT5G02970.1 | Symbols: | alpha/beta-Hydrolases superfamily protein | chr5:695391-697412 FORWARD LENGTH=514
AT3G19130	32.8131	75.7459	1.2069	0.00016477	AT3G19130.1 | Symbols: ATRBP47B, RBP47B | RNA-binding protein 47B | chr3:6611398-6613823 REVERSE LENGTH=435
AT5G44580	194.194	447.943	1.20582	0.00016477	AT5G44580.1 | Symbols: | unknown protein; FUNCTIONS IN: molecular_function unknown; INVOLVED IN: biological_process unknown; LOCATED IN: endomembrane system; EXPRESSED IN: 18 plant structures; EXPRESSED DURING: 12 growth stages; BEST Arabidopsis thaliana protein match is: unknown protein (TAIR:AT5G44582.1); Has 30201 Blast hits to 17322 proteins in 780 species: Archae - 12; Bacteria - 1396; Metaz…
AT3G55040	40.57	93.5739	1.20569	0.00016477	AT3G55040.1 | Symbols: GSTL2 | glutathione transferase lambda 2 | chr3:20398718-20400305 REVERSE LENGTH=292
AT1G72750	47.3265	109.121	1.20521	0.00016477	AT1G72750.1 | Symbols: ATTIM23-2, TIM23-2 | translocase inner membrane subunit 23-2 | chr1:27383577-27384143 FORWARD LENGTH=188
AT3G46530	21.1277	48.6904	1.2045	0.00016477	AT3G46530.1 | Symbols: RPP13 | NB-ARC domain-containing disease resistance protein | chr3:17130739-17133246 REVERSE LENGTH=835
AT5G48657	14.3134	32.9683	1.20371	0.00016477	AT5G48657.1 | Symbols: | defense protein-related | chr5:19734019-19734845 REVERSE LENGTH=245
AT5G61160	2.46214	5.66912	1.20321	0.00016477	AT5G61160.1 | Symbols: AACT1 | anthocyanin 5-aromatic acyltransferase 1 | chr5:24608781-24610139 FORWARD LENGTH=452
AT1G08940	14.9017	34.2711	1.20151	0.00016477	AT1G08940.1 | Symbols: | Phosphoglycerate mutase family protein | chr1:2877694-2879104 FORWARD LENGTH=281
AT3G02130	12.0235	27.6113	1.19941	0.00016477	AT3G02130.1 | Symbols: RPK2, TOAD2, CLI1 | receptor-like protein kinase 2 | chr3:380726-384181 FORWARD LENGTH=1151
AT3G52710	15.9389	36.5941	1.19905	0.00016477	AT3G52710.1 | Symbols: | unknown protein; FUNCTIONS IN: molecular_function unknown; INVOLVED IN: biological_process unknown; LOCATED IN: plasma membrane; EXPRESSED IN: 19 plant structures; EXPRESSED DURING: 9 growth stages; BEST Arabidopsis thaliana protein match is: unknown protein (TAIR:AT2G36220.1); Has 64 Blast hits to 64 proteins in 10 species: Archae - 0; Bacteria - 0; Metazoa - 0; Fungi - …
AT2G32240	53.5772	122.946	1.19834	0.00016477	AT2G32240.1 | Symbols: | FUNCTIONS IN: molecular_function unknown; INVOLVED IN: response to cadmium ion; LOCATED IN: plasma membrane; EXPRESSED IN: 25 plant structures; EXPRESSED DURING: 13 growth stages; CONTAINS InterPro DOMAIN/s: Prefoldin (InterPro:IPR009053); BEST Arabidopsis thaliana protein match is: unknown protein (TAIR:AT1G05320.3); Has 470429 Blast hits to 168274 proteins in 4282 speci…
AT1G73740	9.25581	21.2305	1.19771	0.00016477	AT1G73740.1 | Symbols: | UDP-Glycosyltransferase superfamily protein | chr1:27734451-27736008 FORWARD LENGTH=431
AT3G55646	0.821263	1.88109	1.19565	0.00016477	AT3G55646.1 | Symbols: | unknown protein; FUNCTIONS IN: molecular_function unknown; INVOLVED IN: biological_process unknown; LOCATED IN: chloroplast; BEST Arabidopsis thaliana protein match is: unknown protein (TAIR:AT2G39855.2); Has 35333 Blast hits to 34131 proteins in 2444 species: Archae - 798; Bacteria - 22429; Metazoa - 974; Fungi - 991; Plants - 531; Viruses - 0; Other Eukaryotes - 9610 (s…
AT1G35910	3.42601	7.84539	1.19532	0.00016477	AT1G35910.1 | Symbols: TPPD | Haloacid dehalogenase-like hydrolase (HAD) superfamily protein | chr1:13363200-13364965 REVERSE LENGTH=369
AT1G26570	5.75061	13.1661	1.19504	0.00016477	AT1G26570.1 | Symbols: UGD1, ATUGD1 | UDP-glucose dehydrogenase 1 | chr1:9182801-9184246 FORWARD LENGTH=481
AT1G20780	15.7095	35.942	1.19403	0.00016477	AT1G20780.1 | Symbols: PUB44, ATPUB44, SAUL1 | senescence-associated E3 ubiquitin ligase 1 | chr1:7217812-7220609 FORWARD LENGTH=801
AT3G14840	31.5329	72.1066	1.19327	0.00016477	AT3G14840.2 | Symbols: | Leucine-rich repeat transmembrane protein kinase | chr3:4988271-4993891 FORWARD LENGTH=1020
AT4G27720	23.6601	54.0947	1.19303	0.00016477	AT4G27720.1 | Symbols: | Major facilitator superfamily protein | chr4:13831203-13833521 FORWARD LENGTH=460
AT3G50280	1.84353	4.21441	1.19286	0.00016477	AT3G50280.1 | Symbols: | HXXXD-type acyl-transferase family protein | chr3:18637854-18639185 FORWARD LENGTH=443
AT5G09980	10.0179	22.8967	1.19255	0.00016477	AT5G09980.1 | Symbols: PROPEP4 | elicitor peptide 4 precursor | chr5:3122790-3123728 FORWARD LENGTH=81
AT5G14470	0.534307	1.22073	1.192	0.00103922	AT5G14470.1 | Symbols: | GHMP kinase family protein | chr5:4663029-4664657 REVERSE LENGTH=366
AT5G44460	3.05281	6.9676	1.19053	0.00016477	AT5G44460.1 | Symbols: CML43 | calmodulin like 43 | chr5:17917286-17917831 FORWARD LENGTH=181
AT1G19270	6.36325	14.51	1.18922	0.00016477	AT1G19270.1 | Symbols: DA1 | DA1 | chr1:6663327-6665845 FORWARD LENGTH=532
AT2G41890	13.1423	29.9192	1.18686	0.00016477	AT2G41890.1 | Symbols: | curculin-like (mannose-binding) lectin family protein / PAN domain-containing protein | chr2:17478058-17480352 REVERSE LENGTH=764
AT3G14350	28.9267	65.6914	1.1833	0.00016477	AT3G14350.1 | Symbols: SRF7 | STRUBBELIG-receptor family 7 | chr3:4783115-4786999 REVERSE LENGTH=717
AT5G58110	63.5496	144.179	1.18191	0.00016477	AT5G58110.1 | Symbols: | chaperone binding;ATPase activators | chr5:23515275-23516479 FORWARD LENGTH=196
AT4G39900	21.5479	48.8539	1.18093	0.00016477	AT4G39900.1 | Symbols: | unknown protein; Has 30201 Blast hits to 17322 proteins in 780 species: Archae - 12; Bacteria - 1396; Metazoa - 17338; Fungi - 3422; Plants - 5037; Viruses - 0; Other Eukaryotes - 2996 (source: NCBI BLink). | chr4:18508569-18510289 REVERSE LENGTH=245
AT3G08870	3.0923	7.00865	1.18046	0.00016477	AT3G08870.1 | Symbols: | Concanavalin A-like lectin protein kinase family protein | chr3:2700500-2702581 REVERSE LENGTH=693
AT3G13020	0.859066	1.94656	1.18008	0.00016477	AT3G13020.1 | Symbols: | hAT transposon superfamily protein | chr3:4166995-4168917 REVERSE LENGTH=605
AT4G12790	39.1637	88.6873	1.17921	0.00016477	AT4G12790.1 | Symbols: | P-loop containing nucleoside triphosphate hydrolases superfamily protein | chr4:7517280-7518892 REVERSE LENGTH=271
AT3G18370	17.3273	39.2237	1.17868	0.00016477	AT3G18370.1 | Symbols: SYTF, ATSYTF, NTMC2TYPE3, NTMC2T3 | C2 domain-containing protein | chr3:6306362-6310256 FORWARD LENGTH=815
AT5G12300	4.55818	10.3049	1.1768	0.00016477	AT5G12300.1 | Symbols: | Calcium-dependent lipid-binding (CaLB domain) family protein | chr5:3978508-3979632 REVERSE LENGTH=374
AT1G52130	1.81802	4.10884	1.17636	0.00016477	AT1G52130.1 | Symbols: | Mannose-binding lectin superfamily protein | chr1:19400619-19402363 REVERSE LENGTH=483
AT5G54810	61.4244	138.751	1.17561	0.00016477	AT5G54810.1 | Symbols: TSB1, TRPB, TRP2, ATTSB1 | tryptophan synthase beta-subunit 1 | chr5:22264805-22266738 REVERSE LENGTH=470
AT3G27010	5.50083	12.4253	1.17556	0.00016477	AT3G27010.1 | Symbols: AT-TCP20, PCF1, TCP20, ATTCP20 | TEOSINTE BRANCHED 1, cycloidea, PCF (TCP)-domain family protein 20 | chr3:9957810-9958754 REVERSE LENGTH=314
AT1G20450	50.7758	114.653	1.17506	0.00016477	AT1G20450.1 | Symbols: LTI29, LTI45, ERD10 | Dehydrin family protein | chr1:7088235-7089107 REVERSE LENGTH=260
AT4G21560	16.0039	36.0934	1.17331	0.00016477	AT4G21560.1 | Symbols: VPS28-1 | vacuolar protein sorting-associated protein 28 homolog 1 | chr4:11469037-11469666 REVERSE LENGTH=209
AT5G52710	3.48211	7.84282	1.17141	0.00016477	AT5G52710.1 | Symbols: | Copper transport protein family | chr5:21375753-21377841 FORWARD LENGTH=423
AT4G30060	16.0084	36.021	1.17001	0.00016477	AT4G30060.1 | Symbols: | Core-2/I-branching beta-1,6-N-acetylglucosaminyltransferase family protein | chr4:14689420-14691519 REVERSE LENGTH=401
AT3G14090	12.1559	27.3115	1.16785	0.00016477	AT3G14090.1 | Symbols: ATEXO70D3, EXO70D3 | exocyst subunit exo70 family protein D3 | chr3:4669508-4671379 REVERSE LENGTH=623
AT5G54850	9.43858	21.1678	1.16523	0.00016477	AT5G54850.1 | Symbols: | unknown protein; Has 1807 Blast hits to 1807 proteins in 277 species: Archae - 0; Bacteria - 0; Metazoa - 736; Fungi - 347; Plants - 385; Viruses - 0; Other Eukaryotes - 339 (source: NCBI BLink). | chr5:22280755-22281363 REVERSE LENGTH=202
AT5G63450	1.07766	2.41481	1.16401	0.00016477	AT5G63450.1 | Symbols: CYP94B1 | cytochrome P450, family 94, subfamily B, polypeptide 1 | chr5:25408987-25410519 REVERSE LENGTH=510
AT4G25670	45.1418	101.113	1.16343	0.00016477	AT4G25670.1 | Symbols: | unknown protein; BEST Arabidopsis thaliana protein match is: unknown protein (TAIR:AT4G25690.2); Has 30201 Blast hits to 17322 proteins in 780 species: Archae - 12; Bacteria - 1396; Metazoa - 17338; Fungi - 3422; Plants - 5037; Viruses - 0; Other Eukaryotes - 2996 (source: NCBI BLink). | chr4:13085431-13085997 REVERSE LENGTH=188
AT1G27130	50.8773	113.832	1.16182	0.00016477	AT1G27130.1 | Symbols: ATGSTU13, GST12, GSTU13 | glutathione S-transferase tau 13 | chr1:9425582-9426597 FORWARD LENGTH=227
AT3G17330	16.8708	37.7263	1.16105	0.00016477	AT3G17330.1 | Symbols: ECT6 | evolutionarily conserved C-terminal region 6 | chr3:5917253-5919458 REVERSE LENGTH=595
AT3G01430	5.15981	11.532	1.16025	0.00016477	AT3G01430.1 | Symbols: | BEST Arabidopsis thaliana protein match is: NHL domain-containing protein (TAIR:AT5G14890.1); Has 98 Blast hits to 98 proteins in 12 species: Archae - 0; Bacteria - 0; Metazoa - 0; Fungi - 0; Plants - 98; Viruses - 0; Other Eukaryotes - 0 (source: NCBI BLink). | chr3:165595-166137 REVERSE LENGTH=180
AT5G50890	5.5974	12.4966	1.15871	0.00016477	AT5G50890.1 | Symbols: | alpha/beta-Hydrolases superfamily protein | chr5:20702684-20704235 FORWARD LENGTH=408
AT2G26975	47.3852	105.79	1.15869	0.00016477	AT2G26975.1 | Symbols: | Ctr copper transporter family | chr2:11512992-11513429 FORWARD LENGTH=145
AT5G44900	1.18037	2.6352	1.15868	0.00016477	AT5G44900.1 | Symbols: | Toll-Interleukin-Resistance (TIR) domain family protein | chr5:18135495-18136383 FORWARD LENGTH=252
AT5G24430	9.06306	20.2025	1.15646	0.00016477	AT5G24430.1 | Symbols: | Calcium-dependent protein kinase (CDPK) family protein | chr5:8339390-8342913 REVERSE LENGTH=594
AT4G31500	133.607	297.761	1.15616	0.00016477	AT4G31500.1 | Symbols: CYP83B1, SUR2, RNT1, RED1, ATR4 | cytochrome P450, family 83, subfamily B, polypeptide 1 | chr4:15273677-15275271 REVERSE LENGTH=499
AT3G47000	21.4479	47.7586	1.15492	0.00016477	AT3G47000.1 | Symbols: | Glycosyl hydrolase family protein | chr3:17313811-17316539 REVERSE LENGTH=608
AT3G61280	0.441464	0.982944	1.15481	0.00016477	AT3G61280.1 | Symbols: | Arabidopsis thaliana protein of unknown function (DUF821) | chr3:22681145-22683589 FORWARD LENGTH=536
AT3G61400	2.96546	6.59639	1.15342	0.00016477	AT3G61400.1 | Symbols: | 2-oxoglutarate (2OG) and Fe(II)-dependent oxygenase superfamily protein | chr3:22718956-22720397 FORWARD LENGTH=370
AT4G24730	9.53272	21.183	1.15195	0.00016477	AT4G24730.2 | Symbols: | Calcineurin-like metallo-phosphoesterase superfamily protein | chr4:12752696-12753631 REVERSE LENGTH=311
AT1G26560	11.1615	24.797	1.15163	0.00016477	AT1G26560.1 | Symbols: BGLU40 | beta glucosidase 40 | chr1:9178513-9181726 FORWARD LENGTH=510
AT5G13910	5.02044	11.1487	1.15099	0.00016477	AT5G13910.1 | Symbols: LEP | Integrase-type DNA-binding superfamily protein | chr5:4482450-4483085 REVERSE LENGTH=211
AT5G22060	56.813	126.122	1.15053	0.00016477	AT5G22060.1 | Symbols: ATJ2, J2 | DNAJ homologue 2 | chr5:7303798-7305668 REVERSE LENGTH=419
AT4G23550	11.1165	24.6721	1.15018	0.00016477	AT4G23550.1 | Symbols: WRKY29, ATWRKY29 | WRKY family transcription factor | chr4:12291831-12293088 FORWARD LENGTH=304
AT1G07650	17.7591	39.3126	1.14643	0.00016477	AT1G07650.2 | Symbols: | Leucine-rich repeat transmembrane protein kinase | chr1:2359817-2366423 REVERSE LENGTH=1020
AT1G25682	21.4443	47.419	1.14487	0.00016477	AT1G25682.1 | Symbols: | Family of unknown function (DUF572) | chr1:9002532-9004550 REVERSE LENGTH=310
AT3G53590	0.474592	1.04931	1.14469	0.00016477	AT3G53590.1 | Symbols: | Leucine-rich repeat protein kinase family protein | chr3:19867379-19871651 REVERSE LENGTH=783
AT3G27950	2.56716	5.67492	1.14442	0.00016477	AT3G27950.1 | Symbols: | GDSL-like Lipase/Acylhydrolase superfamily protein | chr3:10378048-10379771 FORWARD LENGTH=361
AT1G14870	159.671	352.74	1.14351	0.00016477	AT1G14870.1 | Symbols: PCR2 | PLANT CADMIUM RESISTANCE 2 | chr1:5128591-5129458 REVERSE LENGTH=152
AT4G28490	8.63631	19.0747	1.14317	0.00016477	AT4G28490.1 | Symbols: RLK5, HAE | Leucine-rich receptor-like protein kinase family protein | chr4:14077894-14080965 FORWARD LENGTH=999
AT2G34090	3.87631	8.56065	1.14304	0.00016477	AT2G34090.2 | Symbols: MEE18 | maternal effect embryo arrest 18 | chr2:14396283-14399170 REVERSE LENGTH=471
AT1G71110	7.71906	17.0435	1.14272	0.00016477	AT1G71110.1 | Symbols: | unknown protein; FUNCTIONS IN: molecular_function unknown; INVOLVED IN: biological_process unknown; LOCATED IN: endomembrane system; BEST Arabidopsis thaliana protein match is: unknown protein (TAIR:AT2G12400.1); Has 173 Blast hits to 169 proteins in 21 species: Archae - 0; Bacteria - 0; Metazoa - 3; Fungi - 0; Plants - 165; Viruses - 0; Other Eukaryotes - 5 (source: NCBI…
AT3G22890	263.78	582.217	1.14222	0.00016477	AT3G22890.1 | Symbols: APS1 | ATP sulfurylase 1 | chr3:8112837-8114734 FORWARD LENGTH=463
AT4G22980	4.87578	10.7577	1.14167	0.00016477	AT4G22980.1 | Symbols: | FUNCTIONS IN: molecular_function unknown; INVOLVED IN: biological_process unknown; LOCATED IN: chloroplast; EXPRESSED IN: 13 plant structures; EXPRESSED DURING: 9 growth stages; BEST Arabidopsis thaliana protein match is: Pyridoxal phosphate (PLP)-dependent transferases superfamily protein (TAIR:AT5G51920.1); Has 520 Blast hits to 468 proteins in 130 species: Archae - 5; …
AT4G01520	2.06112	4.54539	1.14097	0.00016477	AT4G01520.1 | Symbols: anac067, NAC067 | NAC domain containing protein 67 | chr4:656407-659178 REVERSE LENGTH=302
AT2G15040	18.9659	41.793	1.13986	0.00016477
AT3G15340	0.891567	1.96443	1.13969	0.00016477	AT3G15340.1 | Symbols: PPI2 | proton pump interactor 2 | chr3:5160016-5162305 REVERSE LENGTH=589
AT1G73200	14.4917	31.9077	1.13868	0.00016477	AT1G73200.1 | Symbols: | Putative integral membrane protein conserved region (DUF2404) | chr1:27523454-27526573 REVERSE LENGTH=779
AT5G02350	0.534273	1.1756	1.13775	0.00016477	AT5G02350.1 | Symbols: | Cysteine/Histidine-rich C1 domain family protein | chr5:495311-497266 REVERSE LENGTH=651
AT2G02350	3.64757	8.02557	1.13767	0.00016477	AT2G02350.1 | Symbols: SKIP3, AtPP2-B9 | SKP1 interacting partner 3 | chr2:617972-618809 REVERSE LENGTH=191
AT2G46440	8.64814	19.0254	1.13746	0.00016477	AT2G46440.1 | Symbols: ATCNGC11, CNGC11 | cyclic nucleotide-gated channels | chr2:19062082-19064628 FORWARD LENGTH=621
AT2G29220	0.525307	1.15514	1.13683	0.00016477	AT2G29220.1 | Symbols: | Concanavalin A-like lectin protein kinase family protein | chr2:12562781-12564664 REVERSE LENGTH=627
AT1G33720	1.65504	3.63612	1.13554	0.00016477	AT1G33720.1 | Symbols: CYP76C6 | cytochrome P450, family 76, subfamily C, polypeptide 6 | chr1:12220957-12223981 REVERSE LENGTH=511
AT2G32800	6.22478	13.6662	1.13451	0.00016477	AT2G32800.1 | Symbols: AP4.3A | protein kinase family protein | chr2:13916478-13919033 FORWARD LENGTH=851
AT4G29930	4.15906	9.12513	1.13359	0.00016477	AT4G29930.1 | Symbols: | basic helix-loop-helix (bHLH) DNA-binding superfamily protein | chr4:14644108-14647449 FORWARD LENGTH=254
AT4G02600	20.3398	44.6124	1.13314	0.00016477	AT4G02600.1 | Symbols: MLO1, ATMLO1 | Seven transmembrane MLO family protein | chr4:1144141-1147156 FORWARD LENGTH=526
AT2G24550	38.5572	84.4836	1.13167	0.00016477	AT2G24550.1 | Symbols: | unknown protein; BEST Arabidopsis thaliana protein match is: unknown protein (TAIR:AT4G31510.1); Has 219 Blast hits to 219 proteins in 33 species: Archae - 0; Bacteria - 0; Metazoa - 16; Fungi - 2; Plants - 184; Viruses - 0; Other Eukaryotes - 17 (source: NCBI BLink). | chr2:10428060-10429051 REVERSE LENGTH=245
AT5G46330	5.47079	11.9738	1.13006	0.00016477	AT5G46330.1 | Symbols: FLS2 | Leucine-rich receptor-like protein kinase family protein | chr5:18791802-18795407 FORWARD LENGTH=1173
AT4G21440	0.735472	1.60947	1.12984	0.00016477	AT4G21440.1 | Symbols: ATMYB102, ATM4, MYB102 | MYB-like 102 | chr4:11418425-11419652 REVERSE LENGTH=350
AT1G75860	14.176	30.9939	1.12853	0.00016477	AT1G75860.1 | Symbols: | unknown protein; BEST Arabidopsis thaliana protein match is: unknown protein (TAIR:AT1G20100.1); Has 258 Blast hits to 235 proteins in 58 species: Archae - 0; Bacteria - 4; Metazoa - 59; Fungi - 16; Plants - 90; Viruses - 0; Other Eukaryotes - 89 (source: NCBI BLink). | chr1:28484255-28485743 REVERSE LENGTH=297
AT5G45060	8.98581	19.6451	1.12845	0.00016477	AT5G45060.1 | Symbols: | Disease resistance protein (TIR-NBS-LRR class) family | chr5:18182038-18186067 FORWARD LENGTH=1165
AT5G17760	9.55737	20.8754	1.12712	0.00016477	AT5G17760.1 | Symbols: | P-loop containing nucleoside triphosphate hydrolases superfamily protein | chr5:5860591-5862301 REVERSE LENGTH=505
AT1G07660	64.2527	140.291	1.12659	0.00016477	AT1G07660.1 | Symbols: | Histone superfamily protein | chr1:2369212-2369523 FORWARD LENGTH=103
AT5G10830	18.4173	40.148	1.12427	0.00016477	AT5G10830.1 | Symbols: | S-adenosyl-L-methionine-dependent methyltransferases superfamily protein | chr5:3423731-3424649 FORWARD LENGTH=261
AT5G35525	3.81172	8.30761	1.12399	0.00016477	AT5G35525.1 | Symbols: | PLAC8 family protein | chr5:13707084-13707818 FORWARD LENGTH=152
AT5G12480	23.5172	51.2552	1.12398	0.00016477	AT5G12480.1 | Symbols: CPK7 | calmodulin-domain protein kinase 7 | chr5:4047817-4050035 REVERSE LENGTH=535
AT5G40860	1.10304	2.40389	1.12389	0.00016477	AT5G40860.1 | Symbols: | unknown protein; BEST Arabidopsis thaliana protein match is: unknown protein (TAIR:AT3G27210.1); Has 69 Blast hits to 69 proteins in 12 species: Archae - 0; Bacteria - 0; Metazoa - 0; Fungi - 0; Plants - 67; Viruses - 0; Other Eukaryotes - 2 (source: NCBI BLink). | chr5:16370470-16371985 FORWARD LENGTH=246
AT3G46540	27.6629	60.2635	1.12333	0.00016477	AT3G46540.1 | Symbols: | ENTH/VHS family protein | chr3:17134204-17135411 REVERSE LENGTH=307
AT5G22000	36.4683	79.4033	1.12256	0.00016477	AT5G22000.2 | Symbols: RHF2A | RING-H2 group F2A | chr5:7277436-7279553 FORWARD LENGTH=375
AT4G18890	7.79415	16.9598	1.12165	0.00016477	AT4G18890.1 | Symbols: BEH3 | BES1/BZR1 homolog 3 | chr4:10352774-10355259 FORWARD LENGTH=284
AT1G73130	2.79553	6.08244	1.12153	0.00016477	AT1G73130.1 | Symbols: | unknown protein; BEST Arabidopsis thaliana protein match is: unknown protein (TAIR:AT1G17780.2); Has 1447 Blast hits to 774 proteins in 215 species: Archae - 0; Bacteria - 679; Metazoa - 377; Fungi - 171; Plants - 42; Viruses - 6; Other Eukaryotes - 172 (source: NCBI BLink). | chr1:27499467-27501896 FORWARD LENGTH=646
AT5G62070	19.0183	41.3651	1.12102	0.00016477	AT5G62070.1 | Symbols: IQD23 | IQ-domain 23 | chr5:24930057-24932451 REVERSE LENGTH=403
AT2G30750	2.44979	5.32825	1.121	0.00016477	AT2G30750.1 | Symbols: CYP71A12 | cytochrome P450, family 71, subfamily A, polypeptide 12 | chr2:13099486-13101389 REVERSE LENGTH=503
AT5G55770	0.901986	1.96132	1.12065	0.00016477	AT5G55770.1 | Symbols: | Cysteine/Histidine-rich C1 domain family protein | chr5:22571645-22573732 FORWARD LENGTH=695
AT5G59530	3.42107	7.43387	1.11967	0.00016477	AT5G59530.1 | Symbols: | 2-oxoglutarate (2OG) and Fe(II)-dependent oxygenase superfamily protein | chr5:23994434-23995715 REVERSE LENGTH=364
AT4G38540	13.5503	29.419	1.11843	0.00016477	AT4G38540.1 | Symbols: | FAD/NAD(P)-binding oxidoreductase family protein | chr4:18023187-18024827 FORWARD LENGTH=407
AT2G02640	0.615313	1.33566	1.11817	0.00016477	AT2G02640.1 | Symbols: | Cysteine/Histidine-rich C1 domain family protein | chr2:732388-734271 FORWARD LENGTH=627
AT3G11020	0.954302	2.07148	1.11815	0.00016477	AT3G11020.1 | Symbols: DREB2B, DREB2 | DRE/CRT-binding protein 2B | chr3:3456009-3457001 FORWARD LENGTH=330
AT5G08335	9.78331	21.2234	1.11726	0.00016477	AT5G08335.1 | Symbols: ATSTE14B, ATICMTB, ICMTB | Isoprenylcysteine carboxyl methyltransferase (ICMT) family | chr5:2683012-2683605 FORWARD LENGTH=197
AT4G30470	16.3517	35.468	1.11708	0.00016477	AT4G30470.1 | Symbols: | NAD(P)-binding Rossmann-fold superfamily protein | chr4:14894263-14896506 FORWARD LENGTH=303
AT3G10820	4.47005	9.6904	1.11626	0.00016477	AT3G10820.2 | Symbols: | Transcription elongation factor (TFIIS) family protein | chr3:3387358-3390693 FORWARD LENGTH=580
AT3G58830	17.5333	37.9627	1.11449	0.00016477	AT3G58830.1 | Symbols: | haloacid dehalogenase (HAD) superfamily protein | chr3:21755172-21756637 REVERSE LENGTH=343
AT1G67850	7.52384	16.2869	1.11417	0.00016477	AT1G67850.2 | Symbols: | Protein of unknown function (DUF707) | chr1:25439204-25441904 FORWARD LENGTH=404
AT3G63480	1.20861	2.61568	1.11383	0.00016477	AT3G63480.1 | Symbols: | ATP binding microtubule motor family protein | chr3:23441065-23443809 REVERSE LENGTH=469
AT5G01730	6.98268	15.1023	1.11292	0.00016477	AT5G01730.1 | Symbols: WAVE3, ATSCAR4, SCAR4 | SCAR family protein 4 | chr5:273019-277561 REVERSE LENGTH=1170
AT1G32350	0.502657	1.08716	1.11292	0.00400721	AT1G32350.1 | Symbols: AOX1D | alternative oxidase 1D | chr1:11667237-11668569 REVERSE LENGTH=318
AT2G34960	2.07233	4.48171	1.1128	0.00016477	AT2G34960.1 | Symbols: CAT5 | cationic amino acid transporter 5 | chr2:14744175-14745884 REVERSE LENGTH=569
AT4G36945	5.09719	11.021	1.11248	0.00016477	AT4G36945.1 | Symbols: | PLC-like phosphodiesterases superfamily protein | chr4:17420098-17422047 REVERSE LENGTH=408
AT5G22630	23.474	50.7003	1.11093	0.00016477	AT5G22630.1 | Symbols: ADT5 | arogenate dehydratase 5 | chr5:7524645-7525922 FORWARD LENGTH=425
AT5G08350	15.2084	32.8281	1.11006	0.00016477	AT5G08350.1 | Symbols: | GRAM domain-containing protein / ABA-responsive protein-related | chr5:2686417-2687175 REVERSE LENGTH=222
AT2G28890	16.4641	35.5202	1.10931	0.00016477	AT2G28890.1 | Symbols: PLL4 | poltergeist like 4 | chr2:12405799-12408062 REVERSE LENGTH=654
AT3G11700	61.1768	131.984	1.10931	0.00016477	AT3G11700.1 | Symbols: FLA18 | FASCICLIN-like arabinogalactan protein 18 precursor | chr3:3698992-3700971 FORWARD LENGTH=462
AT2G34670	2.34097	5.05006	1.10919	0.00016477	AT2G34670.1 | Symbols: | Protein of unknown function (DUF630 and DUF632) | chr2:14613239-14615231 REVERSE LENGTH=561
AT5G61380	11.9965	25.8772	1.10906	0.00016477	AT5G61380.1 | Symbols: TOC1, APRR1, PRR1, AtTOC1 | CCT motif -containing response regulator protein | chr5:24675540-24678176 FORWARD LENGTH=618
AT1G70420	6.80794	14.6665	1.10724	0.00016477	AT1G70420.1 | Symbols: | Protein of unknown function (DUF1645) | chr1:26539840-26540658 REVERSE LENGTH=272
AT4G27500	82.276	177.186	1.10672	0.00016477	AT4G27500.1 | Symbols: PPI1 | proton pump interactor 1 | chr4:13743614-13745900 FORWARD LENGTH=612
AT5G48400	2.69533	5.80385	1.10655	0.00016477	AT5G48400.2 | Symbols: ATGLR1.2, GLR1.2 | Glutamate receptor family protein | chr5:19616244-19619246 FORWARD LENGTH=867
AT3G21790	10.4532	22.4946	1.10564	0.00016477	AT3G21790.1 | Symbols: | UDP-Glycosyltransferase superfamily protein | chr3:7676927-7678414 REVERSE LENGTH=495
AT5G06860	30.1225	64.8039	1.10524	0.00016477	AT5G06860.1 | Symbols: PGIP1, ATPGIP1 | polygalacturonase inhibiting protein 1 | chr5:2132373-2133434 FORWARD LENGTH=330
AT5G50790	0.402796	0.866337	1.10488	0.00604776	AT5G50790.1 | Symbols: SWEET10, AtSWEET10 | Nodulin MtN3 family protein | chr5:20656461-20657827 REVERSE LENGTH=289
AT1G21230	0.72119	1.55013	1.10394	0.00016477	AT1G21230.1 | Symbols: WAK5 | wall associated kinase 5 | chr1:7429980-7432346 FORWARD LENGTH=733
AT4G13000	1.90688	4.09733	1.10347	0.00016477	AT4G13000.1 | Symbols: | AGC (cAMP-dependent, cGMP-dependent and protein kinase C) kinase family protein | chr4:7598099-7599217 REVERSE LENGTH=372
AT1G53625	36.6079	78.5794	1.102	0.00016477	AT1G53625.1 | Symbols: | unknown protein; Has 29996 Blast hits to 6987 proteins in 655 species: Archae - 23; Bacteria - 6686; Metazoa - 10521; Fungi - 1178; Plants - 7439; Viruses - 681; Other Eukaryotes - 3468 (source: NCBI BLink). | chr1:20014545-20014814 REVERSE LENGTH=89
AT5G57890	6.72043	14.4247	1.10191	0.00016477	AT5G57890.1 | Symbols: | Glutamine amidotransferase type 1 family protein | chr5:23447648-23449622 REVERSE LENGTH=273
AT5G54400	0.778557	1.67057	1.10147	0.00032034	AT5G54400.1 | Symbols: | S-adenosyl-L-methionine-dependent methyltransferases superfamily protein | chr5:22090680-22091998 FORWARD LENGTH=292
AT2G20560	8.90596	19.1091	1.10142	0.00016477	AT2G20560.1 | Symbols: | DNAJ heat shock family protein | chr2:8848353-8849815 REVERSE LENGTH=337
AT1G55365	2.72423	5.84243	1.10072	0.00375998	AT1G55365.1 | Symbols: | unknown protein; FUNCTIONS IN: molecular_function unknown; INVOLVED IN: biological_process unknown; LOCATED IN: endomembrane system; BEST Arabidopsis thaliana protein match is: unknown protein (TAIR:AT3G13500.1); Has 29 Blast hits to 29 proteins in 6 species: Archae - 0; Bacteria - 0; Metazoa - 0; Fungi - 0; Plants - 29; Viruses - 0; Other Eukaryotes - 0 (source: NCBI BLi…
AT3G63530	8.08386	17.33	1.10016	0.00016477	AT3G63530.1 | Symbols: BB, BB2 | RING/U-box superfamily protein | chr3:23456407-23457787 REVERSE LENGTH=248
AT4G33440	4.81138	10.3114	1.09972	0.00016477	AT4G33440.1 | Symbols: | Pectin lyase-like superfamily protein | chr4:16092020-16094732 FORWARD LENGTH=475
AT5G16910	17.7888	38.1093	1.09917	0.00016477	AT5G16910.1 | Symbols: ATCSLD2, CSLD2 | cellulose-synthase like D2 | chr5:5561679-5565290 FORWARD LENGTH=1145
AT5G47970	10.9051	23.3523	1.09856	0.00016477	AT5G47970.2 | Symbols: | Aldolase-type TIM barrel family protein | chr5:19423420-19425585 FORWARD LENGTH=387
AT2G46495	1.66099	3.55639	1.09837	0.00016477	AT2G46495.1 | Symbols: | RING/U-box superfamily protein | chr2:19084134-19085704 REVERSE LENGTH=372
AT4G24400	18.5036	39.6151	1.09824	0.00016477	AT4G24400.1 | Symbols: CIPK8, SnRK3.13, PKS11, ATCIPK8 | CBL-interacting protein kinase 8 | chr4:12617379-12620481 FORWARD LENGTH=445
AT1G66250	8.75078	18.7339	1.09817	0.00016477	AT1G66250.1 | Symbols: | O-Glycosyl hydrolases family 17 protein | chr1:24693063-24695416 FORWARD LENGTH=505
AT4G31980	6.05916	12.9675	1.09771	0.00016477	AT4G31980.1 | Symbols: | unknown protein; CONTAINS InterPro DOMAIN/s: Protein of unknown function DUF247, plant (InterPro:IPR004158), Protein of unknown function DUF862, eukaryotic (InterPro:IPR008580); BEST Arabidopsis thaliana protein match is: Plant protein of unknown function (DUF247) (TAIR:AT5G11290.1); Has 1967 Blast hits to 1844 proteins in 183 species: Archae - 0; Bacteria - 6; Metazoa - …
AT5G17850	3.09772	6.61497	1.09453	0.00016477	AT5G17850.1 | Symbols: | Sodium/calcium exchanger family protein | chr5:5899253-5900932 FORWARD LENGTH=559
AT3G24400	0.292277	0.624013	1.09424	0.00016477
AT5G53990	1.21605	2.59604	1.09411	0.00016477	AT5G53990.1 | Symbols: | UDP-Glycosyltransferase superfamily protein | chr5:21915707-21917050 REVERSE LENGTH=447
AT3G24750	2.22001	4.73831	1.09381	0.00016477	AT3G24750.1 | Symbols: | unknown protein; Has 25 Blast hits to 25 proteins in 12 species: Archae - 0; Bacteria - 8; Metazoa - 2; Fungi - 0; Plants - 15; Viruses - 0; Other Eukaryotes - 0 (source: NCBI BLink). | chr3:9036735-9037564 FORWARD LENGTH=169
AT4G16840	15.6482	33.3494	1.09166	0.00016477	AT4G16840.1 | Symbols: | unknown protein; BEST Arabidopsis thaliana protein match is: unknown protein (TAIR:AT2G35658.3); Has 30201 Blast hits to 17322 proteins in 780 species: Archae - 12; Bacteria - 1396; Metazoa - 17338; Fungi - 3422; Plants - 5037; Viruses - 0; Other Eukaryotes - 2996 (source: NCBI BLink). | chr4:9474914-9475365 FORWARD LENGTH=87
AT5G44390	2.66073	5.66798	1.09102	0.00016477	AT5G44390.1 | Symbols: | FAD-binding Berberine family protein | chr5:17882329-17884906 REVERSE LENGTH=542
AT5G03360	3.34767	7.12824	1.09039	0.00016477	AT5G03360.1 | Symbols: | DC1 domain-containing protein | chr5:817954-825149 FORWARD LENGTH=1610
AT2G17780	6.35112	13.5234	1.09038	0.00016477	AT2G17780.4 | Symbols: MCA2 | PLAC8 family protein | chr2:7725808-7726952 REVERSE LENGTH=314
AT1G72416	21.8991	46.5862	1.08903	0.00016477	AT1G72416.3 | Symbols: | Chaperone DnaJ-domain superfamily protein | chr1:27259125-27260109 REVERSE LENGTH=201
AT3G01550	32.1623	68.3813	1.08823	0.00016477	AT3G01550.1 | Symbols: ATPPT2, PPT2 | phosphoenolpyruvate (pep)/phosphate translocator 2 | chr3:216947-218856 REVERSE LENGTH=383
AT5G18480	30.4816	64.7699	1.08739	0.00016477	AT5G18480.1 | Symbols: PGSIP6 | plant glycogenin-like starch initiation protein 6 | chr5:6131307-6133787 REVERSE LENGTH=537
AT3G17410	49.7093	105.589	1.08687	0.00016477	AT3G17410.1 | Symbols: | Protein kinase superfamily protein | chr3:5956601-5958882 FORWARD LENGTH=364
AT5G16360	8.27212	17.5664	1.08649	0.00016477	AT5G16360.1 | Symbols: | NC domain-containing protein-related | chr5:5355236-5356195 REVERSE LENGTH=283
AT1G76810	32.7593	69.5342	1.08582	0.00016477	AT1G76810.1 | Symbols: | eukaryotic translation initiation factor 2 (eIF-2) family protein | chr1:28831366-28836310 REVERSE LENGTH=1294
AT5G02230	44.8419	95.0696	1.08414	0.00016477	AT5G02230.2 | Symbols: | Haloacid dehalogenase-like hydrolase (HAD) superfamily protein | chr5:449132-450507 FORWARD LENGTH=280
AT1G26270	21.9458	46.5146	1.08374	0.00016477	AT1G26270.1 | Symbols: | Phosphatidylinositol 3- and 4-kinase family protein | chr1:9089822-9091714 REVERSE LENGTH=630
AT2G33120	75.8532	160.722	1.08329	0.00016477	AT2G33120.1 | Symbols: SAR1, VAMP722, ATVAMP722 | synaptobrevin-related protein 1 | chr2:14043785-14045337 REVERSE LENGTH=221
AT1G42470	9.43996	19.9932	1.08266	0.00016477	AT1G42470.1 | Symbols: | Patched family protein | chr1:15926987-15935128 FORWARD LENGTH=1272
AT4G18980	1.38389	2.92712	1.08075	0.00326079	AT4G18980.1 | Symbols: AtS40-3 | AtS40-3 | chr4:10398973-10399293 FORWARD LENGTH=106
AT4G15120	3.4242	7.23612	1.07945	0.00016477	AT4G15120.1 | Symbols: | VQ motif-containing protein | chr4:8634779-8635360 FORWARD LENGTH=193
AT3G13320	18.3816	38.8349	1.07909	0.00016477	AT3G13320.1 | Symbols: CAX2, atcax2 | cation exchanger 2 | chr3:4315418-4317997 FORWARD LENGTH=441
AT2G29510	26.0287	54.989	1.07904	0.00016477	AT2G29510.1 | Symbols: | Protein of unknown function (DUF3527) | chr2:12635231-12637838 FORWARD LENGTH=839
AT2G31810	43.3333	91.5359	1.07886	0.00016477	AT2G31810.2 | Symbols: | ACT domain-containing small subunit of acetolactate synthase protein | chr2:13524419-13528246 FORWARD LENGTH=421
AT5G59580	0.30734	0.649121	1.07865	0.00926795	AT5G59580.1 | Symbols: UGT76E1 | UDP-glucosyl transferase 76E1 | chr5:24006239-24007689 REVERSE LENGTH=453
AT1G18140	2.27532	4.8004	1.07709	0.00016477	AT1G18140.1 | Symbols: LAC1, ATLAC1 | laccase 1 | chr1:6238986-6241393 REVERSE LENGTH=581
AT4G14350	20.3722	42.9515	1.07611	0.00016477	AT4G14350.1 | Symbols: | AGC (cAMP-dependent, cGMP-dependent and protein kinase C) kinase family protein | chr4:8256449-8259934 REVERSE LENGTH=551
AT5G65200	5.19883	10.9545	1.07526	0.00016477	AT5G65200.1 | Symbols: PUB38, ATPUB38 | plant U-box 38 | chr5:26048173-26049843 REVERSE LENGTH=556
AT3G26230	0.871613	1.83577	1.07463	0.00016477	AT3G26230.1 | Symbols: CYP71B24 | cytochrome P450, family 71, subfamily B, polypeptide 24 | chr3:9598200-9599892 REVERSE LENGTH=498
AT5G62460	20.078	42.2839	1.07449	0.00016477	AT5G62460.1 | Symbols: | RING/FYVE/PHD zinc finger superfamily protein | chr5:25075545-25077072 FORWARD LENGTH=307
AT3G13275	6.39313	13.4583	1.0739	0.00016477	AT3G13275.1 | Symbols: | unknown protein; FUNCTIONS IN: molecular_function unknown; INVOLVED IN: biological_process unknown; LOCATED IN: endomembrane system; Has 29 Blast hits to 29 proteins in 10 species: Archae - 0; Bacteria - 0; Metazoa - 0; Fungi - 0; Plants - 29; Viruses - 0; Other Eukaryotes - 0 (source: NCBI BLink). | chr3:4289425-4289634 REVERSE LENGTH=69
AT1G31350	11.6825	24.589	1.07366	0.00016477	AT1G31350.1 | Symbols: KUF1 | KAR-UP F-box 1 | chr1:11221519-11222706 REVERSE LENGTH=395
AT4G04960	9.14377	19.2259	1.07219	0.00016477	AT4G04960.1 | Symbols: | Concanavalin A-like lectin protein kinase family protein | chr4:2533096-2535156 FORWARD LENGTH=686
AT1G09090	2.6811	5.63375	1.07127	0.00016477	AT1G09090.1 | Symbols: ATRBOHB, ATRBOHB-BETA, RBOHB | respiratory burst oxidase homolog B | chr1:2932743-2935590 FORWARD LENGTH=622
AT4G00570	37.5046	78.7702	1.07058	0.00016477	AT4G00570.1 | Symbols: NAD-ME2 | NAD-dependent malic enzyme 2 | chr4:242817-246522 REVERSE LENGTH=607
AT1G29050	43.3222	90.9657	1.07022	0.00016477	AT1G29050.1 | Symbols: TBL38 | TRICHOME BIREFRINGENCE-LIKE 38 | chr1:10136376-10139082 REVERSE LENGTH=380
AT5G67080	0.914119	1.91807	1.0692	0.000468874	AT5G67080.1 | Symbols: MAPKKK19 | mitogen-activated protein kinase kinase kinase 19 | chr5:26772726-26773760 FORWARD LENGTH=344
AT3G25900	8.69341	18.2403	1.06913	0.00016477	AT3G25900.2 | Symbols: HMT-1, ATHMT-1 | Homocysteine S-methyltransferase family protein | chr3:9480964-9482416 FORWARD LENGTH=268
AT2G30550	17.9497	37.6409	1.06835	0.00016477	AT2G30550.1 | Symbols: | alpha/beta-Hydrolases superfamily protein | chr2:13014884-13016278 FORWARD LENGTH=464
AT4G22070	2.6253	5.49997	1.06694	0.00016477	AT4G22070.1 | Symbols: WRKY31, ATWRKY31 | WRKY DNA-binding protein 31 | chr4:11691381-11694234 REVERSE LENGTH=538
AT1G07400	0.734916	1.53801	1.06542	0.00799889	AT1G07400.1 | Symbols: | HSP20-like chaperones superfamily protein | chr1:2275148-2275621 FORWARD LENGTH=157
AT1G55790	8.14127	17.0327	1.06498	0.00016477	AT1G55790.1 | Symbols: | Domain of unknown function (DUF2431) | chr1:20852685-20856069 REVERSE LENGTH=515
AT5G04160	12.0124	25.1294	1.06485	0.00016477	AT5G04160.1 | Symbols: | Nucleotide-sugar transporter family protein | chr5:1143033-1144777 REVERSE LENGTH=309
AT2G48010	6.21156	12.9933	1.06474	0.00016477	AT2G48010.1 | Symbols: RKF3 | receptor-like kinase in in flowers 3 | chr2:19641465-19643318 FORWARD LENGTH=617
AT1G21250	16.8609	35.2406	1.06356	0.00016477	AT1G21250.1 | Symbols: WAK1, PRO25 | cell wall-associated kinase | chr1:7439512-7441892 FORWARD LENGTH=735
AT5G05350	0.787456	1.64523	1.06302	0.00016477	AT5G05350.1 | Symbols: | PLAC8 family protein | chr5:1585757-1587337 FORWARD LENGTH=526
AT3G03000	14.8357	30.9733	1.06195	0.00016477	AT3G03000.1 | Symbols: | EF hand calcium-binding protein family | chr3:677388-677885 FORWARD LENGTH=165
AT4G04700	10.7818	22.5094	1.06193	0.00016477	AT4G04700.1 | Symbols: CPK27 | calcium-dependent protein kinase 27 | chr4:2385276-2387986 REVERSE LENGTH=485
AT5G44820	10.5742	22.0679	1.0614	0.00016477	AT5G44820.1 | Symbols: | Nucleotide-diphospho-sugar transferase family protein | chr5:18095795-18097558 REVERSE LENGTH=367
AT1G63090	9.58709	20.0078	1.06139	0.00016477	AT1G63090.1 | Symbols: AtPP2-A11, PP2-A11 | phloem protein 2-A11 | chr1:23391283-23392609 REVERSE LENGTH=289
AT2G13650	11.0165	22.9656	1.05981	0.00016477	AT2G13650.2 | Symbols: GONST1 | golgi nucleotide sugar transporter 1 | chr2:5687985-5690303 REVERSE LENGTH=284
AT5G44582	8.07259	16.8268	1.05965	0.00016477	AT5G44582.1 | Symbols: | unknown protein; FUNCTIONS IN: molecular_function unknown; INVOLVED IN: biological_process unknown; LOCATED IN: endomembrane system; BEST Arabidopsis thaliana protein match is: unknown protein (TAIR:AT5G44580.1); Has 24 Blast hits to 24 proteins in 2 species: Archae - 0; Bacteria - 0; Metazoa - 0; Fungi - 0; Plants - 24; Viruses - 0; Other Eukaryotes - 0 (source: NCBI BLi…
AT5G26582	0.496284	1.03386	1.05881	0.00016477
AT4G10970	29.6501	61.7549	1.05851	0.00016477	AT4G10970.5 | Symbols: | unknown protein; FUNCTIONS IN: molecular_function unknown; INVOLVED IN: biological_process unknown; LOCATED IN: cellular_component unknown; EXPRESSED IN: 25 plant structures; EXPRESSED DURING: 14 growth stages; BEST Arabidopsis thaliana protein match is: unknown protein (TAIR:AT4G23910.2); Has 52 Blast hits to 51 proteins in 11 species: Archae - 0; Bacteria - 0; Metazoa -…
AT2G44970	15.7734	32.834	1.0577	0.00016477	AT2G44970.2 | Symbols: | alpha/beta-Hydrolases superfamily protein | chr2:18548999-18552019 REVERSE LENGTH=502
AT4G37240	14.7598	30.724	1.0577	0.00016477	AT4G37240.1 | Symbols: | unknown protein; FUNCTIONS IN: molecular_function unknown; INVOLVED IN: N-terminal protein myristoylation; LOCATED IN: cellular_component unknown; EXPRESSED IN: 22 plant structures; EXPRESSED DURING: 13 growth stages; BEST Arabidopsis thaliana protein match is: unknown protein (TAIR:AT2G23690.1); Has 30201 Blast hits to 17322 proteins in 780 species: Archae - 12; Bacteria…
AT1G69523	20.5055	42.6669	1.05711	0.00016477	AT1G69523.1 | Symbols: | S-adenosyl-L-methionine-dependent methyltransferases superfamily protein | chr1:26129827-26131157 FORWARD LENGTH=300
AT3G10800	16.6039	34.5458	1.05699	0.00016477	AT3G10800.1 | Symbols: BZIP28 | Basic-leucine zipper (bZIP) transcription factor family protein | chr3:3379326-3381430 FORWARD LENGTH=675
AT4G12070	15.0753	31.3619	1.05683	0.00016477	AT4G12070.1 | Symbols: | unknown protein; INVOLVED IN: biological_process unknown; LOCATED IN: plasma membrane; EXPRESSED IN: 22 plant structures; EXPRESSED DURING: 13 growth stages; Has 30201 Blast hits to 17322 proteins in 780 species: Archae - 12; Bacteria - 1396; Metazoa - 17338; Fungi - 3422; Plants - 5037; Viruses - 0; Other Eukaryotes - 2996 (source: NCBI BLink). | chr4:7231941-7234272 FOR…
AT5G24810	51.5558	107.175	1.05576	0.00016477	AT5G24810.2 | Symbols: | ABC1 family protein | chr5:8516902-8522616 REVERSE LENGTH=1040
AT5G43760	83.109	172.763	1.05572	0.00016477	AT5G43760.1 | Symbols: KCS20 | 3-ketoacyl-CoA synthase 20 | chr5:17585903-17588486 FORWARD LENGTH=529
AT3G17920	8.01742	16.6582	1.05502	0.00016477	AT3G17920.2 | Symbols: | Outer arm dynein light chain 1 protein | chr3:6137838-6142023 FORWARD LENGTH=880
AT5G52320	8.06786	16.7627	1.055	0.00016477	AT5G52320.1 | Symbols: CYP96A4 | cytochrome P450, family 96, subfamily A, polypeptide 4 | chr5:21245111-21246619 REVERSE LENGTH=502
AT3G13100	2.50115	5.19329	1.05406	0.00016477	AT3G13100.1 | Symbols: ATMRP7, MRP7, ABCC7 | multidrug resistance-associated protein 7 | chr3:4208859-4214173 REVERSE LENGTH=1493
AT3G53260	133.445	276.847	1.05284	0.00016477	AT3G53260.1 | Symbols: PAL2, ATPAL2 | phenylalanine ammonia-lyase 2 | chr3:19744256-19746619 REVERSE LENGTH=717
AT3G09000	11.0987	23.0068	1.05167	0.00016477	AT3G09000.1 | Symbols: | proline-rich family protein | chr3:2746014-2748326 FORWARD LENGTH=541
AT1G05710	8.2485	17.0933	1.05123	0.00016477	AT1G05710.1 | Symbols: | basic helix-loop-helix (bHLH) DNA-binding superfamily protein | chr1:1716198-1717023 FORWARD LENGTH=149
AT4G30920	30.8656	63.9624	1.05122	0.00016477	AT4G30920.1 | Symbols: | Cytosol aminopeptidase family protein | chr4:15046589-15049304 REVERSE LENGTH=583
AT4G39950	50.3797	104.398	1.05118	0.00016477	AT4G39950.1 | Symbols: CYP79B2 | cytochrome P450, family 79, subfamily B, polypeptide 2 | chr4:18525311-18527284 FORWARD LENGTH=541
AT4G25110	3.65207	7.5639	1.05042	0.00016477	AT4G25110.1 | Symbols: AtMC2, MC2 | metacaspase 2 | chr4:12887738-12889953 REVERSE LENGTH=418
AT3G51550	66.6318	137.999	1.05038	0.00016477	AT3G51550.1 | Symbols: FER | Malectin/receptor-like protein kinase family protein | chr3:19117877-19120564 REVERSE LENGTH=895
AT2G28500	1.68985	3.49913	1.0501	0.00016477	AT2G28500.1 | Symbols: LBD11 | LOB domain-containing protein 11 | chr2:12186603-12188110 REVERSE LENGTH=232
AT2G29065	2.56976	5.3208	1.05001	0.00016477	AT2G29065.1 | Symbols: | GRAS family transcription factor | chr2:12485049-12486941 FORWARD LENGTH=630
AT2G34355	5.13103	10.6207	1.04956	0.00016477	AT2G34355.1 | Symbols: | Major facilitator superfamily protein | chr2:14496376-14498311 FORWARD LENGTH=523
AT3G46720	1.45778	3.01662	1.04916	0.00016477	AT3G46720.1 | Symbols: | UDP-Glycosyltransferase superfamily protein | chr3:17210930-17212348 REVERSE LENGTH=447
AT2G46150	3.32474	6.87954	1.04907	0.00016477	AT2G46150.1 | Symbols: | Late embryogenesis abundant (LEA) hydroxyproline-rich glycoprotein family | chr2:18961424-18962089 FORWARD LENGTH=221
AT5G62560	10.1481	20.9769	1.0476	0.00016477	AT5G62560.1 | Symbols: | RING/U-box superfamily protein with ARM repeat domain | chr5:25110073-25111752 FORWARD LENGTH=559
AT4G02550	5.28931	10.9187	1.04564	0.00016477	AT4G02550.1 | Symbols: | unknown protein; BEST Arabidopsis thaliana protein match is: unknown protein (TAIR:AT4G02210.2); Has 370 Blast hits to 300 proteins in 18 species: Archae - 0; Bacteria - 0; Metazoa - 0; Fungi - 10; Plants - 354; Viruses - 0; Other Eukaryotes - 6 (source: NCBI BLink). | chr4:1120622-1121629 REVERSE LENGTH=307
AT3G26080	14.3549	29.6242	1.04523	0.00016477	AT3G26080.1 | Symbols: | plastid-lipid associated protein PAP / fibrillin family protein | chr3:9528998-9530404 FORWARD LENGTH=234
AT5G66631	0.846846	1.74707	1.04477	0.00016477	AT5G66631.1 | Symbols: | Tetratricopeptide repeat (TPR)-like superfamily protein | chr5:26596207-26598192 FORWARD LENGTH=661
AT1G70170	7.87523	16.228	1.04309	0.00016477	AT1G70170.1 | Symbols: MMP | matrix metalloproteinase | chr1:26424005-26425141 FORWARD LENGTH=378
AT3G19150	14.9288	30.7434	1.04218	0.00016477	AT3G19150.2 | Symbols: KRP6, ICK4, ACK1 | KIP-related protein 6 | chr3:6616930-6617655 REVERSE LENGTH=176
AT2G36840	5.73926	11.8049	1.04045	0.00016477	AT2G36840.1 | Symbols: | ACT-like superfamily protein | chr2:15451834-15453550 REVERSE LENGTH=410
AT2G28510	15.9198	32.7425	1.04034	0.00016477	AT2G28510.1 | Symbols: | Dof-type zinc finger DNA-binding family protein | chr2:12199383-12200627 REVERSE LENGTH=288
AT2G30360	6.14999	12.643	1.03968	0.00016477	AT2G30360.1 | Symbols: CIPK11, PKS5, SIP4, SNRK3.22 | SOS3-interacting protein 4 | chr2:12937265-12938572 REVERSE LENGTH=435
AT5G12930	4.60977	9.47614	1.0396	0.00016477	AT5G12930.1 | Symbols: | unknown protein; Has 1807 Blast hits to 1807 proteins in 277 species: Archae - 0; Bacteria - 0; Metazoa - 736; Fungi - 347; Plants - 385; Viruses - 0; Other Eukaryotes - 339 (source: NCBI BLink). | chr5:4083155-4085222 REVERSE LENGTH=439
AT5G23480	0.341829	0.702678	1.03959	0.00313632	AT5G23480.1 | Symbols: | SWIB/MDM2 domain;Plus-3;GYF | chr5:7916314-7919155 FORWARD LENGTH=570
AT4G11350	3.09888	6.36935	1.0394	0.00016477	AT4G11350.1 | Symbols: | Protein of unknown function (DUF604) | chr4:6901714-6904160 FORWARD LENGTH=507
AT1G71360	6.25784	12.8437	1.03733	0.00016477	AT1G71360.1 | Symbols: | Galactose-binding protein | chr1:26892214-26894166 REVERSE LENGTH=596
AT5G63270	23.7147	48.6434	1.03646	0.00016477	AT5G63270.1 | Symbols: | RPM1-interacting protein 4 (RIN4) family protein | chr5:25365498-25365949 REVERSE LENGTH=80
AT2G22870	8.59096	17.606	1.03518	0.00016477	AT2G22870.1 | Symbols: EMB2001 | P-loop containing nucleoside triphosphate hydrolases superfamily protein | chr2:9739476-9740921 FORWARD LENGTH=300
AT5G66800	4.4687	9.154	1.03455	0.00016477	AT5G66800.1 | Symbols: | unknown protein; BEST Arabidopsis thaliana protein match is: unknown protein (TAIR:AT3G50640.1); Has 1807 Blast hits to 1807 proteins in 277 species: Archae - 0; Bacteria - 0; Metazoa - 736; Fungi - 347; Plants - 385; Viruses - 0; Other Eukaryotes - 339 (source: NCBI BLink). | chr5:26671433-26672116 FORWARD LENGTH=183
AT3G19020	2.62682	5.37682	1.03343	0.00016477	AT3G19020.1 | Symbols: | Leucine-rich repeat (LRR) family protein | chr3:6559174-6562044 REVERSE LENGTH=956
AT3G58600	19.364	39.6294	1.03319	0.00016477	AT3G58600.1 | Symbols: | Adaptin ear-binding coat-associated protein 1 NECAP-1 | chr3:21668746-21670999 REVERSE LENGTH=302
AT3G44190	26.2288	53.677	1.03315	0.00016477	AT3G44190.1 | Symbols: | FAD/NAD(P)-binding oxidoreductase family protein | chr3:15902004-15903402 REVERSE LENGTH=367
AT2G01290	23.1936	47.4516	1.03273	0.00016477	AT2G01290.1 | Symbols: RPI2 | ribose-5-phosphate isomerase 2 | chr2:149192-149989 REVERSE LENGTH=265
AT3G16050	8.08936	16.5413	1.03198	0.00016477	AT3G16050.1 | Symbols: A37, ATPDX1.2, PDX1.2 | pyridoxine biosynthesis 1.2 | chr3:5444121-5445065 REVERSE LENGTH=314
AT5G47710	24.7281	50.5555	1.03172	0.00016477	AT5G47710.2 | Symbols: | Calcium-dependent lipid-binding (CaLB domain) family protein | chr5:19330470-19331178 FORWARD LENGTH=166
AT3G47230	0.404387	0.826678	1.03159	0.00811639
AT1G74080	0.970187	1.98305	1.03139	0.00016477	AT1G74080.1 | Symbols: ATMYB122, MYB122 | myb domain protein 122 | chr1:27855972-27857432 FORWARD LENGTH=333
AT4G11470	0.652984	1.33384	1.03047	0.00016477	AT4G11470.1 | Symbols: CRK31 | cysteine-rich RLK (RECEPTOR-like protein kinase) 31 | chr4:6967729-6970161 FORWARD LENGTH=666
AT3G15810	60.5164	123.508	1.02921	0.00016477	AT3G15810.1 | Symbols: | Protein of unknown function (DUF567) | chr3:5348054-5349178 REVERSE LENGTH=220
AT4G35190	5.89631	12.0269	1.02839	0.00016477	AT4G35190.1 | Symbols: | Putative lysine decarboxylase family protein | chr4:16746724-16748090 FORWARD LENGTH=228
AT1G50930	1.29557	2.64259	1.02837	0.00313632	AT1G50930.1 | Symbols: | unknown protein; BEST Arabidopsis thaliana protein match is: unknown protein (TAIR:AT3G20557.1); Has 215 Blast hits to 213 proteins in 63 species: Archae - 0; Bacteria - 2; Metazoa - 83; Fungi - 10; Plants - 45; Viruses - 5; Other Eukaryotes - 70 (source: NCBI BLink). | chr1:18876898-18877706 FORWARD LENGTH=196
AT4G23850	105.938	215.946	1.02745	0.00016477	AT4G23850.1 | Symbols: LACS4 | AMP-dependent synthetase and ligase family protein | chr4:12403720-12408263 REVERSE LENGTH=666
AT1G09560	105.158	214.037	1.0253	0.00016477	AT1G09560.1 | Symbols: GLP5 | germin-like protein 5 | chr1:3093896-3094639 FORWARD LENGTH=219
AT3G63010	10.2368	20.8303	1.02491	0.00016477	AT3G63010.1 | Symbols: ATGID1B, GID1B | alpha/beta-Hydrolases superfamily protein | chr3:23289717-23290998 FORWARD LENGTH=358
AT2G15350	0.902583	1.8363	1.02467	0.00016477	AT2G15350.1 | Symbols: FUT10, ATFUT10 | fucosyltransferase 10 | chr2:6688140-6689462 REVERSE LENGTH=440
AT1G55460	15.1981	30.9043	1.02391	0.00016477	AT1G55460.1 | Symbols: | DNA/RNA-binding protein Kin17, conserved region | chr1:20707567-20708802 FORWARD LENGTH=411
AT1G26410	0.74566	1.51622	1.02389	0.00016477	AT1G26410.1 | Symbols: | FAD-binding Berberine family protein | chr1:9138774-9140432 REVERSE LENGTH=552
AT3G12630	101.996	207.381	1.02377	0.00016477	AT3G12630.1 | Symbols: | A20/AN1-like zinc finger family protein | chr3:4012707-4013189 FORWARD LENGTH=160
AT3G02350	39.2466	79.7803	1.02347	0.00016477	AT3G02350.1 | Symbols: GAUT9 | galacturonosyltransferase 9 | chr3:479248-481178 FORWARD LENGTH=561
AT5G03320	14.2141	28.8938	1.02344	0.00016477	AT5G03320.1 | Symbols: | Protein kinase superfamily protein | chr5:802759-804242 FORWARD LENGTH=420
AT1G72450	47.2406	95.9857	1.02279	0.00016477	AT1G72450.1 | Symbols: JAZ6, TIFY11B | jasmonate-zim-domain protein 6 | chr1:27274336-27276136 REVERSE LENGTH=269
AT4G21850	173.356	351.823	1.02111	0.00016477	AT4G21850.1 | Symbols: ATMSRB9, MSRB9 | methionine sulfoxide reductase B9 | chr4:11591378-11592138 REVERSE LENGTH=143
AT1G61550	1.06731	2.16513	1.02048	0.00016477	AT1G61550.1 | Symbols: | S-locus lectin protein kinase family protein | chr1:22704866-22707826 REVERSE LENGTH=802
AT3G17770	14.8346	30.0923	1.02043	0.00016477	AT3G17770.1 | Symbols: | Dihydroxyacetone kinase | chr3:6081973-6085957 REVERSE LENGTH=595
AT5G51440	4.55671	9.24246	1.02028	0.00016477	AT5G51440.1 | Symbols: | HSP20-like chaperones superfamily protein | chr5:20891242-20892013 FORWARD LENGTH=210
AT1G76430	0.29075	0.589556	1.01985	0.00685494	AT1G76430.1 | Symbols: PHT1;9 | phosphate transporter 1;9 | chr1:28679115-28681874 REVERSE LENGTH=532
AT4G39840	16.668	33.7586	1.01818	0.00016477	AT4G39840.1 | Symbols: | unknown protein; FUNCTIONS IN: molecular_function unknown; INVOLVED IN: biological_process unknown; LOCATED IN: endomembrane system; EXPRESSED IN: 23 plant structures; EXPRESSED DURING: 13 growth stages; Has 20719 Blast hits to 6096 proteins in 607 species: Archae - 22; Bacteria - 3243; Metazoa - 4364; Fungi - 2270; Plants - 237; Viruses - 128; Other Eukaryotes - 10455 (s…
AT3G07790	23.7527	48.1032	1.01804	0.00016477	AT3G07790.1 | Symbols: | DGCR14-related | chr3:2487491-2489017 FORWARD LENGTH=508
AT3G02140	18.3176	37.0846	1.01759	0.00016477	AT3G02140.1 | Symbols: TMAC2, AFP4 | AFP2 (ABI five-binding protein 2) family protein | chr3:385478-386437 REVERSE LENGTH=319
AT5G25450	1.88051	3.80634	1.01728	0.00016477	AT5G25450.1 | Symbols: | Cytochrome bd ubiquinol oxidase, 14kDa subunit | chr5:8857036-8857849 FORWARD LENGTH=122
AT5G66490	33.5999	68.0094	1.01728	0.00016477	AT5G66490.1 | Symbols: | unknown protein; FUNCTIONS IN: molecular_function unknown; INVOLVED IN: biological_process unknown; LOCATED IN: plasma membrane; EXPRESSED IN: 17 plant structures; EXPRESSED DURING: 9 growth stages; BEST Arabidopsis thaliana protein match is: unknown protein (TAIR:AT3G50900.1); Has 1807 Blast hits to 1807 proteins in 277 species: Archae - 0; Bacteria - 0; Metazoa - 736; F…
AT4G14500	31.7025	64.1304	1.01641	0.00016477	AT4G14500.1 | Symbols: | Polyketide cyclase/dehydrase and lipid transport superfamily protein | chr4:8334391-8337022 FORWARD LENGTH=433
AT1G68450	4.59164	9.28403	1.01574	0.00016477	AT1G68450.1 | Symbols: | VQ motif-containing protein | chr1:25661721-25662179 REVERSE LENGTH=152
AT1G03980	0.894319	1.80809	1.0156	0.000614276	AT1G03980.1 | Symbols: ATPCS2, PCS2 | phytochelatin synthase 2 | chr1:1019311-1021871 REVERSE LENGTH=452
AT1G59820	12.1437	24.5361	1.0147	0.00016477	AT1G59820.1 | Symbols: ALA3 | aminophospholipid ATPase 3 | chr1:22011599-22020023 FORWARD LENGTH=1213
AT4G30490	19.597	39.5844	1.0143	0.00016477	AT4G30490.1 | Symbols: | AFG1-like ATPase family protein | chr4:14899226-14901883 REVERSE LENGTH=497
AT2G28305	25.2781	51.0357	1.01362	0.00016477	AT2G28305.1 | Symbols: LOG1, ATLOG1 | Putative lysine decarboxylase family protein | chr2:12081186-12084307 FORWARD LENGTH=213
AT4G33420	31.6821	63.9438	1.01314	0.00016477	AT4G33420.1 | Symbols: | Peroxidase superfamily protein | chr4:16084856-16086105 FORWARD LENGTH=325
AT5G40030	2.11761	4.26704	1.0108	0.00016477	AT5G40030.1 | Symbols: | Protein kinase superfamily protein | chr5:16026227-16028283 FORWARD LENGTH=499
AT5G20400	10.0039	20.1296	1.00876	0.00016477	AT5G20400.1 | Symbols: | 2-oxoglutarate (2OG) and Fe(II)-dependent oxygenase superfamily protein | chr5:6894871-6896185 FORWARD LENGTH=348
AT2G46410	7.52975	15.1413	1.00782	0.00016477	AT2G46410.1 | Symbols: CPC | Homeodomain-like superfamily protein | chr2:19049315-19050185 REVERSE LENGTH=94
AT1G73030	81.4173	163.707	1.00771	0.00016477	AT1G73030.1 | Symbols: VPS46.2, CHMP1A | SNF7 family protein | chr1:27473938-27474848 FORWARD LENGTH=203
AT3G12830	2.32879	4.68244	1.00768	0.00016477	AT3G12830.1 | Symbols: | SAUR-like auxin-responsive protein family | chr3:4079117-4079515 REVERSE LENGTH=132
AT3G29170	18.1624	36.5145	1.00751	0.00016477	AT3G29170.1 | Symbols: | Eukaryotic protein of unknown function (DUF872) | chr3:11136240-11137542 REVERSE LENGTH=121
AT1G17830	1.23686	2.48612	1.00721	0.00016477	AT1G17830.1 | Symbols: | Protein of unknown function (DUF789) | chr1:6136118-6138172 REVERSE LENGTH=337
AT1G22470	6.2242	12.5076	1.00684	0.00016477	AT1G22470.1 | Symbols: | unknown protein; BEST Arabidopsis thaliana protein match is: unknown protein (TAIR:AT1G72240.1); Has 1693 Blast hits to 236 proteins in 54 species: Archae - 0; Bacteria - 8; Metazoa - 451; Fungi - 116; Plants - 94; Viruses - 2; Other Eukaryotes - 1022 (source: NCBI BLink). | chr1:7932908-7933348 REVERSE LENGTH=146
AT5G09790	3.79675	7.6253	1.00603	0.00016477	AT5G09790.2 | Symbols: ATXR5, SDG15 | ARABIDOPSIS TRITHORAX-RELATED PROTEIN 5 | chr5:3039204-3040970 REVERSE LENGTH=379
AT4G09100	10.3515	20.7828	1.00556	0.00016477	AT4G09100.1 | Symbols: | RING/U-box superfamily protein | chr4:5811256-5811654 FORWARD LENGTH=132
AT5G51920	1.59708	3.20598	1.00533	0.00016477	AT5G51920.1 | Symbols: | Pyridoxal phosphate (PLP)-dependent transferases superfamily protein | chr5:21097202-21098914 REVERSE LENGTH=570
AT3G26830	1.83094	3.67475	1.00506	0.00016477	AT3G26830.1 | Symbols: PAD3, CYP71B15 | Cytochrome P450 superfamily protein | chr3:9887990-9889560 FORWARD LENGTH=490
AT4G20930	6.48545	13.0095	1.00429	0.00016477	AT4G20930.1 | Symbols: | 6-phosphogluconate dehydrogenase family protein | chr4:11198627-11201036 REVERSE LENGTH=347
AT1G03905	3.9645	7.94321	1.00258	0.00016477	AT1G03905.1 | Symbols: | P-loop containing nucleoside triphosphate hydrolases superfamily protein | chr1:993478-995594 FORWARD LENGTH=290
AT5G08310	1.11281	2.22806	1.00158	0.00016477	AT5G08310.1 | Symbols: | Tetratricopeptide repeat (TPR)-like superfamily protein | chr5:2672756-2675254 REVERSE LENGTH=832
AT1G30280	4.56527	2.28224	-1.00025	0.00016477	AT1G30280.1 | Symbols: | Chaperone DnaJ-domain superfamily protein | chr1:10662851-10664570 REVERSE LENGTH=455
AT4G09432	2.01767	1.00789	-1.00135	0.00016477
AT4G29240	3.62767	1.81095	-1.0023	0.00016477	AT4G29240.1 | Symbols: | Leucine-rich repeat (LRR) family protein | chr4:14418826-14420073 FORWARD LENGTH=415
AT5G17600	17.7705	8.87042	-1.00241	0.00016477	AT5G17600.1 | Symbols: | RING/U-box superfamily protein | chr5:5800029-5801117 REVERSE LENGTH=362
AT5G65890	5.60656	2.79402	-1.00477	0.00016477	AT5G65890.1 | Symbols: ACR1 | ACT domain repeat 1 | chr5:26355701-26357721 FORWARD LENGTH=477
AT3G11110	48.168	23.9988	-1.00511	0.00016477	AT3G11110.1 | Symbols: | RING/U-box superfamily protein | chr3:3479979-3480455 FORWARD LENGTH=158
AT2G24762	13.5563	6.75101	-1.00579	0.00016477	AT2G24762.1 | Symbols: AtGDU4, GDU4 | glutamine dumper 4 | chr2:10559479-10559949 FORWARD LENGTH=156
AT5G51670	8.52318	4.2425	-1.00648	0.00016477	AT5G51670.1 | Symbols: | Protein of unknown function (DUF668) | chr5:20993560-20995096 FORWARD LENGTH=474
AT4G27840	12.6812	6.31194	-1.00653	0.00016477	AT4G27840.1 | Symbols: | SNARE-like superfamily protein | chr4:13865268-13866050 REVERSE LENGTH=260
AT2G37380	4.25827	2.11911	-1.00681	0.00016477	AT2G37380.1 | Symbols: | unknown protein; BEST Arabidopsis thaliana protein match is: unknown protein (TAIR:AT2G39370.1); Has 1284 Blast hits to 422 proteins in 114 species: Archae - 0; Bacteria - 90; Metazoa - 125; Fungi - 151; Plants - 136; Viruses - 0; Other Eukaryotes - 782 (source: NCBI BLink). | chr2:15686828-15687793 FORWARD LENGTH=321
AT1G23080	62.4626	31.0755	-1.00721	0.00016477	AT1G23080.2 | Symbols: PIN7 | Auxin efflux carrier family protein | chr1:8181644-8183406 REVERSE LENGTH=527
AT4G16490	73.2116	36.3988	-1.00818	0.00016477	AT4G16490.1 | Symbols: | ARM repeat superfamily protein | chr4:9293891-9295530 REVERSE LENGTH=472
AT3G49650	5.31751	2.64197	-1.00914	0.00016477	AT3G49650.1 | Symbols: | P-loop containing nucleoside triphosphate hydrolases superfamily protein | chr3:18405260-18409402 REVERSE LENGTH=813
AT3G53540	16.0357	7.96341	-1.00983	0.00016477	AT3G53540.1 | Symbols: | unknown protein; LOCATED IN: plasma membrane; EXPRESSED IN: 24 plant structures; EXPRESSED DURING: 14 growth stages; CONTAINS InterPro DOMAIN/s: Protein of unknown function DUF3741 (InterPro:IPR022212); BEST Arabidopsis thaliana protein match is: Protein of unknown function (DUF3741) (TAIR:AT4G28760.2); Has 1710 Blast hits to 868 proteins in 206 species: Archae - 2; Bacte…
AT2G29280	44.6515	22.159	-1.01082	0.00016477
AT3G57580	2.67609	1.32781	-1.01107	0.00016477	AT3G57580.1 | Symbols: | F-box and associated interaction domains-containing protein | chr3:21320800-21322026 REVERSE LENGTH=408
AT4G14740	21.5007	10.6671	-1.01122	0.00016477	AT4G14740.2 | Symbols: | Plant protein of unknown function (DUF828) with plant pleckstrin homology-like region | chr4:8450567-8453946 REVERSE LENGTH=475
AT2G42750	272.361	135.036	-1.01218	0.00016477	AT2G42750.1 | Symbols: | DNAJ heat shock N-terminal domain-containing protein | chr2:17793404-17795419 FORWARD LENGTH=344
AT5G04530	20.3443	10.0744	-1.01393	0.00016477	AT5G04530.1 | Symbols: KCS19 | 3-ketoacyl-CoA synthase 19 | chr5:1292222-1293616 REVERSE LENGTH=464
AT3G13810	16.4341	8.13667	-1.01418	0.00016477	AT3G13810.1 | Symbols: AtIDD11, IDD11 | indeterminate(ID)-domain 11 | chr3:4544941-4547300 FORWARD LENGTH=513
AT2G18120	2.65238	1.31264	-1.01481	0.000614276	AT2G18120.1 | Symbols: SRS4 | SHI-related sequence 4 | chr2:7876722-7877681 REVERSE LENGTH=222
AT2G44700	1.47991	0.731738	-1.01611	0.00117608	AT2G44700.1 | Symbols: | Galactose oxidase/kelch repeat superfamily protein | chr2:18431015-18432121 FORWARD LENGTH=368
AT3G49510	0.640299	0.316586	-1.01615	0.00301018	AT3G49510.1 | Symbols: | F-box family protein | chr3:18353891-18356508 FORWARD LENGTH=662
AT4G36700	8.32186	4.11263	-1.01685	0.00016477	AT4G36700.1 | Symbols: | RmlC-like cupins superfamily protein | chr4:17298443-17300337 REVERSE LENGTH=522
AT1G57750	2.91469	1.43966	-1.01762	0.00016477	AT1G57750.1 | Symbols: MAH1, CYP96A15 | cytochrome P450, family 96, subfamily A, polypeptide 15 | chr1:21384186-21385679 REVERSE LENGTH=497
AT1G14430	5.95766	2.94247	-1.01772	0.00016477	AT1G14430.1 | Symbols: | glyoxal oxidase-related protein | chr1:4934359-4936053 FORWARD LENGTH=564
AT3G60220	4.99284	2.46549	-1.01799	0.00016477	AT3G60220.1 | Symbols: ATL4, TL4 | TOXICOS EN LEVADURA 4 | chr3:22254790-22255794 REVERSE LENGTH=334
AT5G03995	27.1026	13.3799	-1.01837	0.00016477	AT5G03995.1 | Symbols: | unknown protein; FUNCTIONS IN: molecular_function unknown; INVOLVED IN: biological_process unknown; LOCATED IN: cellular_component unknown; Has 30201 Blast hits to 17322 proteins in 780 species: Archae - 12; Bacteria - 1396; Metazoa - 17338; Fungi - 3422; Plants - 5037; Viruses - 0; Other Eukaryotes - 2996 (source: NCBI BLink). | chr5:1077561-1078185 REVERSE LENGTH=85
AT5G43870	19.8171	9.78161	-1.0186	0.00016477	AT5G43870.1 | Symbols: | Plant protein of unknown function (DUF828) with plant pleckstrin homology-like region | chr5:17632538-17635863 REVERSE LENGTH=453
AT1G48745	33.8829	16.7241	-1.01863	0.00016477	AT1G48745.1 | Symbols: | unknown protein; Has 7 Blast hits to 7 proteins in 3 species: Archae - 0; Bacteria - 0; Metazoa - 0; Fungi - 0; Plants - 7; Viruses - 0; Other Eukaryotes - 0 (source: NCBI BLink). | chr1:18030829-18031206 FORWARD LENGTH=125
AT5G24890	41.1968	20.3255	-1.01924	0.00016477	AT5G24890.1 | Symbols: | unknown protein; FUNCTIONS IN: molecular_function unknown; INVOLVED IN: biological_process unknown; LOCATED IN: cellular_component unknown; EXPRESSED IN: 24 plant structures; EXPRESSED DURING: 13 growth stages; BEST Arabidopsis thaliana protein match is: unknown protein (TAIR:AT2G24550.1); Has 1807 Blast hits to 1807 proteins in 277 species: Archae - 0; Bacteria - 0; Meta…
AT1G62050	4.51257	2.22493	-1.02019	0.00016477	AT1G62050.1 | Symbols: | Ankyrin repeat family protein | chr1:22936323-22938874 REVERSE LENGTH=624
AT3G22150	12.5428	6.18353	-1.02036	0.00016477	AT3G22150.1 | Symbols: | Tetratricopeptide repeat (TPR)-like superfamily protein | chr3:7813028-7815490 FORWARD LENGTH=820
AT2G38820	5.85901	2.88619	-1.02149	0.00016477	AT2G38820.1 | Symbols: | Protein of unknown function (DUF506) | chr2:16222271-16223393 FORWARD LENGTH=288
AT1G49180	8.27357	4.07311	-1.02238	0.00016477	AT1G49180.1 | Symbols: | protein kinase family protein | chr1:18184840-18187444 REVERSE LENGTH=408
AT3G57040	18.456	9.08597	-1.02238	0.00016477	AT3G57040.1 | Symbols: ARR9, ATRR4 | response regulator 9 | chr3:21110059-21111228 FORWARD LENGTH=234
AT1G51550	5.985	2.94327	-1.02393	0.00016477	AT1G51550.1 | Symbols: | Kelch repeat-containing F-box family protein | chr1:19117646-19119291 REVERSE LENGTH=478
AT3G21870	26.6412	13.0989	-1.02421	0.00016477	AT3G21870.1 | Symbols: CYCP2;1 | cyclin p2;1 | chr3:7703927-7704813 REVERSE LENGTH=210
AT1G64560	5.27948	2.5948	-1.02477	0.00375998
AT1G62960	38.5679	18.9461	-1.0255	0.00016477	AT1G62960.1 | Symbols: ACS10 | ACC synthase 10 | chr1:23318271-23320229 REVERSE LENGTH=557
AT5G13180	88.7638	43.5332	-1.02785	0.00016477	AT5G13180.1 | Symbols: ANAC083, VNI2, NAC083 | NAC domain containing protein 83 | chr5:4196643-4197577 FORWARD LENGTH=252
AT5G26960	16.1401	7.91045	-1.02881	0.00016477	AT5G26960.1 | Symbols: | Galactose oxidase/kelch repeat superfamily protein | chr5:9484908-9486149 REVERSE LENGTH=413
AT1G67590	22.8489	11.1911	-1.02978	0.00016477	AT1G67590.1 | Symbols: | Remorin family protein | chr1:25333137-25334472 REVERSE LENGTH=347
AT5G23680	8.97248	4.39375	-1.03005	0.00016477	AT5G23680.1 | Symbols: | Sterile alpha motif (SAM) domain-containing protein | chr5:7985573-7986460 REVERSE LENGTH=295
AT1G63670	7.86057	3.84169	-1.03289	0.00016477	AT1G63670.2 | Symbols: | Protein of unknown function (DUF3741) | chr1:23607527-23610003 REVERSE LENGTH=689
AT4G38850	13.3162	6.50739	-1.03303	0.00016477	AT4G38850.1 | Symbols: SAUR_AC1, ATSAUR15, SAUR15, SAUR-AC1 | SAUR-like auxin-responsive protein family | chr4:18126257-18126526 FORWARD LENGTH=89
AT3G09780	2.07762	1.01497	-1.0335	0.00016477	AT3G09780.1 | Symbols: CCR1, ATCRR1 | CRINKLY4 related 1 | chr3:3000838-3003165 REVERSE LENGTH=775
AT5G18670	53.405	26.0864	-1.03368	0.00016477	AT5G18670.1 | Symbols: BMY3, BAM9 | beta-amylase 3 | chr5:6226138-6227999 FORWARD LENGTH=536
AT3G11690	12.7646	6.23236	-1.0343	0.00016477	AT3G11690.1 | Symbols: | unknown protein; FUNCTIONS IN: molecular_function unknown; INVOLVED IN: biological_process unknown; LOCATED IN: chloroplast; EXPRESSED IN: 24 plant structures; EXPRESSED DURING: 15 growth stages; BEST Arabidopsis thaliana protein match is: unknown protein (TAIR:AT5G06380.1); Has 84 Blast hits to 84 proteins in 12 species: Archae - 0; Bacteria - 0; Metazoa - 0; Fungi - 0; …
AT5G67150	14.0403	6.85474	-1.0344	0.00016477	AT5G67150.1 | Symbols: | HXXXD-type acyl-transferase family protein | chr5:26795880-26797226 REVERSE LENGTH=448
AT4G12290	6.65579	3.24758	-1.03525	0.00016477	AT4G12290.1 | Symbols: | Copper amine oxidase family protein | chr4:7304434-7306973 FORWARD LENGTH=741
AT1G75380	519.152	253.237	-1.03567	0.00016477	AT1G75380.1 | Symbols: ATBBD1, BBD1 | bifunctional nuclease in basal defense response 1 | chr1:28281789-28283631 REVERSE LENGTH=325
AT1G34580	2.44943	1.19459	-1.03594	0.00016477	AT1G34580.1 | Symbols: | Major facilitator superfamily protein | chr1:12660631-12663553 FORWARD LENGTH=506
AT1G50270	2.99436	1.45735	-1.0389	0.00016477	AT1G50270.1 | Symbols: | Pentatricopeptide repeat (PPR) superfamily protein | chr1:18622044-18623834 FORWARD LENGTH=596
AT4G04330	7.34118	3.57062	-1.03984	0.00032034	AT4G04330.1 | Symbols: | Chaperonin-like RbcX protein | chr4:2116700-2118563 REVERSE LENGTH=174
AT4G15440	17.5688	8.54412	-1.04001	0.00016477	AT4G15440.1 | Symbols: HPL1, CYP74B2 | hydroperoxide lyase 1 | chr4:8835869-8838462 FORWARD LENGTH=384
AT3G06590	19.2811	9.35317	-1.04366	0.00016477	AT3G06590.1 | Symbols: | basic helix-loop-helix (bHLH) DNA-binding superfamily protein | chr3:2054647-2055312 REVERSE LENGTH=221
AT5G03130	7.02089	3.40442	-1.04425	0.00103922	AT5G03130.1 | Symbols: | unknown protein; Has 1 Blast hits to 1 proteins in 1 species: Archae - 0; Bacteria - 0; Metazoa - 0; Fungi - 0; Plants - 1; Viruses - 0; Other Eukaryotes - 0 (source: NCBI BLink). | chr5:736150-736560 FORWARD LENGTH=81
AT4G29720	23.367	11.3291	-1.04444	0.00016477	AT4G29720.1 | Symbols: ATPAO5, PAO5 | polyamine oxidase 5 | chr4:14553456-14555057 REVERSE LENGTH=533
AT2G01760	11.4641	5.55613	-1.04497	0.00016477	AT2G01760.1 | Symbols: ARR14, RR14 | response regulator 14 | chr2:333041-334514 FORWARD LENGTH=382
AT5G16560	9.74804	4.72353	-1.04525	0.00016477	AT5G16560.1 | Symbols: KAN, KAN1 | Homeodomain-like superfamily protein | chr5:5407365-5411092 REVERSE LENGTH=403
AT3G48390	1.28538	0.622711	-1.04556	0.00016477	AT3G48390.1 | Symbols: | MA3 domain-containing protein | chr3:17921274-17923270 FORWARD LENGTH=633
AT5G05550	14.2313	6.89392	-1.04567	0.00016477	AT5G05550.1 | Symbols: | sequence-specific DNA binding transcription factors | chr5:1639344-1640550 REVERSE LENGTH=246
AT1G12030	4.13605	1.9992	-1.04883	0.00016477	AT1G12030.1 | Symbols: | Protein of unknown function (DUF506) | chr1:4064751-4066319 REVERSE LENGTH=295
AT1G20650	25.5961	12.3722	-1.04883	0.00016477	AT1G20650.1 | Symbols: | Protein kinase superfamily protein | chr1:7158422-7160022 REVERSE LENGTH=381
AT4G00950	15.8884	7.67301	-1.05011	0.00016477	AT4G00950.1 | Symbols: MEE47 | Protein of unknown function (DUF688) | chr4:405984-407087 REVERSE LENGTH=291
[truncated: 526 more rows]

## Sheet: WT_90
DataSet2. PAMP responsive genes at 90 min in Ws
(Genes specifically PAMP responsive meeting our critieria in Ws are highlighed in yellow.)
gen_id	0min	90min	log2(fold_change)	q_value	Gene description
AT5G12030	0.362243	275.333	9.57	0.000208178	AT5G12030.1 | Symbols: AT-HSP17.6A, HSP17.6, HSP17.6A | heat shock protein 17.6A | chr5:3884214-3884684 REVERSE LENGTH=156
AT5G12020	0.177399	94.5374	9.05774	0.00257169	AT5G12020.1 | Symbols: HSP17.6II | 17.6 kDa class II heat shock protein | chr5:3882409-3882876 REVERSE LENGTH=155
AT2G19190	0.808994	342.003	8.72367	0.000106349	AT2G19190.1 | Symbols: FRK1 | FLG22-induced receptor-like kinase 1 | chr2:8326067-8329893 REVERSE LENGTH=876
AT2G43620	3.60497	1509.97	8.71031	0.000106349	AT2G43620.1 | Symbols: | Chitinase family protein | chr2:18093954-18095025 REVERSE LENGTH=283
AT2G17740	1.04491	334.647	8.32312	0.000106349	AT2G17740.1 | Symbols: | Cysteine/Histidine-rich C1 domain family protein | chr2:7707082-7707828 REVERSE LENGTH=248
AT4G11890	0.75012	232.655	8.27685	0.000106349	AT4G11890.1 | Symbols: | Protein kinase superfamily protein | chr4:7148269-7149772 FORWARD LENGTH=351
AT1G72060	1.44834	397.513	8.10046	0.000106349	AT1G72060.1 | Symbols: | serine-type endopeptidase inhibitors | chr1:27118494-27118843 FORWARD LENGTH=81
AT4G23215	1.18017	265.174	7.8118	0.000106349
AT5G48430	1.67642	366.941	7.77402	0.000106349	AT5G48430.1 | Symbols: | Eukaryotic aspartyl protease family protein | chr5:19627892-19629112 REVERSE LENGTH=406
AT2G25470	0.0829119	18.0597	7.76698	0.000106349	AT2G25470.1 | Symbols: AtRLP21, RLP21 | receptor like protein 21 | chr2:10838420-10841881 FORWARD LENGTH=935
AT4G22470	0.510795	97.6774	7.57914	0.000106349	AT4G22470.1 | Symbols: | protease inhibitor/seed storage/lipid transfer protein (LTP) family protein | chr4:11840316-11841443 REVERSE LENGTH=375
AT5G56960	0.188091	31.4833	7.38702	0.000106349	AT5G56960.1 | Symbols: | basic helix-loop-helix (bHLH) DNA-binding family protein | chr5:23038703-23041174 REVERSE LENGTH=466
AT2G24850	0.177132	29.4031	7.375	0.000106349	AT2G24850.1 | Symbols: TAT3, TAT | tyrosine aminotransferase 3 | chr2:10583070-10585152 REVERSE LENGTH=445
AT3G57460	0.939666	152.361	7.34113	0.000106349	AT3G57460.1 | Symbols: | catalytics;metal ion binding | chr3:21263086-21265797 REVERSE LENGTH=356
AT2G26150	0.488959	75.1748	7.26439	0.000106349	AT2G26150.1 | Symbols: ATHSFA2, HSFA2 | heat shock transcription factor A2 | chr2:11135856-11137217 FORWARD LENGTH=345
AT1G07400	0.805043	112.262	7.12359	0.000106349	AT1G07400.1 | Symbols: | HSP20-like chaperones superfamily protein | chr1:2275148-2275621 FORWARD LENGTH=157
AT3G28890	0.0829277	10.1248	6.93182	0.000106349	AT3G28890.2 | Symbols: AtRLP43, RLP43 | receptor like protein 43 | chr3:10896706-10898841 REVERSE LENGTH=711
AT5G36925	4.70736	557.249	6.88726	0.000106349	AT5G36925.1 | Symbols: | unknown protein; BEST Arabidopsis thaliana protein match is: unknown protein (TAIR:AT5G36920.1); Has 9 Blast hits to 9 proteins in 2 species: Archae - 0; Bacteria - 0; Metazoa - 0; Fungi - 0; Plants - 9; Viruses - 0; Other Eukaryotes - 0 (source: NCBI BLink). | chr5:14565963-14566239 REVERSE LENGTH=63
AT5G64120	18.776	2120.42	6.81932	0.000106349	AT5G64120.1 | Symbols: | Peroxidase superfamily protein | chr5:25659551-25660946 REVERSE LENGTH=328
AT1G59950	0.0565132	6.36156	6.81465	0.00460594	AT1G59950.1 | Symbols: | NAD(P)-linked oxidoreductase superfamily protein | chr1:22068033-22070588 REVERSE LENGTH=320
AT2G18660	0.151859	16.5596	6.7688	0.00133839	AT2G18660.1 | Symbols: PNP-A | plant natriuretic peptide A | chr2:8091032-8091644 REVERSE LENGTH=130
AT1G49000	3.25147	354.097	6.76691	0.000106349	AT1G49000.1 | Symbols: | unknown protein; FUNCTIONS IN: molecular_function unknown; INVOLVED IN: biological_process unknown; LOCATED IN: chloroplast; EXPRESSED IN: stem; BEST Arabidopsis thaliana protein match is: unknown protein (TAIR:AT3G18560.1); Has 105 Blast hits to 105 proteins in 13 species: Archae - 0; Bacteria - 0; Metazoa - 0; Fungi - 0; Plants - 105; Viruses - 0; Other Eukaryotes - 0 (…
AT5G64750	0.372906	39.1318	6.71338	0.000106349	AT5G64750.1 | Symbols: ABR1 | Integrase-type DNA-binding superfamily protein | chr5:25891679-25893656 FORWARD LENGTH=391
AT2G36690	1.34446	137.487	6.67612	0.000106349	AT2G36690.1 | Symbols: | 2-oxoglutarate (2OG) and Fe(II)-dependent oxygenase superfamily protein | chr2:15379930-15381987 FORWARD LENGTH=366
AT2G02010	0.837019	85.4905	6.67436	0.000106349	AT2G02010.1 | Symbols: GAD4 | glutamate decarboxylase 4 | chr2:474375-476495 REVERSE LENGTH=493
AT4G35180	1.25637	124.394	6.62951	0.000106349	AT4G35180.1 | Symbols: LHT7 | LYS/HIS transporter 7 | chr4:16738517-16740385 REVERSE LENGTH=478
AT4G03450	0.303903	29.3638	6.59428	0.000106349	AT4G03450.1 | Symbols: | Ankyrin repeat family protein | chr4:1529612-1531736 REVERSE LENGTH=641
AT1G15520	0.40422	38.9783	6.59139	0.000106349	AT1G15520.1 | Symbols: PDR12, ATPDR12, ABCG40, ATABCG40 | pleiotropic drug resistance 12 | chr1:5331993-5338175 REVERSE LENGTH=1423
AT5G52640	6.79585	652.047	6.58418	0.000106349	AT5G52640.1 | Symbols: HSP81-1, ATHS83, HSP81.1, HSP83, ATHSP90.1, AtHsp90-1, HSP90.1 | heat shock protein 90.1 | chr5:21352542-21355147 FORWARD LENGTH=705
AT1G66920	1.04324	94.133	6.49556	0.000106349	AT1G66920.1 | Symbols: | Protein kinase superfamily protein | chr1:24965410-24967432 REVERSE LENGTH=609
AT1G02930	34.7649	2948.25	6.40609	0.000106349	AT1G02930.2 | Symbols: GSTF6 | glutathione S-transferase 6 | chr1:661363-662191 REVERSE LENGTH=208
AT4G12480	3.19621	262.017	6.35715	0.000106349	AT4G12480.1 | Symbols: pEARLI 1 | Bifunctional inhibitor/lipid-transfer protein/seed storage 2S albumin superfamily protein | chr4:7406371-7406877 REVERSE LENGTH=168
AT5G61890	0.122858	9.98238	6.34432	0.000973642	AT5G61890.1 | Symbols: | Integrase-type DNA-binding superfamily protein | chr5:24852639-24853744 REVERSE LENGTH=248
AT1G51820	3.99071	323.689	6.34182	0.000106349	AT1G51820.1 | Symbols: | Leucine-rich repeat protein kinase family protein | chr1:19237407-19241883 REVERSE LENGTH=885
AT1G65486	14.0645	1105.49	6.29648	0.000106349	AT1G65486.2 | Symbols: | unknown protein; FUNCTIONS IN: molecular_function unknown; INVOLVED IN: biological_process unknown; LOCATED IN: chloroplast; BEST Arabidopsis thaliana protein match is: unknown protein (TAIR:AT1G65490.1); Has 16 Blast hits to 16 proteins in 2 species: Archae - 0; Bacteria - 0; Metazoa - 0; Fungi - 0; Plants - 16; Viruses - 0; Other Eukaryotes - 0 (source: NCBI BLink). | c…
AT1G22810	0.255747	19.2935	6.23726	0.00468997	AT1G22810.1 | Symbols: | Integrase-type DNA-binding superfamily protein | chr1:8074535-8074969 REVERSE LENGTH=144
AT1G51800	7.91599	593.514	6.22837	0.000106349	AT1G51800.1 | Symbols: | Leucine-rich repeat protein kinase family protein | chr1:19214203-19217833 FORWARD LENGTH=894
AT1G12940	1.54916	107.366	6.11491	0.000106349	AT1G12940.1 | Symbols: ATNRT2.5, NRT2.5 | nitrate transporter2.5 | chr1:4416405-4418337 FORWARD LENGTH=502
AT1G71390	0.0549132	3.54989	6.01448	0.00460594	AT1G71390.1 | Symbols: AtRLP11, RLP11 | receptor like protein 11 | chr1:26906453-26908807 FORWARD LENGTH=784
AT3G46230	0.510913	32.4464	5.98884	0.00115718	AT3G46230.1 | Symbols: ATHSP17.4, HSP17.4 | heat shock protein 17.4 | chr3:16984263-16984733 REVERSE LENGTH=156
AT1G65390	9.75409	618.494	5.98661	0.000106349	AT1G65390.2 | Symbols: ATPP2-A5, PP2-A5 | phloem protein 2 A5 | chr1:24292566-24294232 FORWARD LENGTH=297
AT1G53540	0.226639	13.8624	5.93464	0.00460594	AT1G53540.1 | Symbols: | HSP20-like chaperones superfamily protein | chr1:19980510-19980983 FORWARD LENGTH=157
AT1G02920	29.2577	1693.13	5.85473	0.000106349	AT1G02920.1 | Symbols: ATGSTF7, GST11, ATGSTF8, GSTF7, ATGST11 | glutathione S-transferase 7 | chr1:658886-659705 REVERSE LENGTH=209
AT4G23220	0.892194	51.5309	5.85194	0.000106349	AT4G23220.1 | Symbols: CRK14 | cysteine-rich RLK (RECEPTOR-like protein kinase) 14 | chr4:12154091-12157091 REVERSE LENGTH=728
AT2G32680	0.181048	10.2829	5.82773	0.000106349	AT2G32680.1 | Symbols: AtRLP23, RLP23 | receptor like protein 23 | chr2:13859942-13862614 REVERSE LENGTH=890
AT2G38870	22.6763	1262.87	5.79937	0.000106349	AT2G38870.1 | Symbols: | Serine protease inhibitor, potato inhibitor I-type family protein | chr2:16236546-16237050 REVERSE LENGTH=70
AT1G19380	13.5151	751.978	5.79805	0.000106349	AT1G19380.1 | Symbols: | Protein of unknown function (DUF1195) | chr1:6698129-6698662 FORWARD LENGTH=147
AT2G39200	6.58313	360.09	5.77344	0.000106349	AT2G39200.1 | Symbols: MLO12, ATMLO12 | Seven transmembrane MLO family protein | chr2:16356255-16359797 REVERSE LENGTH=576
AT5G44568	8.88796	480.89	5.75771	0.000106349	AT5G44568.1 | Symbols: | unknown protein; FUNCTIONS IN: molecular_function unknown; INVOLVED IN: biological_process unknown; LOCATED IN: endomembrane system; Has 19 Blast hits to 19 proteins in 2 species: Archae - 0; Bacteria - 0; Metazoa - 0; Fungi - 0; Plants - 19; Viruses - 0; Other Eukaryotes - 0 (source: NCBI BLink). | chr5:17961379-17962146 REVERSE LENGTH=75
AT2G29500	3.11905	162.998	5.7076	0.000106349	AT2G29500.1 | Symbols: | HSP20-like chaperones superfamily protein | chr2:12633279-12633740 REVERSE LENGTH=153
AT4G03460	1.29857	64.4172	5.63245	0.000106349	AT4G03460.1 | Symbols: | Ankyrin repeat family protein | chr4:1536404-1540111 REVERSE LENGTH=677
AT4G26200	2.24809	108.006	5.58626	0.000106349	AT4G26200.1 | Symbols: ACS7, ATACS7 | 1-amino-cyclopropane-1-carboxylate synthase 7 | chr4:13275307-13276946 FORWARD LENGTH=447
AT3G22060	31.6833	1415.1	5.48104	0.000106349	AT3G22060.1 | Symbols: | Receptor-like protein kinase-related family protein | chr3:7771065-7772137 FORWARD LENGTH=252
AT2G02000	0.084779	3.76352	5.47223	0.000208178	AT2G02000.1 | Symbols: GAD3 | glutamate decarboxylase 3 | chr2:469505-471997 REVERSE LENGTH=500
AT4G37370	0.826737	36.3482	5.45831	0.000106349	AT4G37370.1 | Symbols: CYP81D8 | cytochrome P450, family 81, subfamily D, polypeptide 8 | chr4:17569971-17571678 REVERSE LENGTH=497
AT4G23230	0.560902	24.057	5.42256	0.000106349	AT4G23230.1 | Symbols: CRK15 | cysteine-rich RLK (RECEPTOR-like protein kinase) 15 | chr4:12157827-12159919 REVERSE LENGTH=507
AT1G16150	1.83469	77.6546	5.40346	0.000106349	AT1G16150.1 | Symbols: WAKL4 | wall associated kinase-like 4 | chr1:5532415-5534877 FORWARD LENGTH=779
AT1G05675	1.73526	73.3973	5.40251	0.000106349	AT1G05675.1 | Symbols: | UDP-Glycosyltransferase superfamily protein | chr1:1701213-1702715 REVERSE LENGTH=453
AT4G18540	0.188787	7.82674	5.37358	0.000106349	AT4G18540.1 | Symbols: | unknown protein; Has 209 Blast hits to 205 proteins in 54 species: Archae - 0; Bacteria - 17; Metazoa - 2; Fungi - 150; Plants - 40; Viruses - 0; Other Eukaryotes - 0 (source: NCBI BLink). | chr4:10221203-10223028 REVERSE LENGTH=520
AT5G52700	0.173773	7.07039	5.34652	0.000208178	AT5G52700.1 | Symbols: | Copper transport protein family | chr5:21372820-21374195 FORWARD LENGTH=370
AT4G36670	7.26533	290.413	5.32093	0.000106349	AT4G36670.1 | Symbols: | Major facilitator superfamily protein | chr4:17287680-17289483 REVERSE LENGTH=493
AT1G59865	0.339686	13.1221	5.27166	0.000106349	AT1G59865.1 | Symbols: | unknown protein; Has 35333 Blast hits to 34131 proteins in 2444 species: Archae - 798; Bacteria - 22429; Metazoa - 974; Fungi - 991; Plants - 531; Viruses - 0; Other Eukaryotes - 9610 (source: NCBI BLink). | chr1:22032323-22033297 REVERSE LENGTH=175
AT1G30720	4.78112	182.695	5.25594	0.000106349	AT1G30720.1 | Symbols: | FAD-binding Berberine family protein | chr1:10898197-10899780 FORWARD LENGTH=527
AT4G05145	0.184402	6.90972	5.2277	0.000973642
AT1G07160	0.249329	9.30799	5.22235	0.000106349	AT1G07160.1 | Symbols: | Protein phosphatase 2C family protein | chr1:2198155-2199678 REVERSE LENGTH=380
AT3G12580	22.6208	830.124	5.19761	0.000106349	AT3G12580.1 | Symbols: HSP70, ATHSP70 | heat shock protein 70 | chr3:3991487-3993689 REVERSE LENGTH=650
AT1G19320	0.210775	7.68281	5.18786	0.000208178	AT1G19320.1 | Symbols: | Pathogenesis-related thaumatin superfamily protein | chr1:6679327-6680178 FORWARD LENGTH=247
AT1G26420	1.47083	53.5458	5.18607	0.000106349	AT1G26420.1 | Symbols: | FAD-binding Berberine family protein | chr1:9141715-9143304 REVERSE LENGTH=529
AT1G67980	0.212021	7.57076	5.15816	0.000106349	AT1G67980.1 | Symbols: CCOAMT | caffeoyl-CoA 3-O-methyltransferase | chr1:25487724-25488934 FORWARD LENGTH=232
AT4G11000	0.543046	19.3433	5.15462	0.000106349	AT4G11000.1 | Symbols: | Ankyrin repeat family protein | chr4:6731020-6732464 FORWARD LENGTH=406
AT3G04300	1.43439	50.3118	5.13239	0.000106349	AT3G04300.1 | Symbols: | RmlC-like cupins superfamily protein | chr3:1140318-1140723 FORWARD LENGTH=96
AT4G01250	5.18257	181.64	5.13127	0.000106349	AT4G01250.1 | Symbols: WRKY22, AtWRKY22 | WRKY family transcription factor | chr4:522839-524129 REVERSE LENGTH=298
AT1G22400	5.51586	191.884	5.1205	0.000106349	AT1G22400.1 | Symbols: UGT85A1, ATUGT85A1 | UDP-Glycosyltransferase superfamily protein | chr1:7903851-7906607 REVERSE LENGTH=489
AT5G27060	0.0916218	3.17953	5.11698	0.000106349	AT5G27060.1 | Symbols: AtRLP53, RLP53 | receptor like protein 53 | chr5:9522534-9525407 REVERSE LENGTH=957
AT2G44370	11.2501	377.938	5.07013	0.000106349	AT2G44370.1 | Symbols: | Cysteine/Histidine-rich C1 domain family protein | chr2:18322102-18322854 REVERSE LENGTH=250
AT5G48570	4.47123	149.481	5.06315	0.000106349	AT5G48570.1 | Symbols: ROF2, ATFKBP65, FKBP65 | FKBP-type peptidyl-prolyl cis-trans isomerase family protein | chr5:19690746-19693656 REVERSE LENGTH=578
AT4G21680	0.203475	6.76587	5.05535	0.000106349	AT4G21680.1 | Symbols: NRT1.8 | NITRATE TRANSPORTER 1.8 | chr4:11517540-11519576 REVERSE LENGTH=589
AT1G51270	0.0726669	2.40616	5.04929	0.000208178	AT1G51270.3 | Symbols: | structural molecules;transmembrane receptors;structural molecules | chr1:19007577-19011225 FORWARD LENGTH=637
AT4G37780	0.1871	6.18228	5.04625	0.000106349	AT4G37780.1 | Symbols: MYB87, ATMYB87 | myb domain protein 87 | chr4:17758404-17759526 REVERSE LENGTH=305
AT1G36600	0.0255994	0.844461	5.04385	0.00460594
AT3G26830	2.00537	65.6757	5.03342	0.000106349	AT3G26830.1 | Symbols: PAD3, CYP71B15 | Cytochrome P450 superfamily protein | chr3:9887990-9889560 FORWARD LENGTH=490
AT1G51620	2.79734	91.509	5.03178	0.000106349	AT1G51620.1 | Symbols: | Protein kinase superfamily protein | chr1:19140536-19141638 FORWARD LENGTH=262
AT1G65500	5.30778	173.037	5.02683	0.000106349	AT1G65500.1 | Symbols: | unknown protein; FUNCTIONS IN: molecular_function unknown; INVOLVED IN: biological_process unknown; LOCATED IN: endomembrane system; EXPRESSED IN: 14 plant structures; EXPRESSED DURING: 9 growth stages; BEST Arabidopsis thaliana protein match is: unknown protein (TAIR:AT1G65486.1); Has 23 Blast hits to 23 proteins in 2 species: Archae - 0; Bacteria - 0; Metazoa - 0; Fungi…
AT4G25110	4.00001	128.75	5.00842	0.000106349	AT4G25110.1 | Symbols: AtMC2, MC2 | metacaspase 2 | chr4:12887738-12889953 REVERSE LENGTH=418
AT1G52200	46.8656	1503.02	5.00319	0.000106349	AT1G52200.1 | Symbols: | PLAC8 family protein | chr1:19442271-19443407 REVERSE LENGTH=190
AT3G21780	1.06652	34.0146	4.99517	0.000106349	AT3G21780.1 | Symbols: UGT71B6 | UDP-glucosyl transferase 71B6 | chr3:7675051-7676490 REVERSE LENGTH=479
AT5G44910	3.29418	105.027	4.99469	0.000106349	AT5G44910.1 | Symbols: | Toll-Interleukin-Resistance (TIR) domain family protein | chr5:18137354-18138235 FORWARD LENGTH=241
AT5G20230	8.42268	266.989	4.98636	0.000106349	AT5G20230.1 | Symbols: ATBCB, BCB, SAG14 | blue-copper-binding protein | chr5:6826626-6827408 FORWARD LENGTH=196
AT2G27690	1.48882	47.1474	4.98493	0.000106349	AT2G27690.1 | Symbols: CYP94C1 | cytochrome P450, family 94, subfamily C, polypeptide 1 | chr2:11809373-11810860 FORWARD LENGTH=495
AT1G56060	1.34127	41.81	4.96217	0.000106349	AT1G56060.1 | Symbols: | unknown protein; BEST Arabidopsis thaliana protein match is: unknown protein (TAIR:AT2G32210.1); Has 180 Blast hits to 180 proteins in 22 species: Archae - 0; Bacteria - 0; Metazoa - 0; Fungi - 10; Plants - 170; Viruses - 0; Other Eukaryotes - 0 (source: NCBI BLink). | chr1:20966737-20967133 REVERSE LENGTH=71
AT1G36622	9.83296	303.846	4.94957	0.000106349	AT1G36622.1 | Symbols: | unknown protein; LOCATED IN: endomembrane system; BEST Arabidopsis thaliana protein match is: unknown protein (TAIR:AT1G36640.1); Has 12 Blast hits to 12 proteins in 2 species: Archae - 0; Bacteria - 0; Metazoa - 0; Fungi - 0; Plants - 12; Viruses - 0; Other Eukaryotes - 0 (source: NCBI BLink). | chr1:13836417-13836925 REVERSE LENGTH=74
AT4G01700	32.8906	1013.29	4.94522	0.000106349	AT4G01700.1 | Symbols: | Chitinase family protein | chr4:732413-733487 REVERSE LENGTH=280
AT1G59860	4.29502	131.913	4.94078	0.000106349	AT1G59860.1 | Symbols: | HSP20-like chaperones superfamily protein | chr1:22031474-22031941 FORWARD LENGTH=155
AT5G43290	0.752018	23.0328	4.93678	0.000106349	AT5G43290.1 | Symbols: WRKY49, ATWRKY49 | WRKY DNA-binding protein 49 | chr5:17371987-17373083 REVERSE LENGTH=274
AT2G39518	8.57857	256.247	4.90066	0.000106349	AT2G39518.1 | Symbols: | Uncharacterised protein family (UPF0497) | chr2:16496029-16496937 REVERSE LENGTH=174
AT1G64160	0.614238	18.2176	4.89039	0.000106349	AT1G64160.1 | Symbols: | Disease resistance-responsive (dirigent-like protein) family protein | chr1:23814063-23814611 FORWARD LENGTH=182
AT1G74310	4.61146	136.122	4.88353	0.000106349	AT1G74310.1 | Symbols: ATHSP101, HSP101, HOT1 | heat shock protein 101 | chr1:27936715-27939862 REVERSE LENGTH=911
AT3G15518	3.79041	111.565	4.87939	0.000106349	AT3G15518.1 | Symbols: | unknown protein; FUNCTIONS IN: molecular_function unknown; INVOLVED IN: biological_process unknown; LOCATED IN: cellular_component unknown; Has 30201 Blast hits to 17322 proteins in 780 species: Archae - 12; Bacteria - 1396; Metazoa - 17338; Fungi - 3422; Plants - 5037; Viruses - 0; Other Eukaryotes - 2996 (source: NCBI BLink). | chr3:5249221-5249541 FORWARD LENGTH=106
AT5G01540	2.7224	79.8727	4.87475	0.000106349	AT5G01540.1 | Symbols: LECRKA4.1 | lectin receptor kinase a4.1 | chr5:211285-213333 REVERSE LENGTH=682
AT3G47380	1.91218	56.0696	4.87393	0.000106349	AT3G47380.1 | Symbols: | Plant invertase/pectin methylesterase inhibitor superfamily protein | chr3:17457795-17458403 FORWARD LENGTH=202
AT4G21120	1.79388	52.1782	4.86229	0.000106349	AT4G21120.1 | Symbols: AAT1, CAT1 | amino acid transporter 1 | chr4:11270318-11273775 FORWARD LENGTH=594
AT1G54050	1.52414	44.1142	4.85517	0.000106349	AT1G54050.1 | Symbols: | HSP20-like chaperones superfamily protein | chr1:20179558-20180122 REVERSE LENGTH=155
AT1G26380	3.00414	86.9239	4.85473	0.000106349	AT1G26380.1 | Symbols: | FAD-binding Berberine family protein | chr1:9126901-9128508 REVERSE LENGTH=535
AT4G25350	1.78289	51.4752	4.85159	0.000106349	AT4G25350.1 | Symbols: SHB1 | EXS (ERD1/XPR1/SYG1) family protein | chr4:12963382-12966448 REVERSE LENGTH=745
AT1G79680	0.178852	5.15811	4.85	0.000106349	AT1G79680.1 | Symbols: WAKL10, ATWAKL10 | WALL ASSOCIATED KINASE (WAK)-LIKE 10 | chr1:29980188-29982749 REVERSE LENGTH=769
AT5G25450	2.05961	57.9956	4.8155	0.000106349	AT5G25450.1 | Symbols: | Cytochrome bd ubiquinol oxidase, 14kDa subunit | chr5:8857036-8857849 FORWARD LENGTH=122
AT2G29720	4.67692	127.858	4.77284	0.000106349	AT2G29720.1 | Symbols: CTF2B | FAD/NAD(P)-binding oxidoreductase family protein | chr2:12700592-12702289 REVERSE LENGTH=427
AT5G55090	1.74543	47.5077	4.76651	0.000106349	AT5G55090.1 | Symbols: MAPKKK15 | mitogen-activated protein kinase kinase kinase 15 | chr5:22356852-22358198 REVERSE LENGTH=448
AT1G02440	2.21914	60.2504	4.7629	0.000106349	AT1G02440.1 | Symbols: ATARFD1A, ARFD1A | ADP-ribosylation factor D1A | chr1:496586-497479 REVERSE LENGTH=190
AT3G09520	1.60829	42.956	4.73926	0.000106349	AT3G09520.1 | Symbols: ATEXO70H4, EXO70H4 | exocyst subunit exo70 family protein H4 | chr3:2923743-2925629 FORWARD LENGTH=628
AT5G39245	0.102773	2.69695	4.7138	0.000106349
AT5G42830	5.96065	155.304	4.70348	0.000106349	AT5G42830.1 | Symbols: | HXXXD-type acyl-transferase family protein | chr5:17176384-17177906 FORWARD LENGTH=450
AT3G15356	87.1666	2263.65	4.69873	0.000106349	AT3G15356.1 | Symbols: | Legume lectin family protein | chr3:5174603-5175418 REVERSE LENGTH=271
AT1G69930	0.195658	5.07548	4.69714	0.000208178	AT1G69930.1 | Symbols: ATGSTU11, GSTU11 | glutathione S-transferase TAU 11 | chr1:26337735-26338690 REVERSE LENGTH=234
AT5G44575	16.1257	414.824	4.68506	0.000106349	AT5G44575.1 | Symbols: | unknown protein; FUNCTIONS IN: molecular_function unknown; INVOLVED IN: biological_process unknown; LOCATED IN: endomembrane system; Has 7 Blast hits to 7 proteins in 2 species: Archae - 0; Bacteria - 0; Metazoa - 0; Fungi - 0; Plants - 7; Viruses - 0; Other Eukaryotes - 0 (source: NCBI BLink). | chr5:17973875-17974782 FORWARD LENGTH=72
AT5G61160	2.69721	68.9074	4.67512	0.000106349	AT5G61160.1 | Symbols: AACT1 | anthocyanin 5-aromatic acyltransferase 1 | chr5:24608781-24610139 FORWARD LENGTH=452
AT1G51790	4.53469	115.285	4.66805	0.000106349	AT1G51790.1 | Symbols: | Leucine-rich repeat protein kinase family protein | chr1:19206858-19210574 REVERSE LENGTH=882
AT5G65600	0.415496	10.4964	4.65891	0.000106349	AT5G65600.1 | Symbols: | Concanavalin A-like lectin protein kinase family protein | chr5:26216126-26218153 REVERSE LENGTH=675
AT4G14365	11.501	286.651	4.63947	0.000106349	AT4G14365.1 | Symbols: XBAT34 | XB3 ortholog 4 in Arabidopsis thaliana | chr4:8271660-8273685 REVERSE LENGTH=376
AT3G50480	0.275602	6.86457	4.63851	0.000106349	AT3G50480.1 | Symbols: HR4 | homolog of RPW8 4 | chr3:18733287-18734180 FORWARD LENGTH=200
AT2G27660	7.80673	193.09	4.62841	0.000106349	AT2G27660.1 | Symbols: | Cysteine/Histidine-rich C1 domain family protein | chr2:11798694-11800850 REVERSE LENGTH=718
AT1G51850	10.1529	249.039	4.61642	0.000106349	AT1G51850.1 | Symbols: | Leucine-rich repeat protein kinase family protein | chr1:19252964-19256783 REVERSE LENGTH=865
AT3G54150	2.91935	70.5989	4.59592	0.000106349	AT3G54150.1 | Symbols: | S-adenosyl-L-methionine-dependent methyltransferases superfamily protein | chr3:20050802-20052742 REVERSE LENGTH=323
AT3G21351	3.23358	77.7442	4.58753	0.000106349	AT3G21351.1 | Symbols: | unknown protein; LOCATED IN: endomembrane system; BEST Arabidopsis thaliana protein match is: unknown protein (TAIR:AT3G21352.1). | chr3:7518984-7519300 FORWARD LENGTH=72
AT2G36210	0.98031	23.5633	4.58716	0.000106349	AT2G36210.1 | Symbols: | SAUR-like auxin-responsive protein family | chr2:15186326-15186733 REVERSE LENGTH=135
AT3G16530	86.2495	2064.87	4.58139	0.000106349	AT3G16530.1 | Symbols: | Legume lectin family protein | chr3:5624586-5625416 REVERSE LENGTH=276
AT1G32910	0.0723138	1.68716	4.54418	0.000405807	AT1G32910.1 | Symbols: | HXXXD-type acyl-transferase family protein | chr1:11925426-11926908 FORWARD LENGTH=464
AT2G22880	13.2602	306.489	4.53066	0.000106349	AT2G22880.1 | Symbols: | VQ motif-containing protein | chr2:9741119-9741463 REVERSE LENGTH=114
AT1G65845	76.4689	1750.28	4.51657	0.000106349	AT1G65845.1 | Symbols: | unknown protein; FUNCTIONS IN: molecular_function unknown; INVOLVED IN: biological_process unknown; LOCATED IN: endomembrane system; Has 9 Blast hits to 9 proteins in 2 species: Archae - 0; Bacteria - 0; Metazoa - 0; Fungi - 0; Plants - 9; Viruses - 0; Other Eukaryotes - 0 (source: NCBI BLink). | chr1:24493332-24493782 REVERSE LENGTH=104
AT1G61380	7.33614	167.705	4.51476	0.000106349	AT1G61380.1 | Symbols: SD1-29 | S-domain-1 29 | chr1:22646277-22649401 REVERSE LENGTH=805
AT1G69920	0.512503	11.6501	4.50664	0.000106349	AT1G69920.1 | Symbols: ATGSTU12, GSTU12 | glutathione S-transferase TAU 12 | chr1:26334395-26335537 REVERSE LENGTH=254
AT3G11010	0.0734888	1.65949	4.49707	0.000106349	AT3G11010.1 | Symbols: AtRLP34, RLP34 | receptor like protein 34 | chr3:3450988-3453672 REVERSE LENGTH=894
AT4G23190	6.7509	150.542	4.47894	0.000106349	AT4G23190.1 | Symbols: CRK11, AT-RLK3 | cysteine-rich RLK (RECEPTOR-like protein kinase) 11 | chr4:12141197-12143710 REVERSE LENGTH=667
AT4G23130	2.635	58.4892	4.4723	0.000106349	AT4G23130.2 | Symbols: CRK5, RLK6 | cysteine-rich RLK (RECEPTOR-like protein kinase) 5 | chr4:12117688-12120134 REVERSE LENGTH=663
AT3G26210	9.45657	202.762	4.42232	0.000106349	AT3G26210.1 | Symbols: CYP71B23 | cytochrome P450, family 71, subfamily B, polypeptide 23 | chr3:9593329-9595202 REVERSE LENGTH=501
AT4G23030	0.852986	18.1924	4.41467	0.000106349	AT4G23030.1 | Symbols: | MATE efflux family protein | chr4:12072857-12074365 FORWARD LENGTH=502
AT4G15233	5.39333	113.714	4.39809	0.000106349	AT4G15233.1 | Symbols: | ABC-2 and Plant PDR ABC-type transporter family protein | chr4:8688322-8694432 FORWARD LENGTH=1311
AT4G23200	1.9355	40.7143	4.39476	0.000106349	AT4G23200.1 | Symbols: CRK12 | cysteine-rich RLK (RECEPTOR-like protein kinase) 12 | chr4:12145380-12147934 REVERSE LENGTH=648
AT3G32090	0.128594	2.69134	4.38743	0.00460594	AT3G32090.1 | Symbols: | WRKY family transcription factor | chr3:13078956-13079921 FORWARD LENGTH=182
AT3G09350	7.77634	161.953	4.38034	0.000106349	AT3G09350.1 | Symbols: Fes1A | Fes1A | chr3:2871216-2873109 FORWARD LENGTH=363
AT3G49540	0.0742276	1.531	4.36637	0.00460594	AT3G49540.1 | Symbols: | unknown protein; FUNCTIONS IN: molecular_function unknown; INVOLVED IN: N-terminal protein myristoylation; LOCATED IN: cellular_component unknown; Has 9244 Blast hits to 5308 proteins in 962 species: Archae - 18; Bacteria - 2665; Metazoa - 1953; Fungi - 964; Plants - 333; Viruses - 74; Other Eukaryotes - 3237 (source: NCBI BLink). | chr3:18365800-18366403 FORWARD LENGTH=1…
AT3G51660	10.3223	212.787	4.36558	0.000106349	AT3G51660.1 | Symbols: | Tautomerase/MIF superfamily protein | chr3:19164229-19165076 REVERSE LENGTH=112
AT5G05190	4.34943	89.1897	4.35798	0.000106349	AT5G05190.1 | Symbols: | Protein of unknown function (DUF3133) | chr5:1541853-1543875 FORWARD LENGTH=615
AT4G15236	1.39727	28.3554	4.34295	0.000106349	AT4G15236.1 | Symbols: | ABC-2 and Plant PDR ABC-type transporter family protein | chr4:8696683-8702727 FORWARD LENGTH=1388
AT3G23250	1.40229	28.3537	4.33768	0.000106349	AT3G23250.2 | Symbols: MYB15, ATY19, ATMYB15 | myb domain protein 15 | chr3:8309742-8310624 FORWARD LENGTH=228
AT4G04490	0.891687	17.9828	4.33394	0.000106349	AT4G04490.1 | Symbols: CRK36 | cysteine-rich RLK (RECEPTOR-like protein kinase) 36 | chr4:2231957-2234638 REVERSE LENGTH=658
AT1G50090	1.89643	37.9238	4.32175	0.000106349	AT1G50090.1 | Symbols: | D-aminoacid aminotransferase-like PLP-dependent enzymes superfamily protein | chr1:18554641-18556794 REVERSE LENGTH=367
AT2G44390	0.665214	13.2583	4.31694	0.000106349	AT2G44390.1 | Symbols: | Cysteine/Histidine-rich C1 domain family protein | chr2:18325811-18326551 REVERSE LENGTH=209
AT1G56240	3.97744	77.7525	4.28898	0.000106349	AT1G56240.1 | Symbols: AtPP2-B13, PP2-B13 | phloem protein 2-B13 | chr1:21056351-21057409 REVERSE LENGTH=284
AT2G44380	8.28671	161.149	4.28145	0.000106349	AT2G44380.1 | Symbols: | Cysteine/Histidine-rich C1 domain family protein | chr2:18323590-18324333 REVERSE LENGTH=247
AT4G02380	78.9641	1524.08	4.27059	0.000106349	AT4G02380.2 | Symbols: SAG21 | senescence-associated gene 21 | chr4:1046414-1046746 REVERSE LENGTH=78
AT3G51340	1.25129	23.8647	4.25339	0.000106349	AT3G51340.1 | Symbols: | Eukaryotic aspartyl protease family protein | chr3:19057013-19059788 REVERSE LENGTH=530
AT1G52130	1.9914	37.5409	4.23661	0.000106349	AT1G52130.1 | Symbols: | Mannose-binding lectin superfamily protein | chr1:19400619-19402363 REVERSE LENGTH=483
AT3G26230	0.954915	17.7746	4.2183	0.000106349	AT3G26230.1 | Symbols: CYP71B24 | cytochrome P450, family 71, subfamily B, polypeptide 24 | chr3:9598200-9599892 REVERSE LENGTH=498
AT5G52720	1.02532	19.0627	4.21662	0.000106349	AT5G52720.1 | Symbols: | Copper transport protein family | chr5:21378914-21379543 FORWARD LENGTH=111
AT1G56250	2.14571	39.6393	4.2074	0.000106349	AT1G56250.1 | Symbols: AtPP2-B14, PP2-B14 | phloem protein 2-B14 | chr1:21061746-21062844 REVERSE LENGTH=282
AT5G54165	1.2833	23.6154	4.2018	0.00282899	AT5G54165.1 | Symbols: | unknown protein; FUNCTIONS IN: molecular_function unknown; INVOLVED IN: biological_process unknown; LOCATED IN: cellular_component unknown; Has 30201 Blast hits to 17322 proteins in 780 species: Archae - 12; Bacteria - 1396; Metazoa - 17338; Fungi - 3422; Plants - 5037; Viruses - 0; Other Eukaryotes - 2996 (source: NCBI BLink). | chr5:21984620-21984868 FORWARD LENGTH=82
AT2G14670	0.0759917	1.39826	4.20165	0.00460594	AT2G14670.1 | Symbols: ATSUC8, SUC8 | sucrose-proton symporter 8 | chr2:6274606-6276317 REVERSE LENGTH=492
AT2G29460	2.23135	41.0129	4.20009	0.000106349	AT2G29460.1 | Symbols: ATGSTU4, GST22, GSTU4 | glutathione S-transferase tau 4 | chr2:12626689-12627600 REVERSE LENGTH=224
AT5G59790	4.96801	90.7278	4.19081	0.000106349	AT5G59790.1 | Symbols: | Domain of unknown function (DUF966) | chr5:24090950-24092804 FORWARD LENGTH=423
AT3G55150	3.51383	64.103	4.18928	0.000106349	AT3G55150.1 | Symbols: ATEXO70H1, EXO70H1 | exocyst subunit exo70 family protein H1 | chr3:20440655-20442565 REVERSE LENGTH=636
AT1G10417	0.618576	11.1081	4.16652	0.000106349	AT1G10417.1 | Symbols: | Encodes protein with unknown function whose expression is repressed by inoculation with Agrobacterium tumerifaciens. | chr1:3424616-3427457 REVERSE LENGTH=431
AT1G71520	0.640297	11.4832	4.16464	0.000106349	AT1G71520.1 | Symbols: | Integrase-type DNA-binding superfamily protein | chr1:26938612-26939043 FORWARD LENGTH=143
AT5G26340	9.47634	167.265	4.14166	0.000106349	AT5G26340.1 | Symbols: MSS1, STP13, ATSTP13 | Major facilitator superfamily protein | chr5:9243851-9246994 REVERSE LENGTH=526
AT5G55050	11.0972	193.755	4.12597	0.000106349	AT5G55050.1 | Symbols: | GDSL-like Lipase/Acylhydrolase superfamily protein | chr5:22337745-22339741 FORWARD LENGTH=376
AT1G09080	0.202383	3.5117	4.11701	0.000106349	AT1G09080.1 | Symbols: BIP3 | Heat shock protein 70 (Hsp 70) family protein | chr1:2929268-2931804 REVERSE LENGTH=675
AT3G05660	3.15739	54.6837	4.1143	0.000106349	AT3G05660.1 | Symbols: AtRLP33, RLP33 | receptor like protein 33 | chr3:1649258-1652001 REVERSE LENGTH=875
AT2G39210	19.3022	334.11	4.11349	0.000106349	AT2G39210.1 | Symbols: | Major facilitator superfamily protein | chr2:16366287-16368231 REVERSE LENGTH=601
AT5G37490	0.16814	2.88564	4.10116	0.000106349	AT5G37490.1 | Symbols: | ARM repeat superfamily protein | chr5:14887744-14889051 FORWARD LENGTH=435
AT5G51440	4.99112	85.6308	4.10069	0.000106349	AT5G51440.1 | Symbols: | HSP20-like chaperones superfamily protein | chr5:20891242-20892013 FORWARD LENGTH=210
AT1G53080	1.87374	31.6769	4.07943	0.000106349	AT1G53080.1 | Symbols: | Legume lectin family protein | chr1:19781368-19782219 FORWARD LENGTH=283
AT3G52450	8.99227	151.647	4.07589	0.000106349	AT3G52450.1 | Symbols: PUB22 | plant U-box 22 | chr3:19440943-19442250 REVERSE LENGTH=435
AT5G25440	11.6166	193.817	4.06043	0.000106349	AT5G25440.1 | Symbols: | Protein kinase superfamily protein | chr5:8854975-8856722 REVERSE LENGTH=313
AT4G23810	5.03006	83.7068	4.0567	0.000106349	AT4G23810.1 | Symbols: WRKY53, ATWRKY53 | WRKY family transcription factor | chr4:12392666-12393739 REVERSE LENGTH=324
AT1G10340	4.10176	66.7402	4.02424	0.000106349	AT1G10340.1 | Symbols: | Ankyrin repeat family protein | chr1:3390475-3392481 REVERSE LENGTH=578
AT1G80840	6.85003	110.987	4.01813	0.000106349	AT1G80840.1 | Symbols: WRKY40, ATWRKY40 | WRKY DNA-binding protein 40 | chr1:30383834-30385356 FORWARD LENGTH=302
AT4G23260	7.18335	114.038	3.98872	0.000106349	AT4G23260.2 | Symbols: CRK18 | cysteine-rich RLK (RECEPTOR-like protein kinase) 18 | chr4:12167528-12170055 REVERSE LENGTH=648
AT3G48640	2.54054	40.1194	3.9811	0.000106349	AT3G48640.1 | Symbols: | unknown protein; FUNCTIONS IN: molecular_function unknown; INVOLVED IN: biological_process unknown; LOCATED IN: endomembrane system; EXPRESSED IN: 10 plant structures; EXPRESSED DURING: 10 growth stages; CONTAINS InterPro DOMAIN/s: Protein of unknown function DUF677 (InterPro:IPR007749); BEST Arabidopsis thaliana protein match is: Protein of unknown function (DUF677) (TAI…
AT4G22020	0.0853447	1.33863	3.97131	0.000208178
AT1G29715	0.191087	2.99429	3.96991	0.000106349
[truncated: 4,331 more rows]

## Sheet: mkp1_30
DataSet3. PAMP responsive genes at 30 min in mkp1
[truncated: 2,559 more rows]

## Sheet: mkp1_90
DataSet4. PAMP responsive genes at 90 min in mkp1
[truncated: 5,636 more rows]
