# Supplementary material for: Genetic dissection of Arabidopsis MAP kinase phosphatase 1-dependent PAMP-induced transcriptional responses
Source: J Exp Bot. 2017 Oct 13;68(18):5207–20. doi: 10.1093/jxb/erx335 (PMC5853853; doi:10.1093/jxb/erx335)
Supplement: Supplementary table S6 [file erx335_suppl_supplementary_table_s6.xlsx]

## Sheet: 0min-MPK6 Dependent
DataSet1. Gene list of MKP1-dependent and MPK6-dependent transcripts at 0min
gene_id	gene	Ws	mkp1	log2(fold_change)	q_value	Ws	mkp1 mpk6	log2(fold_change)	q_value	mkp1	mkp1 mpk6	log2(fold_change)	q_value	Gene_Model_Name	Gene_Model_Description	Gene_Model_Type	Primary_Gene_Symbol	All_Gene_Symbols
AT3G60120	BGLU27	0.0325417	0.840072	4.69015	0.00361665	0.0322195	0.191853	2.574	1	0.848204	0.195673	-2.11597	0.00731485	AT3G60120.1	beta glucosidase 27 (BGLU27); FUNCTIONS IN: cation binding, hydrolase activity, hydrolyzing O-glycosyl compounds, catalytic activity; INVOLVED IN: carbohydrate metabolic process; LOCATED IN: cellular_component unknown; EXPRESSED IN: stem, hypocotyl, sepal, stamen; EXPRESSED DURING: 4 anthesis; CONTAINS InterPro DOMAIN/s: Glycoside hydrolase, family 1 (InterPro:IPR001360), Glycoside hydrolase, fam…	protein_coding	BETA GLUCOSIDASE 27 (BGLU27)	BETA GLUCOSIDASE 27 (BGLU27)
AT5G37970	AT5G37970	0.162188	2.09325	3.69	1.25e-05	0.160592	0.439619	1.45286	0.48255	2.11353	0.448342	-2.23699	0.00016065	AT5G37970.1	S-adenosyl-L-methionine-dependent methyltransferases superfamily protein; FUNCTIONS IN: S-adenosylmethionine-dependent methyltransferase activity, methyltransferase activity; INVOLVED IN: biological_process unknown; EXPRESSED IN: 6 plant structures; EXPRESSED DURING: M germinated pollen stage, 4 anthesis, petal differentiation and expansion stage; CONTAINS InterPro DOMAIN/s: SAM dependent carboxy…	protein_coding
AT1G32350	AOX1D	0.563469	5.08394	3.17354	1.79e-14	0.557914	1.30453	1.22542	0.0697052	5.1333	1.33021	-1.94823	1.3e-10	AT1G32350.1	alternative oxidase 1D (AOX1D); FUNCTIONS IN: alternative oxidase activity; INVOLVED IN: oxidation reduction, response to cyclopentenone; LOCATED IN: mitochondrial envelope, mitochondrion; EXPRESSED IN: stem, sepal, leaf, stamen; EXPRESSED DURING: LP.04 four leaves visible, 4 anthesis, petal differentiation and expansion stage; CONTAINS InterPro DOMAIN/s: Alternative oxidase (InterPro:IPR002680);…	protein_coding	ALTERNATIVE OXIDASE 1D (AOX1D)	ALTERNATIVE OXIDASE 1D (AOX1D)
AT5G38910	AT5G38910	7.57342	64.2317	3.08427	0	7.49962	11.3287	0.5951	0.0451813	64.8568	11.5508	-2.48927	0	AT5G38910.1	RmlC-like cupins superfamily protein; FUNCTIONS IN: manganese ion binding, nutrient reservoir activity; INVOLVED IN: biological_process unknown; LOCATED IN: endomembrane system, apoplast; CONTAINS InterPro DOMAIN/s: Cupin, RmlC-type (InterPro:IPR011051), Cupin 1 (InterPro:IPR006045), RmlC-like jelly roll fold (InterPro:IPR014710), Germin (InterPro:IPR001929), Germin, manganese binding site (Inter…	protein_coding
AT1G02580	MEA	0.283415	1.6444	2.53657	1.17e-08	0.280617	0.547984	0.96553	0.288395	1.6603	0.558922	-1.57073	2.74e-05	AT1G02580.1	Encodes a putative transcription factor MEDEA (MEA) that negatively regulates seed development in the absence of fertilization. Mutations in this locus result in embryo lethality. MEA is a Polycomb group gene that is imprinted in the endosperm. The maternal allele is expressed and the paternal allele is silent. MEA is controlled by DEMETER (DME), a DNA glycosylase required to activate MEA express…	protein_coding	MEDEA (MEA)	MEDEA (MEA);SET DOMAIN-CONTAINING PROTEIN 5 (SDG5);FERTILIZATION INDEPENDENT SEED 1 (FIS1);EMBRYO DEFECTIVE 173 (EMB173)
AT2G29460	GST22	2.03417	10.5299	2.37198	0	2.01402	3.61748	0.844907	0.0681484	10.6317	3.68965	-1.52681	6.89e-11	AT2G29460.1	Encodes glutathione transferase belonging to the tau class of GSTs. Naming convention according to Wagner et al. (2002).	protein_coding	GLUTATHIONE S-TRANSFERASE TAU 4 (GSTU4)	GLUTATHIONE S-TRANSFERASE TAU 4 (ATGSTU4);GLUTATHIONE S-TRANSFERASE 22 (GST22);GLUTATHIONE S-TRANSFERASE TAU 4 (GSTU4)
AT3G28580	AT3G28580	1.18139	6.03221	2.35221	0	1.16964	2.04099	0.803209	0.0413729	6.09037	2.08208	-1.5485	5.17e-14	AT3G28580.1	P-loop containing nucleoside triphosphate hydrolases superfamily protein; FUNCTIONS IN: nucleoside-triphosphatase activity, ATPase activity, nucleotide binding, ATP binding; INVOLVED IN: response to abscisic acid stimulus; LOCATED IN: endoplasmic reticulum; EXPRESSED IN: 10 plant structures; EXPRESSED DURING: LP.04 four leaves visible, 4 anthesis, petal differentiation and expansion stage; CONTAI…	protein_coding
AT3G28510	AT3G28510	0.75386	2.86508	1.92621	3.8e-10	0.746344	0.549479	-0.441776	0.835526	2.89269	0.560533	-2.36754	4.53e-11	AT3G28510.1	P-loop containing nucleoside triphosphate hydrolases superfamily protein; FUNCTIONS IN: nucleoside-triphosphatase activity, ATPase activity, nucleotide binding, ATP binding; EXPRESSED IN: 7 plant structures; EXPRESSED DURING: LP.06 six leaves visible, LP.04 four leaves visible, 4 anthesis, 4 leaf senescence stage; CONTAINS InterPro DOMAIN/s: ATPase, AAA-type, core (InterPro:IPR003959), ATPase, AA…	protein_coding
AT1G57630	AT1G57630	4.65563	16.857	1.8563	4.54e-10	4.60963	9.30741	1.01373	0.011771	17.0202	9.49183	-0.842489	0.00269872	AT1G57630.1	Toll-Interleukin-Resistance (TIR) domain family protein; FUNCTIONS IN: transmembrane receptor activity; INVOLVED IN: signal transduction, defense response, innate immune response; LOCATED IN: intrinsic to membrane; EXPRESSED IN: 7 plant structures; EXPRESSED DURING: 9 growth stages; CONTAINS InterPro DOMAIN/s: Toll-Interleukin receptor (InterPro:IPR000157); BEST Arabidopsis thaliana protein match…	protein_coding
AT5G37940	AT5G37940	1.50759	5.20779	1.78842	6.14e-10	1.4927	2.12838	0.511827	0.521066	5.25829	2.17029	-1.2767	3.73e-06	AT5G37940.1	Zinc-binding dehydrogenase family protein; FUNCTIONS IN: oxidoreductase activity, binding, catalytic activity, zinc ion binding; INVOLVED IN: response to oxidative stress; CONTAINS InterPro DOMAIN/s: GroES-like (InterPro:IPR011032), NAD(P)-binding domain (InterPro:IPR016040), Alcohol dehydrogenase, C-terminal (InterPro:IPR013149), Alcohol dehydrogenase superfamily, zinc-containing (InterPro:IPR00…	protein_coding
AT3G57260	BGL2	1.1254	3.87227	1.78274	6.62e-08	1.11432	1.69207	0.602618	0.457646	3.90986	1.72538	-1.1802	0.000216946	AT3G57260.1	beta 1,3-glucanase	protein_coding	BETA-1,3-GLUCANASE 2 (BGL2)	BETA-1,3-GLUCANASE 2 (BGL2);PATHOGENESIS-RELATED PROTEIN 2 (PR2); (AtPR2);PATHOGENESIS-RELATED PROTEIN 2 (PR-2);BETA-1,3-GLUCANASE 2 (BG2)
AT1G17147	AT1G17147	5.20708	16.0249	1.62177	4.54e-10	5.15511	8.50829	0.722868	0.0778131	16.1802	8.67621	-0.89909	0.000377512	AT1G17147.1	VQ motif-containing protein; FUNCTIONS IN: molecular_function unknown; INVOLVED IN: biological_process unknown; LOCATED IN: cellular_component unknown; CONTAINS InterPro DOMAIN/s: VQ (InterPro:IPR008889); BEST Arabidopsis thaliana protein match is: VQ motif-containing protein (TAIR:AT1G78410.1); Has 30201 Blast hits to 17322 proteins in 780 species: Archae - 12; Bacteria - 1396; Metazoa - 17338; …	protein_coding
AT2G02990	RNS1	0.759257	2.32313	1.61341	0.00248107	0.751825	0.287655	-1.38605	0.370949	2.34565	0.293314	-2.99947	0.000154441	AT2G02990.1	member of the ribonuclease T2 family, responds to inorganic phosphate starvation, and inhibits production of anthocyanin. Also involved in wound-induced signaling independent of jasmonic acid.	protein_coding	RIBONUCLEASE 1 (RNS1)	RIBONUCLEASE 1 (ATRNS1);RIBONUCLEASE 1 (RNS1)
AT1G18870	ICS2	3.43289	10.2788	1.58218	2.4e-12	3.39901	4.20295	0.30629	0.800151	10.3785	4.28592	-1.27592	5.42e-10	AT1G18870.1	Encodes a protein with isochorismate synthase activity involved in phylloquinone biosynthesis. Mutant studies of this gene's function suggest that its function is redundant with that of ICS1 (AT1G7410).	protein_coding	ISOCHORISMATE SYNTHASE 2 (ICS2)	ARABIDOPSIS ISOCHORISMATE SYNTHASE 2 (ATICS2);ISOCHORISMATE SYNTHASE 2 (ICS2)
AT5G41761	AT5G41761	1.57163	4.29851	1.45158	0.00980289	1.55597	1.20755	-0.365731	0.96704	4.3401	1.23144	-1.81738	0.00463401	AT5G41761.1	unknown protein; FUNCTIONS IN: molecular_function unknown; INVOLVED IN: biological_process unknown; LOCATED IN: cellular_component unknown; BEST Arabidopsis thaliana protein match is: unknown protein (TAIR:AT3G55570.1); Has 30201 Blast hits to 17322 proteins in 780 species: Archae - 12; Bacteria - 1396; Metazoa - 17338; Fungi - 3422; Plants - 5037; Viruses - 0; Other Eukaryotes - 2996 (source: NC…	protein_coding
AT2G41730	AT2G41730	2.45216	6.70617	1.45144	0.00546652	2.42798	2.31716	-0.0673984	0.997934	6.77132	2.36227	-1.51926	0.00818737	AT2G41730.1	unknown protein; BEST Arabidopsis thaliana protein match is: unknown protein (TAIR:AT5G24640.1); Has 25 Blast hits to 25 proteins in 5 species: Archae - 0; Bacteria - 0; Metazoa - 0; Fungi - 0; Plants - 25; Viruses - 0; Other Eukaryotes - 0 (source: NCBI BLink).	protein_coding
AT4G10500	AT4G10500	4.75927	12.4888	1.39182	0	4.7132	7.02141	0.575053	0.0136546	12.6101	7.15955	-0.816634	2.7e-07	AT4G10500.1	2-oxoglutarate (2OG) and Fe(II)-dependent oxygenase superfamily protein; FUNCTIONS IN: oxidoreductase activity, acting on paired donors, with incorporation or reduction of molecular oxygen, 2-oxoglutarate as one donor, and incorporation of one atom each of oxygen into both donors, oxidoreductase activity; INVOLVED IN: secondary metabolic process; EXPRESSED IN: 12 plant structures; EXPRESSED DURIN…	protein_coding
AT1G60750	AT1G60750	3.37138	8.83059	1.38917	9.23e-10	3.33809	3.55973	0.0927429	0.991464	8.91603	3.63046	-1.29625	2.73e-08	AT1G60750.1	NAD(P)-linked oxidoreductase superfamily protein; FUNCTIONS IN: oxidoreductase activity; INVOLVED IN: oxidation reduction; CONTAINS InterPro DOMAIN/s: Aldo/keto reductase (InterPro:IPR001395), Aldo/keto reductase subgroup (InterPro:IPR020471); BEST Arabidopsis thaliana protein match is: NAD(P)-linked oxidoreductase superfamily protein (TAIR:AT1G60730.1); Has 31420 Blast hits to 31397 proteins in …	protein_coding
AT1G17180	ATGSTU25	3.47857	8.9175	1.35814	2.67e-08	3.44384	3.77869	0.133872	0.980045	9.00373	3.85352	-1.22434	1.05e-06	AT1G17180.1	Encodes glutathione transferase belonging to the tau class of GSTs. Naming convention according to Wagner et al. (2002).	protein_coding	GLUTATHIONE S-TRANSFERASE TAU 25 (GSTU25)	GLUTATHIONE S-TRANSFERASE TAU 25 (GSTU25);GLUTATHIONE S-TRANSFERASE TAU 25 (ATGSTU25)
AT4G36880	CP1	0.949093	2.4207	1.35081	0.000331989	0.93966	1.13199	0.268655	0.947621	2.44418	1.1543	-1.08233	0.00747037	AT4G36880.1	cysteine proteinase1 (CP1); FUNCTIONS IN: cysteine-type peptidase activity, cysteine-type endopeptidase activity; INVOLVED IN: proteolysis, response to gibberellin stimulus, response to red light; LOCATED IN: endomembrane system; EXPRESSED IN: 17 plant structures; EXPRESSED DURING: 8 growth stages; CONTAINS InterPro DOMAIN/s: Proteinase inhibitor I29, cathepsin propeptide (InterPro:IPR013201), Pe…	protein_coding	CYSTEINE PROTEINASE1 (CP1)	CYSTEINE PROTEINASE1 (CP1)
AT5G40010	AATP1	11.0311	27.7152	1.3291	0	10.9213	12.768	0.225396	0.228828	27.9826	13.0249	-1.10325	0	AT5G40010.1	Encodes a mitochondrial ATPase involved in seed and silique development.	protein_coding	AAA-ATPASE 1 (AATP1)	ATPASE-IN-SEED-DEVELOPMENT (ASD);AAA-ATPASE 1 (AATP1)
AT4G19970	AT4G19970	1.83534	4.6074	1.32791	1.31e-11	1.81725	2.75434	0.599949	0.0378263	4.65207	2.80885	-0.727894	0.000225339	AT4G19970.1	CONTAINS InterPro DOMAIN/s: Nucleotide-diphospho-sugar transferase, predicted (InterPro:IPR005069); BEST Arabidopsis thaliana protein match is: Nucleotide-diphospho-sugar transferase family protein (TAIR:AT5G44820.1); Has 801 Blast hits to 466 proteins in 35 species: Archae - 0; Bacteria - 0; Metazoa - 2; Fungi - 0; Plants - 750; Viruses - 0; Other Eukaryotes - 49 (source: NCBI BLink).	protein_coding
AT4G23130	CRK5	2.39887	5.95826	1.31254	3.1e-08	2.37516	3.02211	0.347531	0.608098	6.01593	3.08187	-0.964981	1.79e-06	AT4G23130.2	Encodes a receptor-like protein kinase. Naming convention from Chen et al 2003 (PMID 14756307)	protein_coding	CYSTEINE-RICH RLK (RECEPTOR-LIKE PROTEIN KINASE) 5 (CRK5)	RECEPTOR-LIKE PROTEIN KINASE 6 (RLK6);CYSTEINE-RICH RLK (RECEPTOR-LIKE PROTEIN KINASE) 5 (CRK5)
AT1G75040	PR5	3.16336	7.68695	1.28095	8.3e-08	3.13174	4.55545	0.540626	0.203536	7.76182	4.64516	-0.740667	0.00349476	AT1G75040.1	Thaumatin-like protein involved in response to pathogens. mRNA level of the PR-5 gene (At1g75040)is significantly changed after cutting the inflorescence stem indicating the existence of a network of signal transducing pathways as other stress-regulated genes (At5g01410, At3g17800, At1g29930)do not response to the treatment.	protein_coding	PATHOGENESIS-RELATED GENE 5 (PR5)	(PR-5);PATHOGENESIS-RELATED GENE 5 (PR5)
AT4G13420	HAK5	8.074	19.4584	1.26904	0	7.99416	8.2804	0.0507542	0.977616	19.6472	8.44295	-1.21851	0	AT4G13420.1	Encodes a protein of the KUP/HAK/KT potassium channel class that is upregulated in the roots by K levels.	protein_coding	HIGH AFFINITY K+ TRANSPORTER 5 (HAK5)	ARABIDOPSIS THALIANA HIGH AFFINITY K+ TRANSPORTER 5 (ATHAK5);HIGH AFFINITY K+ TRANSPORTER 5 (HAK5)
AT1G21520	AT1G21520	11.1406	26.6282	1.25713	1.54e-12	11.0302	7.52304	-0.552065	0.126537	26.8865	7.67027	-1.80954	0	AT1G21520.1	unknown protein; Has 9 Blast hits to 9 proteins in 2 species: Archae - 0; Bacteria - 0; Metazoa - 0; Fungi - 0; Plants - 9; Viruses - 0; Other Eukaryotes - 0 (source: NCBI BLink).	protein_coding
AT1G70440	SRO3	1.97328	4.67008	1.24286	4.86e-05	1.95369	1.3542	-0.528756	0.62457	4.71526	1.38109	-1.77153	5.13e-07	AT1G70440.1	Encodes a protein with similarity to RCD1 but without the WWE domain. The protein does have a PARP signature upstream of the C-terminal protein interaction domain. The PARP signature may bind NAD+ and attach the ADP-ribose-moiety from NAD+ to the target molecule. Its presence suggests a role for the protein in ADP ribosylation.	protein_coding	SIMILAR TO RCD ONE 3 (SRO3)	SIMILAR TO RCD ONE 3 (SRO3)
AT3G09270	ATGSTU8	7.11804	16.2202	1.18824	8.56e-12	7.04716	9.15192	0.377032	0.281663	16.3771	9.33365	-0.811166	3.83e-06	AT3G09270.1	Encodes glutathione transferase belonging to the tau class of GSTs. Naming convention according to Wagner et al. (2002).	protein_coding	GLUTATHIONE S-TRANSFERASE TAU 8 (GSTU8)	GLUTATHIONE S-TRANSFERASE TAU 8 (ATGSTU8);GLUTATHIONE S-TRANSFERASE TAU 8 (GSTU8)
AT4G08780	AT4G08780	1.8015	4.02081	1.15829	0.00120213	1.78389	1.95436	0.131672	0.990745	4.05981	1.99287	-1.02657	0.00812369	AT4G08780.1	Peroxidase superfamily protein; FUNCTIONS IN: peroxidase activity, heme binding; INVOLVED IN: oxidation reduction, response to oxidative stress; LOCATED IN: vacuole; EXPRESSED IN: embryo, hypocotyl, root, flower, seed; EXPRESSED DURING: F mature embryo stage, petal differentiation and expansion stage, E expanded cotyledon stage, D bilateral stage; CONTAINS InterPro DOMAIN/s: Haem peroxidase (Inte…	protein_coding
AT1G05340	AT1G05340	10.0279	22.2636	1.15067	2.57e-11	9.92909	11.5352	0.216315	0.802765	22.4797	11.7597	-0.934766	9.88e-08	AT1G05340.1	unknown protein; FUNCTIONS IN: molecular_function unknown; INVOLVED IN: biological_process unknown; LOCATED IN: chloroplast; EXPRESSED IN: 14 plant structures; EXPRESSED DURING: 7 growth stages; BEST Arabidopsis thaliana protein match is: unknown protein (TAIR:AT2G32210.1); Has 189 Blast hits to 189 proteins in 27 species: Archae - 0; Bacteria - 0; Metazoa - 0; Fungi - 21; Plants - 168; Viruses -…	protein_coding
AT1G02820	AT1G02820	49.9985	110.83	1.14839	0	49.5055	48.4659	-0.0306182	0.995019	111.904	49.4177	-1.17916	0	AT1G02820.1	Late embryogenesis abundant 3 (LEA3) family protein; FUNCTIONS IN: molecular_function unknown; INVOLVED IN: embryo development, response to stress; EXPRESSED IN: 16 plant structures; EXPRESSED DURING: 8 growth stages; CONTAINS InterPro DOMAIN/s: Late embryogenesis abundant protein, group 3 (InterPro:IPR004926); BEST Arabidopsis thaliana protein match is: senescence-associated gene 21 (TAIR:AT4G02…	protein_coding	LATE EMBRYOGENESIS ABUNDANT 3 (LEA3)	(ATLEA3);LATE EMBRYOGENESIS ABUNDANT 3 (LEA3)
AT3G21720	ICL	1.02445	2.26267	1.14318	5.53e-05	1.01432	0.877518	-0.209015	0.956704	2.28468	0.89469	-1.35253	1.05e-05	AT3G21720.1	Encodes a glyoxylate cycle enzyme isocitrate lyase (ICL).	protein_coding	ISOCITRATE LYASE (ICL)	ISOCITRATE LYASE (ICL)
AT3G28220	AT3G28220	2.29946	4.95806	1.10848	1.18e-05	2.27674	1.86436	-0.288288	0.859415	5.00613	1.90106	-1.39689	3.72e-07	AT3G28220.1	TRAF-like family protein; FUNCTIONS IN: molecular_function unknown; INVOLVED IN: response to salt stress; LOCATED IN: vacuole, chloroplast envelope; EXPRESSED IN: 19 plant structures; EXPRESSED DURING: 13 growth stages; CONTAINS InterPro DOMAIN/s: TRAF-like (InterPro:IPR008974), MATH (InterPro:IPR002083); BEST Arabidopsis thaliana protein match is: TRAF-like family protein (TAIR:AT1G58270.1); Has…	protein_coding
AT5G13370	AT5G13370	1.54928	3.22606	1.05818	8.4e-06	1.53408	1.91137	0.317237	0.708582	3.25736	1.94901	-0.74096	0.00417749	AT5G13370.1	Auxin-responsive GH3 family protein; CONTAINS InterPro DOMAIN/s: GH3 auxin-responsive promoter (InterPro:IPR004993); BEST Arabidopsis thaliana protein match is: Auxin-responsive GH3 family protein (TAIR:AT5G13360.3); Has 1602 Blast hits to 1450 proteins in 238 species: Archae - 0; Bacteria - 565; Metazoa - 54; Fungi - 2; Plants - 675; Viruses - 0; Other Eukaryotes - 306 (source: NCBI BLink).	protein_coding
AT3G44970	AT3G44970	5.8812	12.1127	1.04234	2.45e-13	5.82305	4.90569	-0.247319	0.604504	12.2297	5.00331	-1.28943	0	AT3G44970.1	Cytochrome P450 superfamily protein; FUNCTIONS IN: electron carrier activity, monooxygenase activity, iron ion binding, oxygen binding, heme binding; LOCATED IN: endomembrane system; EXPRESSED IN: shoot apex, shoot, cotyledon, hypocotyl, leaf; CONTAINS InterPro DOMAIN/s: Cytochrome P450 (InterPro:IPR001128), Cytochrome P450, E-class, group IV (InterPro:IPR002403), Cytochrome P450, conserved site …	protein_coding
AT5G39050	AT5G39050	4.85855	9.81953	1.01513	1.61e-10	4.81093	6.83279	0.506158	0.0191018	9.91485	6.96654	-0.509149	0.00353634	AT5G39050.1	Encodes a malonyltransferase that may play a role in phenolic xenobiotic detoxification.	protein_coding	PHENOLIC GLUCOSIDE MALONYLTRANSFERASE 1 (PMAT1)	PHENOLIC GLUCOSIDE MALONYLTRANSFERASE 1 (PMAT1)
AT1G60470	AtGolS4	5.5462	11.2022	1.01421	6.95e-11	5.49204	3.82382	-0.522328	0.0566411	11.3108	3.89913	-1.53648	0	AT1G60470.1	Predicted to encode a galactinol synthase.	protein_coding	GALACTINOL SYNTHASE 4 (GolS4)	GALACTINOL SYNTHASE 4 (GolS4);GALACTINOL SYNTHASE 4 (AtGolS4)
AT4G33720	AT4G33720	9.03273	17.8449	0.982275	5.96e-09	8.94336	7.27181	-0.298502	0.573927	18.0179	7.41582	-1.28075	2.52e-12	AT4G33720.1	CAP (Cysteine-rich secretory proteins, Antigen 5, and Pathogenesis-related 1 protein) superfamily protein; FUNCTIONS IN: molecular_function unknown; INVOLVED IN: biological_process unknown; LOCATED IN: endomembrane system, extracellular region; EXPRESSED IN: root; CONTAINS InterPro DOMAIN/s: Allergen V5/Tpx-1 related, conserved site (InterPro:IPR018244), Allergen V5/Tpx-1 related (InterPro:IPR001…	protein_coding
AT1G02850	BGLU11	3.04729	6.00379	0.978348	0.00706054	3.01741	3.07702	0.0282258	0.998781	6.06204	3.13776	-0.950071	0.0072243	AT1G02850.4	beta glucosidase 11 (BGLU11); FUNCTIONS IN: cation binding, hydrolase activity, hydrolyzing O-glycosyl compounds, catalytic activity; INVOLVED IN: carbohydrate metabolic process; LOCATED IN: endomembrane system; EXPRESSED IN: 24 plant structures; EXPRESSED DURING: 13 growth stages; CONTAINS InterPro DOMAIN/s: Glycoside hydrolase, family 1 (InterPro:IPR001360), Glycoside hydrolase, family 1, activ…	protein_coding	BETA GLUCOSIDASE 11 (BGLU11)	BETA GLUCOSIDASE 11 (BGLU11)
AT1G61080	AT1G61080	1.44805	2.83638	0.969945	9.66e-06	1.43392	1.53956	0.102552	0.983574	2.86383	1.56994	-0.867236	0.000194469	AT1G61080.1	Hydroxyproline-rich glycoprotein family protein; FUNCTIONS IN: molecular_function unknown; INVOLVED IN: biological_process unknown; LOCATED IN: chloroplast; EXPRESSED IN: male gametophyte, flower, pollen tube; EXPRESSED DURING: L mature pollen stage, M germinated pollen stage, 4 anthesis; BEST Arabidopsis thaliana protein match is: unknown protein (TAIR:AT1G11070.1); Has 309070 Blast hits to 1052…	protein_coding
AT3G21150	BBX32	5.45763	10.6757	0.967988	4.98e-06	5.40349	6.53303	0.273861	0.733312	10.7794	6.66134	-0.694398	0.00259927	AT3G21150.1	Encodes a protein with a B-box domain predicted to act as a transcription factor. Expression of the BBX32 gene is affected by monochromatic red light.	protein_coding	B-BOX DOMAIN PROTEIN 32 (BBX32)	B-BOX DOMAIN PROTEIN 32 (BBX32); (ATBBX32);EMF1-INTERACTING PROTEIN 1 (EIP6)
AT1G05680	UGT74E2	1.8312	3.56959	0.962967	0.000501388	1.81314	1.62881	-0.154667	0.975694	3.60419	1.66118	-1.11747	0.00015532	AT1G05680.1	Encodes a UDP-glucosyltransferase, UGT74E2, that acts on IBA (indole-3-butyric acid) and affects auxin homeostasis. The transcript and protein levels of this enzyme are strongly induced by H2O2 and may allow integration of ROS (reactive oxygen species) and auxin signaling. This enzyme can also transfer glycosyl groups to several compounds related to the explosive TNT when this synthetic compound …	protein_coding	URIDINE DIPHOSPHATE GLYCOSYLTRANSFERASE 74E2 (UGT74E2)	URIDINE DIPHOSPHATE GLYCOSYLTRANSFERASE 74E2 (UGT74E2)
AT1G13340	AT1G13340	6.37109	12.1606	0.9326	1.22e-11	6.30815	7.39705	0.229733	0.525355	12.2782	7.54396	-0.702708	7.13e-07	AT1G13340.1	Regulator of Vps4 activity in the MVB pathway protein; CONTAINS InterPro DOMAIN/s: Protein of unknown function DUF292, eukaryotic (InterPro:IPR005061); BEST Arabidopsis thaliana protein match is: Regulator of Vps4 activity in the MVB pathway protein (TAIR:AT1G34220.2); Has 628 Blast hits to 628 proteins in 152 species: Archae - 0; Bacteria - 0; Metazoa - 164; Fungi - 130; Plants - 284; Viruses - …	protein_coding
AT5G67340	AT5G67340	4.29607	8.19473	0.93168	2.45e-13	4.25361	5.13461	0.271567	0.269962	8.27398	5.23657	-0.659959	4.42e-07	AT5G67340.1	ARM repeat superfamily protein; FUNCTIONS IN: ubiquitin-protein ligase activity, binding; INVOLVED IN: protein ubiquitination; LOCATED IN: endomembrane system, ubiquitin ligase complex; EXPRESSED IN: 11 plant structures; EXPRESSED DURING: 7 growth stages; CONTAINS InterPro DOMAIN/s: U box domain (InterPro:IPR003613), Armadillo-like helical (InterPro:IPR011989), Armadillo (InterPro:IPR000225), Arm…	protein_coding
AT1G32940	ATSBT3.5	10.5217	19.7179	0.90614	0	10.4183	12.6276	0.277457	0.0120842	19.9095	12.8758	-0.628795	5.17e-14	AT1G32940.1	SBT3.5; FUNCTIONS IN: identical protein binding, serine-type endopeptidase activity; INVOLVED IN: proteolysis, negative regulation of catalytic activity; LOCATED IN: apoplast; EXPRESSED IN: 12 plant structures; EXPRESSED DURING: LP.06 six leaves visible, LP.04 four leaves visible, 4 anthesis, F mature embryo stage, petal differentiation and expansion stage; CONTAINS InterPro DOMAIN/s: Protease-as…	protein_coding	(SBT3.5)	(ATSBT3.5); (SBT3.5)
AT2G34610	AT2G34610	3.13839	5.87689	0.905027	0.000220959	3.10735	2.30011	-0.433982	0.510399	5.93371	2.34621	-1.3386	5.16e-07	AT2G34610.1	unknown protein; BEST Arabidopsis thaliana protein match is: unknown protein (TAIR:AT1G30190.1); Has 342 Blast hits to 279 proteins in 74 species: Archae - 0; Bacteria - 7; Metazoa - 76; Fungi - 18; Plants - 51; Viruses - 0; Other Eukaryotes - 190 (source: NCBI BLink).	protein_coding
AT1G15125	AT1G15125	31.6637	58.9721	0.897205	0	31.3545	34.6204	0.142947	0.44035	59.5442	35.3045	-0.75411	0	AT1G15125.1	S-adenosyl-L-methionine-dependent methyltransferases superfamily protein; FUNCTIONS IN: S-adenosylmethionine-dependent methyltransferase activity, methyltransferase activity; INVOLVED IN: biological_process unknown; LOCATED IN: cellular_component unknown; CONTAINS InterPro DOMAIN/s: SAM dependent carboxyl methyltransferase (InterPro:IPR005299); BEST Arabidopsis thaliana protein match is: S-adenos…	protein_coding
AT3G25770	AOC2	12.8176	23.6347	0.882782	5.11e-12	12.6917	15.7517	0.311624	0.139754	23.8641	16.0612	-0.571259	2.09e-05	AT3G25770.1	Encodes allene oxide cyclase. One of four genes in Arabidopsis that encode this enzyme, which catalyzes an essential step in jasmonic acid biosynthesis. Gene expression is induced during senescence, a process that involves jasmonic acid signalling pathway. Note: Nomenclature for Arabidopsis allene oxide cyclase 2 (AOC2, AT3G25770) gene is based on Stenzel et al. 2003 Plant Molecular Biology 51:89…	protein_coding	ALLENE OXIDE CYCLASE 2 (AOC2)	ALLENE OXIDE CYCLASE 2 (AOC2)
AT1G76955	AT1G76955	12.8889	23.5997	0.872633	6.03e-06	12.7611	13.1568	0.0440515	0.995019	23.8285	13.415	-0.828837	5.12e-05	AT1G76955.1	Expressed protein; Has 35333 Blast hits to 34131 proteins in 2444 species: Archae - 798; Bacteria - 22429; Metazoa - 974; Fungi - 991; Plants - 531; Viruses - 0; Other Eukaryotes - 9610 (source: NCBI BLink).	protein_coding
AT2G42540	COR15	7.85529	14.3459	0.868907	0.000614063	7.77636	8.83213	0.183666	0.942347	14.4846	9.00681	-0.685436	0.00445852	AT2G42540.2	A cold-regulated gene whose product is targeted to the chloroplast. Cor15am protects stromal proteins from aggregation under various stress conditions. Constitutive expression increases freezing tolerance in protoplasts in vitro and chloroplasts in vivo. NMR and x-ray diffraction studies suggest that COR15a alters the intrinsic curvature of the inner membrane of chloroplast envelope. Late Embryog…	protein_coding	COLD-REGULATED 15A (COR15A)	(COR15);COLD-REGULATED 15A (COR15A)
AT4G21390	B120	2.66712	4.84956	0.862573	1.87e-08	2.64083	3.35243	0.344219	0.192429	4.89647	3.41913	-0.518114	0.00221354	AT4G21390.1	B120; FUNCTIONS IN: protein serine/threonine kinase activity, sugar binding, protein kinase activity, ATP binding; INVOLVED IN: protein amino acid phosphorylation, recognition of pollen; LOCATED IN: plasma membrane; EXPRESSED IN: 13 plant structures; EXPRESSED DURING: 8 growth stages; CONTAINS InterPro DOMAIN/s: Curculin-like (mannose-binding) lectin (InterPro:IPR001480), PAN-2 domain (InterPro:I…	protein_coding	(B120)	(B120)
AT3G23550	AT3G23550	10.073	18.2814	0.859888	0	9.97271	11.6076	0.219013	0.319082	18.4588	11.8343	-0.641334	8.66e-09	AT3G23550.1	MATE efflux family protein; FUNCTIONS IN: antiporter activity, drug transmembrane transporter activity, transporter activity; INVOLVED IN: drug transmembrane transport, transmembrane transport; LOCATED IN: membrane; EXPRESSED IN: 10 plant structures; EXPRESSED DURING: 6 growth stages; CONTAINS InterPro DOMAIN/s: Multi antimicrobial extrusion protein MatE (InterPro:IPR002528); BEST Arabidopsis tha…	protein_coding
AT3G56620	AT3G56620	4.63096	8.36667	0.853343	9.32e-07	4.58517	4.96968	0.116179	0.960707	8.44785	5.06734	-0.737357	5.98e-05	AT3G56620.1	nodulin MtN21-like transporter family protein	protein_coding
AT3G53230	AT3G53230	7.36092	13.1496	0.837065	0	7.28866	7.83641	0.10454	0.838486	13.2769	7.99216	-0.732265	0	AT3G53230.1	ATPase, AAA-type, CDC48 protein; FUNCTIONS IN: hydrolase activity, nucleoside-triphosphatase activity, binding, nucleotide binding, ATP binding; INVOLVED IN: response to cadmium ion; LOCATED IN: cytosol, nucleolus, plasma membrane; EXPRESSED IN: 24 plant structures; EXPRESSED DURING: 13 growth stages; CONTAINS InterPro DOMAIN/s: ATPase, AAA+ type, core (InterPro:IPR003593), ATPase, AAA-type, core…	protein_coding
AT5G47230	ERF5	9.11159	16.0583	0.817547	1.23e-09	9.02105	11.3858	0.335867	0.10869	16.2137	11.6109	-0.481737	0.00113975	AT5G47230.1	encodes a member of the ERF (ethylene response factor) subfamily B-3 of ERF/AP2 transcription factor family (ATERF-5). The protein contains one AP2 domain. There are 18 members in this subfamily including ATERF-1, ATERF-2, AND ATERF-5.	protein_coding	ETHYLENE RESPONSIVE ELEMENT BINDING FACTOR 5 (ERF5)	ETHYLENE RESPONSIVE ELEMENT BINDING FACTOR 5 (ERF5);ETHYLENE RESPONSIVE ELEMENT BINDING FACTOR 5 (ATERF5);ETHYLENE RESPONSIVE ELEMENT BINDING FACTOR- 5 (ATERF-5)
AT1G51420	ATSPP1	8.6435	15.224	0.816661	8.26e-11	8.55832	8.88635	0.0542631	0.988177	15.3711	9.06498	-0.761847	4.61e-09	AT1G51420.1	sucrose-phosphatase 1 (SPP1); FUNCTIONS IN: phosphatase activity, magnesium ion binding, sucrose-phosphatase activity, catalytic activity; INVOLVED IN: sucrose biosynthetic process, metabolic process; LOCATED IN: plasma membrane; EXPRESSED IN: petal, leaf whorl, root, flower, cultured cell; EXPRESSED DURING: 4 anthesis, petal differentiation and expansion stage; CONTAINS InterPro DOMAIN/s: Sucros…	protein_coding	SUCROSE-PHOSPHATASE 1 (SPP1)	SUCROSE-PHOSPHATASE 1 (ATSPP1);SUCROSE-PHOSPHATASE 1 (SPP1)
AT5G06865	AT5G06865	25.6384	44.9755	0.810832	7.64e-11	25.3853	32.5568	0.358963	0.0399565	45.4111	33.2006	-0.451834	0.000463285	AT5G06865.1	Potential natural antisense gene, locus overlaps with AT5G06860	other_rna
AT5G65870	ATPSK5	21.8835	38.3589	0.809717	2.77e-07	21.6694	26.2608	0.277257	0.42214	38.7303	26.7811	-0.532246	0.00216796	AT5G65870.1	Probable phytosulfokines 5 precursor, coding for a unique plant peptide growth factor.	protein_coding	PHYTOSULFOKINE 5 PRECURSOR (PSK5)	PHYTOSULFOKINE 5 PRECURSOR (ATPSK5); (PSK5);PHYTOSULFOKINE 5 PRECURSOR (PSK5)
AT3G03530	NPC4	2.24889	3.934	0.806787	0.000368967	2.22675	1.95055	-0.19106	0.920512	3.97215	1.989	-0.997877	2.98e-05	AT3G03530.1	PHOSPHOESTERASE FAMILY PROTEIN, NPC4 is significantly induced upon phosphate starvation and plays an important role in the supply of inorganic phosphate and diacylglycerol from membrane-phospholipids during phosphate deprivation.	protein_coding	NON-SPECIFIC PHOSPHOLIPASE C4 (NPC4)	NON-SPECIFIC PHOSPHOLIPASE C4 (NPC4)
AT1G64170	ATCHX16	8.73168	15.1736	0.797234	0	8.64438	9.96584	0.205228	0.221938	15.3209	10.1608	-0.592483	9e-10	AT1G64170.1	member of Putative Na+/H+ antiporter family	protein_coding	CATION/H+ EXCHANGER 16 (CHX16)	CATION/H+ EXCHANGER 16 (ATCHX16);CATION/H+ EXCHANGER 16 (CHX16)
AT1G62290	AT1G62290	9.99438	17.2373	0.786346	1.91e-09	9.89535	11.2222	0.181532	0.653719	17.4046	11.4427	-0.605037	3.91e-06	AT1G62290.1	Saposin-like aspartyl protease family protein; FUNCTIONS IN: aspartic-type endopeptidase activity; INVOLVED IN: proteolysis, lipid metabolic process; LOCATED IN: vacuole; EXPRESSED IN: 10 plant structures; EXPRESSED DURING: LP.06 six leaves visible, LP.04 four leaves visible, seedling growth, petal differentiation and expansion stage, LP.08 eight leaves visible; CONTAINS InterPro DOMAIN/s: Saposi…	protein_coding
AT5G17760	AT5G17760	8.91997	15.203	0.769243	1.19e-09	8.83129	10.4142	0.237853	0.342887	15.3502	10.6222	-0.531171	0.000122669	AT5G17760.1	P-loop containing nucleoside triphosphate hydrolases superfamily protein; FUNCTIONS IN: nucleoside-triphosphatase activity, nucleotide binding, ATP binding; LOCATED IN: plasma membrane; EXPRESSED IN: 23 plant structures; EXPRESSED DURING: 13 growth stages; CONTAINS InterPro DOMAIN/s: ATPase, AAA+ type, core (InterPro:IPR003593), ATPase, AAA-type, core (InterPro:IPR003959), ATPase, AAA-type, conse…	protein_coding
AT5G24160	SQE6	18.9719	32.2736	0.766492	0	18.7834	21.4406	0.190883	0.127555	32.5865	21.8641	-0.57571	8.27e-13	AT5G24160.1	squalene monoxygenase 6 (SQE6); FUNCTIONS IN: squalene monooxygenase activity, oxidoreductase activity, FAD binding; INVOLVED IN: sterol biosynthetic process; LOCATED IN: endomembrane system, integral to membrane; EXPRESSED IN: 12 plant structures; EXPRESSED DURING: 9 growth stages; CONTAINS InterPro DOMAIN/s: Squalene epoxidase (InterPro:IPR013698), FAD dependent oxidoreductase (InterPro:IPR0060…	protein_coding	SQUALENE MONOXYGENASE 6 (SQE6)	SQUALENE MONOXYGENASE 6 (SQE6)
AT3G09010	AT3G09010	4.53939	7.65035	0.753027	3.06e-06	4.49451	5.39949	0.264658	0.476238	7.7245	5.50606	-0.48842	0.00792481	AT3G09010.1	Protein kinase superfamily protein; FUNCTIONS IN: protein serine/threonine kinase activity, protein kinase activity, kinase activity, ATP binding; INVOLVED IN: protein amino acid phosphorylation; LOCATED IN: cellular_component unknown; EXPRESSED IN: 20 plant structures; EXPRESSED DURING: 12 growth stages; CONTAINS InterPro DOMAIN/s: Protein kinase, ATP binding site (InterPro:IPR017441), Protein k…	protein_coding
AT3G47480	AT3G47480	53.2496	89.1741	0.743854	0	52.7273	51.3097	-0.0393199	0.988177	90.0366	52.331	-0.782845	0	AT3G47480.1	Calcium-binding EF-hand family protein; FUNCTIONS IN: calcium ion binding; INVOLVED IN: biological_process unknown; LOCATED IN: endomembrane system; EXPRESSED IN: 10 plant structures; EXPRESSED DURING: 9 growth stages; CONTAINS InterPro DOMAIN/s: EF-Hand 1, calcium-binding site (InterPro:IPR018247), EF-HAND 2 (InterPro:IPR018249), EF-hand-like domain (InterPro:IPR011992), Calcium-binding EF-hand …	protein_coding
AT4G23700	ATCHX17	7.65453	12.7324	0.734117	3.5e-14	7.57888	9.00347	0.248496	0.0858011	12.8559	9.18062	-0.485762	1.83e-06	AT4G23700.1	member of Putative Na+/H+ antiporter family	protein_coding	CATION/H+ EXCHANGER 17 (CHX17)	CATION/H+ EXCHANGER 17 (ATCHX17);CATION/H+ EXCHANGER 17 (CHX17)
AT1G49570	AT1G49570	3.66881	6.08577	0.730127	0.00113438	3.63273	2.66915	-0.444673	0.338569	6.14485	2.72174	-1.17485	7.1e-07	AT1G49570.1	Peroxidase superfamily protein; FUNCTIONS IN: peroxidase activity, heme binding; INVOLVED IN: oxidation reduction, response to oxidative stress; LOCATED IN: endomembrane system; EXPRESSED IN: leaf lamina base, leaf whorl, hypocotyl, sepal, root; EXPRESSED DURING: 4 anthesis; CONTAINS InterPro DOMAIN/s: Haem peroxidase (InterPro:IPR010255), Plant peroxidase (InterPro:IPR000823), Peroxidases heam-l…	protein_coding
AT3G58550	AT3G58550	24.3719	40.1679	0.720825	1.18e-09	24.1347	26.8102	0.151672	0.738137	40.5572	27.3396	-0.568967	5.23e-06	AT3G58550.1	Bifunctional inhibitor/lipid-transfer protein/seed storage 2S albumin superfamily protein; FUNCTIONS IN: lipid binding; INVOLVED IN: lipid transport; LOCATED IN: anchored to membrane; EXPRESSED IN: 8 plant structures; EXPRESSED DURING: 4 leaf senescence stage, petal differentiation and expansion stage, E expanded cotyledon stage; CONTAINS InterPro DOMAIN/s: Bifunctional inhibitor/plant lipid tran…	protein_coding
AT5G52750	AT5G52750	12.0913	19.8791	0.717283	0.000229745	11.9728	12.8366	0.10051	0.976528	20.0717	13.09	-0.616701	0.00390668	AT5G52750.1	Heavy metal transport/detoxification superfamily protein ; FUNCTIONS IN: metal ion binding; INVOLVED IN: metal ion transport; LOCATED IN: cellular_component unknown; EXPRESSED IN: 20 plant structures; EXPRESSED DURING: 12 growth stages; CONTAINS InterPro DOMAIN/s: Heavy metal transport/detoxification protein (InterPro:IPR006121); BEST Arabidopsis thaliana protein match is: Copper transport protei…	protein_coding
AT3G28930	AIG2	25.168	41.3018	0.714614	2.84e-11	24.9185	29.9957	0.267542	0.101709	41.7011	30.5985	-0.446625	0.000125387	AT3G28930.1	avrRpt2-induced gene that exhibits RPS2- and avrRpt2-dependent induction early after infection with Pseudomonas syringae pv maculicola strain ES4326 carrying avrRpt2	protein_coding	AVRRPT2-INDUCED GENE 2 (AIG2)	AVRRPT2-INDUCED GENE 2 (AIG2)
AT5G48000	CYP708A2	8.37581	13.6952	0.709372	6.16e-06	8.29283	7.88542	-0.0726763	0.980045	13.8279	8.04105	-0.782126	1.44e-07	AT5G48000.1	Encodes a member of the CYP708A family of cytochrome P450 enzymes. THAH appears to add a hydroxyl group to the triterpene thalianol. thah1 mutants have an elevated accumulation of thalianol. thah1-1 mutants have longer roots than wild type plants. Thalian-diol and desaturated thalian-diol are lost from the root extracts of thah1-1 mutants. Overexpression of the sequence from At5g48000.1 rescues t…	protein_coding	CYTOCHROME P450, FAMILY 708, SUBFAMILY A, POLYPEPTIDE 2 (CYP708A2)	CYTOCHROME P450, FAMILY 708, SUBFAMILY A, POLYPEPTIDE 2 (CYP708A2);CYTOCHROME P450, FAMILY 708, SUBFAMILY A, POLYPEPTIDE 2 (CYP708 A2);THALIANOL HYDROXYLASE 1 (THAH1);THALIANOL HYDROXYLASE (THAH)
AT3G44550	FAR5	7.76977	12.6787	0.706466	1.91e-08	7.69323	9.21441	0.260302	0.240589	12.8014	9.39736	-0.445979	0.00145056	AT3G44550.1	Encodes a member of the eight-member gene family encoding alcohol-forming fatty acyl-CoA reductases (FARs) identified in Arabidopsis thaliana. Three of the FARs, FAR1 (At5g22500), FAR4 (At3g44540) and FAR5 (At3g44550), are shown to generate the fatty alcohols found in root, seed coat, and wound-induced leaf tissue.	protein_coding	FATTY ACID REDUCTASE 5 (FAR5)	FATTY ACID REDUCTASE 5 (FAR5)
AT2G39210	AT2G39210	17.9042	29.1988	0.705615	0	17.7254	20.5416	0.212733	0.0567818	29.4822	20.9443	-0.493289	1.27e-09	AT2G39210.1	Major facilitator superfamily protein; FUNCTIONS IN: molecular_function unknown; INVOLVED IN: transmembrane transport; LOCATED IN: cellular_component unknown; EXPRESSED IN: 22 plant structures; EXPRESSED DURING: 13 growth stages; CONTAINS InterPro DOMAIN/s: Nodulin-like (InterPro:IPR010658), Major facilitator superfamily MFS-1 (InterPro:IPR011701), Major facilitator superfamily, general substrate…	protein_coding
AT4G13180	AT4G13180	24.8396	40.0285	0.688384	1.02e-13	24.5911	26.0091	0.0808813	0.90923	40.4164	26.5221	-0.607747	1.87e-10	AT4G13180.1	NAD(P)-binding Rossmann-fold superfamily protein; FUNCTIONS IN: oxidoreductase activity, binding, catalytic activity; INVOLVED IN: response to arsenic; EXPRESSED IN: 22 plant structures; EXPRESSED DURING: 13 growth stages; CONTAINS InterPro DOMAIN/s: NAD(P)-binding domain (InterPro:IPR016040), Glucose/ribitol dehydrogenase (InterPro:IPR002347), Short-chain dehydrogenase/reductase SDR (InterPro:IP…	protein_coding
AT3G25610	AT3G25610	4.51185	7.20962	0.676204	3.73e-10	4.46716	5.33306	0.255606	0.127377	7.27943	5.43892	-0.420505	0.000406929	AT3G25610.1	ATPase E1-E2 type family protein / haloacid dehalogenase-like hydrolase family protein; FUNCTIONS IN: ATPase activity, coupled to transmembrane movement of ions, phosphorylative mechanism; INVOLVED IN: phospholipid transport, ATP biosynthetic process; LOCATED IN: plasma membrane; EXPRESSED IN: 12 plant structures; EXPRESSED DURING: 6 growth stages; CONTAINS InterPro DOMAIN/s: ATPase, P-type, phos…	protein_coding
AT5G08790	ATAF2	27.4118	43.5526	0.667962	0	27.141	31.9792	0.236663	0.0354697	43.9747	32.6089	-0.431406	1.01e-06	AT5G08790.1	induced by wounding, belongs to a large family of putative transcriptional activators with NAC domain.	protein_coding	(ATAF2)	ARABIDOPSIS NAC DOMAIN CONTAINING PROTEIN 81 (anac081); (ATAF2)
AT5G37990	AT5G37990	71.9973	114.196	0.665501	0	71.2866	64.5428	-0.143375	0.143275	115.302	65.8175	-0.808877	0	AT5G37990.1	S-adenosyl-L-methionine-dependent methyltransferases superfamily protein; FUNCTIONS IN: S-adenosylmethionine-dependent methyltransferase activity, methyltransferase activity; INVOLVED IN: biological_process unknown; LOCATED IN: endomembrane system; EXPRESSED IN: hypocotyl, root; CONTAINS InterPro DOMAIN/s: SAM dependent carboxyl methyltransferase (InterPro:IPR005299); BEST Arabidopsis thaliana pr…	protein_coding
AT3G22550	AT3G22550	10.1675	16.1189	0.664793	1.94e-08	10.0678	10.6688	0.0836437	0.948576	16.2753	10.8779	-0.581276	3.12e-06	AT3G22550.1	Protein of unknown function (DUF581); CONTAINS InterPro DOMAIN/s: Protein of unknown function DUF581 (InterPro:IPR007650); BEST Arabidopsis thaliana protein match is: Protein of unknown function (DUF581) (TAIR:AT3G63210.1); Has 558 Blast hits to 549 proteins in 19 species: Archae - 0; Bacteria - 0; Metazoa - 0; Fungi - 0; Plants - 558; Viruses - 0; Other Eukaryotes - 0 (source: NCBI BLink).	protein_coding
AT5G42800	DFR	10.8144	17.115	0.662313	4.26e-08	10.7072	11.8705	0.148791	0.755607	17.2808	12.1046	-0.513616	7.45e-05	AT5G42800.1	dihydroflavonol reductase. Catalyzes the conversion of dihydroquercetin to leucocyanidin in the biosynthesis of anthocyanins. Not expressed in roots (qRT-PCR).	protein_coding	DIHYDROFLAVONOL 4-REDUCTASE (DFR)	DIHYDROFLAVONOL 4-REDUCTASE (DFR); (M318); (TT3)
AT1G75270	DHAR2	27.4826	43.4372	0.660414	4.46e-12	27.2119	28.1524	0.0490201	0.977616	43.858	28.708	-0.611386	5.76e-10	AT1G75270.1	dehydroascorbate reductase 2 (DHAR2); FUNCTIONS IN: glutathione binding, glutathione dehydrogenase (ascorbate) activity; INVOLVED IN: protein amino acid glutathionylation; LOCATED IN: plasma membrane; EXPRESSED IN: 25 plant structures; EXPRESSED DURING: 16 growth stages; CONTAINS InterPro DOMAIN/s: Thioredoxin fold (InterPro:IPR012335), Glutathione S-transferase, C-terminal-like (InterPro:IPR0109…	protein_coding	DEHYDROASCORBATE REDUCTASE 2 (DHAR2)	DEHYDROASCORBATE REDUCTASE 2 (DHAR2)
AT3G14020	NF-YA6	12.3296	19.4735	0.659386	6.06e-08	12.2089	13.3812	0.132283	0.827553	19.6622	13.6444	-0.527114	5.16e-05	AT3G14020.1	nuclear factor Y, subunit A6 (NF-YA6); FUNCTIONS IN: sequence-specific DNA binding transcription factor activity; INVOLVED IN: regulation of transcription, DNA-dependent; LOCATED IN: CCAAT-binding factor complex, nucleus, chloroplast; EXPRESSED IN: 21 plant structures; EXPRESSED DURING: 13 growth stages; CONTAINS InterPro DOMAIN/s: CCAAT-binding transcription factor, subunit B (InterPro:IPR001289…	protein_coding	NUCLEAR FACTOR Y, SUBUNIT A6 (NF-YA6)	NUCLEAR FACTOR Y, SUBUNIT A6 (NF-YA6)
AT4G14630	GLP9	170.528	268.28	0.65373	0	168.877	177.89	0.0750173	0.709916	270.884	181.38	-0.578662	0	AT4G14630.1	germin-like protein with N-terminal signal sequence that may target it to the vacuole, plasma membrane and/or outside the cell.	protein_coding	GERMIN-LIKE PROTEIN 9 (GLP9)	GERMIN-LIKE PROTEIN 9 (GLP9)
AT3G44320	NIT3	14.7607	23.1913	0.651827	1.3e-10	14.6138	15.5689	0.0913356	0.900691	23.4162	15.8744	-0.5608	1.24e-07	AT3G44320.1	This enzyme catalyzes the hydrolysis of indole-3-acetonitrile (IAN) to indole-3-acetic acid (IAA) (EC 3.5.5.1) and IAN to indole-3-acetamide (IAM) at lower levels. It is the only one of the four Arabidopsis nitrilases whose mRNA levels are strongly induced when plants experience sulphur deprivation. This enzyme likely participates in other non-auxin-related metabolic pathways.	protein_coding	NITRILASE 3 (NIT3)	NITRILASE 3 (NIT3);NITRILASE 3 (AtNIT3)
AT2G26440	AT2G26440	12.559	19.717	0.650716	1.93e-11	12.436	14.246	0.196034	0.255773	19.9085	14.5275	-0.454593	1.11e-05	AT2G26440.1	Plant invertase/pectin methylesterase inhibitor superfamily; FUNCTIONS IN: enzyme inhibitor activity, pectinesterase activity; INVOLVED IN: cell wall modification; LOCATED IN: endomembrane system, cell wall, plant-type cell wall; EXPRESSED IN: 20 plant structures; EXPRESSED DURING: 13 growth stages; CONTAINS InterPro DOMAIN/s: Pectinesterase, active site (InterPro:IPR018040), Pectin lyase fold/vi…	protein_coding
AT2G32487	AT2G32487	21.3827	33.5327	0.649122	0.000187517	21.1722	20.1565	-0.0709199	0.988177	33.8568	20.557	-0.719819	7.89e-05	AT2G32487.1	unknown protein; FUNCTIONS IN: molecular_function unknown; INVOLVED IN: biological_process unknown; LOCATED IN: endomembrane system; Has 1 Blast hits to 1 proteins in 1 species: Archae - 0; Bacteria - 0; Metazoa - 0; Fungi - 0; Plants - 1; Viruses - 0; Other Eukaryotes - 0 (source: NCBI BLink).	protein_coding
AT4G18360	AT4G18360	8.81347	13.7338	0.63995	4.51e-06	8.7256	9.81347	0.169509	0.751224	13.8669	10.0085	-0.47042	0.00371829	AT4G18360.1	Aldolase-type TIM barrel family protein; FUNCTIONS IN: glycolate oxidase activity, oxidoreductase activity, FMN binding, catalytic activity; INVOLVED IN: oxidation reduction, metabolic process; LOCATED IN: peroxisome; EXPRESSED IN: 12 plant structures; EXPRESSED DURING: 4 anthesis, F mature embryo stage, petal differentiation and expansion stage, E expanded cotyledon stage, D bilateral stage; CON…	protein_coding
AT2G31230	ATERF15	16.5445	25.753	0.638388	9.05e-07	16.3803	17.33	0.0813063	0.963117	26.0018	17.6739	-0.55699	5.66e-05	AT2G31230.1	encodes a member of the ERF (ethylene response factor) subfamily B-3 of ERF/AP2 transcription factor family. The protein contains one AP2 domain. There are 18 members in this subfamily including ATERF-1, ATERF-2, AND ATERF-5.	protein_coding	ETHYLENE-RESPONSIVE ELEMENT BINDING FACTOR 15 (ERF15)	ETHYLENE-RESPONSIVE ELEMENT BINDING FACTOR 15 (ERF15);ETHYLENE-RESPONSIVE ELEMENT BINDING FACTOR 15 (ATERF15)
AT1G26730	AT1G26730	3.48135	5.40214	0.633881	0.000158757	3.44698	3.80083	0.140985	0.904543	5.45441	3.87583	-0.492919	0.00931097	AT1G26730.1	EXS (ERD1/XPR1/SYG1) family protein; LOCATED IN: integral to membrane, plasma membrane; EXPRESSED IN: 22 plant structures; EXPRESSED DURING: 13 growth stages; CONTAINS InterPro DOMAIN/s: EXS, C-terminal (InterPro:IPR004342), SPX, N-terminal (InterPro:IPR004331); BEST Arabidopsis thaliana protein match is: EXS (ERD1/XPR1/SYG1) family protein (TAIR:AT1G35350.1); Has 1169 Blast hits to 1113 proteins…	protein_coding
AT2G39710	AT2G39710	7.9157	12.2633	0.631562	1.81e-06	7.83714	9.06516	0.210005	0.489522	12.3827	9.24193	-0.422058	0.00525649	AT2G39710.1	Encodes a Cysteine-rich peptide (CRP) family protein	protein_coding
AT2G29340	AT2G29340	62.4319	96.5017	0.628272	2.53e-10	61.8118	70.447	0.188656	0.293855	97.4364	71.8371	-0.43973	5.4e-05	AT2G29340.1	NAD-dependent epimerase/dehydratase family protein; FUNCTIONS IN: oxidoreductase activity, binding, catalytic activity; INVOLVED IN: oxidation reduction, metabolic process; EXPRESSED IN: 22 plant structures; EXPRESSED DURING: 13 growth stages; CONTAINS InterPro DOMAIN/s: NAD(P)-binding domain (InterPro:IPR016040), Glucose/ribitol dehydrogenase (InterPro:IPR002347), Short-chain dehydrogenase/reduc…	protein_coding
AT5G38200	AT5G38200	13.6192	21.0482	0.628055	4.83e-11	13.4842	14.5603	0.110764	0.784451	21.2513	14.8522	-0.516873	2.4e-07	AT5G38200.1	Class I glutamine amidotransferase-like superfamily protein; FUNCTIONS IN: hydrolase activity; INVOLVED IN: glutamine metabolic process; LOCATED IN: cellular_component unknown; CONTAINS InterPro DOMAIN/s: Peptidase C26 (InterPro:IPR011697), Glutamine amidotransferase type 1 (InterPro:IPR017926); BEST Arabidopsis thaliana protein match is: Class I glutamine amidotransferase-like superfamily protei…	protein_coding
AT5G10180	SULTR2	45.409	69.445	0.612894	0	44.9601	42.8711	-0.0686388	0.788022	70.1189	43.7129	-0.681742	0	AT5G10180.1	Encodes a low-affinity sulfate transporter expressed in the root cap and central cylinder, where it is induced by sulfur starvation. Expression in the shoot vascular system is not induced by sulfur starvation.	protein_coding	SULFATE TRANSPORTER 2;1 (SULTR2;1)	SULFATE TRANSPORTER 2;1 (SULTR2;1);ARABIDOPSIS SULFATE TRANSPORTER 68 (AST68)
AT1G24147	AT1G24147	25.8859	39.5615	0.611927	4.47e-06	25.6312	24.8633	-0.0438851	0.994997	39.9449	25.3536	-0.655824	2.48e-06	AT1G24147.1	unknown protein; FUNCTIONS IN: molecular_function unknown; INVOLVED IN: biological_process unknown; LOCATED IN: endomembrane system; BEST Arabidopsis thaliana protein match is: unknown protein (TAIR:AT1G24148.1); Has 4 Blast hits to 4 proteins in 2 species: Archae - 0; Bacteria - 0; Metazoa - 0; Fungi - 0; Plants - 4; Viruses - 0; Other Eukaryotes - 0 (source: NCBI BLink).	protein_coding
AT3G63010	GID1B	10.8353	16.4057	0.598456	1.22e-08	10.7292	12.4875	0.218944	0.211894	16.565	12.733	-0.379562	0.00134764	AT3G63010.1	Encodes a gibberellin (GA) receptor ortholog of the rice GA receptor gene (OsGID1). Has GA-binding activity, showing higher affinity to GA4. Interacts with DELLA proteins in vivo in the presence of GA4.	protein_coding	GA INSENSITIVE DWARF1B (GID1B)	GA INSENSITIVE DWARF1B (GID1B); (ATGID1B)
AT3G53480	PDR9	17.7699	26.842	0.595054	0	17.5952	19.3766	0.139128	0.166009	27.102	19.7594	-0.45586	5.22e-12	AT3G53480.1	Negative regulator of auxin polar transport inhibitors. ABCG37 regulates auxin distribution and homeostasis in roots by excluding IBA from the root apex, but does not act directly in basipetal transport. ABCG37 and ABCG36 act redundantly at outermost root plasma membranes and, transport IBA out of the cells.	protein_coding	ATP-BINDING CASSETTE G37 (ABCG37)	POLAR AUXIN TRANSPORT INHIBITOR SENSITIVE 1 (PIS1);ATP-BINDING CASSETTE G37 (ABCG37);PLEIOTROPIC DRUG RESISTANCE 9 (ATPDR9);PLEIOTROPIC DRUG RESISTANCE 9 (PDR9)
AT2G30600	AT2G30600	71.1278	47.0634	-0.595807	0	70.4268	71.5819	0.0234704	0.987011	47.5193	72.9946	0.619277	3.35e-13	AT2G30600.5	BTB/POZ domain-containing protein; INVOLVED IN: cell adhesion; LOCATED IN: cellular_component unknown; EXPRESSED IN: 24 plant structures; EXPRESSED DURING: 13 growth stages; CONTAINS InterPro DOMAIN/s: Coagulation factor 5/8 type, C-terminal (InterPro:IPR000421), Farnesoic acid 0-methyl transferase (InterPro:IPR022041), BTB/POZ (InterPro:IPR013069), BTB/Kelch-associated (InterPro:IPR011705), BTB/…	protein_coding
AT2G25900	ATCTH	40.3293	26.607	-0.600022	0	39.9304	34.7982	-0.198478	0.0297317	26.865	35.4831	0.401402	2.33e-06	AT2G25900.1	putative Cys3His zinc finger protein (ATCTH) mRNA, complete	protein_coding	(ATCTH)	A. THALIANA TANDEM ZINC FINGER PROTEIN 1 (ATTZF1); (ATCTH)
AT4G30450	AT4G30450	24.9082	16.3385	-0.608347	0.000459602	24.6593	30.3872	0.301332	0.137842	16.497	30.9813	0.909196	8.45e-09	AT4G30450.1	glycine-rich protein; Has 43753 Blast hits to 9269 proteins in 834 species: Archae - 55; Bacteria - 10441; Metazoa - 12146; Fungi - 3592; Plants - 5151; Viruses - 671; Other Eukaryotes - 11697 (source: NCBI BLink).	protein_coding
AT2G33815	AT2G33815	22.3377	14.6123	-0.612293	5.43e-06	22.12	24.5012	0.147497	0.661819	14.7539	24.9839	0.759906	6.89e-09	AT2G33815.1	Potential natural antisense gene, locus overlaps with AT2G33810	other_rna
AT5G47500	AT5G47500	25.9964	16.9522	-0.616841	2.38e-10	25.7365	24.4896	-0.0716491	0.903532	17.1171	24.9656	0.544504	1.05e-07	AT5G47500.1	predicted to encode a pectin methylesterase	protein_coding	PECTIN METHYLESTERASE 5 (PME5)	PECTIN METHYLESTERASE 5 (PME5)
AT1G22740	RAB7	15.2737	9.87734	-0.628858	9.35e-05	15.122	14.4367	-0.0669022	0.977616	9.97297	14.7242	0.562097	0.00167828	AT1G22740.1	GTP-binding protein Rab7	protein_coding	RAB GTPASE HOMOLOG G3B (RABG3B)	(RAB7);RAB GTPASE HOMOLOG G3B (RABG3B); (RAB75); (ATRABG3B)
AT3G53800	Fes1B	11.9194	7.67576	-0.63493	1.63e-05	11.8024	12.2053	0.048433	0.988177	7.7502	12.4481	0.683617	5.36e-06	AT3G53800.1	Encodes one of the Arabidopsis orthologs of the human Hsp70-binding protein 1 (HspBP-1) and yeast Fes1p: Fes1A (AT3G09350), Fes1B (AT3G53800), Fes1C (AT5G02150).	protein_coding	FES1B (Fes1B)	FES1B (Fes1B)
AT4G36410	UBC17	50.7426	32.5106	-0.642285	4.08e-08	50.2514	44.0387	-0.19039	0.323534	32.8258	44.9057	0.452067	0.00112502	AT4G36410.1	ubiquitin-conjugating enzyme	protein_coding	UBIQUITIN-CONJUGATING ENZYME 17 (UBC17)	UBIQUITIN-CONJUGATING ENZYME 17 (UBC17)
AT5G10380	RING1	24.765	15.7146	-0.656198	2.83e-09	24.5235	25.0166	0.0287202	0.995019	15.867	25.5097	0.685016	1.17e-09	AT5G10380.1	Encodes a RING finger domain protein with E3 ligase activity that is localized to the lipid rafts of the plasma membrane. Expression is increased in response to fungal pathogen. May be involved in regulation of programmed cell death by facilitating degredation of regulation of PDC activators.	protein_coding	(RING1)	(ATRING1); (RING1)
AT5G18840	AT5G18840	19.3694	12.2281	-0.663574	1.12e-11	19.1779	16.021	-0.259479	0.0192173	12.3466	16.3387	0.404178	0.000470789	AT5G18840.1	Major facilitator superfamily protein; FUNCTIONS IN: carbohydrate transmembrane transporter activity, sugar:hydrogen symporter activity; INVOLVED IN: transport, transmembrane transport; LOCATED IN: integral to membrane, membrane; EXPRESSED IN: 17 plant structures; EXPRESSED DURING: 7 growth stages; CONTAINS InterPro DOMAIN/s: Major facilitator superfamily (InterPro:IPR020846), General substrate t…	protein_coding
AT5G59090	SBT4.12	19.9786	12.4569	-0.681509	1.99e-09	19.7811	21.4354	0.115874	0.515011	12.5779	21.8555	0.797104	0	AT5G59090.1	subtilase 4.12 (SBT4.12); FUNCTIONS IN: identical protein binding, serine-type endopeptidase activity; INVOLVED IN: proteolysis, negative regulation of catalytic activity; LOCATED IN: apoplast, nucleus, cytoplasm; EXPRESSED IN: 6 plant structures; CONTAINS InterPro DOMAIN/s: Protease-associated PA (InterPro:IPR003137), Peptidase S8/S53, subtilisin/kexin/sedolisin (InterPro:IPR000209), Peptidase S…	protein_coding	SUBTILASE 4.12 (SBT4.12)	SUBTILASE 4.12 (SBT4.12);SUBTILASE 4.12 (ATSBT4.12)
AT2G43100	IPMI2	105.972	65.8177	-0.687131	0	104.932	91.8762	-0.191689	0.0174785	66.4563	93.682	0.495367	1.3e-11	AT2G43100.1	isopropylmalate isomerase 2 (IPMI2); FUNCTIONS IN: hydro-lyase activity, 3-isopropylmalate dehydratase activity; INVOLVED IN: leucine biosynthetic process, metabolic process; LOCATED IN: plastid; EXPRESSED IN: 20 plant structures; EXPRESSED DURING: 10 growth stages; CONTAINS InterPro DOMAIN/s: 3-isopropylmalate dehydratase, small subunit-like (InterPro:IPR012305), Aconitase A/isopropylmalate dehy…	protein_coding	ISOPROPYLMALATE ISOMERASE 2 (IPMI2)	(ATLEUD1);ISOPROPYLMALATE ISOMERASE 2 (IPMI2)
AT5G60660	PIP2F	21.3533	13.2391	-0.689652	6.78e-09	21.1401	20.1718	-0.0676441	0.951142	13.368	20.5614	0.62115	1.09e-06	AT5G60660.1	A member of the plasma membrane intrinsic protein subfamily PIP2.When expressed in yeast cells can conduct hydrogen peroxide into those cells. Mutants exhibit longer root hairs.	protein_coding	PLASMA MEMBRANE INTRINSIC PROTEIN 2;4 (PIP2;4)	(PIP2F);PLASMA MEMBRANE INTRINSIC PROTEIN 2;4 (PIP2;4)
AT5G20250	DIN10	12.1955	7.50679	-0.700086	3.85e-13	12.0739	12.9902	0.105527	0.892014	7.57958	13.2465	0.805422	0	AT5G20250.4	encodes a member of glycosyl hydrolase family 36. Expression is induced within 3 hours of dark treatment, in senescing leaves and treatment with exogenous photosynthesis inhibitor. Induction of gene expression was suppressed in excised leaves supplied with sugar. The authors suggest that the gene's expression pattern is responding to the level of sugar in the cell.	protein_coding	DARK INDUCIBLE 10 (DIN10)	DARK INDUCIBLE 10 (DIN10);RAFFINOSE SYNTHASE 6 (RS6)
AT3G56090	FER3	56.25	34.5972	-0.701197	0	55.6961	48.6868	-0.194045	0.047528	34.9323	49.6499	0.507231	3.43e-09	AT3G56090.1	Encodes FERRITIN 3, AtFER3. Ferritins are a class of 24-mer multi-meric proteins found in all kingdoms of life. Function as the main iron store in mammals. Evidence suggests that Arabidopsis ferritins are essential to protect cells against oxidative damage, but they do not constitute the major iron pool.	protein_coding	FERRITIN 3 (FER3)	FERRITIN 3 (FER3);FERRITIN 3 (ATFER3)
AT5G22920	AT5G22920	50.4966	30.9827	-0.704723	0	50.0005	50.5091	0.0145989	0.995019	31.2827	51.5117	0.719535	0	AT5G22920.1	CHY-type/CTCHY-type/RING-type Zinc finger protein; FUNCTIONS IN: zinc ion binding; EXPRESSED IN: 25 plant structures; EXPRESSED DURING: 14 growth stages; CONTAINS InterPro DOMAIN/s: Zinc finger, CHY-type (InterPro:IPR008913), Zinc finger, CTCHY-type (InterPro:IPR017921), Zinc finger, RING-type (InterPro:IPR001841), Zinc finger, C3HC4 RING-type (InterPro:IPR018957); BEST Arabidopsis thaliana prote…	protein_coding
AT5G36910	THI2.2	102.466	61.7358	-0.730972	0	101.451	95.0419	-0.0941432	0.671473	62.3334	96.9259	0.636877	0	AT5G36910.1	Encodes a thionin that is expressed at a low basal level in seedlings and shows circadian variation. Predicted to encode a PR (pathogenesis-related) protein. Belongs to the plant thionin (PR-13) family with the following members: At1g66100, At5g36910, At1g72260, At2g15010, At1g12663, At1g12660.	protein_coding	THIONIN 2.2 (THI2.2)	THIONIN 2.2 (THI2.2)
AT4G22212	AT4G22212	75.5342	45.2234	-0.740061	1.34e-13	74.7742	79.2103	0.0831474	0.858818	45.6618	80.7855	0.82311	0	AT4G22212.1	Encodes a defensin-like (DEFL) family protein.	protein_coding
AT2G40300	ATFER4	29.6601	17.7372	-0.741747	6.02e-12	29.3677	26.9334	-0.124836	0.66633	17.9089	27.4684	0.617095	1.05e-07	AT2G40300.1	Encodes FERRITIN 4, AtFER4. Ferritins are a class of 24-mer multi-meric proteins found in all kingdoms of life. Function as the main iron store in mammals. Evidence suggests that Arabidopsis ferritins are essential to protect cells against oxidative damage, but they do not constitute the major iron pool. Localize to mitochondria. Knock out mutants are not sensitive to abiotic stress.	protein_coding	FERRITIN 4 (FER4)	FERRITIN 4 (FER4);FERRITIN 4 (ATFER4)
AT3G16670	AT3G16670	52.4107	30.3533	-0.788009	3.5e-14	51.9003	48.0964	-0.109816	0.730393	30.6487	49.0323	0.677908	5.09e-10	AT3G16670.1	Pollen Ole e 1 allergen and extensin family protein; FUNCTIONS IN: molecular_function unknown; INVOLVED IN: response to oxidative stress; LOCATED IN: endomembrane system; EXPRESSED IN: 9 plant structures; EXPRESSED DURING: 7 growth stages; CONTAINS InterPro DOMAIN/s: Pollen Ole e 1 allergen/extensin (InterPro:IPR006041); BEST Arabidopsis thaliana protein match is: Pollen Ole e 1 allergen and exte…	protein_coding
AT3G20380	AT3G20380	9.67188	5.59225	-0.790366	2.89e-06	9.57717	9.1834	-0.0605708	0.983574	5.6465	9.36521	0.729955	6.04e-05	AT3G20380.1	TRAF-like family protein; FUNCTIONS IN: molecular_function unknown; INVOLVED IN: biological_process unknown; LOCATED IN: endomembrane system; CONTAINS InterPro DOMAIN/s: TRAF-like (InterPro:IPR008974), MATH (InterPro:IPR002083); BEST Arabidopsis thaliana protein match is: TRAF-like family protein (TAIR:AT3G20370.1); Has 521 Blast hits to 488 proteins in 25 species: Archae - 0; Bacteria - 0; Metaz…	protein_coding
AT3G46270	AT3G46270	11.4997	6.44171	-0.836083	1.53e-10	11.3861	9.54005	-0.25521	0.158585	6.50434	9.72678	0.58056	0.000149855	AT3G46270.1	receptor protein kinase-related; FUNCTIONS IN: molecular_function unknown; INVOLVED IN: biological_process unknown; LOCATED IN: plasma membrane; EXPRESSED IN: root; BEST Arabidopsis thaliana protein match is: protein kinase-related (TAIR:AT3G46280.1); Has 3538 Blast hits to 1609 proteins in 216 species: Archae - 2; Bacteria - 529; Metazoa - 1458; Fungi - 254; Plants - 829; Viruses - 17; Other Euk…	protein_coding
AT4G35770	DIN1	55.3134	30.7453	-0.847263	0	54.7688	60.6702	0.147634	0.477254	31.0431	61.8695	0.994957	0	AT4G35770.1	Senescence-associated gene that is strongly induced by phosphate starvation. Transcripts are differentially regulated at the level of mRNA stability at different times of day. mRNAs are targets of the mRNA degradation pathway mediated by the downstream (DST) instability determinant.	protein_coding	SENESCENCE 1 (SEN1)	SENESCENCE 1 (SEN1);DARK INDUCIBLE 1 (DIN1);ARABIDOPSIS THALIANA SENESCENCE 1 (ATSEN1);SENESCENCE ASSOCIATED GENE 1 (SEN1)
AT1G73120	AT1G73120	49.44	27.3874	-0.852166	7.34e-12	48.949	40.5739	-0.270727	0.0896192	27.6534	41.3774	0.581386	6.11e-05	AT1G73120.1	unknown protein; FUNCTIONS IN: molecular_function unknown; INVOLVED IN: response to oxidative stress; EXPRESSED IN: root, cultured cell; Has 36 Blast hits to 36 proteins in 8 species: Archae - 0; Bacteria - 0; Metazoa - 0; Fungi - 0; Plants - 36; Viruses - 0; Other Eukaryotes - 0 (source: NCBI BLink).	protein_coding
AT1G13480	AT1G13480	5.46911	3.00996	-0.86156	0.000195538	5.41482	4.94324	-0.131457	0.942347	3.03905	5.04201	0.730378	0.00630553	AT1G13480.1	Protein of unknown function (DUF1262); CONTAINS InterPro DOMAIN/s: Protein of unknown function DUF1262 (InterPro:IPR010683); BEST Arabidopsis thaliana protein match is: Protein of unknown function (DUF1262) (TAIR:AT1G13520.1); Has 111 Blast hits to 104 proteins in 9 species: Archae - 0; Bacteria - 0; Metazoa - 0; Fungi - 0; Plants - 111; Viruses - 0; Other Eukaryotes - 0 (source: NCBI BLink).	protein_coding
AT2G15880	AT2G15880	3.85171	2.1163	-0.863955	7.42e-05	3.81465	3.82682	0.00459626	0.998902	2.13691	3.90084	0.868261	0.000150441	AT2G15880.1	Leucine-rich repeat (LRR) family protein; FUNCTIONS IN: structural constituent of cell wall; LOCATED IN: endomembrane system; EXPRESSED IN: 15 plant structures; EXPRESSED DURING: 8 growth stages; CONTAINS InterPro DOMAIN/s: Leucine-rich repeat (InterPro:IPR001611); BEST Arabidopsis thaliana protein match is: Leucine-rich repeat (LRR) family protein (TAIR:AT4G33970.1); Has 436796 Blast hits to 106…	protein_coding
AT5G23020	MAM-L	79.5569	43.5543	-0.869173	0	78.7631	86.4376	0.134139	0.123524	43.9764	88.1489	1.00321	0	AT5G23020.1	methylthioalkymalate synthase-like. Also known as 2-isopropylmalate synthase (IMS2). encodes a methylthioalkylmalate synthase involved in the biosynthesis of aliphatic glucosinolates which accepts all the omega-methylthio-2-oxoalkanoic acids needed to form the known C3 to C8 glucosinolates in Arabidopsis.	protein_coding	2-ISOPROPYLMALATE SYNTHASE 2 (IMS2)	(MAM3);2-ISOPROPYLMALATE SYNTHASE 2 (IMS2);METHYLTHIOALKYMALATE SYNTHASE-LIKE (MAM-L)
AT4G27450	AT4G27450	44.08	24.1105	-0.870463	0	43.6469	43.8033	0.00515981	0.998781	24.3444	44.6719	0.875779	0	AT4G27450.1	Aluminium induced protein with YGL and LRDR motifs; FUNCTIONS IN: molecular_function unknown; INVOLVED IN: biological_process unknown; LOCATED IN: cytosol, nucleus, plasma membrane; EXPRESSED IN: 25 plant structures; EXPRESSED DURING: 14 growth stages; BEST Arabidopsis thaliana protein match is: Aluminium induced protein with YGL and LRDR motifs (TAIR:AT3G15450.1); Has 30201 Blast hits to 17322 p…	protein_coding
AT1G13420	ATST4B	5.73905	3.12344	-0.877678	0.00035771	5.6824	5.35883	-0.0845831	0.981872	3.15365	5.46528	0.793275	0.00401396	AT1G13420.1	Encodes a sulfotransferase. Unlike the related ST4A protein (At2g14920), in vitro experiements show that this enzyme does not act brassinosteroids. ST4B is expressed in the roots and transcript levels rise in response to cytokinin treatment.	protein_coding	SULFOTRANSFERASE 4B (ST4B)	SULFOTRANSFERASE 4B (ST4B);ARABIDOPSIS THALIANA SULFOTRANSFERASE 4B (ATST4B)
AT5G56100	AT5G56100	19.0322	10.1739	-0.903571	3.73e-06	18.8412	17.1464	-0.135986	0.902807	10.2727	17.4841	0.767222	0.000467547	AT5G56100.1	glycine-rich protein / oleosin; FUNCTIONS IN: molecular_function unknown; INVOLVED IN: lipid storage; LOCATED IN: monolayer-surrounded lipid storage body, integral to membrane, membrane; EXPRESSED IN: 21 plant structures; EXPRESSED DURING: 12 growth stages; CONTAINS InterPro DOMAIN/s: Oleosin (InterPro:IPR000136); Has 1807 Blast hits to 1807 proteins in 277 species: Archae - 0; Bacteria - 0; Meta…	protein_coding
AT3G19850	AT3G19850	14.9063	7.95038	-0.906826	0	14.7597	13.7299	-0.104341	0.774014	8.02718	14.0028	0.802752	3.35e-13	AT3G19850.1	Phototropic-responsive NPH3 family protein; FUNCTIONS IN: signal transducer activity; INVOLVED IN: response to light stimulus; LOCATED IN: endomembrane system; EXPRESSED IN: 19 plant structures; EXPRESSED DURING: 13 growth stages; CONTAINS InterPro DOMAIN/s: NPH3 (InterPro:IPR004249), BTB/POZ (InterPro:IPR013069), BTB/POZ fold (InterPro:IPR011333), BTB/POZ-like (InterPro:IPR000210); BEST Arabidop…	protein_coding
AT1G16400	CYP79F2	26.0496	13.5977	-0.937896	0	25.7909	24.7485	-0.0595199	0.917821	13.7294	25.2373	0.878284	0	AT1G16400.1	Encodes cytochrome P450 CYP79F2.	protein_coding	CYTOCHROME P450, FAMILY 79, SUBFAMILY F, POLYPEPTIDE 2 (CYP79F2)	CYTOCHROME P450, FAMILY 79, SUBFAMILY F, POLYPEPTIDE 2 (CYP79F2)
AT5G62360	AT5G62360	7.96407	4.15497	-0.938667	0.000674443	7.88526	10.4984	0.412938	0.178774	4.19528	10.7064	1.35164	6.87e-08	AT5G62360.1	Plant invertase/pectin methylesterase inhibitor superfamily protein; FUNCTIONS IN: enzyme inhibitor activity, pectinesterase inhibitor activity, pectinesterase activity; INVOLVED IN: biological_process unknown; LOCATED IN: cellular_component unknown; EXPRESSED IN: 22 plant structures; EXPRESSED DURING: 13 growth stages; CONTAINS InterPro DOMAIN/s: Pectinesterase inhibitor (InterPro:IPR006501); BE…	protein_coding
AT2G05540	AT2G05540	48.8709	25.4778	-0.939736	0	48.3814	46.9489	-0.043361	0.977616	25.7246	47.8765	0.896166	0	AT2G05540.1	Glycine-rich protein family; LOCATED IN: endomembrane system; EXPRESSED IN: 20 plant structures; EXPRESSED DURING: 9 growth stages; CONTAINS InterPro DOMAIN/s: Glycine rich protein (InterPro:IPR010800); BEST Arabidopsis thaliana protein match is: glycine-rich protein 3 (TAIR:AT2G05520.4); Has 20980 Blast hits to 7546 proteins in 779 species: Archae - 6; Bacteria - 3254; Metazoa - 9284; Fungi - 16…	protein_coding
AT3G23800	SBP3	3.99046	2.07422	-0.943987	0.000132955	3.95118	3.6391	-0.118704	0.959127	2.09436	3.71104	0.825316	0.00314441	AT3G23800.1	selenium-binding protein 3 (SBP3); FUNCTIONS IN: selenium binding; LOCATED IN: cellular_component unknown; EXPRESSED IN: root; CONTAINS InterPro DOMAIN/s: Cytochrome cd1-nitrite reductase-like, C-terminal haem d1 (InterPro:IPR011048), Selenium-binding protein (InterPro:IPR008826); BEST Arabidopsis thaliana protein match is: selenium-binding protein 1 (TAIR:AT4G14030.2); Has 910 Blast hits to 900 …	protein_coding	SELENIUM-BINDING PROTEIN 3 (SBP3)	SELENIUM-BINDING PROTEIN 3 (SBP3)
AT1G62510	AT1G62510	32.1389	14.5821	-1.14012	0	31.8264	30.6691	-0.0534366	0.977592	14.7237	31.2682	1.08655	0	AT1G62510.1	Bifunctional inhibitor/lipid-transfer protein/seed storage 2S albumin superfamily protein; FUNCTIONS IN: lipid binding; INVOLVED IN: lipid transport; LOCATED IN: endomembrane system; EXPRESSED IN: shoot, cotyledon, leaf whorl, leaf; EXPRESSED DURING: LP.04 four leaves visible, LP.02 two leaves visible; CONTAINS InterPro DOMAIN/s: Bifunctional inhibitor/plant lipid transfer protein/seed storage (I…	protein_coding
AT1G25155	AT1G25155	4.84169	2.18939	-1.14498	0.00033108	4.79369	7.15963	0.578749	0.0356557	2.21058	7.30152	1.72377	1.37e-09	AT1G25155.1	Glutamine amidotransferase type 1 family protein; FUNCTIONS IN: catalytic activity, anthranilate synthase activity; INVOLVED IN: glutamine metabolic process, biosynthetic process, metabolic process; CONTAINS InterPro DOMAIN/s: Glutamine amidotransferase class-I, C-terminal (InterPro:IPR000991), Glutamine amidotransferase superfamily (InterPro:IPR011702), Anthranilate synthase, glutamine amidotran…	protein_coding
AT1G12010	AT1G12010	3.07836	1.36771	-1.1704	0.000755337	3.04814	2.77717	-0.134312	0.974072	1.38096	2.83244	1.03638	0.00924714	AT1G12010.1	Encodes a protein that appears to have 1-amino-cyclopropane-1-carboxylic acid oxidase activity based on mutant analyses.	protein_coding
AT4G13620	AT4G13620	4.11762	1.7711	-1.21717	2.57e-05	4.07767	3.5825	-0.186777	0.898792	1.78826	3.65331	1.03065	0.00171756	AT4G13620.1	encodes a member of the DREB subfamily A-6 of ERF/AP2 transcription factor family. The protein contains one AP2 domain. There are 8 members in this subfamily including RAP2.4.	protein_coding
AT3G14280	AT3G14280	26.9232	10.8478	-1.31144	4.98e-11	26.6606	19.4746	-0.453112	0.018244	10.9526	19.8636	0.858848	0.00024428	AT3G14280.1	unknown protein; Has 51 Blast hits to 51 proteins in 13 species: Archae - 0; Bacteria - 0; Metazoa - 0; Fungi - 0; Plants - 51; Viruses - 0; Other Eukaryotes - 0 (source: NCBI BLink).	protein_coding
AT1G53940	GLIP2	6.60122	2.60936	-1.33904	2.74e-09	6.53575	5.06634	-0.36741	0.220236	2.63466	5.16601	0.971437	0.000240922	AT1G53940.1	Encodes a lipase, has in vitro lipase activity with p-nitrophenyl acetate and p-nitrophenyl butyrate, gene expression induced by hormones, negatively regulates auxin signaling, involved in disease resistance	protein_coding	GDSL-MOTIF LIPASE 2 (GLIP2)	GDSL-MOTIF LIPASE 2 (GLIP2)
AT4G12545	AT4G12545	9.70922	3.31025	-1.55241	3.25e-06	9.61458	8.37906	-0.198436	0.900492	3.34244	8.54417	1.35404	0.000242774	AT4G12545.1	Bifunctional inhibitor/lipid-transfer protein/seed storage 2S albumin superfamily protein; FUNCTIONS IN: molecular_function unknown; INVOLVED IN: lipid transport; LOCATED IN: endomembrane system; CONTAINS InterPro DOMAIN/s: Bifunctional inhibitor/plant lipid transfer protein/seed storage (InterPro:IPR016140), Plant lipid transfer protein/seed storage/trypsin-alpha amylase inhibitor (InterPro:IPR0…	protein_coding
AT4G12550	AIR1	15.0164	4.85186	-1.62993	1.1e-10	14.8702	13.2859	-0.162524	0.879029	4.89906	13.5478	1.46748	4.77e-08	AT4G12550.1	isolated from differential screening of a cDNA library from auxin-treated root culture. encodes a protein that is related to a large family of proteins that consist of a proline-rich or glycine-rich N-terminus and a hydrophobic, possibly membrane spanning C-terminus.	protein_coding	AUXIN-INDUCED IN ROOT CULTURES 1 (AIR1)	AUXIN-INDUCED IN ROOT CULTURES 1 (AIR1)
AT1G62280	SLAH1	3.862	0.989066	-1.96521	2.35e-08	3.82396	2.25893	-0.759426	0.0193811	0.998664	2.30321	1.20557	0.00931097	AT1G62280.1	Encodes a protein with ten predicted transmembrane helices. The SLAH1 protein has similarity to the SLAC1 protein involved in ion homeostasis in guard cells. Although it is not expressed in guard cells, it can complement a slac1-2 mutant suggesting that it performs a similar function. SLAH1:GFP localizes to the plasma membrane.	protein_coding	SLAC1 HOMOLOGUE 1 (SLAH1)	SLAC1 HOMOLOGUE 1 (SLAH1)
AT1G67105	AT1G67105	7.57219	1.40464	-2.43051	1.58e-09	7.49749	4.70139	-0.67332	0.0507986	1.41827	4.79352	1.75695	0.000210856	AT1G67105.1	other RNA	other_rna

## Sheet: 0min-MPK6 Independent
DataSet2. Gene list of MKP1-dependent and MPK6-independent transcripts at 0min
gene_id	gene	Ws	mkp1	log2(fold_change)	q_value	Ws	mkp1 mpk6	log2(fold_change)	q_value	mkp1	mkp1 mpk6	log2(fold_change)	q_value	Gene_Model_Name	Gene_Model_Description	Gene_Model_Type	Primary_Gene_Symbol	All_Gene_Symbols
AT2G02930	ATGSTF3	0.6981	14.3163	4.35808	0	0.691378	10.0788	3.86571	0	14.4552	10.278	-0.492033	0.011584	AT2G02930.1	Encodes glutathione transferase belonging to the phi class of GSTs. Naming convention according to Wagner et al. (2002).	protein_coding	GLUTATHIONE S-TRANSFERASE F3 (GSTF3)	GLUTATHIONE S-TRANSFERASE F3 (ATGSTF3);GLUTATHIONE S-TRANSFERASE F3 (GSTF3);GLUTATHIONE S-TRANSFERASE 16 (GST16)
AT1G67980	CCOAMT	0.211343	3.15493	3.89995	0.000933874	0.20925	2.71212	3.69612	0.0023002	3.18546	2.76565	-0.203882	0.998042	AT1G67980.1	Encodes S-adenosyl-L-methionine: transcaffeoyl Coenzyme A 3-O-methyltransferase.	protein_coding	CAFFEOYL-COA 3-O-METHYLTRANSFERASE (CCOAMT)	CAFFEOYL-COA 3-O-METHYLTRANSFERASE (CCOAMT)
AT1G14550	AT1G14550	0.121986	1.29565	3.40889	0.00657624	0.120781	1.75281	3.8592	0.00184507	1.30822	1.78751	0.450346	0.830153	AT1G14550.1	Peroxidase superfamily protein; FUNCTIONS IN: peroxidase activity, heme binding; INVOLVED IN: oxidation reduction, response to oxidative stress; LOCATED IN: endomembrane system; EXPRESSED IN: root; CONTAINS InterPro DOMAIN/s: Haem peroxidase (InterPro:IPR010255), Plant peroxidase (InterPro:IPR000823), Peroxidases heam-ligand binding site (InterPro:IPR019793), Haem peroxidase, plant/fungal/bacteri…	protein_coding
AT1G79680	ATWAKL10	0.169127	1.57037	3.21493	1.06676e-09	0.167443	1.13702	2.76351	9.55278e-07	1.58559	1.15952	-0.45149	0.40744	AT1G79680.1	Encodes a twin-domain, kinase-GC signaling molecule that may function in biotic stress responses that is critically dependent on the second messenger cGMP.	protein_coding	WALL ASSOCIATED KINASE (WAK)-LIKE 10 (WAKL10)	WALL ASSOCIATED KINASE (WAK)-LIKE 10 (WAKL10); (ATWAKL10)
AT1G26380	AT1G26380	2.5837	23.6459	3.19408	0	2.55814	22.3822	3.12918	0	23.8751	22.8247	-0.0649077	0.935649	AT1G26380.1	FAD-binding Berberine family protein; FUNCTIONS IN: electron carrier activity, oxidoreductase activity, FAD binding, catalytic activity; LOCATED IN: endomembrane system; EXPRESSED IN: 9 plant structures; EXPRESSED DURING: LP.06 six leaves visible, LP.04 four leaves visible, 4 anthesis, LP.08 eight leaves visible; CONTAINS InterPro DOMAIN/s: FAD-binding, type 2 (InterPro:IPR016166), Berberine/berb…	protein_coding
AT2G43000	NAC042	4.03149	35.399	3.13432	0	3.99253	28.0873	2.81454	0	35.7421	28.6404	-0.319575	0.0158322	AT2G43000.1	Encodes a NAC transcription factor induced by hydrogen peroxide (H2O2. Involved in senescence. Over expression of the gene strongly delays senescence and enhances tolerance to various abiotic stresses.	protein_coding	NAC DOMAIN CONTAINING PROTEIN 42 (NAC042)	NAC DOMAIN CONTAINING PROTEIN 42 (anac042);JUNGBRUNNEN 1 (JUB1);NAC DOMAIN CONTAINING PROTEIN 42 (NAC042)
AT5G65600	AT5G65600	0.375441	3.05718	3.02555	1.79125e-14	0.371738	2.34173	2.65522	1.36851e-10	3.08676	2.38821	-0.370162	0.38045	AT5G65600.1	Concanavalin A-like lectin protein kinase family protein; FUNCTIONS IN: kinase activity; INVOLVED IN: protein amino acid phosphorylation; LOCATED IN: endomembrane system; EXPRESSED IN: stem; CONTAINS InterPro DOMAIN/s: Legume lectin, beta chain (InterPro:IPR001220), Protein kinase, ATP binding site (InterPro:IPR017441), Serine/threonine-protein kinase-like domain (InterPro:IPR017442), Concanavali…	protein_coding
AT1G66570	SUC7	1.04071	7.79649	2.90526	1.96787e-11	1.03042	4.6471	2.1731	1.33905e-05	7.87222	4.73834	-0.732388	0.0249761	AT1G66570.1	sucrose-proton symporter 7 (SUC7); FUNCTIONS IN: carbohydrate transmembrane transporter activity, sugar:hydrogen symporter activity, sucrose:hydrogen symporter activity; INVOLVED IN: transport, sucrose transport, transmembrane transport; LOCATED IN: integral to membrane, integral to plasma membrane, membrane; EXPRESSED IN: sepal, stamen; EXPRESSED DURING: 4 anthesis; CONTAINS InterPro DOMAIN/s: S…	protein_coding	SUCROSE-PROTON SYMPORTER 7 (SUC7)	SUCROSE-PROTON SYMPORTER 7 (SUC7);SUCROSE-PROTON SYMPORTER 7 (ATSUC7)
AT1G58320	AT1G58320	2.22201	15.324	2.78585	6.07458e-10	2.19983	8.75546	1.99279	0.000141588	15.4724	8.92864	-0.793185	0.0269768	AT1G58320.1	PLAC8 family protein; CONTAINS InterPro DOMAIN/s: Protein of unknown function Cys-rich (InterPro:IPR006461); BEST Arabidopsis thaliana protein match is: PLAC8 family protein (TAIR:AT1G68630.1); Has 648 Blast hits to 647 proteins in 80 species: Archae - 0; Bacteria - 0; Metazoa - 41; Fungi - 88; Plants - 508; Viruses - 0; Other Eukaryotes - 11 (source: NCBI BLink).	protein_coding
AT1G26420	AT1G26420	1.2546	8.3876	2.74103	0	1.24218	7.08039	2.51095	0	8.46884	7.22019	-0.230128	0.423972	AT1G26420.1	FAD-binding Berberine family protein; FUNCTIONS IN: electron carrier activity, oxidoreductase activity, FAD binding, catalytic activity; LOCATED IN: endomembrane system; EXPRESSED IN: stem, stamen; EXPRESSED DURING: 4 anthesis; CONTAINS InterPro DOMAIN/s: FAD-binding, type 2 (InterPro:IPR016166), Berberine/berberine-like (InterPro:IPR012951), FAD linked oxidase, N-terminal (InterPro:IPR006094); B…	protein_coding
AT5G44990	AT5G44990	0.90778	5.81173	2.67855	3.98072e-11	0.898879	4.74374	2.39983	1.58357e-06	5.86801	4.83847	-0.278318	0.858137	AT5G44990.1	Glutathione S-transferase family protein; CONTAINS InterPro DOMAIN/s: Glutathione S-transferase, predicted (InterPro:IPR016639), Glutathione S-transferase, C-terminal-like (InterPro:IPR010987), Glutathione S-transferase/chloride channel, C-terminal (InterPro:IPR017933), Thioredoxin-like fold (InterPro:IPR012336); BEST Arabidopsis thaliana protein match is: Glutathione S-transferase family protein…	protein_coding
AT5G43580	AT5G43580	4.09383	22.4019	2.4521	0	4.05316	19.9691	2.30065	0	22.6184	20.3621	-0.151611	0.904689	AT5G43580.1	Predicted to encode a PR (pathogenesis-related) peptide that belongs to the PR-6 proteinase inhibitor family. Functions in resistance to necrotrophic fungi and insect herbivory. Six putative PR-6-type protein encoding genes are found in Arabidopsis: At2g38900, At2g38870, At5g43570, At5g43580, At3g50020 and At3g46860.	protein_coding	UNUSUAL SERINE PROTEASE INHIBITOR (UPI)	UNUSUAL SERINE PROTEASE INHIBITOR (UPI)
AT1G74080	ATMYB122	0.990669	5.39638	2.44552	0	0.980972	5.07474	2.37105	6.84424e-14	5.44864	5.17542	-0.0742209	0.999022	AT1G74080.1	Encodes a putative transcription factor, member of the R2R3 factor gene family (MYB122).	protein_coding	MYB DOMAIN PROTEIN 122 (MYB122)	MYB DOMAIN PROTEIN 122 (MYB122);MYB DOMAIN PROTEIN 122 (ATMYB122)
AT2G29110	ATGLR2.8	0.184584	0.995942	2.43178	2.99953e-06	0.182767	0.642562	1.81383	0.00340027	1.0056	0.65523	-0.617987	0.298776	AT2G29110.1	member of Putative ligand-gated ion channel subunit family	protein_coding	GLUTAMATE RECEPTOR 2.8 (GLR2.8)	GLUTAMATE RECEPTOR 2.8 (ATGLR2.8);GLUTAMATE RECEPTOR 2.8 (GLR2.8); (GLR2.8)
AT2G36130	AT2G36130	5.16682	27.7847	2.42694	0	5.11577	27.872	2.44579	0	28.0543	28.4223	0.0188015	0.999022	AT2G36130.1	Cyclophilin-like peptidyl-prolyl cis-trans isomerase family protein; FUNCTIONS IN: peptidyl-prolyl cis-trans isomerase activity; INVOLVED IN: protein folding; LOCATED IN: cellular_component unknown; EXPRESSED IN: 24 plant structures; EXPRESSED DURING: 13 growth stages; CONTAINS InterPro DOMAIN/s: Cyclophilin-like (InterPro:IPR015891), Peptidyl-prolyl cis-trans isomerase, cyclophilin-type (InterPr…	protein_coding
AT2G26560	PLA IIA	10.1597	47.8766	2.23646	0	10.06	49.9816	2.31277	0	48.3405	50.9672	0.0763369	0.836285	AT2G26560.1	Encodes a lipid acyl hydrolase with wide substrate specificity that accumulates upon infection by fungal and bacterial pathogens. Protein is localized in the cytoplasm in healthy leaves, and in membranes in infected cells. Plays a role in cell death and differentially affects the accumulation of oxylipins. Contributes to resistance to virus.	protein_coding	PHOSPHOLIPASE A 2A (PLA2A)	PHOSPHOLIPASE A 2A (PLP2); (PLAII ALPHA);PHOSPHOLIPASE A 2A (PLA2A);PATATIN-LIKE PROTEIN 2 (PLP2);PHOSPHOLIPASE A 2A (PLA IIA)
AT4G37370	CYP81D8	0.627674	2.91434	2.21508	1.00397e-09	0.621466	1.8224	1.55209	0.00027928	2.94262	1.8585	-0.662964	0.0582655	AT4G37370.1	member of CYP81D	protein_coding	CYTOCHROME P450, FAMILY 81, SUBFAMILY D, POLYPEPTIDE 8 (CYP81D8)	CYTOCHROME P450, FAMILY 81, SUBFAMILY D, POLYPEPTIDE 8 (CYP81D8)
AT4G40020	AT4G40020	0.38737	1.76825	2.19054	3.25764e-07	0.383497	1.49265	1.96059	1.84082e-05	1.78525	1.52299	-0.229219	0.909799	AT4G40020.1	Myosin heavy chain-related protein; BEST Arabidopsis thaliana protein match is: Plant protein of unknown function (DUF827) (TAIR:AT5G16730.1); Has 160438 Blast hits to 85353 proteins in 3205 species: Archae - 2021; Bacteria - 26641; Metazoa - 65466; Fungi - 13044; Plants - 8368; Viruses - 589; Other Eukaryotes - 44309 (source: NCBI BLink).	protein_coding
AT1G47890	AtRLP7	0.264248	1.13318	2.10041	1.01199e-06	0.261663	0.759087	1.53655	0.00275939	1.14416	0.774042	-0.563806	0.298776	AT1G47890.1	receptor like protein 7 (RLP7); FUNCTIONS IN: kinase activity; INVOLVED IN: signal transduction, defense response; LOCATED IN: endomembrane system; EXPRESSED IN: stem, stamen; EXPRESSED DURING: 4 anthesis; CONTAINS InterPro DOMAIN/s: Leucine-rich repeat-containing N-terminal domain, type 2 (InterPro:IPR013210), Leucine-rich repeat (InterPro:IPR001611); BEST Arabidopsis thaliana protein match is: …	protein_coding	RECEPTOR LIKE PROTEIN 7 (RLP7)	RECEPTOR LIKE PROTEIN 7 (RLP7);RECEPTOR LIKE PROTEIN 7 (AtRLP7)
AT1G06350	AT1G06350	2.79782	10.7525	1.9423	0	2.77015	7.65439	1.46633	2.60876e-10	10.857	7.80369	-0.476391	0.021418	AT1G06350.1	Fatty acid desaturase family protein; FUNCTIONS IN: oxidoreductase activity, oxidoreductase activity, acting on paired donors, with oxidation of a pair of donors resulting in the reduction of molecular oxygen to two molecules of water; INVOLVED IN: oxidation reduction, lipid metabolic process; CONTAINS InterPro DOMAIN/s: Fatty acid desaturase, type 1, core (InterPro:IPR015876), Fatty acid desatur…	protein_coding
AT3G30393	AT3G30393	0.265613	1.01993	1.94108	4.49963e-09	0.262974	1.0673	2.02097	1.06739e-09	1.02981	1.08838	0.0798075	0.999022	AT3G30393.1	transposable element gene; CACTA-like transposase family (Tnp2/En/Spm), has a 7.1e-144 P-value blast match to GB:CAA40555 TNP2 (CACTA-element) (Antirrhinum majus)	transposable_element_gene
AT2G35980	NHL10	3.17486	11.5581	1.86414	0	3.14351	12.6182	2.00505	0	11.6703	12.8656	0.140672	0.903452	AT2G35980.1	Encodes a protein whose sequence is similar to tobacco hairpin-induced gene (HIN1) and Arabidopsis non-race specific disease resistance gene (NDR1). Expression of this gene is induced by cucumber mosaic virus, spermine and during senescence. The gene product is localized to the chloroplast.	protein_coding	YELLOW-LEAF-SPECIFIC GENE 9 (YLS9)	YELLOW-LEAF-SPECIFIC GENE 9 (YLS9);NDR1/HIN1-LIKE (NHL10);ARABIDOPSIS NDR1/HIN1-LIKE 10 (ATNHL10)
AT5G38900	AT5G38900	11.4365	41.3967	1.85587	0	11.3231	35.55	1.65058	0	41.7973	36.254	-0.205268	0.145886	AT5G38900.1	Thioredoxin superfamily protein; FUNCTIONS IN: protein disulfide oxidoreductase activity; INVOLVED IN: defense response to fungus, incompatible interaction; LOCATED IN: cellular_component unknown; EXPRESSED IN: 16 plant structures; EXPRESSED DURING: 10 growth stages; CONTAINS InterPro DOMAIN/s: DSBA oxidoreductase (InterPro:IPR001853), Thioredoxin-like fold (InterPro:IPR012336); Has 2126 Blast hi…	protein_coding
AT3G60270	AT3G60270	2.56473	8.85378	1.78749	6.81286e-06	2.53942	13.5198	2.4125	3.08362e-11	8.93981	13.7851	0.624792	0.0595011	AT3G60270.1	Cupredoxin superfamily protein; FUNCTIONS IN: electron carrier activity, copper ion binding; LOCATED IN: anchored to membrane; CONTAINS InterPro DOMAIN/s: Plastocyanin-like (InterPro:IPR003245), Cupredoxin (InterPro:IPR008972); BEST Arabidopsis thaliana protein match is: uclacyanin 2 (TAIR:AT2G44790.1); Has 2285 Blast hits to 1861 proteins in 153 species: Archae - 3; Bacteria - 173; Metazoa - 13;…	protein_coding
AT4G28703	AT4G28703	2.91345	10.015	1.78137	1.19225e-06	2.88465	7.33484	1.34637	0.00170058	10.1118	7.47905	-0.435116	0.466241	AT4G28703.1	RmlC-like cupins superfamily protein; CONTAINS InterPro DOMAIN/s: Cupin, RmlC-type (InterPro:IPR011051), Protein of unknown function DUF861, cupin-3 (InterPro:IPR008579), RmlC-like jelly roll fold (InterPro:IPR014710); BEST Arabidopsis thaliana protein match is: RmlC-like cupins superfamily protein (TAIR:AT3G04300.1); Has 30201 Blast hits to 17322 proteins in 780 species: Archae - 12; Bacteria - …	protein_coding
AT5G53990	AT5G53990	1.2585	4.29641	1.77142	7.55533e-11	1.24609	3.95412	1.66595	2.78706e-09	4.33804	4.03221	-0.105471	0.987286	AT5G53990.1	UDP-Glycosyltransferase superfamily protein; FUNCTIONS IN: transferase activity, transferring glycosyl groups; INVOLVED IN: metabolic process; EXPRESSED IN: root; CONTAINS InterPro DOMAIN/s: UDP-glucuronosyl/UDP-glucosyltransferase (InterPro:IPR002213); BEST Arabidopsis thaliana protein match is: UDP-Glycosyltransferase superfamily protein (TAIR:AT1G64910.1); Has 1807 Blast hits to 1807 proteins …	protein_coding
AT4G28460	AT4G28460	3.13751	10.2788	1.71198	2.85757e-06	3.10607	11.1732	1.84688	3.23155e-07	10.3784	11.3921	0.134448	0.987041	AT4G28460.1	unknown protein; FUNCTIONS IN: molecular_function unknown; INVOLVED IN: biological_process unknown; LOCATED IN: endomembrane system; EXPRESSED IN: 10 plant structures; EXPRESSED DURING: LP.04 four leaves visible, 4 anthesis, petal differentiation and expansion stage; Has 8 Blast hits to 8 proteins in 3 species: Archae - 0; Bacteria - 0; Metazoa - 0; Fungi - 0; Plants - 8; Viruses - 0; Other Eukar…	protein_coding
AT5G64905	PROPEP3	1.7042	5.52191	1.69607	0.00482915	1.68751	5.6256	1.73711	0.00533466	5.57522	5.73846	0.041637	0.999022	AT5G64905.1	elicitor peptide 3 precursor (PROPEP3); Has 30201 Blast hits to 17322 proteins in 780 species: Archae - 12; Bacteria - 1396; Metazoa - 17338; Fungi - 3422; Plants - 5037; Viruses - 0; Other Eukaryotes - 2996 (source: NCBI BLink).	protein_coding	ELICITOR PEPTIDE 3 PRECURSOR (PROPEP3)	ELICITOR PEPTIDE 3 PRECURSOR (PROPEP3)
AT4G26120	AT4G26120	1.08676	3.35538	1.62644	5.41413e-09	1.07595	3.19249	1.56907	4.06936e-08	3.3879	3.25548	-0.0575226	0.999022	AT4G26120.1	Ankyrin repeat family protein / BTB/POZ domain-containing protein; CONTAINS InterPro DOMAIN/s: BTB/POZ (InterPro:IPR013069), NPR1/NIM1 like, C-terminal (InterPro:IPR021094), BTB/POZ fold (InterPro:IPR011333), Ankyrin repeat-containing domain (InterPro:IPR020683), BTB/POZ-like (InterPro:IPR000210), Ankyrin repeat (InterPro:IPR002110); BEST Arabidopsis thaliana protein match is: regulatory protein …	protein_coding
AT1G21110	AT1G21110	16.6143	50.7965	1.61231	0	16.4508	45.3618	1.46332	0	51.2894	46.2557	-0.149028	0.248333	AT1G21110.1	O-methyltransferase family protein; FUNCTIONS IN: methyltransferase activity, O-methyltransferase activity, protein dimerization activity; LOCATED IN: cytosol; CONTAINS InterPro DOMAIN/s: Winged helix-turn-helix transcription repressor DNA-binding (InterPro:IPR011991), Plant methyltransferase dimerisation (InterPro:IPR012967), O-methyltransferase, family 2 (InterPro:IPR001077), O-methyltransferas…	protein_coding	INDOLE GLUCOSINOLATE O-METHYLTRANSFERASE 3 (IGMT3)	INDOLE GLUCOSINOLATE O-METHYLTRANSFERASE 3 (IGMT3)
AT4G11470	CRK31	1.02552	3.09348	1.59287	4.62301e-09	1.01543	2.50839	1.30467	1.19826e-05	3.1235	2.5581	-0.28809	0.631952	AT4G11470.1	Encodes a cysteine-rich receptor-like protein kinase.	protein_coding	CYSTEINE-RICH RLK (RECEPTOR-LIKE PROTEIN KINASE) 31 (CRK31)	CYSTEINE-RICH RLK (RECEPTOR-LIKE PROTEIN KINASE) 31 (CRK31)
AT3G11080	AtRLP35	0.722087	2.05942	1.51199	6.64254e-08	0.715066	1.53854	1.10541	0.000719407	2.07939	1.56884	-0.406461	0.329658	AT3G11080.1	receptor like protein 35 (RLP35); FUNCTIONS IN: kinase activity; INVOLVED IN: signal transduction, defense response; LOCATED IN: endomembrane system; EXPRESSED IN: stem, stamen; EXPRESSED DURING: 4 anthesis; CONTAINS InterPro DOMAIN/s: Leucine-rich repeat-containing N-terminal domain, type 2 (InterPro:IPR013210), Leucine-rich repeat (InterPro:IPR001611); BEST Arabidopsis thaliana protein match is…	protein_coding	RECEPTOR LIKE PROTEIN 35 (RLP35)	RECEPTOR LIKE PROTEIN 35 (RLP35);RECEPTOR LIKE PROTEIN 35 (AtRLP35)
AT1G24140	AT1G24140	1.99445	5.60706	1.49125	1.70899e-09	1.97488	3.80043	0.944394	0.00197532	5.66163	3.87473	-0.547121	0.0504613	AT1G24140.1	Matrixin family protein; FUNCTIONS IN: metallopeptidase activity, metalloendopeptidase activity, zinc ion binding; INVOLVED IN: proteolysis, metabolic process; LOCATED IN: anchored to membrane; EXPRESSED IN: 13 plant structures; EXPRESSED DURING: 7 growth stages; CONTAINS InterPro DOMAIN/s: Peptidase M10, metallopeptidase (InterPro:IPR001818), Peptidoglycan binding-like (InterPro:IPR002477), Pept…	protein_coding
AT5G40730	AGP24	30.1892	84.4584	1.48421	0	29.8944	68.4489	1.19515	0	85.2791	69.7849	-0.289277	0.0684919	AT5G40730.1	Encodes an arabinogalactan-protein (AGP24).	protein_coding	ARABINOGALACTAN PROTEIN 24 (AGP24)	ARABIDOPSIS THALIANA ARABINOGALACTAN PROTEIN 24 (ATAGP24);ARABINOGALACTAN PROTEIN 24 (AGP24)
AT3G53160	UGT73C7	0.692706	1.92748	1.4764	0.00044355	0.685802	1.9494	1.50717	0.000459514	1.94611	1.98817	0.0308522	0.999022	AT3G53160.1	UDP-glucosyl transferase 73C7 (UGT73C7); CONTAINS InterPro DOMAIN/s: UDP-glucuronosyl/UDP-glucosyltransferase (InterPro:IPR002213); BEST Arabidopsis thaliana protein match is: UDP-Glycosyltransferase superfamily protein (TAIR:AT2G36770.1); Has 7083 Blast hits to 7007 proteins in 427 species: Archae - 0; Bacteria - 435; Metazoa - 1539; Fungi - 21; Plants - 4999; Viruses - 33; Other Eukaryotes - 56…	protein_coding	UDP-GLUCOSYL TRANSFERASE 73C7 (UGT73C7)	UDP-GLUCOSYL TRANSFERASE 73C7 (UGT73C7)
AT1G21100	AT1G21100	16.6654	46.1113	1.46826	0	16.5011	47.9363	1.53855	0	46.5587	48.8805	0.0702088	0.876169	AT1G21100.1	O-methyltransferase family protein; FUNCTIONS IN: methyltransferase activity, O-methyltransferase activity, protein dimerization activity; LOCATED IN: cytosol; EXPRESSED IN: stem, cotyledon, hypocotyl, root, leaf; EXPRESSED DURING: LP.04 four leaves visible; CONTAINS InterPro DOMAIN/s: Winged helix-turn-helix transcription repressor DNA-binding (InterPro:IPR011991), Plant methyltransferase dimeri…	protein_coding	INDOLE GLUCOSINOLATE O-METHYLTRANSFERASE 1 (IGMT1)	INDOLE GLUCOSINOLATE O-METHYLTRANSFERASE 1 (IGMT1)
AT1G28190	AT1G28190	4.26991	11.8032	1.4669	0	4.22785	9.76473	1.20765	1.06739e-09	11.9172	9.96033	-0.258784	0.40744	AT1G28190.1	unknown protein; BEST Arabidopsis thaliana protein match is: unknown protein (TAIR:AT5G12340.1); Has 166 Blast hits to 162 proteins in 36 species: Archae - 0; Bacteria - 2; Metazoa - 15; Fungi - 5; Plants - 124; Viruses - 0; Other Eukaryotes - 20 (source: NCBI BLink).	protein_coding
AT5G59530	AT5G59530	1.47431	3.91529	1.40908	2.23796e-06	1.45989	2.98608	1.0324	0.00357545	3.95323	3.04532	-0.376434	0.480359	AT5G59530.1	2-oxoglutarate (2OG) and Fe(II)-dependent oxygenase superfamily protein; CONTAINS InterPro DOMAIN/s: Oxoglutarate/iron-dependent oxygenase (InterPro:IPR005123); BEST Arabidopsis thaliana protein match is: 2-oxoglutarate (2OG) and Fe(II)-dependent oxygenase superfamily protein (TAIR:AT5G59540.1); Has 1807 Blast hits to 1807 proteins in 277 species: Archae - 0; Bacteria - 0; Metazoa - 736; Fungi - …	protein_coding
AT5G64120	AT5G64120	17.7998	46.5756	1.38772	0	17.6247	48.2838	1.45394	0	47.0289	49.2268	0.0658962	0.905485	AT5G64120.1	encodes a cell wall bound peroxidase that is induced by hypo-osmolarity	protein_coding
AT2G27389	AT2G27389	7.03446	17.8896	1.34661	8.54015e-10	6.96311	15.8248	1.18438	4.95883e-09	18.0631	16.1353	-0.162826	0.845625	AT2G27389.1	unknown protein; LOCATED IN: endomembrane system.	protein_coding
AT4G10510	AT4G10510	3.53929	8.72138	1.3011	0	3.50449	7.6309	1.12265	0	8.80608	7.78092	-0.178559	0.521999	AT4G10510.1	Subtilase family protein; FUNCTIONS IN: identical protein binding, serine-type endopeptidase activity; INVOLVED IN: proteolysis, negative regulation of catalytic activity; EXPRESSED IN: male gametophyte, root; CONTAINS InterPro DOMAIN/s: Protease-associated PA (InterPro:IPR003137), Proteinase inhibitor, propeptide (InterPro:IPR009020), Peptidase S8/S53, subtilisin/kexin/sedolisin (InterPro:IPR000…	protein_coding
AT3G23250	ATMYB15	1.27674	3.12077	1.28944	0.000148191	1.26416	2.7565	1.12466	0.00283068	3.15097	2.81134	-0.164539	0.969316	AT3G23250.1	Member of the R2R3 factor gene family.	protein_coding	MYB DOMAIN PROTEIN 15 (MYB15)	MYB DOMAIN PROTEIN 15 (MYB15);MYB DOMAIN PROTEIN 15 (ATMYB15); (ATY19)
AT2G38860	YLS5	22.5975	53.9251	1.25479	0	22.3701	50.2927	1.16878	0	54.4477	51.2888	-0.0862268	0.72758	AT2G38860.2	Encodes protease I (pfpI)-like protein YLS5.	protein_coding	(YLS5)	(DJ1E); (YLS5)
AT1G36622	AT1G36622	9.60359	22.7999	1.24738	9.42559e-09	9.50819	23.2633	1.29082	2.88538e-09	23.0204	23.7238	0.04342	0.999022	AT1G36622.1	unknown protein; LOCATED IN: endomembrane system; BEST Arabidopsis thaliana protein match is: unknown protein (TAIR:AT1G36640.1); Has 12 Blast hits to 12 proteins in 2 species: Archae - 0; Bacteria - 0; Metazoa - 0; Fungi - 0; Plants - 12; Viruses - 0; Other Eukaryotes - 0 (source: NCBI BLink).	protein_coding
AT4G04990	AT4G04990	7.22148	16.9385	1.22994	1.50154e-13	7.15134	15.5408	1.11978	5.8194e-11	17.1029	15.8452	-0.110197	0.92582	AT4G04990.1	Protein of unknown function (DUF761); FUNCTIONS IN: molecular_function unknown; INVOLVED IN: biological_process unknown; LOCATED IN: endomembrane system; CONTAINS InterPro DOMAIN/s: Protein of unknown function DUF761, plant (InterPro:IPR008480); BEST Arabidopsis thaliana protein match is: Protein of unknown function (DUF761) (TAIR:AT1G61260.1); Has 30201 Blast hits to 17322 proteins in 780 specie…	protein_coding
AT5G57010	AT5G57010	1.1482	2.68254	1.22423	3.2855e-05	1.1368	2.24255	0.980157	0.00376856	2.7085	2.28712	-0.243963	0.827801	AT5G57010.1	calmodulin-binding family protein; CONTAINS InterPro DOMAIN/s: IQ calmodulin-binding region (InterPro:IPR000048); BEST Arabidopsis thaliana protein match is: calmodulin-binding family protein (TAIR:AT4G33050.3); Has 390 Blast hits to 271 proteins in 57 species: Archae - 0; Bacteria - 20; Metazoa - 0; Fungi - 100; Plants - 264; Viruses - 0; Other Eukaryotes - 6 (source: NCBI BLink).	protein_coding
AT2G46750	AT2G46750	16.3113	37.7442	1.21038	0	16.1494	36.0346	1.1579	0	38.1104	36.7435	-0.0526958	0.945719	AT2G46750.1	Encodes a homolog of rat L-gulono-1,4-lactone (L-GulL) oxidase that is involved in the biosynthesis of L-ascorbic acid.	protein_coding	L -GULONO-1,4-LACTONE ( L -GULL) OXIDASE 2 (GULLO2)	(ATGULLO2);L -GULONO-1,4-LACTONE ( L -GULL) OXIDASE 2 (GULLO2)
AT1G13520	AT1G13520	16.1896	36.738	1.18221	0	16.0296	34.7241	1.1152	0	37.0933	35.4154	-0.0667816	0.923056	AT1G13520.1	Protein of unknown function (DUF1262); CONTAINS InterPro DOMAIN/s: Protein of unknown function DUF1262 (InterPro:IPR010683); BEST Arabidopsis thaliana protein match is: Protein of unknown function (DUF1262) (TAIR:AT1G13480.1); Has 107 Blast hits to 100 proteins in 12 species: Archae - 0; Bacteria - 6; Metazoa - 0; Fungi - 0; Plants - 101; Viruses - 0; Other Eukaryotes - 0 (source: NCBI BLink).	protein_coding
AT4G29340	PRF4	2.14062	4.76626	1.15483	0.00506897	2.11939	4.95722	1.22589	0.00325689	4.81248	5.05491	0.0709056	0.999022	AT4G29340.1	Profilin is a low-molecular weight, actin monomer-binding protein that regulates the organization of actin cytoskeleton in eukaryotes, including higher plants. PRF4 and PRF5 are late pollen-specific and are not detectable in other cell types of the plant body including microspores and root hairs. Immunocytochemical studies at the subcellular level reveal that both the constitutive and pollen-spec…	protein_coding	PROFILIN 4 (PRF4)	PROFILIN 4 (PRF4)
AT3G09405	AT3G09405	2.41966	5.2743	1.12418	4.99468e-06	2.39581	7.44328	1.63543	0	5.32544	7.59036	0.511268	0.0341051	AT3G09405.1	Pectinacetylesterase family protein; FUNCTIONS IN: molecular_function unknown; INVOLVED IN: biological_process unknown; LOCATED IN: cellular_component unknown; CONTAINS InterPro DOMAIN/s: Pectinacetylesterase (InterPro:IPR004963); BEST Arabidopsis thaliana protein match is: Pectinacetylesterase family protein (TAIR:AT3G09410.1); Has 559 Blast hits to 551 proteins in 94 species: Archae - 2; Bacter…	protein_coding
AT1G53625	AT1G53625	35.6988	76.5699	1.1009	0	35.3394	63.8725	0.853915	2.58454e-13	77.3114	65.133	-0.247293	0.105846	AT1G53625.1	unknown protein; Has 29996 Blast hits to 6987 proteins in 655 species: Archae - 23; Bacteria - 6686; Metazoa - 10521; Fungi - 1178; Plants - 7439; Viruses - 681; Other Eukaryotes - 3468 (source: NCBI BLink).	protein_coding
AT3G01970	WRKY45	7.55446	16.154	1.09649	1.33397e-11	7.48016	12.7649	0.771046	2.41997e-05	16.3104	13.0189	-0.325184	0.139216	AT3G01970.1	member of WRKY Transcription Factor; Group I	protein_coding	WRKY DNA-BINDING PROTEIN 45 (WRKY45)	WRKY DNA-BINDING PROTEIN 45 (WRKY45);WRKY DNA-BINDING PROTEIN 45 (ATWRKY45)
AT1G67520	AT1G67520	1.14566	2.44539	1.09388	2.30055e-05	1.13429	2.37223	1.06445	6.90124e-05	2.46905	2.41929	-0.0293703	0.999022	AT1G67520.1	lectin protein kinase family protein; FUNCTIONS IN: in 6 functions; INVOLVED IN: protein amino acid phosphorylation; LOCATED IN: endomembrane system; CONTAINS InterPro DOMAIN/s: Curculin-like (mannose-binding) lectin (InterPro:IPR001480), PAN-2 domain (InterPro:IPR013227), Apple-like (InterPro:IPR003609), Serine/threonine-protein kinase domain (InterPro:IPR002290), Serine/threonine-protein kinase…	protein_coding
AT5G37300	WSD1	3.25626	6.88076	1.07935	1.85656e-09	3.22406	7.03231	1.12512	2.8826e-10	6.94733	7.17138	0.0457929	0.999022	AT5G37300.1	Encodes a bifunctional enzyme, wax ester synthase (WS) and diacylglycerol acyltransferase (DGAT). In vitro assay indicated a ratio of 10.9 between its WS and DGAT activities. Both mutant and in vivo expression/analysis in yeast studies indicated a role in wax biosynthesis.	protein_coding	(WSD1)	(WSD1)
AT5G11210	GLR2.5	3.31592	6.93453	1.06439	3.50107e-14	3.28319	5.71638	0.800006	1.03118e-07	7.00166	5.82936	-0.264361	0.198352	AT5G11210.1	member of Putative ligand-gated ion channel subunit family	protein_coding	GLUTAMATE RECEPTOR 2.5 (GLR2.5)	GLUTAMATE RECEPTOR 2.5 (GLR2.5);ARABIDOPSIS THALIANA GLU (ATGLR2.5)
AT5G05390	LAC12	1.84942	3.8263	1.04888	2.66898e-05	1.83128	3.16401	0.788905	0.00763388	3.86353	3.22549	-0.260403	0.706166	AT5G05390.1	putative laccase, a member of laccase family of genes (17 members in Arabidopsis).	protein_coding	LACCASE 12 (LAC12)	LACCASE 12 (LAC12)
AT5G25190	AT5G25190	2.68894	5.54017	1.04289	0.00105674	2.66235	5.18121	0.96059	0.00547583	5.59392	5.28417	-0.0821816	0.999022	AT5G25190.1	encodes a member of the ERF (ethylene response factor) subfamily B-6 of ERF/AP2 transcription factor family. The protein contains one AP2 domain. There are 12 members in this subfamily including RAP2.11.	protein_coding	ETHYLENE AND SALT INDUCIBLE 3 (ESE3)	ETHYLENE AND SALT INDUCIBLE 3 (ESE3)
AT2G23680	AT2G23680	6.30743	12.7582	1.0163	5.63065e-06	6.24518	11.2149	0.844605	0.00297117	12.8819	11.4368	-0.171665	0.917668	AT2G23680.1	Cold acclimation protein WCOR413 family; FUNCTIONS IN: molecular_function unknown; INVOLVED IN: response to stress; LOCATED IN: membrane; EXPRESSED IN: 6 plant structures; EXPRESSED DURING: LP.06 six leaves visible, LP.04 four leaves visible, 4 anthesis, LP.10 ten leaves visible, LP.08 eight leaves visible; CONTAINS InterPro DOMAIN/s: Cold acclimation WCOR413 (InterPro:IPR008892); BEST Arabidopsi…	protein_coding
AT1G65970	TPX2	9.87994	19.8184	1.00426	3.05945e-06	9.78271	21.7267	1.15117	4.20581e-09	20.0103	22.1567	0.146998	0.913784	AT1G65970.1	thioredoxin-dependent peroxidase 2	protein_coding	THIOREDOXIN-DEPENDENT PEROXIDASE 2 (TPX2)	THIOREDOXIN-DEPENDENT PEROXIDASE 2 (TPX2)
AT5G25250	AT5G25250	8.53146	17.0166	0.99608	0	8.44635	13.858	0.714315	1.39106e-10	17.1811	14.136	-0.281452	0.032135	AT5G25250.1	SPFH/Band 7/PHB domain-containing membrane-associated protein family; FUNCTIONS IN: molecular_function unknown; INVOLVED IN: biological_process unknown; LOCATED IN: plasma membrane, vacuole; EXPRESSED IN: cultured cell; CONTAINS InterPro DOMAIN/s: Band 7 protein (InterPro:IPR001107); BEST Arabidopsis thaliana protein match is: SPFH/Band 7/PHB domain-containing membrane-associated protein family (…	protein_coding	FLOTILLIN 1 (FLOT1)	FLOTILLIN 1 (FLOT1)
AT3G26210	CYP71B23	8.36496	16.6749	0.995244	0	8.28247	13.9185	0.748869	1.67652e-11	16.836	14.1959	-0.246075	0.0884288	AT3G26210.1	putative cytochrome P450	protein_coding	CYTOCHROME P450, FAMILY 71, SUBFAMILY B, POLYPEPTIDE 23 (CYP71B23)	CYTOCHROME P450, FAMILY 71, SUBFAMILY B, POLYPEPTIDE 23 (CYP71B23)
AT5G48400	ATGLR1.2	3.37926	6.70124	0.98772	1.92814e-12	3.34592	4.86608	0.540355	0.0037296	6.76611	4.9626	-0.447231	0.0130934	AT5G48400.2	member of Putative ligand-gated ion channel subunit family	protein_coding	(ATGLR1.2)	GLUTAMATE RECEPTOR 1.2 (GLR1.2); (ATGLR1.2)
AT5G48540	AT5G48540	35.7304	70.4153	0.978739	0	35.377	65.2496	0.883158	0	71.0979	66.5453	-0.0954695	0.711851	AT5G48540.1	receptor-like protein kinase-related family protein; FUNCTIONS IN: molecular_function unknown; INVOLVED IN: response to karrikin; LOCATED IN: endomembrane system; EXPRESSED IN: 21 plant structures; EXPRESSED DURING: 13 growth stages; CONTAINS InterPro DOMAIN/s: Protein of unknown function DUF26 (InterPro:IPR002902); BEST Arabidopsis thaliana protein match is: Receptor-like protein kinase-related …	protein_coding
AT2G38470	WRKY33	3.76126	7.34411	0.965372	1.08737e-09	3.72479	6.49583	0.802354	1.00169e-06	7.41522	6.62507	-0.162552	0.767429	AT2G38470.1	Member of the plant WRKY transcription factor family. Regulates the antagonistic relationship between defense pathways mediating responses to P. syringae and necrotrophic fungal pathogens. Located in nucleus. Involved in response to various abiotic stresses - especially salt stress.	protein_coding	WRKY DNA-BINDING PROTEIN 33 (WRKY33)	WRKY DNA-BINDING PROTEIN 33 (ATWRKY33);WRKY DNA-BINDING PROTEIN 33 (WRKY33)
AT3G22600	AT3G22600	133.34	258.81	0.956781	0	132.037	263.906	0.999086	0	261.324	269.092	0.0422573	0.961459	AT3G22600.1	Bifunctional inhibitor/lipid-transfer protein/seed storage 2S albumin superfamily protein; FUNCTIONS IN: lipid binding; INVOLVED IN: lipid transport; LOCATED IN: anchored to membrane; EXPRESSED IN: 14 plant structures; EXPRESSED DURING: 10 growth stages; CONTAINS InterPro DOMAIN/s: Bifunctional inhibitor/plant lipid transfer protein/seed storage (InterPro:IPR016140), Plant lipid transfer protein/…	protein_coding
AT1G18570	BW51A	8.54589	16.2071	0.92332	0	8.46249	14.0814	0.734633	1.57949e-10	16.364	14.3617	-0.188304	0.346539	AT1G18570.1	Encodes a member of the R2R3-MYB transcription family. Involved in indole glucosinolate biosynthesis.	protein_coding	MYB DOMAIN PROTEIN 51 (MYB51)	(BW51B); (BW51A);MYB DOMAIN PROTEIN 51 (MYB51);MYB DOMAIN PROTEIN 51 (AtMYB51);HIGH INDOLIC GLUCOSINOLATE 1 (HIG1)
AT4G20830	AT4G20830	31.676	59.8326	0.917543	0	31.3599	49.808	0.667456	0	60.4128	50.7905	-0.250295	0.0128328	AT4G20830.1	FAD-binding Berberine family protein; FUNCTIONS IN: electron carrier activity, oxidoreductase activity, FAD binding, catalytic activity; INVOLVED IN: response to oxidative stress; LOCATED IN: mitochondrion, apoplast, plasma membrane, vacuole, plant-type cell wall; EXPRESSED IN: 26 plant structures; EXPRESSED DURING: 14 growth stages; CONTAINS InterPro DOMAIN/s: FAD-binding, type 2 (InterPro:IPR01…	protein_coding
AT1G12030	AT1G12030	3.80453	7.11907	0.903971	0.000121717	3.76608	7.17686	0.930287	8.89915e-05	7.18801	7.3202	0.0262904	0.999022	AT1G12030.1	Protein of unknown function (DUF506) ; CONTAINS InterPro DOMAIN/s: Protein of unknown function DUF506, plant (InterPro:IPR006502); BEST Arabidopsis thaliana protein match is: Protein of unknown function (DUF506) (TAIR:AT1G62420.1); Has 393 Blast hits to 391 proteins in 26 species: Archae - 0; Bacteria - 4; Metazoa - 0; Fungi - 0; Plants - 387; Viruses - 0; Other Eukaryotes - 2 (source: NCBI BLink…	protein_coding
AT5G27420	CNI1	6.85199	12.7142	0.891843	1.65925e-11	6.78309	10.8391	0.676225	1.84108e-06	12.8377	11.0514	-0.216157	0.363922	AT5G27420.1	Encodes CNI1 (Carbon/Nitrogen Insensitive1) (also named as ATL31), a RING type ubiquitin ligase that functions in the Carbon/Nitrogen response for growth phase transition in Arabidopsis seedlings.	protein_coding	CARBON/NITROGEN INSENSITIVE 1 (CNI1)	ARABIDOPSIS TOXICOS EN LEVADURA 31 (ATL31);CARBON/NITROGEN INSENSITIVE 1 (CNI1)
AT4G19230	CYP707A1	2.62072	4.86126	0.891366	2.96544e-06	2.59497	3.96976	0.613337	0.00828921	4.90834	4.0483	-0.277918	0.43825	AT4G19230.2	Encodes a protein with ABA 8'-hydroxylase activity, involved in ABA catabolism. Member of the CYP707A gene family. CYP707A1 appears to play an important role in determining the ABA levels in dry seeds. Gene involved in postgermination growth. Overexpression of CYP707A1 leads to a decrease in ABA levels and a reduction in after-ripening period to break dormancy.	protein_coding	CYTOCHROME P450, FAMILY 707, SUBFAMILY A, POLYPEPTIDE 1 (CYP707A1)	CYTOCHROME P450, FAMILY 707, SUBFAMILY A, POLYPEPTIDE 1 (CYP707A1)
AT4G02410	AT4G02410	6.00279	11.0724	0.883257	0	5.94313	8.64743	0.541048	2.09591e-05	11.1798	8.81756	-0.34244	0.0100286	AT4G02410.1	Concanavalin A-like lectin protein kinase family protein; FUNCTIONS IN: kinase activity; INVOLVED IN: protein amino acid phosphorylation; LOCATED IN: endomembrane system; EXPRESSED IN: 19 plant structures; EXPRESSED DURING: 10 growth stages; CONTAINS InterPro DOMAIN/s: Legume lectin, beta chain (InterPro:IPR001220), Protein kinase, ATP binding site (InterPro:IPR017441), Serine/threonine-protein k…	protein_coding
AT1G78340	ATGSTU22	33.4417	61.6259	0.881889	0	33.1134	52.188	0.6563	0	62.2216	53.2152	-0.225577	0.0397391	AT1G78340.1	Encodes glutathione transferase belonging to the tau class of GSTs. Naming convention according to Wagner et al. (2002).	protein_coding	GLUTATHIONE S-TRANSFERASE TAU 22 (GSTU22)	GLUTATHIONE S-TRANSFERASE TAU 22 (GSTU22);GLUTATHIONE S-TRANSFERASE TAU 22 (ATGSTU22)
AT1G64710	AT1G64710	7.93072	14.5444	0.874942	1.46834e-12	7.85283	11.158	0.506797	0.000397274	14.6853	11.3788	-0.368026	0.0109545	AT1G64710.1	GroES-like zinc-binding dehydrogenase family protein; FUNCTIONS IN: oxidoreductase activity, zinc ion binding; INVOLVED IN: oxidation reduction; EXPRESSED IN: 17 plant structures; EXPRESSED DURING: 13 growth stages; CONTAINS InterPro DOMAIN/s: GroES-like (InterPro:IPR011032), Alcohol dehydrogenase GroES-like (InterPro:IPR013154), Alcohol dehydrogenase, zinc-containing, conserved site (InterPro:IP…	protein_coding
AT5G44380	AT5G44380	36.3928	66.3915	0.867343	0	36.0329	64.3292	0.836159	0	67.0343	65.6032	-0.0311326	0.997403	AT5G44380.1	FAD-binding Berberine family protein; FUNCTIONS IN: electron carrier activity, oxidoreductase activity, FAD binding, catalytic activity; INVOLVED IN: response to oxidative stress; LOCATED IN: cell wall; EXPRESSED IN: shoot apex, hypocotyl, sepal, root, stamen; EXPRESSED DURING: 4 anthesis; CONTAINS InterPro DOMAIN/s: FAD-linked oxidase, FAD-binding, subdomain 2 (InterPro:IPR016168), FAD-binding, …	protein_coding
AT1G03220	AT1G03220	58.1781	105.97	0.865102	0	57.6019	96.475	0.744038	0	107	98.3493	-0.121624	0.297315	AT1G03220.1	Eukaryotic aspartyl protease family protein; FUNCTIONS IN: aspartic-type endopeptidase activity; INVOLVED IN: response to salt stress; LOCATED IN: cell wall, plasma membrane, membrane, plant-type cell wall; EXPRESSED IN: 6 plant structures; CONTAINS InterPro DOMAIN/s: Peptidase aspartic (InterPro:IPR021109), Peptidase aspartic, catalytic (InterPro:IPR009007), Peptidase A1 (InterPro:IPR001461); BE…	protein_coding
AT5G40590	AT5G40590	24.7791	44.9794	0.860142	0	24.5352	49.2251	1.00454	0	45.4149	50.1994	0.144506	0.415939	AT5G40590.1	Cysteine/Histidine-rich C1 domain family protein; CONTAINS InterPro DOMAIN/s: DC1 (InterPro:IPR004146), C1-like (InterPro:IPR011424); BEST Arabidopsis thaliana protein match is: Cysteine/Histidine-rich C1 domain family protein (TAIR:AT2G44370.1); Has 1807 Blast hits to 1807 proteins in 277 species: Archae - 0; Bacteria - 0; Metazoa - 736; Fungi - 347; Plants - 385; Viruses - 0; Other Eukaryotes -…	protein_coding
AT4G37010	CEN2	23.8562	42.8583	0.845212	1.31364e-09	23.6206	34.5551	0.548855	0.00110359	43.2717	35.2462	-0.295958	0.127075	AT4G37010.2	Encodes a member of the Centrin family. Mutants are hypersensitive to UV and prone to UV induced DNA damage. Based on sequence similarity and mutant phenotype CEN2 is thought to be involved in nucelotide excision repair/DNA repair.	protein_coding	CENTRIN 2 (CEN2)	CENTRIN 2 (CEN2)
AT1G70170	MMP	8.2178	14.6621	0.835263	5.91314e-11	8.13731	12.1912	0.583211	3.36639e-05	14.8047	12.4291	-0.252328	0.186929	AT1G70170.1	mutant has Late flowering; Early senescence; Matrix Metalloproteinase	protein_coding	MATRIX METALLOPROTEINASE (MMP)	MATRIX METALLOPROTEINASE (MMP)
AT5G19600	SULTR3	7.93759	14.1312	0.832115	0	7.8591	11.8993	0.598445	7.75386e-09	14.2683	12.1326	-0.233921	0.0898977	AT5G19600.1	Encodes sulfate transporter Sultr3;5.	protein_coding	SULFATE TRANSPORTER 3;5 (SULTR3;5)	SULFATE TRANSPORTER 3;5 (SULTR3;5)
AT5G06740	AT5G06740	4.64052	8.21999	0.824849	3.15882e-09	4.59444	8.93469	0.959529	3.82333e-13	8.29954	9.11253	0.13482	0.78432	AT5G06740.1	Concanavalin A-like lectin protein kinase family protein; FUNCTIONS IN: in 6 functions; INVOLVED IN: protein amino acid phosphorylation; LOCATED IN: endomembrane system; EXPRESSED IN: root; CONTAINS InterPro DOMAIN/s: Legume lectin, beta chain (InterPro:IPR001220), Protein kinase, ATP binding site (InterPro:IPR017441), Serine/threonine-protein kinase-like domain (InterPro:IPR017442), Concanavalin…	protein_coding
AT1G61560	ATMLO6	22.5778	39.9687	0.823967	0	22.3553	36.482	0.706567	6.84424e-14	40.3551	37.2033	-0.117317	0.701767	AT1G61560.1	A member of a large family of seven-transmembrane domain proteins specific to plants, homologs of the barley mildew resistance locus o (MLO) protein. The Arabidopsis genome contains 15 genes encoding MLO proteins, with localization in plasma membrane. Phylogenetic analysis revealed four clades of closely-related AtMLO genes. ATMLO6 belongs to the clade IV, with AtMLO2, AtMLO3 and AtMLO12. The gen…	protein_coding	MILDEW RESISTANCE LOCUS O 6 (MLO6)	MILDEW RESISTANCE LOCUS O 6 (ATMLO6);MILDEW RESISTANCE LOCUS O 6 (MLO6)
AT1G61360	AT1G61360	8.487	15.0108	0.822674	0	8.40318	13.9737	0.733708	0	15.1562	14.2507	-0.0888749	0.84879	AT1G61360.1	S-locus lectin protein kinase family protein; FUNCTIONS IN: in 6 functions; INVOLVED IN: protein amino acid phosphorylation, recognition of pollen; LOCATED IN: endomembrane system; EXPRESSED IN: 21 plant structures; EXPRESSED DURING: 13 growth stages; CONTAINS InterPro DOMAIN/s: Curculin-like (mannose-binding) lectin (InterPro:IPR001480), Protein kinase, ATP binding site (InterPro:IPR017441), PAN…	protein_coding
AT4G22070	WRKY31	2.75018	4.83828	0.814968	6.15829e-05	2.72324	4.45511	0.710137	0.00137644	4.88517	4.54346	-0.104618	0.97576	AT4G22070.1	member of WRKY Transcription Factor; Group II-b	protein_coding	WRKY DNA-BINDING PROTEIN 31 (WRKY31)	(AtWRKY31);WRKY DNA-BINDING PROTEIN 31 (WRKY31)
AT3G08760	ATSIK	10.1067	17.4183	0.785294	0	10.0067	15.0692	0.590643	2.3334e-10	17.5872	15.3662	-0.194767	0.167746	AT3G08760.1	Encodes an osmotic stress-inducible kinase that functions as a negative regulator of osmotic stress signaling in plants.	protein_coding	(ATSIK)	(ATSIK)
AT1G19020	AT1G19020	40.8065	70.2612	0.783929	1.27166e-12	40.4002	62.8622	0.637831	1.32261e-08	70.9426	64.1009	-0.146307	0.608471	AT1G19020.1	unknown protein; BEST Arabidopsis thaliana protein match is: unknown protein (TAIR:AT3G48180.1); Has 88 Blast hits to 88 proteins in 15 species: Archae - 0; Bacteria - 0; Metazoa - 0; Fungi - 0; Plants - 88; Viruses - 0; Other Eukaryotes - 0 (source: NCBI BLink).	protein_coding
AT1G18390	AT1G18390	8.92882	15.2846	0.775537	8.19028e-09	8.84089	14.981	0.760866	2.68985e-08	15.4328	15.2759	-0.0147441	0.999022	AT1G18390.2	Protein kinase superfamily protein; FUNCTIONS IN: protein serine/threonine kinase activity, protein kinase activity, kinase activity, ATP binding; INVOLVED IN: protein amino acid phosphorylation; EXPRESSED IN: 22 plant structures; EXPRESSED DURING: 13 growth stages; CONTAINS InterPro DOMAIN/s: Protein kinase, ATP binding site (InterPro:IPR017441), Protein kinase, catalytic domain (InterPro:IPR000…	protein_coding
AT5G24090	ATCHIA	6.21093	10.592	0.770095	1.84498e-05	6.14994	9.86203	0.681311	0.000415975	10.6949	10.055	-0.0890082	0.98366	AT5G24090.1	Chitinase A (class III) expressed exclusively under environmental stress conditions.	protein_coding	CHITINASE A (CHIA)	CHITINASE A (CHIA);CHITINASE A (ATCHIA)
AT4G28350	AT4G28350	5.19251	8.79481	0.76022	1.63278e-08	5.14066	7.49135	0.543274	0.000309782	8.87996	7.64023	-0.216936	0.379636	AT4G28350.1	Concanavalin A-like lectin protein kinase family protein; FUNCTIONS IN: in 6 functions; INVOLVED IN: protein amino acid phosphorylation; LOCATED IN: plasma membrane; EXPRESSED IN: stem, cotyledon, leaf, stamen; EXPRESSED DURING: LP.04 four leaves visible, 4 anthesis; CONTAINS InterPro DOMAIN/s: Legume lectin, beta chain (InterPro:IPR001220), Protein kinase, ATP binding site (InterPro:IPR017441), …	protein_coding
AT2G18690	AT2G18690	28.2377	47.7528	0.757965	0	27.9595	41.5856	0.572745	1.15349e-11	48.2161	42.4021	-0.185379	0.128084	AT2G18690.1	unknown protein; FUNCTIONS IN: molecular_function unknown; INVOLVED IN: biological_process unknown; LOCATED IN: membrane; EXPRESSED IN: 17 plant structures; EXPRESSED DURING: 9 growth stages; CONTAINS InterPro DOMAIN/s: Protein of unknown function DUF975 (InterPro:IPR010380); BEST Arabidopsis thaliana protein match is: unknown protein (TAIR:AT2G18680.1); Has 213 Blast hits to 211 proteins in 20 s…	protein_coding
AT1G66910	AT1G66910	4.85084	8.1867	0.755049	9.85777e-08	4.80292	6.71569	0.483624	0.00433883	8.26596	6.8488	-0.271332	0.205753	AT1G66910.1	Protein kinase superfamily protein; FUNCTIONS IN: kinase activity; INVOLVED IN: protein amino acid phosphorylation; LOCATED IN: endomembrane system; CONTAINS InterPro DOMAIN/s: Protein kinase, ATP binding site (InterPro:IPR017441), Serine/threonine-protein kinase domain (InterPro:IPR002290), Serine-threonine/tyrosine-protein kinase (InterPro:IPR001245), Serine/threonine-protein kinase, active sit…	protein_coding
AT1G78970	LUP1	6.74212	11.3497	0.751384	4.21302e-05	6.67537	10.9717	0.716867	7.72363e-07	11.4597	11.189	-0.0344934	0.999022	AT1G78970.2	Lupeol synthase. Converts oxidosqualene to multiple triterpene alcohols and a triterpene diols. This conversion proceeds through the formation of a 17&#946;-dammarenyl cation.	protein_coding	LUPEOL SYNTHASE 1 (LUP1)	ARABIDOPSIS THALIANA LUPEOL SYNTHASE 1 (ATLUP1);LUPEOL SYNTHASE 1 (LUP1)
AT2G25000	WRKY60	13.1844	22.1337	0.747415	2.64195e-11	13.0544	18.3048	0.48769	8.48098e-05	22.3477	18.6704	-0.259372	0.0913194	AT2G25000.1	Pathogen-induced transcription factor. Forms protein complexes with itself and with WRKY40. Coexpression with WRKY18 or WRKY40 made plants more susceptible to both P. syringae and B. cinerea. WRKY18, WRKY40, and WRKY60 have partially redundant roles in response to the hemibiotrophic bacterial pathogen Pseudomonas syringae and the necrotrophic fungal pathogen Botrytis cinerea, with WRKY18 playing …	protein_coding	WRKY DNA-BINDING PROTEIN 60 (WRKY60)	WRKY DNA-BINDING PROTEIN 60 (WRKY60); (ATWRKY60)
AT4G33790	CER4	6.27848	10.4846	0.73978	5.31547e-08	6.21634	9.71613	0.644317	4.92962e-06	10.5861	9.90835	-0.0954586	0.929454	AT4G33790.1	Encodes an alcohol-forming fatty acyl-CoA reductase, involved in cuticular wax biosynthesis. Lines carrying recessive mutations are deficient in primary alcohol and have glossy stem surfaces.	protein_coding	ECERIFERUM 4 (CER4)	ECERIFERUM 4 (CER4);FATTY ACID REDUCTASE 3 (FAR3); (G7)
AT3G19380	PUB25	15.2208	25.2421	0.729788	0	15.0689	20.6815	0.456769	1.08029e-06	25.4872	21.0856	-0.273519	0.0117158	AT3G19380.1	plant U-box 25 (PUB25); FUNCTIONS IN: ubiquitin-protein ligase activity, binding; INVOLVED IN: response to chitin; LOCATED IN: ubiquitin ligase complex; EXPRESSED IN: 22 plant structures; EXPRESSED DURING: 12 growth stages; CONTAINS InterPro DOMAIN/s: U box domain (InterPro:IPR003613), Armadillo-like helical (InterPro:IPR011989), Armadillo-type fold (InterPro:IPR016024); BEST Arabidopsis thaliana…	protein_coding	PLANT U-BOX 25 (PUB25)	PLANT U-BOX 25 (PUB25)
AT5G49780	AT5G49780	2.88774	4.78321	0.728037	4.41821e-06	2.85927	4.42538	0.630156	0.000208958	4.8295	4.51335	-0.0976756	0.948796	AT5G49780.1	Leucine-rich repeat protein kinase family protein; FUNCTIONS IN: protein serine/threonine kinase activity, kinase activity, ATP binding; INVOLVED IN: transmembrane receptor protein tyrosine kinase signaling pathway, protein amino acid phosphorylation; EXPRESSED IN: shoot, hypocotyl, root, flower; EXPRESSED DURING: petal differentiation and expansion stage; CONTAINS InterPro DOMAIN/s: Protein kina…	protein_coding
AT1G08940	AT1G08940	13.9365	23.0078	0.723255	9.31062e-09	13.7971	20.6549	0.58212	1.20942e-05	23.2303	21.0627	-0.141319	0.729008	AT1G08940.1	Phosphoglycerate mutase family protein; FUNCTIONS IN: catalytic activity; INVOLVED IN: metabolic process; LOCATED IN: cellular_component unknown; EXPRESSED IN: 22 plant structures; EXPRESSED DURING: 13 growth stages; CONTAINS InterPro DOMAIN/s: Histidine phosphatase superfamily, clade-1 (InterPro:IPR013078), Phosphoglycerate/bisphosphoglycerate mutase, active site (InterPro:IPR001345); BEST Arabi…	protein_coding
AT2G26530	AR781	14.045	23.1559	0.72133	6.48897e-13	13.9072	23.276	0.743014	0	23.3798	23.7406	0.0220949	0.999022	AT2G26530.1	unknown function	protein_coding	(AR781)	(AR781)
AT4G23810	WRKY53	7.11236	11.7062	0.718878	1.58822e-06	7.04214	10.6049	0.590641	0.000120714	11.8197	10.8133	-0.128389	0.862501	AT4G23810.1	member of WRKY Transcription Factor; Group III	protein_coding	(WRKY53)	(ATWRKY53); (WRKY53)
AT1G14870	PCR2	189.249	311.221	0.717657	0	187.386	304.603	0.700921	0	314.243	310.616	-0.0167483	0.999022	AT1G14870.1	PCR2 encodes a membrane protein involved in zinc transport and detoxification.	protein_coding	PLANT CADMIUM RESISTANCE 2 (PCR2)	(AtPCR2);PLANT CADMIUM RESISTANCE 2 (PCR2)
AT3G49110	ATPCA	32.2724	52.7158	0.707935	0	31.9573	53.6303	0.746902	0	53.2275	54.6879	0.0390512	0.991224	AT3G49110.1	Class III peroxidase Perx33. Expressed in roots. Located in the cell wall. Involved in cell elongation. Expression activated by light. May play a role in generating H2O2 during defense response.	protein_coding	PEROXIDASE CA (PRXCA)	PEROXIDASE 33 (PRX33);PEROXIDASE CA (PRXCA); (ATPRX33);PEROXIDASE CA (ATPCA)
AT5G65920	AT5G65920	5.1689	8.42541	0.704889	5.47933e-07	5.11745	7.08111	0.468549	0.00494665	8.50692	7.22192	-0.236254	0.331955	AT5G65920.1	ARM repeat superfamily protein; FUNCTIONS IN: ubiquitin-protein ligase activity, binding; INVOLVED IN: protein ubiquitination; LOCATED IN: ubiquitin ligase complex; CONTAINS InterPro DOMAIN/s: U box domain (InterPro:IPR003613), Armadillo-like helical (InterPro:IPR011989), Armadillo-type fold (InterPro:IPR016024); BEST Arabidopsis thaliana protein match is: ARM repeat superfamily protein (TAIR:AT3…	protein_coding
AT4G05200	CRK25	12.7586	20.7313	0.700346	6.89763e-14	12.6319	20.2743	0.682575	0	20.9319	20.6768	-0.0176908	0.999022	AT4G05200.1	Encodes a cysteine-rich receptor-like protein kinase.	protein_coding	CYSTEINE-RICH RLK (RECEPTOR-LIKE PROTEIN KINASE) 25 (CRK25)	CYSTEINE-RICH RLK (RECEPTOR-LIKE PROTEIN KINASE) 25 (CRK25)
AT3G01990	ACR6	5.7314	9.19027	0.681219	3.66704e-06	5.67524	7.94502	0.485369	0.00446121	9.27931	8.10225	-0.195694	0.564387	AT3G01990.1	Member of a small family of ACT domain containing proteins in Arabidopsis. ACT domains are involved in amino acid binding.	protein_coding	ACT DOMAIN REPEAT 6 (ACR6)	ACT DOMAIN REPEAT 6 (ACR6)
AT1G78000	SEL1	25.3485	40.473	0.675058	5.09949e-13	25.0986	35.8582	0.514695	1.923e-07	40.8654	36.5637	-0.160468	0.370473	AT1G78000.1	Encodes a sulfate transporter that can restore sulfate uptake capacity of a yeast mutant lacking sulfate transporter genes.	protein_coding	SULFATE TRANSPORTER 1;2 (SULTR1;2)	SULFATE TRANSPORTER 1;2 (SULTR1;2);SELENATE RESISTANT 1 (SEL1)
AT1G62300	WRKY6	11.6017	18.4634	0.670333	6.48897e-13	11.4876	15.975	0.475734	6.50982e-07	18.6426	16.292	-0.194444	0.175764	AT1G62300.1	Encodes a transcription factor WRKY6. Regulates Phosphate1 (Pho1) expression in response to low phosphate (Pi) stress.	protein_coding	(WRKY6)	(WRKY6); (ATWRKY6)
AT1G21120	AT1G21120	23.4023	37.1594	0.66708	0	23.1723	37.712	0.702626	0	37.52	38.4559	0.035546	0.998358	AT1G21120.1	O-methyltransferase family protein; FUNCTIONS IN: methyltransferase activity, O-methyltransferase activity, protein dimerization activity; LOCATED IN: cytosol; EXPRESSED IN: 9 plant structures; EXPRESSED DURING: LP.04 four leaves visible, LP.10 ten leaves visible, LP.08 eight leaves visible; CONTAINS InterPro DOMAIN/s: Winged helix-turn-helix transcription repressor DNA-binding (InterPro:IPR01199…	protein_coding	INDOLE GLUCOSINOLATE O-METHYLTRANSFERASE 2 (IGMT2)	INDOLE GLUCOSINOLATE O-METHYLTRANSFERASE 2 (IGMT2)
AT2G25735	AT2G25735	18.8805	29.9568	0.665987	3.85009e-06	18.695	26.1091	0.481899	0.00366394	30.2468	26.629	-0.18378	0.614161	AT2G25735.1	unknown protein; Has 31 Blast hits to 31 proteins in 9 species: Archae - 0; Bacteria - 0; Metazoa - 0; Fungi - 0; Plants - 31; Viruses - 0; Other Eukaryotes - 0 (source: NCBI BLink).	protein_coding
AT5G12930	AT5G12930	4.89266	7.7458	0.662795	6.24769e-05	4.8448	7.63562	0.65631	0.000102738	7.82084	7.78624	-0.00639644	0.999073	AT5G12930.1	unknown protein; Has 1807 Blast hits to 1807 proteins in 277 species: Archae - 0; Bacteria - 0; Metazoa - 736; Fungi - 347; Plants - 385; Viruses - 0; Other Eukaryotes - 339 (source: NCBI BLink).	protein_coding
AT5G14920	AT5G14920	24.1134	38.1305	0.661109	5.01481e-11	23.8835	36.8133	0.624208	5.79657e-11	38.5022	37.5233	-0.0371565	0.999022	AT5G14920.1	Gibberellin-regulated family protein; INVOLVED IN: response to gibberellin stimulus; LOCATED IN: endomembrane system; EXPRESSED IN: 22 plant structures; EXPRESSED DURING: 13 growth stages; CONTAINS InterPro DOMAIN/s: Gibberellin regulated protein (InterPro:IPR003854); BEST Arabidopsis thaliana protein match is: GAST1 protein homolog 3 (TAIR:AT4G09600.1); Has 178772 Blast hits to 67361 proteins in…	protein_coding
AT4G14365	XBAT34	12.0931	19.1151	0.660526	3.1667e-09	11.9742	16.0742	0.424816	0.000730374	19.3002	16.3943	-0.235423	0.150831	AT4G14365.1	XB3 ortholog 4 in Arabidopsis thaliana (XBAT34); FUNCTIONS IN: zinc ion binding; EXPRESSED IN: 22 plant structures; EXPRESSED DURING: 13 growth stages; CONTAINS InterPro DOMAIN/s: Zinc finger, RING-type (InterPro:IPR001841), Ankyrin repeat-containing domain (InterPro:IPR020683), Ankyrin repeat (InterPro:IPR002110); BEST Arabidopsis thaliana protein match is: XB3 ortholog 5 in Arabidopsis thaliana…	protein_coding	XB3 ORTHOLOG 4 IN ARABIDOPSIS THALIANA (XBAT34)	XB3 ORTHOLOG 4 IN ARABIDOPSIS THALIANA (XBAT34)
AT1G04770	AT1G04770	29.4483	46.5168	0.659568	0	29.1539	38.9405	0.41758	4.83145e-07	46.9659	39.7242	-0.241597	0.016294	AT1G04770.1	Tetratricopeptide repeat (TPR)-like superfamily protein; FUNCTIONS IN: binding; INVOLVED IN: biological_process unknown; EXPRESSED IN: 23 plant structures; EXPRESSED DURING: 13 growth stages; CONTAINS InterPro DOMAIN/s: Tetratricopeptide TPR-1 (InterPro:IPR001440), Tetratricopeptide-like helical (InterPro:IPR011990), Tetratricopeptide repeat-containing (InterPro:IPR013026), Tetratricopeptide repe…	protein_coding
AT1G49780	PUB26	15.1542	23.9035	0.657506	4.11345e-11	15.0019	19.4754	0.376506	0.000905214	24.1356	19.8552	-0.281645	0.0232822	AT1G49780.1	plant U-box 26 (PUB26); FUNCTIONS IN: ubiquitin-protein ligase activity, binding; INVOLVED IN: protein ubiquitination; LOCATED IN: ubiquitin ligase complex; EXPRESSED IN: 21 plant structures; EXPRESSED DURING: 12 growth stages; CONTAINS InterPro DOMAIN/s: U box domain (InterPro:IPR003613), Armadillo-like helical (InterPro:IPR011989), Armadillo-type fold (InterPro:IPR016024); BEST Arabidopsis thal…	protein_coding	PLANT U-BOX 26 (PUB26)	PLANT U-BOX 26 (PUB26)
AT1G66160	ATCMPG1	8.94628	14.1047	0.656819	4.21395e-07	8.85708	14.1806	0.679014	6.62268e-08	14.2412	14.4611	0.0221074	0.999022	AT1G66160.1	CYS, MET, PRO, and GLY protein 1 (CMPG1); FUNCTIONS IN: ubiquitin-protein ligase activity, binding; INVOLVED IN: response to chitin; LOCATED IN: ubiquitin ligase complex; EXPRESSED IN: 18 plant structures; EXPRESSED DURING: 9 growth stages; CONTAINS InterPro DOMAIN/s: U box domain (InterPro:IPR003613), Armadillo-type fold (InterPro:IPR016024); BEST Arabidopsis thaliana protein match is: ARM repea…	protein_coding	CYS, MET, PRO, AND GLY PROTEIN 1 (CMPG1)	(ATCMPG1);"CYS, MET, PRO, AND GLY PROTEIN 1" (CMPG1)
AT4G28940	AT4G28940	12.6411	19.8167	0.648596	1.92438e-08	12.5163	17.8363	0.511004	2.48308e-05	20.009	18.1871	-0.137729	0.693922	AT4G28940.1	Phosphorylase superfamily protein; FUNCTIONS IN: catalytic activity; INVOLVED IN: nucleoside metabolic process; LOCATED IN: endomembrane system; EXPRESSED IN: hypocotyl, root, flower; EXPRESSED DURING: 4 anthesis; CONTAINS InterPro DOMAIN/s: Nucleoside phosphorylase (InterPro:IPR000845), Nucleoside phosphorylase, family 1 (InterPro:IPR018017); BEST Arabidopsis thaliana protein match is: Phosphory…	protein_coding
AT1G25275	AT1G25275	173.839	272.162	0.646715	0	172.117	233.175	0.438021	1.25445e-09	274.803	237.773	-0.208813	0.0278237	AT1G25275.3	unknown protein; FUNCTIONS IN: molecular_function unknown; INVOLVED IN: response to karrikin; LOCATED IN: endomembrane system; EXPRESSED IN: 23 plant structures; EXPRESSED DURING: 13 growth stages; Has 35333 Blast hits to 34131 proteins in 2444 species: Archae - 798; Bacteria - 22429; Metazoa - 974; Fungi - 991; Plants - 531; Viruses - 0; Other Eukaryotes - 9610 (source: NCBI BLink).	protein_coding
AT1G78460	AT1G78460	40.6298	62.7663	0.62745	5.23179e-14	40.2294	52.8805	0.394486	5.54095e-06	63.3766	53.9145	-0.233277	0.0291648	AT1G78460.1	SOUL heme-binding family protein; FUNCTIONS IN: binding; INVOLVED IN: biological_process unknown; LOCATED IN: endomembrane system; EXPRESSED IN: 21 plant structures; EXPRESSED DURING: 13 growth stages; CONTAINS InterPro DOMAIN/s: SOUL haem-binding protein (InterPro:IPR006917); BEST Arabidopsis thaliana protein match is: SOUL heme-binding family protein (TAIR:AT1G17100.1); Has 1017 Blast hits to 9…	protein_coding
AT4G37070	AtPLAIVA	32.7506	50.5926	0.627407	6.99707e-11	32.429	51.5823	0.669589	1.64995e-13	51.0832	52.602	0.0422674	0.986921	AT4G37070.2	Patatin-related phospholipase A. Expressed strongly and exclusively in roots. AtplaIVA-null mutants have reduced lateral root development. Phosphorylation by calcium-dependent protein kinases in vitro enhances its activity.	protein_coding	(PLP1)	(PLA IVA); (PLP1);PHOSPHOLIPASE A IVA (AtPLAIVA)
AT4G37520	AT4G37520	31.8286	49.119	0.625955	3.90621e-09	31.5136	43.2551	0.456894	0.000316259	49.5956	44.1018	-0.169372	0.62362	AT4G37520.1	Peroxidase superfamily protein; FUNCTIONS IN: protein binding, peroxidase activity; INVOLVED IN: oxidation reduction, response to oxidative stress; LOCATED IN: cytoplasm; CONTAINS InterPro DOMAIN/s: Haem peroxidase (InterPro:IPR010255), Plant peroxidase (InterPro:IPR000823), Peroxidases heam-ligand binding site (InterPro:IPR019793), Haem peroxidase, plant/fungal/bacterial (InterPro:IPR002016); BE…	protein_coding
AT3G47780	ATATH6	16.7821	25.8086	0.620929	0	16.6171	22.783	0.455293	1.30595e-10	26.0586	23.2339	-0.165529	0.133536	AT3G47780.1	member of ATH subfamily	protein_coding	ATP-BINDING CASSETTE A7 (ABCA7)	A. THALIANA ABC2 HOMOLOG 6 (ATATH6);ATP-BINDING CASSETTE A7 (ABCA7);ABC2 HOMOLOG 6 (ATH6)
AT2G42800	RLP29	4.5829	7.03947	0.619207	0.000634614	4.53823	7.63105	0.749753	1.37143e-05	7.10777	7.78077	0.130516	0.894472	AT2G42800.1	receptor like protein 29 (RLP29); LOCATED IN: anchored to membrane, plant-type cell wall; EXPRESSED IN: 16 plant structures; EXPRESSED DURING: 8 growth stages; CONTAINS InterPro DOMAIN/s: Leucine-rich repeat (InterPro:IPR001611); BEST Arabidopsis thaliana protein match is: Leucine-rich repeat (LRR) family protein (TAIR:AT1G80080.1); Has 95156 Blast hits to 31366 proteins in 1102 species: Archae -…	protein_coding	RECEPTOR LIKE PROTEIN 29 (RLP29)	RECEPTOR LIKE PROTEIN 29 (AtRLP29);RECEPTOR LIKE PROTEIN 29 (RLP29)
AT1G47395	AT1G47395	263.893	403.789	0.613646	0	261.313	354.77	0.441106	9.10707e-10	407.702	361.771	-0.172436	0.113092	AT1G47395.1	unknown protein; FUNCTIONS IN: molecular_function unknown; INVOLVED IN: biological_process unknown; LOCATED IN: endomembrane system; BEST Arabidopsis thaliana protein match is: unknown protein (TAIR:AT1G47400.1); Has 9 Blast hits to 9 proteins in 2 species: Archae - 0; Bacteria - 0; Metazoa - 0; Fungi - 0; Plants - 9; Viruses - 0; Other Eukaryotes - 0 (source: NCBI BLink).	protein_coding
AT3G20100	CYP705A19	14.41	22.0394	0.613016	1.34403e-11	14.2675	19.8065	0.473239	1.82843e-07	22.2528	20.2006	-0.139589	0.48303	AT3G20100.1	member of CYP705A	protein_coding	CYTOCHROME P450, FAMILY 705, SUBFAMILY A, POLYPEPTIDE 19 (CYP705A19)	CYTOCHROME P450, FAMILY 705, SUBFAMILY A, POLYPEPTIDE 19 (CYP705A19)
AT3G49210	AT3G49210	7.00674	10.6308	0.601431	3.93826e-06	6.93747	9.22251	0.41075	0.00700271	10.7337	9.40486	-0.190673	0.482948	AT3G49210.1	O-acyltransferase (WSD1-like) family protein; FUNCTIONS IN: molecular_function unknown; INVOLVED IN: biological_process unknown; LOCATED IN: cellular_component unknown; EXPRESSED IN: 16 plant structures; EXPRESSED DURING: LP.06 six leaves visible, LP.04 four leaves visible, 4 anthesis, C globular stage, petal differentiation and expansion stage; CONTAINS InterPro DOMAIN/s: O-acyltransferase, WSD1…	protein_coding
AT5G08240	AT5G08240	12.1082	18.273	0.59373	3.21218e-07	11.9883	16.2485	0.438688	0.00050902	18.45	16.5691	-0.15513	0.593505	AT5G08240.1	unknown protein; BEST Arabidopsis thaliana protein match is: unknown protein (TAIR:AT5G23160.1); Has 69 Blast hits to 69 proteins in 10 species: Archae - 0; Bacteria - 1; Metazoa - 0; Fungi - 0; Plants - 68; Viruses - 0; Other Eukaryotes - 0 (source: NCBI BLink).	protein_coding
AT5G22270	AT5G22270	12.1833	18.3772	0.593014	0.00464253	12.0628	18.3829	0.607803	0.0048501	18.5546	18.7461	0.0148097	0.999022	AT5G22270.1	unknown protein; BEST Arabidopsis thaliana protein match is: unknown protein (TAIR:AT3G11600.1); Has 136 Blast hits to 136 proteins in 15 species: Archae - 0; Bacteria - 0; Metazoa - 0; Fungi - 0; Plants - 136; Viruses - 0; Other Eukaryotes - 0 (source: NCBI BLink).	protein_coding
AT4G38540	AT4G38540	21.8444	32.929	0.592091	8.63627e-12	21.6294	27.1417	0.327517	0.000623206	33.2478	27.6794	-0.264449	0.0120514	AT4G38540.1	FAD/NAD(P)-binding oxidoreductase family protein; FUNCTIONS IN: monooxygenase activity; INVOLVED IN: oxidation reduction; EXPRESSED IN: 15 plant structures; EXPRESSED DURING: 9 growth stages; CONTAINS InterPro DOMAIN/s: Monooxygenase, FAD-binding (InterPro:IPR002938); BEST Arabidopsis thaliana protein match is: FAD/NAD(P)-binding oxidoreductase family protein (TAIR:AT5G05320.1); Has 5392 Blast hi…	protein_coding
AT3G23450	AT3G23450	25.6896	38.7126	0.591616	0	25.4137	39.0674	0.62036	0	39.0893	39.8279	0.0270055	0.999022	AT3G23450.1	unknown protein; FUNCTIONS IN: molecular_function unknown; INVOLVED IN: biological_process unknown; LOCATED IN: endomembrane system; EXPRESSED IN: 14 plant structures; EXPRESSED DURING: 8 growth stages; Has 694543 Blast hits to 47111 proteins in 2535 species: Archae - 1794; Bacteria - 163056; Metazoa - 258989; Fungi - 49151; Plants - 70496; Viruses - 8919; Other Eukaryotes - 142138 (source: NCBI …	protein_coding
AT1G52190	AT1G52190	50.3943	75.9042	0.590919	0	49.8954	73.6855	0.562475	0	76.6398	75.1337	-0.0286334	0.998042	AT1G52190.1	Major facilitator superfamily protein; FUNCTIONS IN: transporter activity; INVOLVED IN: oligopeptide transport; LOCATED IN: membrane; EXPRESSED IN: 22 plant structures; EXPRESSED DURING: 13 growth stages; CONTAINS InterPro DOMAIN/s: Oligopeptide transporter (InterPro:IPR000109), Major facilitator superfamily, general substrate transporter (InterPro:IPR016196); BEST Arabidopsis thaliana protein ma…	protein_coding
AT4G08290	AT4G08290	15.1199	22.7698	0.590673	1.94304e-07	14.9692	20.0627	0.422519	0.000290189	22.9905	20.4573	-0.168419	0.500817	AT4G08290.1	nodulin MtN21-like transporter family protein	protein_coding
AT1G32920	AT1G32920	46.5467	70.0757	0.590234	6.40482e-07	46.0849	61.2737	0.410973	0.00201096	70.7542	62.4861	-0.179281	0.463294	AT1G32920.1	unknown protein; FUNCTIONS IN: molecular_function unknown; INVOLVED IN: response to wounding; LOCATED IN: endomembrane system; EXPRESSED IN: 23 plant structures; EXPRESSED DURING: 13 growth stages; BEST Arabidopsis thaliana protein match is: unknown protein (TAIR:AT1G32928.1); Has 42 Blast hits to 42 proteins in 8 species: Archae - 0; Bacteria - 0; Metazoa - 0; Fungi - 0; Plants - 42; Viruses - 0…	protein_coding
AT4G20450	AT4G20450	2.83043	1.87927	-0.590849	0.00984532	2.8027	1.68993	-0.729854	0.00137644	1.89748	1.72333	-0.138886	0.97243	AT4G20450.1	Leucine-rich repeat protein kinase family protein; FUNCTIONS IN: kinase activity; INVOLVED IN: protein amino acid phosphorylation; LOCATED IN: endomembrane system; EXPRESSED IN: 6 plant structures; EXPRESSED DURING: 4 anthesis, 4 leaf senescence stage, E expanded cotyledon stage; CONTAINS InterPro DOMAIN/s: Protein kinase, ATP binding site (InterPro:IPR017441), Protein kinase, catalytic domain (I…	protein_coding
AT4G31940	CYP82C4	29.2121	19.244	-0.60216	3.07017e-13	28.9235	19.7589	-0.54974	6.01215e-13	19.4303	20.1505	0.0525076	0.98197	AT4G31940.1	The gene encodes a cytochrome P450 enzyme, CYP82C. It is involved in the early Fe deficiency response.	protein_coding	CYTOCHROME P450, FAMILY 82, SUBFAMILY C, POLYPEPTIDE 4 (CYP82C4)	CYTOCHROME P450, FAMILY 82, SUBFAMILY C, POLYPEPTIDE 4 (CYP82C4)
AT4G15390	AT4G15390	37.497	24.6477	-0.605319	2.60361e-13	37.128	27.1792	-0.450004	6.65697e-09	24.887	27.7153	0.155287	0.383238	AT4G15390.1	HXXXD-type acyl-transferase family protein; FUNCTIONS IN: transferase activity, transferring acyl groups other than amino-acyl groups, transferase activity; INVOLVED IN: biological_process unknown; LOCATED IN: cellular_component unknown; EXPRESSED IN: hypocotyl, root; CONTAINS InterPro DOMAIN/s: Transferase (InterPro:IPR003480); BEST Arabidopsis thaliana protein match is: HXXXD-type acyl-transfer…	protein_coding
AT2G32300	UCC1	30.6758	20.1379	-0.60719	8.00764e-08	30.3763	22.8349	-0.411708	0.000385076	20.3339	23.2785	0.195113	0.469206	AT2G32300.1	Encodes a uclacyanin, a protein precursor that is closely related to precursors of stellacyanins and a blue copper protein from pea pods.	protein_coding	UCLACYANIN 1 (UCC1)	UCLACYANIN 1 (UCC1)
AT5G57530	XTH12	8.86966	5.81344	-0.609486	0.00416559	8.78259	5.15569	-0.76848	0.000287024	5.86993	5.25728	-0.159026	0.944184	AT5G57530.1	xyloglucan endotransglucosylase/hydrolase 12 (XTH12); CONTAINS InterPro DOMAIN/s: Xyloglucan endotransglucosylase/hydrolase (InterPro:IPR016455), Xyloglucan endo-transglycosylase, C-terminal (InterPro:IPR010713), Concanavalin A-like lectin/glucanase, subgroup (InterPro:IPR013320), Concanavalin A-like lectin/glucanase (InterPro:IPR008985), Glycoside hydrolase, family 16 (InterPro:IPR000757), Glyco…	protein_coding	XYLOGLUCAN ENDOTRANSGLUCOSYLASE/HYDROLASE 12 (XTH12)	(AtXTH12);XYLOGLUCAN ENDOTRANSGLUCOSYLASE/HYDROLASE 12 (XTH12)
AT2G47880	AT2G47880	23.9987	15.7283	-0.609587	0.000694314	23.7651	16.7456	-0.505062	0.00866127	15.8811	17.0754	0.104615	0.982648	AT2G47880.1	Glutaredoxin family protein; FUNCTIONS IN: electron carrier activity, arsenate reductase (glutaredoxin) activity, protein disulfide oxidoreductase activity; INVOLVED IN: cell redox homeostasis; LOCATED IN: endomembrane system; EXPRESSED IN: 11 plant structures; EXPRESSED DURING: 7 growth stages; CONTAINS InterPro DOMAIN/s: Glutaredoxin-like, plant II (InterPro:IPR011905), Thioredoxin fold (InterP…	protein_coding
AT3G59370	AT3G59370	46.3788	30.2057	-0.618645	2.12777e-06	45.9199	35.1826	-0.384259	0.00797184	30.4969	35.8893	0.234891	0.401115	AT3G59370.1	Vacuolar calcium-binding protein-related; Has 1012 Blast hits to 386 proteins in 97 species: Archae - 12; Bacteria - 133; Metazoa - 361; Fungi - 73; Plants - 75; Viruses - 49; Other Eukaryotes - 309 (source: NCBI BLink).	protein_coding
AT1G05540	AT1G05540	14.9248	9.70898	-0.620323	4.59699e-06	14.7787	11.2239	-0.396945	0.00805997	9.80325	11.4453	0.223419	0.490898	AT1G05540.1	Protein of unknown function (DUF295); FUNCTIONS IN: molecular_function unknown; INVOLVED IN: biological_process unknown; LOCATED IN: mitochondrion; EXPRESSED IN: 21 plant structures; EXPRESSED DURING: 13 growth stages; CONTAINS InterPro DOMAIN/s: Protein of unknown function DUF295 (InterPro:IPR005174); BEST Arabidopsis thaliana protein match is: Protein of unknown function (DUF295) (TAIR:AT1G3016…	protein_coding
AT4G39795	AT4G39795	25.0154	16.1514	-0.631153	0.000985869	24.7658	10.9878	-1.17245	1.83576e-09	16.308	11.2045	-0.541504	0.0719135	AT4G39795.1	Protein of unknown function (DUF581); CONTAINS InterPro DOMAIN/s: Protein of unknown function DUF581 (InterPro:IPR007650); BEST Arabidopsis thaliana protein match is: Protein of unknown function (DUF581) (TAIR:AT1G22160.1); Has 498 Blast hits to 498 proteins in 19 species: Archae - 0; Bacteria - 0; Metazoa - 0; Fungi - 0; Plants - 498; Viruses - 0; Other Eukaryotes - 0 (source: NCBI BLink).	protein_coding
AT3G51860	CAX3	15.2859	9.83767	-0.635813	5.68783e-09	15.1349	9.84325	-0.620677	4.8469e-09	9.93303	10.0369	0.0150113	0.999022	AT3G51860.1	cation exchanger 3 (CAX3); CONTAINS InterPro DOMAIN/s: Sodium/calcium exchanger membrane region (InterPro:IPR004837), Calcium/proton exchanger superfamily (InterPro:IPR004798), Calcium/proton exchanger (InterPro:IPR004713); BEST Arabidopsis thaliana protein match is: cation exchanger 1 (TAIR:AT2G38170.1); Has 3567 Blast hits to 3405 proteins in 1022 species: Archae - 24; Bacteria - 2167; Metazoa …	protein_coding	CATION EXCHANGER 3 (CAX3)	(ATCAX3); (CAX1-LIKE); (ATHCX1);CATION EXCHANGER 3 (CAX3)
AT1G07610	MT1C	271.275	173.707	-0.6431	0	268.579	173.271	-0.632314	0	175.384	176.718	0.0109309	0.999022	AT1G07610.1	one of the five metallothioneins (MTs) genes identified in Arabidopsis. MTs are cysteine-rich proteins required for heavy metal tolerance.	protein_coding	METALLOTHIONEIN 1C (MT1C)	METALLOTHIONEIN 1C (MT1C)
AT1G22690	AT1G22690	280.885	178.519	-0.653906	3.30569e-09	278.142	190.995	-0.542285	1.11802e-06	180.248	194.781	0.11187	0.787401	AT1G22690.1	Gibberellin-regulated family protein; FUNCTIONS IN: molecular_function unknown; INVOLVED IN: response to gibberellin stimulus; LOCATED IN: endomembrane system; EXPRESSED IN: 18 plant structures; EXPRESSED DURING: 10 growth stages; CONTAINS InterPro DOMAIN/s: Gibberellin regulated protein (InterPro:IPR003854); BEST Arabidopsis thaliana protein match is: Gibberellin-regulated family protein (TAIR:A…	protein_coding
AT1G29025	AT1G29025	18.0448	11.4444	-0.656936	4.30734e-12	17.866	13.4198	-0.412856	8.33974e-06	11.5552	13.6857	0.244134	0.102003	AT1G29025.1	Calcium-binding EF-hand family protein; FUNCTIONS IN: calcium ion binding; LOCATED IN: endomembrane system; CONTAINS InterPro DOMAIN/s: EF-Hand 1, calcium-binding site (InterPro:IPR018247), EF-HAND 2 (InterPro:IPR018249), Calcium-binding EF-hand (InterPro:IPR002048), EF-hand-like domain (InterPro:IPR011992); BEST Arabidopsis thaliana protein match is: Calcium-binding EF-hand family protein (TAIR:…	protein_coding
AT2G38390	AT2G38390	27.8629	17.6071	-0.66219	1.18657e-10	27.5923	19.1539	-0.526631	1.19919e-07	17.7781	19.5289	0.135511	0.741851	AT2G38390.1	Peroxidase superfamily protein; FUNCTIONS IN: peroxidase activity, heme binding; INVOLVED IN: response to salt stress; LOCATED IN: endomembrane system; EXPRESSED IN: root; CONTAINS InterPro DOMAIN/s: Haem peroxidase (InterPro:IPR010255), Plant peroxidase (InterPro:IPR000823), Peroxidases heam-ligand binding site (InterPro:IPR019793), Peroxidase, active site (InterPro:IPR019794), Haem peroxidase, …	protein_coding
AT3G55630	DFD	31.5276	19.8647	-0.666409	6.44721e-10	31.2163	23.0081	-0.44016	8.36008e-05	20.0571	23.4614	0.226178	0.161028	AT3G55630.3	Encodes one of the three folylpolyglutamate synthetase isoforms (FPGSs): FPGS1 (At5g05980, plastidic), FPGS2 (At3g10160, mitochondrial) and FPGS3 (At3g55630, cytosolic).	protein_coding	DHFS-FPGS HOMOLOG D (DFD)	DHFS-FPGS HOMOLOG D (ATDFD);DHFS-FPGS HOMOLOG D (DFD);FOLYLPOLYGLUTAMATE SYNTHETASE 3 (FPGS3)
AT3G17070	AT3G17070	17.1944	10.8166	-0.668693	6.69988e-07	17.0269	10.3043	-0.724568	6.69035e-08	10.9215	10.5066	-0.0558773	0.999022	AT3G17070.1	Peroxidase family protein; FUNCTIONS IN: peroxidase activity, heme binding; INVOLVED IN: response to oxidative stress, oxidation reduction; LOCATED IN: endomembrane system; EXPRESSED IN: guard cell; CONTAINS InterPro DOMAIN/s: Haem peroxidase (InterPro:IPR010255), Plant peroxidase (InterPro:IPR000823), Haem peroxidase, plant/fungal/bacterial (InterPro:IPR002016); BEST Arabidopsis thaliana protein…	protein_coding
AT5G15180	AT5G15180	29.5458	18.4927	-0.675997	1.95722e-11	29.254	20.8061	-0.491628	4.70515e-07	18.6718	21.2195	0.184526	0.432016	AT5G15180.1	Peroxidase superfamily protein; FUNCTIONS IN: peroxidase activity, heme binding; INVOLVED IN: response to oxidative stress, oxidation reduction; LOCATED IN: endomembrane system; EXPRESSED IN: root, flower, carpel; EXPRESSED DURING: 4 anthesis, petal differentiation and expansion stage; CONTAINS InterPro DOMAIN/s: Haem peroxidase (InterPro:IPR010255), Plant peroxidase (InterPro:IPR000823), Peroxid…	protein_coding
AT5G62280	AT5G62280	24.3843	15.1454	-0.687068	1.97823e-09	24.1403	18.2553	-0.403124	0.00074668	15.2919	18.616	0.283775	0.127664	AT5G62280.1	Protein of unknown function (DUF1442); CONTAINS InterPro DOMAIN/s: Protein of unknown function DUF1442 (InterPro:IPR009902); BEST Arabidopsis thaliana protein match is: Protein of unknown function (DUF1442) (TAIR:AT2G45360.1); Has 92 Blast hits to 92 proteins in 12 species: Archae - 0; Bacteria - 0; Metazoa - 0; Fungi - 0; Plants - 92; Viruses - 0; Other Eukaryotes - 0 (source: NCBI BLink).	protein_coding
AT4G14130	XTR7	26.0995	16.1559	-0.691956	5.42349e-10	25.8452	20.7017	-0.320151	0.00962892	16.3129	21.1104	0.371934	0.0114696	AT4G14130.1	xyloglucan endotransglycosylase-related protein (XTR7)	protein_coding	XYLOGLUCAN ENDOTRANSGLUCOSYLASE/HYDROLASE 15 (XTH15)	XYLOGLUCAN ENDOTRANSGLUCOSYLASE/HYDROLASE 15 (XTH15);XYLOGLUCAN ENDOTRANSGLYCOSYLASE 7 (XTR7)
AT4G08400	AT4G08400	21.2556	13.0423	-0.704649	2.00307e-11	21.0574	12.5166	-0.750485	1.33909e-13	13.1698	12.7552	-0.0461505	0.999022	AT4G08400.1	Proline-rich extensin-like family protein; FUNCTIONS IN: structural constituent of cell wall; INVOLVED IN: plant-type cell wall organization; LOCATED IN: cellular_component unknown; EXPRESSED IN: male gametophyte; EXPRESSED DURING: M germinated pollen stage; CONTAINS InterPro DOMAIN/s: Extensin-like repeat (InterPro:IPR006706); BEST Arabidopsis thaliana protein match is: Proline-rich extensin-lik…	protein_coding
AT1G22220	AT1G22220	9.44906	5.79698	-0.70487	0.000102713	9.35484	6.53867	-0.516716	0.00856443	5.85315	6.66766	0.187967	0.844985	AT1G22220.1	F-box family protein; CONTAINS InterPro DOMAIN/s: F-box domain, cyclin-like (InterPro:IPR001810); BEST Arabidopsis thaliana protein match is: F-box family protein (TAIR:AT1G78100.1); Has 155 Blast hits to 154 proteins in 12 species: Archae - 0; Bacteria - 0; Metazoa - 0; Fungi - 0; Plants - 155; Viruses - 0; Other Eukaryotes - 0 (source: NCBI BLink).	protein_coding	AUXIN UP-REGULATED F-BOX PROTEIN 2 (AUF2)	AUXIN UP-REGULATED F-BOX PROTEIN 2 (AUF2)
AT1G79320	AtMC6	7.25371	4.41802	-0.715318	0.00130376	7.18242	4.2121	-0.76993	0.000721669	4.46077	4.29608	-0.0542718	0.999022	AT1G79320.1	Encodes a putative metacaspase. Arabidopsis contains three type I MCP genes (MCP1a-c) and six type II MCP genes (MCP2a?f): AtMCP1a/At5g64240, AtMCP1b/At1g02170, AtMCP1c/At4g25110, AtMCP2a/At1g79310, AtMCP2b/At1g79330, AtMCP2c/At1g79320, AtMCP2d/At1g79340, AtMCP2e/At1g16420, AtMCP2f/At5g04200.	protein_coding	METACASPASE 6 (MC6)	METACASPASE 6 (MC6);METACASPASE 2C (AtMCP2c);METACASPASE 6 (AtMC6);METACASPASE 2C (MCP2c)
AT4G26220	AT4G26220	14.6803	8.80333	-0.737761	1.58151e-06	14.5347	9.15621	-0.66668	1.90216e-05	8.88855	9.33809	0.071179	0.999022	AT4G26220.1	S-adenosyl-L-methionine-dependent methyltransferases superfamily protein; FUNCTIONS IN: O-methyltransferase activity; LOCATED IN: cytosol; EXPRESSED IN: shoot, inflorescence meristem, root, flower; EXPRESSED DURING: petal differentiation and expansion stage, seed development stages; CONTAINS InterPro DOMAIN/s: O-methyltransferase, family 3 (InterPro:IPR002935); BEST Arabidopsis thaliana protein m…	protein_coding
AT3G53720	ATCHX20	9.5961	5.75318	-0.738089	6.85143e-12	9.50012	7.3449	-0.371203	0.000885038	5.80908	7.48839	0.366346	0.0107154	AT3G53720.1	member of Putative Na+/H+ antiporter family. Involved in the osmoregulation through K(+) fluxes and possibly pH modulation of an active endomembrane system in guard cells.	protein_coding	CATION/H+ EXCHANGER 20 (CHX20)	CATION/H+ EXCHANGER 20 (CHX20);CATION/H+ EXCHANGER 20 (ATCHX20)
AT5G46890	AT5G46890	57.5747	34.401	-0.742983	3.52728e-11	57.0104	39.7085	-0.521778	2.39798e-06	34.7352	40.487	0.221062	0.36661	AT5G46890.1	Bifunctional inhibitor/lipid-transfer protein/seed storage 2S albumin superfamily protein; FUNCTIONS IN: lipid binding; INVOLVED IN: lipid transport; LOCATED IN: endomembrane system; CONTAINS InterPro DOMAIN/s: Bifunctional inhibitor/plant lipid transfer protein/seed storage (InterPro:IPR016140), Plant lipid transfer protein/seed storage/trypsin-alpha amylase inhibitor (InterPro:IPR003612), Plant…	protein_coding
AT3G18450	AT3G18450	9.6313	5.75098	-0.743923	0.00167864	9.53585	5.994	-0.669843	0.00720608	5.80691	6.11143	0.0737402	0.999022	AT3G18450.1	PLAC8 family protein; CONTAINS InterPro DOMAIN/s: Protein of unknown function Cys-rich (InterPro:IPR006461); BEST Arabidopsis thaliana protein match is: PLAC8 family protein (TAIR:AT3G18460.1); Has 593 Blast hits to 592 proteins in 66 species: Archae - 0; Bacteria - 0; Metazoa - 68; Fungi - 27; Plants - 497; Viruses - 0; Other Eukaryotes - 1 (source: NCBI BLink).	protein_coding
AT5G06530	AT5G06530	32.6764	18.8	-0.797517	0	32.353	17.5536	-0.882134	0	18.9822	17.8993	-0.0847465	0.845036	AT5G06530.2	Encodes ABCG22, an ABC transporter gene. Mutation results in increased water transpiration and drought susceptibility.	protein_coding	ATP-BINDING CASSETTE G22 (ABCG22)	ARABIDOPSIS THALIANA ATP-BINDING CASSETTE G22 (AtABCG22);ATP-BINDING CASSETTE G22 (ABCG22)
AT2G39040	AT2G39040	6.79508	3.90349	-0.799727	0.00041806	6.72795	4.27676	-0.65365	0.00633914	3.94138	4.36099	0.145956	0.97243	AT2G39040.1	Peroxidase superfamily protein; FUNCTIONS IN: peroxidase activity, heme binding; INVOLVED IN: response to oxidative stress, oxidation reduction; LOCATED IN: endomembrane system; EXPRESSED IN: root; CONTAINS InterPro DOMAIN/s: Haem peroxidase (InterPro:IPR010255), Plant peroxidase (InterPro:IPR000823), Peroxidases heam-ligand binding site (InterPro:IPR019793), Haem peroxidase, plant/fungal/bacteri…	protein_coding
AT3G04530	PPCK2	8.25866	4.72507	-0.805571	0.000280583	8.17598	5.13549	-0.67089	0.00390221	4.77092	5.237	0.134472	0.981832	AT3G04530.1	Encodes a second Arabidopsis phosphoenolpyruvate carboxylase kinase gene product with a different expression pattern from PPCK1. Expression of the gene is upregulated by exposure of the plant to light.	protein_coding	PHOSPHOENOLPYRUVATE CARBOXYLASE KINASE 2 (PPCK2)	PHOSPHOENOLPYRUVATE CARBOXYLASE KINASE 2 (PPCK2); (ATPPCK2);PHOSPHOENOLPYRUVATE CARBOXYLASE KINASE 2 (PEPCK2)
AT3G05727	AT3G05727	83.5946	47.3331	-0.82056	1.79125e-14	82.765	58.0344	-0.512112	1.01235e-06	47.7915	59.1712	0.308141	0.0625383	AT3G05727.1	Encodes a defensin-like (DEFL) family protein.	protein_coding
AT1G44050	AT1G44050	4.06819	2.2462	-0.856902	2.10042e-05	4.02861	2.70079	-0.5769	0.007598	2.26797	2.75453	0.280404	0.665	AT1G44050.1	Cysteine/Histidine-rich C1 domain family protein; FUNCTIONS IN: zinc ion binding; INVOLVED IN: intracellular signaling pathway; LOCATED IN: cellular_component unknown; EXPRESSED IN: root; CONTAINS InterPro DOMAIN/s: Protein kinase C-like, phorbol ester/diacylglycerol binding (InterPro:IPR002219), DC1 (InterPro:IPR004146), Zinc finger, PHD-type (InterPro:IPR001965), C1-like (InterPro:IPR011424); B…	protein_coding
AT2G46070	MPK12	12.6862	6.98222	-0.861505	1.98052e-09	12.562	8.82253	-0.509797	0.00074668	7.05005	8.99605	0.351657	0.142981	AT2G46070.1	Encodes a MAP kinase protein. MPK12 interacts with the IBR5 protein phosphatase in vitro and in vivo, and it can be dephosphorylated and inactivated by IBR5. MPK12 appears to be a negative regulator of auxin signlaing. MPK12 RNAi lines are hypersensitive to auxin in root elongation and transcriptional response assays, but they appear to have normal sensitivity to ABA. MPK12 is a nuclear protein a…	protein_coding	MITOGEN-ACTIVATED PROTEIN KINASE 12 (MPK12)	(ATMPK12);MITOGEN-ACTIVATED PROTEIN KINASE 12 (MPK12); (MAPK12)
AT4G13890	SHM5	9.4047	5.15638	-0.867025	7.0068e-09	9.31194	4.97965	-0.903038	1.9416e-09	5.20645	5.07784	-0.0360838	0.999022	AT4G13890.1	EMBRYO SAC DEVELOPMENT ARREST 37 (EDA36); FUNCTIONS IN: pyridoxal phosphate binding, glycine hydroxymethyltransferase activity, catalytic activity; INVOLVED IN: glycine metabolic process, polar nucleus fusion, L-serine metabolic process, pollen development; LOCATED IN: cellular_component unknown; EXPRESSED IN: male gametophyte, pollen tube; EXPRESSED DURING: L mature pollen stage, M germinated po…	protein_coding	EMBRYO SAC DEVELOPMENT ARREST 37 (EDA36)	SERINE HYDROXYMETHYLTRANSFERASE 5 (SHM5);EMBRYO SAC DEVELOPMENT ARREST 36 (EDA37);EMBRYO SAC DEVELOPMENT ARREST 37 (EDA36)
AT5G02540	AT5G02540	12.3449	6.73811	-0.873501	8.04777e-09	12.2237	8.97389	-0.445878	0.00692519	6.80335	9.15176	0.427804	0.055534	AT5G02540.1	NAD(P)-binding Rossmann-fold superfamily protein; FUNCTIONS IN: oxidoreductase activity, binding, catalytic activity; INVOLVED IN: oxidation reduction, metabolic process; EXPRESSED IN: 22 plant structures; EXPRESSED DURING: 13 growth stages; CONTAINS InterPro DOMAIN/s: NAD(P)-binding domain (InterPro:IPR016040), Glucose/ribitol dehydrogenase (InterPro:IPR002347), Short-chain dehydrogenase/reducta…	protein_coding
AT2G01880	PAP7	8.21235	4.44753	-0.884792	1.28966e-05	8.13132	5.42739	-0.58323	0.00728487	4.49051	5.53487	0.301672	0.614161	AT2G01880.1	purple acid phosphatase 7 (PAP7); FUNCTIONS IN: protein serine/threonine phosphatase activity, acid phosphatase activity; LOCATED IN: endomembrane system; EXPRESSED IN: 7 plant structures; CONTAINS InterPro DOMAIN/s: Metallophosphoesterase (InterPro:IPR004843); BEST Arabidopsis thaliana protein match is: purple acid phosphatase 17 (TAIR:AT3G17790.1); Has 30201 Blast hits to 17322 proteins in 780 …	protein_coding	PURPLE ACID PHOSPHATASE 7 (PAP7)	PURPLE ACID PHOSPHATASE 7 (ATPAP7);PURPLE ACID PHOSPHATASE 7 (PAP7)
AT3G54510	AT3G54510	5.24833	2.81953	-0.896404	1.02344e-06	5.19687	3.35549	-0.63112	0.00104233	2.84684	3.42157	0.265296	0.580121	AT3G54510.2	Early-responsive to dehydration stress protein (ERD4); LOCATED IN: membrane; EXPRESSED IN: 18 plant structures; EXPRESSED DURING: 8 growth stages; CONTAINS InterPro DOMAIN/s: Protein of unknown function DUF221 (InterPro:IPR003864); BEST Arabidopsis thaliana protein match is: hypothetical protein 1 (TAIR:AT3G01100.1); Has 30201 Blast hits to 17322 proteins in 780 species: Archae - 12; Bacteria - 1…	protein_coding
AT3G62820	AT3G62820	18.5329	9.74425	-0.927469	2.02651e-07	18.3525	11.1627	-0.717294	6.93135e-05	9.83889	11.3821	0.210196	0.813183	AT3G62820.1	Plant invertase/pectin methylesterase inhibitor superfamily protein; FUNCTIONS IN: enzyme inhibitor activity, pectinesterase inhibitor activity, pectinesterase activity; INVOLVED IN: biological_process unknown; LOCATED IN: endomembrane system; EXPRESSED IN: 22 plant structures; EXPRESSED DURING: 13 growth stages; CONTAINS InterPro DOMAIN/s: Pectinesterase inhibitor (InterPro:IPR006501); BEST Arab…	protein_coding
AT1G65310	ATXTH17	34.3155	17.9977	-0.931045	0	33.9777	20.8096	-0.70734	2.29355e-13	18.1723	21.2209	0.223749	0.297605	AT1G65310.1	Encodes a xyloglucan endotransglucosylase/hydrolase with only only the endotransglucosylase (XET; EC 2.4.1.207) activity towards xyloglucan and non-detectable endohydrolytic (XEH; EC 3.2.1.151) activity. Expressed in the mature or basal regions of both the main and lateral roots, but not in the tip of these roots where cell division occurs.	protein_coding	XYLOGLUCAN ENDOTRANSGLUCOSYLASE/HYDROLASE 17 (XTH17)	XYLOGLUCAN ENDOTRANSGLUCOSYLASE/HYDROLASE 17 (XTH17);XYLOGLUCAN ENDOTRANSGLUCOSYLASE/HYDROLASE 17 (ATXTH17)
AT3G46190	AT3G46190	5.28687	2.76563	-0.934806	0.00666817	5.23522	1.48772	-1.81515	2.27007e-06	2.79244	1.51706	-0.880253	0.177864	AT3G46190.1	TRAF-like family protein; CONTAINS InterPro DOMAIN/s: TRAF-like (InterPro:IPR008974), MATH (InterPro:IPR002083), TRAF-type (InterPro:IPR013322); BEST Arabidopsis thaliana protein match is: TRAF-like family protein (TAIR:AT1G58270.1); Has 980 Blast hits to 953 proteins in 88 species: Archae - 0; Bacteria - 0; Metazoa - 314; Fungi - 12; Plants - 614; Viruses - 0; Other Eukaryotes - 40 (source: NCBI…	protein_coding
AT1G19900	AT1G19900	5.06453	2.63168	-0.944445	2.02539e-06	5.01455	2.52962	-0.987199	8.45579e-07	2.65726	2.57964	-0.0427694	0.999022	AT1G19900.1	glyoxal oxidase-related protein; FUNCTIONS IN: molecular_function unknown; INVOLVED IN: biological_process unknown; LOCATED IN: endomembrane system; EXPRESSED IN: root; CONTAINS InterPro DOMAIN/s: Galactose oxidase/kelch, beta-propeller (InterPro:IPR011043), Galactose oxidase, beta-propeller (InterPro:IPR015916), Immunoglobulin E-set (InterPro:IPR014756), Glyoxal oxidase, N-terminal (InterPro:IPR…	protein_coding
AT3G16390	NSP3	9.29389	4.82722	-0.945091	1.58504e-10	9.20186	4.9557	-0.892837	1.23547e-09	4.87405	5.05324	0.052089	0.999022	AT3G16390.1	Encodes a nitrile-specifier protein NSP3. NSP3 is one out of five (At3g16400/NSP1, At2g33070/NSP2, At3g16390/NSP3, At3g16410/NSP4 and At5g48180/NSP5) A. thaliana epithiospecifier protein (ESP) homologues that promote simple nitrile, but not epithionitrile or thiocyanate formation.	protein_coding	NITRILE SPECIFIER PROTEIN 3 (NSP3)	NITRILE SPECIFIER PROTEIN 3 (NSP3)
AT1G14960	AT1G14960	22.6821	11.6015	-0.967251	2.85202e-09	22.4591	13.4865	-0.73578	5.97214e-06	11.7141	13.7553	0.231742	0.705182	AT1G14960.1	Polyketide cyclase/dehydrase and lipid transport superfamily protein; FUNCTIONS IN: molecular_function unknown; INVOLVED IN: response to biotic stimulus, defense response; LOCATED IN: cellular_component unknown; EXPRESSED IN: root; CONTAINS InterPro DOMAIN/s: Bet v I allergen (InterPro:IPR000916); BEST Arabidopsis thaliana protein match is: Polyketide cyclase/dehydrase and lipid transport superfa…	protein_coding
AT3G45070	AT3G45070	7.23813	3.64117	-0.991216	3.94908e-05	7.1668	3.99598	-0.842779	0.000602102	3.67639	4.07459	0.148366	0.985247	AT3G45070.1	P-loop containing nucleoside triphosphate hydrolases superfamily protein; FUNCTIONS IN: sulfotransferase activity; INVOLVED IN: biological_process unknown; LOCATED IN: cellular_component unknown; CONTAINS InterPro DOMAIN/s: Sulfotransferase domain (InterPro:IPR000863); BEST Arabidopsis thaliana protein match is: P-loop containing nucleoside triphosphate hydrolases superfamily protein (TAIR:AT3G45…	protein_coding
AT4G04745	AT4G04745	15.2356	7.53728	-1.01533	5.93886e-05	15.0863	8.36189	-0.851339	0.000991994	7.61011	8.52854	0.164381	0.976569	AT4G04745.1	unknown protein; BEST Arabidopsis thaliana protein match is: unknown protein (TAIR:AT4G21902.1); Has 32 Blast hits to 32 proteins in 9 species: Archae - 0; Bacteria - 0; Metazoa - 0; Fungi - 0; Plants - 32; Viruses - 0; Other Eukaryotes - 0 (source: NCBI BLink).	protein_coding
AT4G19750	AT4G19750	15.6747	7.73574	-1.01883	4.00623e-12	15.5188	8.38152	-0.888737	6.62141e-10	7.81096	8.54554	0.129672	0.940754	AT4G19750.1	Glycosyl hydrolase family protein with chitinase insertion domain; FUNCTIONS IN: cation binding, hydrolase activity, hydrolyzing O-glycosyl compounds, chitinase activity, catalytic activity; INVOLVED IN: carbohydrate metabolic process; LOCATED IN: cellular_component unknown; CONTAINS InterPro DOMAIN/s: Glycoside hydrolase, family 18, catalytic domain (InterPro:IPR001223), Chitinase II (InterPro:I…	protein_coding
AT5G24410	PGL4	7.05394	3.47541	-1.02125	2.50862e-05	6.98469	4.34895	-0.68353	0.00731059	3.50915	4.43426	0.337571	0.669666	AT5G24410.1	6-phosphogluconolactonase 4 (PGL4); FUNCTIONS IN: 6-phosphogluconolactonase activity; INVOLVED IN: pentose-phosphate shunt, pentose-phosphate shunt, oxidative branch, carbohydrate metabolic process; LOCATED IN: cellular_component unknown; EXPRESSED IN: root; CONTAINS InterPro DOMAIN/s: 6-phosphogluconolactonase, DevB-type (InterPro:IPR005900); BEST Arabidopsis thaliana protein match is: 6-phospho…	protein_coding	6-PHOSPHOGLUCONOLACTONASE 4 (PGL4)	6-PHOSPHOGLUCONOLACTONASE 4 (PGL4)
AT4G17970	ALMT12	8.77945	4.28034	-1.03641	1.3094e-11	8.69237	5.13227	-0.760154	3.81077e-07	4.32181	5.233	0.276003	0.497226	AT4G17970.1	Anion transporter involved in stomatal closure. Gene has 3 splicing variants.	protein_coding	ALUMINUM-ACTIVATED, MALATE TRANSPORTER 12 (ALMT12)	(ATALMT12);"ALUMINUM-ACTIVATED, MALATE TRANSPORTER 12" (ALMT12)
AT2G33790	ATAGP30	12.1286	5.8924	-1.04148	4.2952e-09	12.0107	5.72475	-1.06903	1.82235e-09	5.9497	5.83718	-0.0275448	0.999022	AT2G33790.1	pollen Ole e 1 allergen protein containing 14.6% proline residues, similar to arabinogalactan protein (Daucus carota) GI:11322245, SP:Q03211 Pistil-specific extensin-like protein precursor (PELP) {Nicotiana tabacum}; contains Pfam profile PF01190: Pollen proteins Ole e I family	protein_coding	ARABINOGALACTAN PROTEIN 30 (AGP30)	ARABINOGALACTAN PROTEIN 30 (AGP30); (ATAGP30)
AT5G46900	AT5G46900	44.7669	20.6082	-1.11922	0	44.3279	26.5204	-0.741115	1.1628e-10	20.8083	27.0392	0.377897	0.0526074	AT5G46900.1	Bifunctional inhibitor/lipid-transfer protein/seed storage 2S albumin superfamily protein; FUNCTIONS IN: lipid binding; INVOLVED IN: lipid transport; LOCATED IN: endomembrane system; CONTAINS InterPro DOMAIN/s: Bifunctional inhibitor/plant lipid transfer protein/seed storage (InterPro:IPR016140), Plant lipid transfer protein/seed storage/trypsin-alpha amylase inhibitor (InterPro:IPR003612), Plant…	protein_coding
AT3G32040	AT3G32040	3.60921	1.64502	-1.13358	0.000479171	3.5733	1.72744	-1.04862	0.00158677	1.66097	1.76155	0.084822	0.999022	AT3G32040.1	Terpenoid synthases superfamily protein; INVOLVED IN: isoprenoid biosynthetic process; EXPRESSED IN: root; CONTAINS InterPro DOMAIN/s: Polyprenyl synthetase-related (InterPro:IPR017446), Terpenoid synthase (InterPro:IPR008949), Polyprenyl synthetase (InterPro:IPR000092); BEST Arabidopsis thaliana protein match is: Terpenoid synthases superfamily protein (TAIR:AT3G29430.1); Has 16611 Blast hits to…	protein_coding
AT5G03545	ATIPS2	44.0366	19.2513	-1.19375	0	43.6057	17.186	-1.34328	0	19.4375	17.5278	-0.149202	0.869615	AT5G03545.1	Expressed in response to phosphate starvation, this response is enhanced by the presence of IAA.	protein_coding	(AT4)	(AT4);INDUCED BY PI STARVATION 2 (ATIPS2)
AT4G19760	AT4G19760	12.2743	5.31177	-1.20837	2.8393e-12	12.1526	7.33589	-0.728219	1.19826e-05	5.36343	7.47993	0.479869	0.0885385	AT4G19760.1	Glycosyl hydrolase family protein with chitinase insertion domain; FUNCTIONS IN: cation binding, chitinase activity, hydrolase activity, hydrolyzing O-glycosyl compounds, catalytic activity; INVOLVED IN: carbohydrate metabolic process; LOCATED IN: cellular_component unknown; CONTAINS InterPro DOMAIN/s: Glycoside hydrolase, family 18, catalytic domain (InterPro:IPR001223), Chitinase II (InterPro:I…	protein_coding
AT5G04120	AT5G04120	16.4149	6.84797	-1.26126	0	16.2539	8.53405	-0.929486	6.83693e-10	6.9141	8.70469	0.332251	0.368528	AT5G04120.1	Encodes a cofactor-dependent phosphoglycerate mutase (dPGM) - like protein with phosphoserine phosphatase activity that may be responsible for serine anabolism.	protein_coding
AT5G36870	ATGSL09	0.611077	0.249291	-1.29353	0.000387775	0.605025	0.200872	-1.59072	3.56727e-05	0.251704	0.204851	-0.297155	1	AT5G36870.1	encodes a gene similar to callose synthase	protein_coding	GLUCAN SYNTHASE-LIKE 9 (GSL09)	GLUCAN SYNTHASE-LIKE 9 (ATGSL09); (gsl09); (atgsl9);GLUCAN SYNTHASE-LIKE 9 (GSL09)
AT2G28780	AT2G28780	8.18072	3.19173	-1.35789	0	8.09884	3.99139	-1.02082	0	3.22265	4.07001	0.336784	0.190312	AT2G28780.1	unknown protein; INVOLVED IN: biological_process unknown; LOCATED IN: mitochondrion; EXPRESSED IN: inflorescence meristem, root, flower; EXPRESSED DURING: petal differentiation and expansion stage; CONTAINS InterPro DOMAIN/s: Protein of unknown function DUF939, bacterial (InterPro:IPR010343); BEST Arabidopsis thaliana protein match is: unknown protein (TAIR:AT3G09450.1); Has 671 Blast hits to 667…	protein_coding
AT1G61800	GPT2	2.99731	1.14802	-1.38452	2.49979e-05	2.96768	1.57579	-0.913265	0.00578536	1.15916	1.60661	0.470941	0.663913	AT1G61800.1	glucose6-Phosphate/phosphate transporter 2. Expression is upregulated in the shoot of cax1/cax3 mutant.	protein_coding	GLUCOSE-6-PHOSPHATE/PHOSPHATE TRANSLOCATOR 2 (GPT2)	GLUCOSE-6-PHOSPHATE/PHOSPHATE TRANSLOCATOR 2 (GPT2);ARABIDOPSIS GLUCOSE-6-PHOSPHATE/PHOSPHATE TRANSLOCATOR 2 (ATGPT2)
AT4G32950	AT4G32950	13.0469	4.84713	-1.4285	3.50107e-14	12.9187	4.63847	-1.47774	0	4.89411	4.7304	-0.0490851	0.999022	AT4G32950.1	Protein phosphatase 2C family protein; FUNCTIONS IN: protein serine/threonine phosphatase activity, catalytic activity; INVOLVED IN: biological_process unknown; LOCATED IN: cellular_component unknown; EXPRESSED IN: 6 plant structures; EXPRESSED DURING: 4 anthesis, petal differentiation and expansion stage, E expanded cotyledon stage; CONTAINS InterPro DOMAIN/s: Protein phosphatase 2C-related (Int…	protein_coding
AT2G02580	CYP71B9	4.8309	1.78867	-1.4334	8.02707e-10	4.78337	1.72136	-1.47448	3.18531e-10	1.80598	1.7555	-0.0409017	0.999022	AT2G02580.1	member of CYP71B	protein_coding	CYTOCHROME P450, FAMILY 71, SUBFAMILY B, POLYPEPTIDE 9 (CYP71B9)	CYTOCHROME P450, FAMILY 71, SUBFAMILY B, POLYPEPTIDE 9 (CYP71B9)
AT1G07550	AT1G07550	1.35903	0.48759	-1.47884	6.51793e-05	1.34565	0.574981	-1.22672	0.000804783	0.492309	0.586357	0.252213	0.975244	AT1G07550.1	Leucine-rich repeat protein kinase family protein; FUNCTIONS IN: kinase activity; INVOLVED IN: protein amino acid phosphorylation; LOCATED IN: endomembrane system; EXPRESSED IN: root, leaf; EXPRESSED DURING: LP.08 eight leaves visible; CONTAINS InterPro DOMAIN/s: Protein kinase, ATP binding site (InterPro:IPR017441), Protein kinase, catalytic domain (InterPro:IPR000719), Leucine-rich repeat (Inte…	protein_coding
AT1G19530	AT1G19530	9.10918	2.96882	-1.61743	1.54164e-07	9.01861	5.15629	-0.806572	0.00669087	2.99751	5.2588	0.810971	0.0940383	AT1G19530.1	unknown protein; FUNCTIONS IN: molecular_function unknown; INVOLVED IN: N-terminal protein myristoylation, anaerobic respiration; LOCATED IN: cellular_component unknown; EXPRESSED IN: leaf apex, inflorescence meristem, hypocotyl, root, flower; EXPRESSED DURING: petal differentiation and expansion stage; Has 47 Blast hits to 47 proteins in 13 species: Archae - 0; Bacteria - 0; Metazoa - 0; Fungi -…	protein_coding
AT4G32280	IAA29	4.40061	1.12576	-1.96681	8.04275e-07	4.35721	2.11128	-1.04529	0.00332872	1.13666	2.15337	0.921803	0.189022	AT4G32280.1	Auxin inducible protein.	protein_coding	INDOLE-3-ACETIC ACID INDUCIBLE 29 (IAA29)	INDOLE-3-ACETIC ACID INDUCIBLE 29 (IAA29)
AT5G50260	AT5G50260	5.98243	1.36821	-2.12844	0	5.92353	1.31254	-2.17409	0	1.38143	1.3388	-0.0452244	0.999022	AT5G50260.1	Cysteine proteinases superfamily protein; FUNCTIONS IN: cysteine-type endopeptidase activity, cysteine-type peptidase activity; INVOLVED IN: proteolysis; LOCATED IN: endomembrane system; EXPRESSED IN: 8 plant structures; EXPRESSED DURING: 4 anthesis, C globular stage, petal differentiation and expansion stage; CONTAINS InterPro DOMAIN/s: Peptidase C1A, papain (InterPro:IPR013128), Proteinase inhi…	protein_coding	CYSTEINE ENDOPEPTIDASE 1 (CEP1)	CYSTEINE ENDOPEPTIDASE 1 (CEP1)
AT1G09240	NAS3	2.66576	0.57161	-2.22144	9.3998e-06	2.64004	0.849457	-1.63595	0.000232261	0.577154	0.866227	0.58579	0.836285	AT1G09240.1	Encodes a nicotianamine synthase.	protein_coding	NICOTIANAMINE SYNTHASE 3 (NAS3)	ARABIDOPSIS THALIANA NICOTIANAMINE SYNTHASE 3 (ATNAS3);NICOTIANAMINE SYNTHASE 3 (NAS3)
AT1G08090	ATNRT2.1	24.056	4.87111	-2.30408	0	23.8183	6.50841	-1.87169	0	4.91845	6.63548	0.431997	0.0276618	AT1G08090.1	High-affinity nitrate transporter. Up-regulated by nitrate. Functions as a repressor of lateral root initiation independently of nitrate uptake.	protein_coding	NITRATE TRANSPORTER 2:1 (NRT2:1)	NITRATE TRANSPORTER 2:1 (ATNRT2:1);NITRATE TRANSPORTER 2 (NRT2); (NRT2;1AT);NITRATE TRANSPORTER 2:1 (NRT2:1);LATERAL ROOT INITIATION 1 (LIN1);NITRATE TRANSPORTER 2.1 (ATNRT2.1);NITRATE TRANSPORTER 2.1 (NRT2.1); (ACH1)
AT4G28530	NAC074	1.74449	0.299612	-2.54164	5.11231e-05	1.72737	0.508987	-1.76288	0.00081093	0.30251	0.519062	0.778922	0.7846	AT4G28530.1	NAC domain containing protein 74 (NAC074); FUNCTIONS IN: sequence-specific DNA binding transcription factor activity; INVOLVED IN: multicellular organismal development, regulation of transcription; LOCATED IN: cellular_component unknown; EXPRESSED IN: 18 plant structures; EXPRESSED DURING: 13 growth stages; CONTAINS InterPro DOMAIN/s: No apical meristem (NAM) protein (InterPro:IPR003441); BEST Ar…	protein_coding	NAC DOMAIN CONTAINING PROTEIN 74 (NAC074)	NAC DOMAIN CONTAINING PROTEIN 74 (anac074);NAC DOMAIN CONTAINING PROTEIN 74 (NAC074)
AT3G61400	AT3G61400	2.97956	0.373535	-2.99578	8.50598e-07	2.9501	0.948864	-1.63649	0.000168632	0.377157	0.967525	1.35914	0.224743	AT3G61400.1	1-aminocyclopropane-1-carboxylate oxidase-like protein	protein_coding
AT3G55270	MKP1	22.1761	1.44436	-3.9405	0	21.9567	1.55494	-3.81973	0	1.45835	1.58566	0.12074	0.988045	AT3G55270.1	Encodes MAP kinase phosphatase 1 (MKP1). Loss of MKP1 results in hypersensitivity to acute UV-B stress, but without impairing UV-B acclimation.	protein_coding	MITOGEN-ACTIVATED PROTEIN KINASE PHOSPHATASE 1 (MKP1)	MITOGEN-ACTIVATED PROTEIN KINASE PHOSPHATASE 1 (MKP1);ARABIDOPSIS MITOGEN-ACTIVATED PROTEIN KINASE PHOSPHATASE 1 (ATMKP1)
AT4G15620	AT4G15620	30.4917	0.529415	-5.84788	0	30.1865	0.386792	-6.2862	0	0.534546	0.39443	-0.438543	0.997311	AT4G15620.1	Uncharacterised protein family (UPF0497); CONTAINS InterPro DOMAIN/s: Uncharacterised protein family UPF0497, trans-membrane plant (InterPro:IPR006702), Uncharacterised protein family UPF0497, trans-membrane plant subgroup (InterPro:IPR006459); BEST Arabidopsis thaliana protein match is: Uncharacterised protein family (UPF0497) (TAIR:AT4G15630.1); Has 622 Blast hits to 622 proteins in 21 species:…	protein_coding

## Sheet: 0min-MPK6 Partially Dependent
DataSet3. Gene list of MKP1-dependent and partially MPK6-dependent transcripts at 0min
gene_id	gene	Ws	mkp1	log2(fold_change)	q_value	Ws	mkp1 mpk6	log2(fold_change)	q_value	mkp1	mkp1 mpk6	log2(fold_change)	q_value	Gene_Model_Name	Gene_Model_Description	Gene_Model_Type	Primary_Gene_Symbol	All_Gene_Symbols
AT2G30750	CYP71A12	2.4183	79.8166	5.04462	0	2.39443	39.2846	4.03621	0	80.5885	40.0662	-1.00819	0	AT2G30750.1	putative cytochrome P450	protein_coding	CYTOCHROME P450, FAMILY 71, SUBFAMILY A, POLYPEPTIDE 12 (CYP71A12)	CYTOCHROME P450, FAMILY 71, SUBFAMILY A, POLYPEPTIDE 12 (CYP71A12)
AT4G31970	CYP82C2	0.432011	12.5843	4.86441	0	0.427731	8.77673	4.35891	0	12.7062	8.95067	-0.505462	0.000276425	AT4G31970.1	member of CYP82C	protein_coding	CYTOCHROME P450, FAMILY 82, SUBFAMILY C, POLYPEPTIDE 2 (CYP82C2)	CYTOCHROME P450, FAMILY 82, SUBFAMILY C, POLYPEPTIDE 2 (CYP82C2)
AT1G26410	AT1G26410	0.619827	17.5076	4.81997	0	0.6137	13.1557	4.422	0	17.6774	13.414	-0.398174	0.000420431	AT1G26410.1	FAD-binding Berberine family protein; FUNCTIONS IN: electron carrier activity, oxidoreductase activity, FAD binding, catalytic activity; LOCATED IN: cellular_component unknown; CONTAINS InterPro DOMAIN/s: FAD-binding, type 2 (InterPro:IPR016166), Berberine/berberine-like (InterPro:IPR012951), FAD linked oxidase, N-terminal (InterPro:IPR006094); BEST Arabidopsis thaliana protein match is: FAD-bind…	protein_coding
AT2G29350	SAG13	0.828978	20.3373	4.61665	0	0.820826	10.4184	3.66592	6.46249e-11	20.5345	10.624	-0.950723	1.88937e-05	AT2G29350.1	senescence-associated gene SAG13 encoding a short-chain alcohol dehydrogenase	protein_coding	SENESCENCE-ASSOCIATED GENE 13 (SAG13)	SENESCENCE-ASSOCIATED GENE 13 (SAG13)
AT5G05340	AT5G05340	0.528839	12.1801	4.52556	0	0.523645	4.00446	2.93495	1.46338e-10	12.2986	4.08337	-1.59066	0	AT5G05340.1	Peroxidase superfamily protein; FUNCTIONS IN: protein binding, peroxidase activity; INVOLVED IN: response to oxidative stress, oxidation reduction; LOCATED IN: apoplast, cell wall; EXPRESSED IN: 9 plant structures; EXPRESSED DURING: LP.04 four leaves visible, 4 anthesis, C globular stage, petal differentiation and expansion stage; CONTAINS InterPro DOMAIN/s: Haem peroxidase (InterPro:IPR010255), …	protein_coding	PEROXIDASE 52 (PRX52)	PEROXIDASE 52 (PRX52)
AT1G69920	ATGSTU12	0.449426	7.71389	4.1013	1.0157e-13	0.444975	2.46446	2.46948	0.000215938	7.78873	2.51302	-1.63196	7.15432e-09	AT1G69920.1	Encodes glutathione transferase belonging to the tau class of GSTs. Naming convention according to Wagner et al. (2002).	protein_coding	GLUTATHIONE S-TRANSFERASE TAU 12 (GSTU12)	GLUTATHIONE S-TRANSFERASE TAU 12 (GSTU12);ARABIDOPSIS THALIANA GLUTATHIONE S-TRANSFERASE TAU 12 (ATGSTU12)
AT1G64160	AT1G64160	0.580711	9.85365	4.08477	0	0.575017	3.65703	2.669	9.36244e-06	9.94926	3.72935	-1.41567	3.59154e-08	AT1G64160.1	Disease resistance-responsive (dirigent-like protein) family protein; FUNCTIONS IN: molecular_function unknown; INVOLVED IN: lignan biosynthetic process, defense response; LOCATED IN: endomembrane system; EXPRESSED IN: petal, hypocotyl, root; EXPRESSED DURING: petal differentiation and expansion stage; CONTAINS InterPro DOMAIN/s: Plant disease resistance response protein (InterPro:IPR004265); BES…	protein_coding	DIRIGENT PROTEIN 5 (DIR5)	(ATDIR5);DIRIGENT PROTEIN 5 (DIR5)
AT2G44460	BGLU28	0.986382	14.8912	3.91617	0	0.976634	3.07353	1.65401	4.0952e-09	15.0355	3.13469	-2.26197	0	AT2G44460.1	beta glucosidase 28 (BGLU28); FUNCTIONS IN: cation binding, hydrolase activity, hydrolyzing O-glycosyl compounds, catalytic activity; INVOLVED IN: response to karrikin; LOCATED IN: membrane; EXPRESSED IN: 10 plant structures; EXPRESSED DURING: 7 growth stages; CONTAINS InterPro DOMAIN/s: Glycoside hydrolase, family 1 (InterPro:IPR001360), Glycoside hydrolase, family 1, active site (InterPro:IPR01…	protein_coding	BETA GLUCOSIDASE 28 (BGLU28)	BETA GLUCOSIDASE 28 (BGLU28)
AT1G66700	PXMT1	7.13976	83.9366	3.55535	0	7.06982	33.6964	2.25285	0	84.7503	34.3582	-1.30256	0	AT1G66700.1	A member of the Arabidopsis SABATH methyltransferase gene family. Encodes PXMT1, a methyltransferase that methylates 1,7-paraxanthine.	protein_coding	(PXMT1)	(PXMT1)
AT1G23730	ATBCA3	7.08812	75.8554	3.41978	0	7.01873	12.1946	0.796963	2.97767e-05	76.5901	12.434	-2.62287	0	AT1G23730.1	beta carbonic anhydrase 3 (BCA3); FUNCTIONS IN: carbonate dehydratase activity, zinc ion binding; INVOLVED IN: carbon utilization; LOCATED IN: cytosol, plasma membrane, membrane; EXPRESSED IN: 14 plant structures; EXPRESSED DURING: 6 growth stages; CONTAINS InterPro DOMAIN/s: Carbonic anhydrase, prokaryotic-like, conserved site (InterPro:IPR015892), Carbonic anhydrase (InterPro:IPR001765); BEST A…	protein_coding	BETA CARBONIC ANHYDRASE 3 (BCA3)	BETA CARBONIC ANHYDRASE 3 (BCA3);BETA CARBONIC ANHYDRASE 3 (ATBCA3)
AT1G02920	GST11	29.1306	304.492	3.3858	0	28.8453	258.102	3.16154	0	307.442	263.188	-0.224221	0.00160557	AT1G02920.1	Encodes glutathione transferase belonging to the phi class of GSTs. Naming convention according to Wagner et al. (2002).	protein_coding	GLUTATHIONE S-TRANSFERASE 7 (GSTF7)	GLUTATHIONE S-TRANSFERASE 7 (GSTF7); (ATGSTF7); (ATGSTF8);GLUTATHIONE S-TRANSFERASE 11 (GST11);ARABIDOPSIS GLUTATHIONE S-TRANSFERASE 11 (ATGST11)
AT2G18660	PNP-A	0.163625	1.66323	3.34552	0.00907806	0.161993	0.405308	1.32308	1	1.67937	0.413283	-2.02272	0.0501518	AT2G18660.1	Encodes PNP-A (Plant Natriuretic Peptide A). PNPs are a class of systemically mobile molecules distantly related to expansins; their biological role has remained elusive. PNP-A contains a signal peptide domain and is secreted into the extracellular space. Co-expression analyses using microarray data suggest that PNP-A may function as a component of plant defence response and SAR in particular, an…	protein_coding	PLANT NATRIURETIC PEPTIDE A (PNP-A)	EXPANSIN-LIKE B3 PRECURSOR (EXLB3);PLANT NATRIURETIC PEPTIDE A (PNP-A); (AtPNP-A)
AT1G02930	ATGSTF6	34.4789	348.256	3.33637	0	34.1409	251.785	2.88262	0	351.628	256.761	-0.453622	2.90871e-08	AT1G02930.1	Encodes glutathione transferase belonging to the phi class of GSTs. Naming convention according to Wagner et al. (2002).	protein_coding	GLUTATHIONE S-TRANSFERASE 6 (GSTF6)	ARABIDOPSIS THALIANA GLUATIONE S-TRANSFERASE F3 (ATGSTF3);ARABIDOPSIS GLUTATHIONE S-TRANSFERASE 1 (ATGST1);GLUTATHIONE S-TRANSFERASE 6 (GSTF6);EARLY RESPONSIVE TO DEHYDRATION 11 (ERD11);GLUTATHIONE S-TRANSFERASE 1 (GST1);GLUTATHIONE S-TRANSFERASE (ATGSTF6)
AT1G69930	ATGSTU11	0.163918	1.61993	3.30488	0.000872768	0.162302	0.522363	1.68637	0.403516	1.63562	0.532641	-1.6186	0.0290881	AT1G69930.1	Encodes glutathione transferase belonging to the tau class of GSTs. Naming convention according to Wagner et al. (2002).	protein_coding	GLUTATHIONE S-TRANSFERASE TAU 11 (GSTU11)	GLUTATHIONE S-TRANSFERASE TAU 11 (GSTU11);GLUTATHIONE S-TRANSFERASE TAU 11 (ATGSTU11)
AT5G40990	GLIP1	0.132867	1.15028	3.11393	0.00477064	0.131555	0.648766	2.30203	0.128261	1.16142	0.661594	-0.811877	0.52626	AT5G40990.1	Component of plant resistance. Contains lipase signature motif and GDSL domain. Directly interferes with the fungal infection process by acting on fungal cell walls through its action as a antimicrobial compound. Critical component for both local and systemic resistance responses in the incompatible interaction with Alternaria brassicicola in the ethylene-dependent pathway.	protein_coding	GDSL LIPASE 1 (GLIP1)	GDSL LIPASE 1 (GLIP1)
AT2G43510	ATTI1	21.2021	179.611	3.0826	0	20.9899	111.35	2.40734	0	181.352	113.552	-0.675445	0	AT2G43510.1	Member of the defensin-like (DEFL) family. Encodes putative trypsin inhibitor protein which may function in defense against herbivory.	protein_coding	TRYPSIN INHIBITOR PROTEIN 1 (TI1)	TRYPSIN INHIBITOR PROTEIN 1 (TI1);TRYPSIN INHIBITOR PROTEIN 1 (ATTI1)
AT1G26390	AT1G26390	9.05003	76.5174	3.07979	0	8.96031	53.6789	2.58273	0	77.2593	54.7387	-0.497149	0	AT1G26390.1	FAD-binding Berberine family protein; FUNCTIONS IN: electron carrier activity, oxidoreductase activity, FAD binding, catalytic activity; LOCATED IN: endomembrane system; EXPRESSED IN: 10 plant structures; EXPRESSED DURING: LP.06 six leaves visible, LP.04 four leaves visible, 4 anthesis, LP.02 two leaves visible, petal differentiation and expansion stage; CONTAINS InterPro DOMAIN/s: FAD-binding, t…	protein_coding
AT5G06730	AT5G06730	1.12392	9.49354	3.0784	0	1.11291	5.12932	2.20443	1.64995e-13	9.58564	5.23057	-0.873907	3.52613e-07	AT5G06730.1	Peroxidase superfamily protein; FUNCTIONS IN: peroxidase activity, heme binding; INVOLVED IN: response to oxidative stress, oxidation reduction; LOCATED IN: plasma membrane; EXPRESSED IN: root, cultured cell; CONTAINS InterPro DOMAIN/s: Haem peroxidase (InterPro:IPR010255), Plant peroxidase (InterPro:IPR000823), Peroxidases heam-ligand binding site (InterPro:IPR019793), Haem peroxidase, plant/fun…	protein_coding
AT5G26220	AT5G26220	5.58793	44.1732	2.98278	0	5.5326	15.1708	1.45527	0	44.6012	15.4731	-1.52732	0	AT5G26220.1	ChaC-like family protein; CONTAINS InterPro DOMAIN/s: ChaC-like protein (InterPro:IPR006840); BEST Arabidopsis thaliana protein match is: ChaC-like family protein (TAIR:AT4G31290.1); Has 1807 Blast hits to 1807 proteins in 277 species: Archae - 0; Bacteria - 0; Metazoa - 736; Fungi - 347; Plants - 385; Viruses - 0; Other Eukaryotes - 339 (source: NCBI BLink).	protein_coding
AT2G24850	TAT3	0.15254	0.978737	2.68174	0.000854427	0.151032	0.280606	0.893693	1	0.98823	0.28615	-1.78808	0.0136296	AT2G24850.1	Encodes a tyrosine aminotransferase that is responsive to treatment with jasmonic acid.	protein_coding	TYROSINE AMINOTRANSFERASE 3 (TAT3)	TYROSINE AMINOTRANSFERASE 3 (TAT3);TYROSINE AMINOTRANSFERASE (TAT)
AT5G57220	CYP81F2	4.21234	24.7073	2.55224	0	4.17078	18.1136	2.11868	0	24.9472	18.4705	-0.433656	4.22648e-06	AT5G57220.1	member of CYP81F, involved in glucosinolate metabolism. Mutants had impaired resistance to fungi.	protein_coding	CYTOCHROME P450, FAMILY 81, SUBFAMILY F, POLYPEPTIDE 2 (CYP81F2)	CYTOCHROME P450, FAMILY 81, SUBFAMILY F, POLYPEPTIDE 2 (CYP81F2)
AT1G57750	MAH1	2.87574	16.5043	2.52083	0	2.84754	12.5673	2.14189	0	16.664	12.8162	-0.378774	0.0021999	AT1G57750.1	Encodes a CYP96A15, midchain alkane hydroxylase, involved in cuticular wax biosynthesis.	protein_coding	CYTOCHROME P450, FAMILY 96, SUBFAMILY A, POLYPEPTIDE 15 (CYP96A15)	CYTOCHROME P450, FAMILY 96, SUBFAMILY A, POLYPEPTIDE 15 (CYP96A15);MID-CHAIN ALKANE HYDROXYLASE 1 (MAH1)
AT1G67000	AT1G67000	0.586578	3.34796	2.51289	0	0.580782	1.82517	1.65196	4.7629e-08	3.38039	1.86121	-0.860946	1.53727e-05	AT1G67000.1	Protein kinase superfamily protein; FUNCTIONS IN: protein serine/threonine kinase activity, protein kinase activity, kinase activity, ATP binding; INVOLVED IN: protein amino acid phosphorylation; LOCATED IN: endomembrane system; EXPRESSED IN: stem; CONTAINS InterPro DOMAIN/s: Protein kinase, ATP binding site (InterPro:IPR017441), Protein kinase, catalytic domain (InterPro:IPR000719), Serine-threo…	protein_coding
AT4G18540	AT4G18540	0.188884	1.00056	2.40523	0.00219948	0.187022	0.627504	1.74642	0.104348	1.01026	0.639835	-0.658958	0.609575	AT4G18540.1	unknown protein; Has 209 Blast hits to 205 proteins in 54 species: Archae - 0; Bacteria - 17; Metazoa - 2; Fungi - 150; Plants - 40; Viruses - 0; Other Eukaryotes - 0 (source: NCBI BLink).	protein_coding
AT5G56960	AT5G56960	0.173766	0.912557	2.39277	0.00745321	0.172029	0.467094	1.44106	0.380559	0.921389	0.47632	-0.951878	0.378565	AT5G56960.1	basic helix-loop-helix (bHLH) DNA-binding family protein; FUNCTIONS IN: DNA binding, sequence-specific DNA binding transcription factor activity; INVOLVED IN: response to chitin, regulation of transcription; LOCATED IN: nucleus; CONTAINS InterPro DOMAIN/s: Helix-loop-helix DNA-binding domain (InterPro:IPR001092), Helix-loop-helix DNA-binding (InterPro:IPR011598); BEST Arabidopsis thaliana protein…	protein_coding
AT1G02220	ANAC003	5.4003	28.3111	2.39025	0	5.34751	17.3725	1.69986	0	28.585	17.7204	-0.689848	9.3725e-13	AT1G02220.1	NAC domain containing protein 3 (NAC003); FUNCTIONS IN: sequence-specific DNA binding transcription factor activity; INVOLVED IN: multicellular organismal development, regulation of transcription; LOCATED IN: cellular_component unknown; EXPRESSED IN: 17 plant structures; EXPRESSED DURING: LP.06 six leaves visible, LP.04 four leaves visible, 4 anthesis, 4 leaf senescence stage, petal differentiati…	protein_coding	NAC DOMAIN CONTAINING PROTEIN 3 (NAC003)	NAC DOMAIN CONTAINING PROTEIN 3 (NAC003);NAC DOMAIN CONTAINING PROTEIN 3 (ANAC003)
AT5G48850	ATSDI1	18.7434	96.0439	2.35731	0	18.558	42.7044	1.20234	0	96.9718	43.5585	-1.15461	0	AT5G48850.1	homologous to the wheat sulphate deficiency-induced gene sdi1. Expression in root and leaf is induced by sulfur starvation. Knockout mutants retained higher root and leaf sulfate concentrations, indicating a role in regulation of stored sulfate pools.	protein_coding	SULPHUR DEFICIENCY-INDUCED 1 (ATSDI1)	SULPHUR DEFICIENCY-INDUCED 1 (ATSDI1)
AT5G39100	GLP6	2.78139	13.4321	2.27181	0	2.75415	8.33792	1.59808	3.17774e-08	13.5625	8.50227	-0.673702	0.00165233	AT5G39100.1	germin-like protein (GLP6)	protein_coding	GERMIN-LIKE PROTEIN 6 (GLP6)	GERMIN-LIKE PROTEIN 6 (GLP6)
AT3G48850	PHT3	1.56869	7.41174	2.24025	0	1.55319	4.74433	1.61097	2.59432e-09	7.48369	4.83742	-0.629512	0.00217187	AT3G48850.1	phosphate transporter 3;2 (PHT3;2); FUNCTIONS IN: binding; INVOLVED IN: transport, transmembrane transport; LOCATED IN: mitochondrial inner membrane, chloroplast, membrane; EXPRESSED IN: stem, sepal, stamen; EXPRESSED DURING: 4 anthesis; CONTAINS InterPro DOMAIN/s: Mitochondrial substrate carrier (InterPro:IPR001993), Mitochondrial substrate/solute carrier (InterPro:IPR018108); BEST Arabidopsis t…	protein_coding	PHOSPHATE TRANSPORTER 3;2 (PHT3;2)	PHOSPHATE TRANSPORTER 3;2 (PHT3;2)
AT4G22710	CYP706A2	0.344298	1.60266	2.21874	8.07423e-06	0.340936	0.708523	1.05532	0.24425	1.6182	0.722538	-1.16325	0.0114374	AT4G22710.1	member of CYP706A	protein_coding	CYTOCHROME P450, FAMILY 706, SUBFAMILY A, POLYPEPTIDE 2 (CYP706A2)	CYTOCHROME P450, FAMILY 706, SUBFAMILY A, POLYPEPTIDE 2 (CYP706A2)
AT3G49570	LSU3	10.2188	47.001	2.20146	0	10.1159	24.9036	1.29972	1.13491e-09	47.4558	25.3961	-0.901979	1.16773e-09	AT3G49570.1	RESPONSE TO LOW SULFUR 3 (LSU3); BEST Arabidopsis thaliana protein match is: response to low sulfur 2 (TAIR:AT5G24660.1); Has 71 Blast hits to 71 proteins in 14 species: Archae - 0; Bacteria - 0; Metazoa - 1; Fungi - 0; Plants - 70; Viruses - 0; Other Eukaryotes - 0 (source: NCBI BLink).	protein_coding	RESPONSE TO LOW SULFUR 3 (LSU3)	RESPONSE TO LOW SULFUR 3 (LSU3)
AT2G15220	AT2G15220	26.2082	119.237	2.18575	0	25.9439	82.8293	1.67474	0	120.396	84.4602	-0.511442	3.79133e-13	AT2G15220.1	Plant basic secretory protein (BSP) family protein; INVOLVED IN: defense response; LOCATED IN: endomembrane system; EXPRESSED DURING: seedling growth; CONTAINS InterPro DOMAIN/s: Uncharacterised protein family, basic secretory protein (InterPro:IPR007541); BEST Arabidopsis thaliana protein match is: Plant basic secretory protein (BSP) family protein (TAIR:AT2G15130.1); Has 296 Blast hits to 296 p…	protein_coding
AT1G14540	AT1G14540	8.36012	36.2968	2.11825	0	8.27781	55.4883	2.74486	0	36.6491	56.5807	0.626534	0	AT1G14540.1	Peroxidase superfamily protein; FUNCTIONS IN: peroxidase activity, heme binding; INVOLVED IN: response to oxidative stress, oxidation reduction; LOCATED IN: endomembrane system; EXPRESSED IN: leaf apex, sepal, root, stamen; EXPRESSED DURING: 4 anthesis; CONTAINS InterPro DOMAIN/s: Haem peroxidase (InterPro:IPR010255), Plant peroxidase (InterPro:IPR000823), Peroxidases heam-ligand binding site (In…	protein_coding	PEROXIDASE 4 (PER4)	PEROXIDASE 4 (PER4)
AT2G29100	ATGLR2.9	0.184327	0.766595	2.0562	0.000209995	0.182512	0.479149	1.39249	0.0652135	0.774024	0.488602	-0.663717	0.373271	AT2G29100.1	member of Putative ligand-gated ion channel subunit family	protein_coding	GLUTAMATE RECEPTOR 2.9 (GLR2.9)	GLUTAMATE RECEPTOR 2.9 (ATGLR2.9);GLUTAMATE RECEPTOR 2.9 (GLR2.9);GLUTAMATE RECEPTOR 2.9 (GLR2.9)
AT4G18990	XTH29	0.561681	2.24943	2.00173	0.000426926	0.55615	1.52973	1.45973	0.0469813	2.27126	1.55987	-0.542067	0.582738	AT4G18990.1	xyloglucan endotransglucosylase/hydrolase 29 (XTH29); FUNCTIONS IN: hydrolase activity, acting on glycosyl bonds, hydrolase activity, hydrolyzing O-glycosyl compounds, xyloglucan:xyloglucosyl transferase activity; INVOLVED IN: carbohydrate metabolic process, cellular glucan metabolic process; LOCATED IN: endomembrane system, apoplast, cell wall; EXPRESSED IN: 8 plant structures; EXPRESSED DURING:…	protein_coding	XYLOGLUCAN ENDOTRANSGLUCOSYLASE/HYDROLASE 29 (XTH29)	XYLOGLUCAN ENDOTRANSGLUCOSYLASE/HYDROLASE 29 (XTH29)
AT1G71140	AT1G71140	5.23914	20.8955	1.99579	0	5.18701	7.65873	0.562202	0.00263253	21.0982	7.80904	-1.4339	0	AT1G71140.1	MATE efflux family protein; FUNCTIONS IN: antiporter activity, drug transmembrane transporter activity, transporter activity; INVOLVED IN: drug transmembrane transport, transmembrane transport; LOCATED IN: plasma membrane, membrane; EXPRESSED IN: 13 plant structures; EXPRESSED DURING: 8 growth stages; CONTAINS InterPro DOMAIN/s: MATE family transporter related protein (InterPro:IPR015521), Multi …	protein_coding
AT2G04040	ATDTX1	0.707982	2.79212	1.97958	0.000936029	0.700948	1.16992	0.739027	0.712111	2.81926	1.19288	-1.24087	0.0329639	AT2G04040.1	AtDTX1 (At2g04040) has been identified as a detoxifying efflux carrier for plant-derived antibiotics and other toxic compounds, including CD2+. Mistakenly referred to as At2g04070 in PMID:11739388.	protein_coding	DETOXIFICATION 1 (DTX1)	DETOXIFICATION 1 (DTX1); (ATDTX1); (TX1)
AT3G61280	AT3G61280	0.558882	2.20298	1.97884	1.10349e-07	0.55341	1.19177	1.10668	0.0286154	2.22431	1.21554	-0.871762	0.0173683	AT3G61280.1	CONTAINS InterPro DOMAIN/s: Lipopolysaccharide-modifying protein (InterPro:IPR006598), Protein of unknown function DUF821, CAP10-like (InterPro:IPR008539); BEST Arabidopsis thaliana protein match is: Arabidopsis thaliana protein of unknown function (DUF821) (TAIR:AT3G61290.1); Has 683 Blast hits to 672 proteins in 134 species: Archae - 0; Bacteria - 47; Metazoa - 230; Fungi - 121; Plants - 246; V…	protein_coding
AT3G16530	AT3G16530	78.2005	302.761	1.95293	0	77.4338	152.717	0.979826	0	305.696	155.721	-0.973135	0	AT3G16530.1	Lectin like protein whose expression is induced upon treatment with chitin oligomers.	protein_coding
AT2G32680	AtRLP23	0.156236	0.598576	1.93781	0.00435894	0.154706	0.279543	0.85354	1	0.60438	0.28506	-1.08419	0.145806	AT2G32680.1	receptor like protein 23 (RLP23); FUNCTIONS IN: kinase activity; INVOLVED IN: signal transduction, defense response; LOCATED IN: endomembrane system; EXPRESSED IN: 17 plant structures; EXPRESSED DURING: 9 growth stages; CONTAINS InterPro DOMAIN/s: Leucine-rich repeat (InterPro:IPR001611); BEST Arabidopsis thaliana protein match is: receptor like protein 24 (TAIR:AT2G33020.1); Has 122044 Blast hit…	protein_coding	RECEPTOR LIKE PROTEIN 23 (RLP23)	RECEPTOR LIKE PROTEIN 23 (RLP23);RECEPTOR LIKE PROTEIN 23 (AtRLP23)
AT3G08860	PYD4	4.0806	15.5051	1.92589	0	4.04029	7.18847	0.831228	6.47297e-07	15.6557	7.32959	-1.09489	0	AT3G08860.1	Encodes a protein that is predicted to have beta-alanine aminotransferase activity.	protein_coding	PYRIMIDINE 4 (PYD4)	PYRIMIDINE 4 (PYD4)
AT5G56747	AT5G56747	0.702995	2.55441	1.86141	0.00122155	0.696108	1.3413	0.946245	0.426234	2.57915	1.36767	-0.915174	0.167474	AT5G56747.1	transposable element gene; copia-like retrotransposon family, has a 1.2e-45 P-value blast match to GB:CAA72989 open reading frame 1 (Ty1_Copia-element) (Brassica oleracea)	transposable_element_gene
AT4G31330	AT4G31330	4.95322	17.4358	1.81561	0	4.90403	8.28541	0.756607	0.000951747	17.6048	8.44838	-1.05923	4.04872e-12	AT4G31330.1	Protein of unknown function, DUF599; FUNCTIONS IN: molecular_function unknown; INVOLVED IN: biological_process unknown; LOCATED IN: endomembrane system; EXPRESSED IN: 14 plant structures; EXPRESSED DURING: LP.06 six leaves visible, LP.04 four leaves visible, 4 anthesis, petal differentiation and expansion stage, LP.08 eight leaves visible; CONTAINS InterPro DOMAIN/s: Protein of unknown function D…	protein_coding
AT1G65570	AT1G65570	0.698802	2.4188	1.79134	0.000102289	0.691847	1.31426	0.925723	0.255639	2.44223	1.34029	-0.865651	0.0861399	AT1G65570.1	Pectin lyase-like superfamily protein; FUNCTIONS IN: polygalacturonase activity; INVOLVED IN: carbohydrate metabolic process; LOCATED IN: endomembrane system; CONTAINS InterPro DOMAIN/s: Pectin lyase fold/virulence factor (InterPro:IPR011050), Pectin lyase fold (InterPro:IPR012334), Glycoside hydrolase, family 28 (InterPro:IPR000743), Parallel beta-helix repeat (InterPro:IPR006626); BEST Arabidop…	protein_coding
AT1G74590	ATGSTU10	10.6907	36.8965	1.78712	0	10.5855	23.605	1.15701	0	37.2533	24.0737	-0.629913	3.21626e-10	AT1G74590.1	Encodes glutathione transferase belonging to the tau class of GSTs. Naming convention according to Wagner et al. (2002).	protein_coding	GLUTATHIONE S-TRANSFERASE TAU 10 (GSTU10)	GLUTATHIONE S-TRANSFERASE TAU 10 (ATGSTU10);GLUTATHIONE S-TRANSFERASE TAU 10 (GSTU10)
AT3G54150	AT3G54150	2.7564	9.31298	1.75646	0	2.72903	6.33038	1.21391	3.21346e-07	9.40313	6.45611	-0.542475	0.00828313	AT3G54150.1	S-adenosyl-L-methionine-dependent methyltransferases superfamily protein; FUNCTIONS IN: methyltransferase activity; INVOLVED IN: metabolic process; LOCATED IN: cellular_component unknown; EXPRESSED IN: 17 plant structures; EXPRESSED DURING: 9 growth stages; CONTAINS InterPro DOMAIN/s: Methyltransferase type 11 (InterPro:IPR013216); BEST Arabidopsis thaliana protein match is: S-adenosyl-L-methioni…	protein_coding
AT1G68620	AT1G68620	6.7047	22.3867	1.73939	0	6.63851	12.53	0.916455	1.78791e-10	22.6042	12.7765	-0.823106	1.01033e-13	AT1G68620.1	alpha/beta-Hydrolases superfamily protein; FUNCTIONS IN: hydrolase activity; INVOLVED IN: metabolic process; LOCATED IN: cellular_component unknown; EXPRESSED IN: 11 plant structures; EXPRESSED DURING: LP.06 six leaves visible, LP.04 four leaves visible, 4 anthesis, C globular stage, petal differentiation and expansion stage; CONTAINS InterPro DOMAIN/s: Lipase, GDXG, active site (InterPro:IPR0021…	protein_coding
AT1G33030	AT1G33030	0.960497	3.18641	1.73008	1.02042e-05	0.951085	1.9529	1.03797	0.0618102	3.21728	1.99149	-0.691991	0.12375	AT1G33030.1	O-methyltransferase family protein; CONTAINS InterPro DOMAIN/s: Winged helix-turn-helix transcription repressor DNA-binding (InterPro:IPR011991), Plant methyltransferase dimerisation (InterPro:IPR012967), O-methyltransferase, family 2 (InterPro:IPR001077), O-methyltransferase, COMT, eukaryota (InterPro:IPR016461); BEST Arabidopsis thaliana protein match is: O-methyltransferase 1 (TAIR:AT5G54160.1…	protein_coding
AT5G52720	AT5G52720	1.13279	3.74607	1.7255	0.00588034	1.12163	1.99874	0.833492	0.611419	3.78226	2.03861	-0.891659	0.254097	AT5G52720.1	Copper transport protein family; BEST Arabidopsis thaliana protein match is: Copper transport protein family (TAIR:AT5G52670.1); Has 113 Blast hits to 106 proteins in 12 species: Archae - 0; Bacteria - 0; Metazoa - 0; Fungi - 0; Plants - 113; Viruses - 0; Other Eukaryotes - 0 (source: NCBI BLink).	protein_coding
AT5G59310	LTP4	2.2321	7.14547	1.67863	1.72676e-05	2.21015	4.16622	0.914595	0.137101	7.2148	4.24782	-0.764238	0.0790601	AT5G59310.1	Encodes a member of the lipid transfer protein family. Proteins of this family are generally small (~9 kD), basic, expressed abundantly and contain eight Cys residues. The proteins can bind fatty acids and acylCoA esters and can transfer several different phospholipids. They are localized to the cell wall. The mRNA is present in flowers and siliques, and is strongly up-regulated by abscisic acid.…	protein_coding	LIPID TRANSFER PROTEIN 4 (LTP4)	LIPID TRANSFER PROTEIN 4 (LTP4)
AT3G26830	PAD3	1.73212	5.54245	1.67798	1.79125e-14	1.71504	3.09677	0.852525	0.00329161	5.59609	3.15838	-0.825236	5.64259e-05	AT3G26830.1	Mutations in pad3 are defective in biosynthesis of the indole derived phytoalexin camalexin. Encodes a cytochrome P450 enzyme that catalyzes the conversion of dihydrocamalexic acid to camalexin.	protein_coding	PHYTOALEXIN DEFICIENT 3 (PAD3)	(CYP71B15);PHYTOALEXIN DEFICIENT 3 (PAD3)
AT3G05400	AT3G05400	6.44784	20.5498	1.67224	0	6.38338	10.1624	0.670843	1.252e-06	20.7487	10.3622	-1.00169	0	AT3G05400.1	Major facilitator superfamily protein; FUNCTIONS IN: carbohydrate transmembrane transporter activity, sugar:hydrogen symporter activity; INVOLVED IN: transport, transmembrane transport; LOCATED IN: integral to membrane, membrane; EXPRESSED IN: 16 plant structures; EXPRESSED DURING: 8 growth stages; CONTAINS InterPro DOMAIN/s: Sugar transporter, conserved site (InterPro:IPR005829), Major facilitat…	protein_coding
AT4G11000	AT4G11000	0.508886	1.56308	1.61898	0.00634925	0.503857	1.13186	1.16761	0.166221	1.57823	1.15413	-0.451498	0.784639	AT4G11000.1	Ankyrin repeat family protein; CONTAINS InterPro DOMAIN/s: Ankyrin repeat-containing domain (InterPro:IPR020683), Ankyrin repeat (InterPro:IPR002110); BEST Arabidopsis thaliana protein match is: Ankyrin repeat family protein (TAIR:AT1G14480.2); Has 1807 Blast hits to 1807 proteins in 277 species: Archae - 0; Bacteria - 0; Metazoa - 736; Fungi - 347; Plants - 385; Viruses - 0; Other Eukaryotes - 3…	protein_coding
AT1G60730	AT1G60730	6.62345	20.2436	1.61181	0	6.55856	10.0264	0.612346	0.000787255	20.4393	10.2257	-0.999143	2.8944e-12	AT1G60730.3	NAD(P)-linked oxidoreductase superfamily protein; FUNCTIONS IN: oxidoreductase activity, aldo-keto reductase activity; INVOLVED IN: oxidation reduction; EXPRESSED IN: 7 plant structures; EXPRESSED DURING: LP.06 six leaves visible, LP.04 four leaves visible, 4 anthesis, petal differentiation and expansion stage; CONTAINS InterPro DOMAIN/s: Aldo/keto reductase (InterPro:IPR001395); BEST Arabidopsis…	protein_coding
AT4G36430	AT4G36430	30.4415	92.3211	1.60062	0	30.1439	59.077	0.970728	0	93.216	60.2452	-0.629732	0	AT4G36430.1	Peroxidase superfamily protein; FUNCTIONS IN: peroxidase activity, heme binding; INVOLVED IN: response to other organism; LOCATED IN: cell wall; EXPRESSED IN: 8 plant structures; EXPRESSED DURING: 4 anthesis, C globular stage, 4 leaf senescence stage; CONTAINS InterPro DOMAIN/s: Haem peroxidase (InterPro:IPR010255), Plant peroxidase (InterPro:IPR000823), Peroxidases heam-ligand binding site (Inte…	protein_coding
AT2G43570	CHI	12.3662	37.4575	1.59885	0	12.2441	22.3144	0.865888	1.04717e-12	37.8217	22.7504	-0.73332	1.01033e-13	AT2G43570.1	chitinase, putative (CHI); FUNCTIONS IN: chitin binding, chitinase activity; INVOLVED IN: carbohydrate metabolic process, cell wall macromolecule catabolic process; LOCATED IN: apoplast, plant-type cell wall; EXPRESSED IN: 15 plant structures; EXPRESSED DURING: 10 growth stages; CONTAINS InterPro DOMAIN/s: Chitin-binding, type 1, conserved site (InterPro:IPR018371), Glycoside hydrolase, family 19…	protein_coding	CHITINASE, PUTATIVE (CHI)	CHITINASE, PUTATIVE (CHI)
AT2G02120	LCR70	30.6503	89.1337	1.54007	0	30.3481	48.5575	0.678085	7.03809e-07	90	49.5046	-0.862363	0	AT2G02120.1	Predicted to encode a PR (pathogenesis-related) protein. Belongs to the plant defensin (PDF) family with the following members: At1g75830/PDF1.1, At5g44420/PDF1.2a, At2g26020/PDF1.2b, At5g44430/PDF1.2c, At2g26010/PDF1.3, At1g19610/PDF1.4, At1g55010/PDF1.5, At2g02120/PDF2.1, At2g02100/PDF2.2, At2g02130/PDF2.3, At1g61070/PDF2.4, At5g63660/PDF2.5, At2g02140/PDF2.6, At5g38330/PDF3.1 and At4g30070/PDF…	protein_coding	(PDF2.1)	(PDF2.1);LOW-MOLECULAR-WEIGHT CYSTEINE-RICH 70 (LCR70)
AT5G22540	AT5G22540	0.454174	1.30527	1.52304	0.00968828	0.449689	0.672706	0.58105	0.828045	1.3179	0.685995	-0.941971	0.19098	AT5G22540.1	Plant protein of unknown function (DUF247); CONTAINS InterPro DOMAIN/s: Protein of unknown function DUF247, plant (InterPro:IPR004158); BEST Arabidopsis thaliana protein match is: Plant protein of unknown function (DUF247) (TAIR:AT5G22550.2); Has 1140 Blast hits to 1020 proteins in 18 species: Archae - 0; Bacteria - 0; Metazoa - 0; Fungi - 0; Plants - 1140; Viruses - 0; Other Eukaryotes - 0 (sour…	protein_coding
AT3G25250	AGC2	2.01759	5.78516	1.51972	1.41038e-11	1.99737	3.44578	0.786724	0.00946924	5.84116	3.51374	-0.733247	0.00100547	AT3G25250.1	Arabidopsis protein kinase	protein_coding	(AGC2-1)	(AtOXI1);OXIDATIVE SIGNAL-INDUCIBLE1 (OXI1); (AGC2); (AGC2-1)
AT2G46495	AT2G46495	1.65354	4.73616	1.51816	1.78174e-06	1.63731	2.61293	0.674336	0.246481	4.78215	2.66451	-0.843788	0.0111765	AT2G46495.1	RING/U-box superfamily protein; FUNCTIONS IN: zinc ion binding; INVOLVED IN: biological_process unknown; LOCATED IN: endomembrane system; EXPRESSED IN: cultured cell; CONTAINS InterPro DOMAIN/s: Zinc finger, RING-type (InterPro:IPR001841), Zinc finger, C3HC4 RING-type (InterPro:IPR018957); BEST Arabidopsis thaliana protein match is: RING/U-box superfamily protein (TAIR:AT2G25410.1); Has 16199 Bla…	protein_coding
AT1G53990	GLIP3	7.32952	20.9243	1.51339	0	7.25703	14.6781	1.01622	2.15879e-11	21.127	14.9686	-0.49715	0.000221275	AT1G53990.1	Contains lipase signature motif and GDSL domain.	protein_coding	GDSL-MOTIF LIPASE 3 (GLIP3)	GDSL-MOTIF LIPASE 3 (GLIP3)
AT4G19810	AT4G19810	19.1516	53.5754	1.48411	0	18.9615	34.6321	0.869034	0	54.096	35.3089	-0.615492	0	AT4G19810.1	ChiC encodes a Class V chitinase that is a part of glycoside hydrolase family 18 based on CAZy groupings. It appears to primarily act as an exochitinase in vitro where it predominantly cleaves a chitobiose (GlcNAc)2 residue from the non-reducing end of a chitin oligosaccharide. However, it shows some minor endochitinase activity in vitro, as well. A putative 24 amino-acid signal peptide may direc…	protein_coding	CLASS V CHITINASE (ChiC)	CLASS V CHITINASE (ChiC)
AT3G44300	AtNIT2	2.79964	7.67588	1.45509	1.18065e-13	2.77189	4.63916	0.742991	0.00406605	7.75034	4.73034	-0.712317	0.000217941	AT3G44300.1	Encodes an enzyme that catalyzes the hydrolysis of indole-3-acetonitrile (IAN) to indole-3-acetic acid (IAA) (nitrile aminohydrolase, EC 3.5.5.1) and IAN to indole-3-acetamide (IAM) at lower levels. Mutants have reduced sensitivity to IAN and are sensitive to IAA. This enzyme likely participates in other non-auxin-related metabolic pathways.	protein_coding	NITRILASE 2 (NIT2)	NITRILASE 2 (AtNIT2);NITRILASE 2 (NIT2)
AT2G14560	LURP1	29.6201	81.0299	1.45188	0	29.3241	45.4619	0.632571	1.99066e-05	81.8143	46.3618	-0.819417	0	AT2G14560.1	Encodes LURP1, a member of the LURP cluster (late upregulated in response to Hyaloperonospora parasitica) which exhibits a pronounced upregulation after recognition of the pathogenic oomycte H. parasitica. LURP1 is required for full basal defense to H. parasitica and resistance to this pathogen mediated by the R-proteins RPP4 and RPP5.	protein_coding	LATE UPREGULATED IN RESPONSE TO HYALOPERONOSPORA PARASITICA (LURP1)	LATE UPREGULATED IN RESPONSE TO HYALOPERONOSPORA PARASITICA (LURP1)
AT4G02520	ATPM24.1	200.946	549.708	1.45186	0	199.004	353.604	0.829339	0	555.043	360.582	-0.622273	0	AT4G02520.1	Encodes glutathione transferase belonging to the phi class of GSTs. Naming convention according to Wagner et al. (2002). The expression of this gene is upregulated by herbicide safeners such as benoxacor and fenclorim.	protein_coding	GLUTATHIONE S-TRANSFERASE PHI 2 (GSTF2)	GLUTATHIONE S-TRANSFERASE PHI 2 (GSTF2); (GST2); (ATPM24);GLUTATHIONE S-TRANSFERASE PHI 2 (ATGSTF2); (ATPM24.1)
AT2G40180	ATHPP2C5	0.67816	1.85315	1.45028	0.0021936	0.67138	1.44936	1.11021	0.0670601	1.87112	1.47817	-0.34009	0.845007	AT2G40180.1	Encodes PP2C5, a member of the PP2C family phosphatases. PP2C5 acts as a MAPK phosphatase that positively regulates seed germination, stomatal closure and ABA-inducible gene expression.	protein_coding	PHOSPHATASE 2C5 (PP2C5)	PHOSPHATASE 2C5 (PP2C5);PHOSPHATASE 2C5 (ATHPP2C5)
AT1G53080	AT1G53080	1.77171	4.77437	1.43017	0.000210412	1.75437	3.02351	0.785274	0.222257	4.82071	3.08282	-0.644996	0.198289	AT1G53080.1	Legume lectin family protein; FUNCTIONS IN: carbohydrate binding, binding; INVOLVED IN: biological_process unknown; LOCATED IN: plant-type cell wall; EXPRESSED IN: stem; CONTAINS InterPro DOMAIN/s: Legume lectin, beta chain (InterPro:IPR001220), Concanavalin A-like lectin/glucanase, subgroup (InterPro:IPR013320), Concanavalin A-like lectin/glucanase (InterPro:IPR008985), Lectin (InterPro:IPR01636…	protein_coding
AT5G38800	bZIP43	1.68543	4.44297	1.39841	0.00843754	1.66884	2.66286	0.674133	0.636399	4.48584	2.7161	-0.72384	0.338409	AT5G38800.1	basic leucine-zipper 43 (bZIP43); FUNCTIONS IN: DNA binding, sequence-specific DNA binding transcription factor activity; INVOLVED IN: regulation of transcription, DNA-dependent; CONTAINS InterPro DOMAIN/s: Basic-leucine zipper (bZIP) transcription factor (InterPro:IPR004827), bZIP transcription factor, bZIP-1 (InterPro:IPR011616); BEST Arabidopsis thaliana protein match is: basic leucine-zipper …	protein_coding	BASIC LEUCINE-ZIPPER 43 (bZIP43)	BASIC LEUCINE-ZIPPER 43 (bZIP43);BASIC LEUCINE-ZIPPER 43 (AtbZIP43)
AT1G17170	GST	38.0885	99.1157	1.37976	0	37.7086	57.4487	0.60738	1.01165e-13	100.075	58.5873	-0.772417	0	AT1G17170.1	Encodes glutathione transferase belonging to the tau class of GSTs. Naming convention according to Wagner et al. (2002).	protein_coding	GLUTATHIONE S-TRANSFERASE TAU 24 (GSTU24)	GLUTATHIONE S-TRANSFERASE TAU 24 (ATGSTU24);GLUTATHIONE S-TRANSFERASE TAU 24 (GSTU24);ARABIDOPSIS THALIANA GLUTATHIONE S-TRANSFERASE (CLASS TAU) 24 (GST)
AT4G39580	AT4G39580	1.61059	4.18493	1.37762	2.55777e-05	1.59461	2.87272	0.849209	0.0627848	4.22552	2.92954	-0.528453	0.240228	AT4G39580.1	Galactose oxidase/kelch repeat superfamily protein; CONTAINS InterPro DOMAIN/s: F-box domain, cyclin-like (InterPro:IPR001810), Galactose oxidase/kelch, beta-propeller (InterPro:IPR011043), Kelch repeat type 1 (InterPro:IPR006652), Kelch related (InterPro:IPR013089), Kelch-type beta propeller (InterPro:IPR015915); BEST Arabidopsis thaliana protein match is: Galactose oxidase/kelch repeat superfam…	protein_coding
AT5G02780	GSTL1	20.4003	52.999	1.37737	0	20.1999	29.076	0.525479	3.73092e-06	53.5116	29.655	-0.851576	0	AT5G02780.1	Encodes a member of the lambda family of glutathione transferases. It has thiol transferase activity and self S-glutathionylation activity in vitro.	protein_coding	GLUTATHIONE TRANSFERASE LAMBDA 1 (GSTL1)	GLUTATHIONE TRANSFERASE LAMBDA 1 (GSTL1)
AT4G01870	AT4G01870	5.14246	13.2976	1.37063	0	5.09186	9.29746	0.868646	8.63974e-12	13.4268	9.47939	-0.502251	1.09299e-05	AT4G01870.1	tolB protein-related; FUNCTIONS IN: molecular_function unknown; INVOLVED IN: response to cyclopentenone; LOCATED IN: membrane; EXPRESSED IN: 22 plant structures; EXPRESSED DURING: 13 growth stages; CONTAINS InterPro DOMAIN/s: WD40-like Beta Propeller (InterPro:IPR011659), Peptidase S9B, dipeptidylpeptidase IV N-terminal (InterPro:IPR002469), Six-bladed beta-propeller, TolB-like (InterPro:IPR01104…	protein_coding
AT5G18470	AT5G18470	7.3666	19.0359	1.36965	0	7.29424	11.1014	0.605911	2.71794e-05	19.2205	11.3189	-0.763908	1.6611e-11	AT5G18470.1	Curculin-like (mannose-binding) lectin family protein; FUNCTIONS IN: sugar binding; INVOLVED IN: response to karrikin; LOCATED IN: plant-type cell wall; EXPRESSED IN: 22 plant structures; EXPRESSED DURING: 12 growth stages; CONTAINS InterPro DOMAIN/s: Curculin-like (mannose-binding) lectin (InterPro:IPR001480); BEST Arabidopsis thaliana protein match is: lectin protein kinase family protein (TAIR…	protein_coding
AT4G11650	ATOSM34	47.4607	121.434	1.35537	0	46.9937	87.8412	0.902431	0	122.618	89.5637	-0.453183	1.57948e-11	AT4G11650.1	osmotin-like protein	protein_coding	OSMOTIN 34 (OSM34)	OSMOTIN 34 (OSM34);OSMOTIN 34 (ATOSM34)
AT3G04720	PR4	56.074	143.226	1.35289	0	55.5113	82.3501	0.568989	0	144.618	83.9613	-0.784454	0	AT3G04720.1	Encodes a protein similar to the antifungal chitin-binding protein hevein from rubber tree latex. mRNA levels increase in response to ethylene and turnip crinkle virus infection.	protein_coding	PATHOGENESIS-RELATED 4 (PR4)	PATHOGENESIS-RELATED 4 (PR4); (PR-4);HEVEIN-LIKE (HEL)
AT5G42830	AT5G42830	5.59873	14.2489	1.34768	0	5.54374	10.3018	0.893972	4.91635e-09	14.3869	10.5061	-0.453535	0.00157319	AT5G42830.1	HXXXD-type acyl-transferase family protein; FUNCTIONS IN: transferase activity, transferring acyl groups other than amino-acyl groups, transferase activity; INVOLVED IN: biological_process unknown; LOCATED IN: cellular_component unknown; EXPRESSED IN: 17 plant structures; EXPRESSED DURING: 12 growth stages; CONTAINS InterPro DOMAIN/s: Transferase (InterPro:IPR003480); BEST Arabidopsis thaliana pr…	protein_coding
AT3G15356	AT3G15356	81.4851	206.898	1.34431	0	80.6877	134.798	0.740382	0	208.904	137.461	-0.60382	0	AT3G15356.1	Legume lectin family protein; FUNCTIONS IN: carbohydrate binding, binding; INVOLVED IN: defense response to fungus, incompatible interaction; LOCATED IN: apoplast, cell wall; EXPRESSED IN: 7 plant structures; CONTAINS InterPro DOMAIN/s: Legume lectin, beta chain (InterPro:IPR001220), Concanavalin A-like lectin/glucanase, subgroup (InterPro:IPR013320), Concanavalin A-like lectin/glucanase (InterPr…	protein_coding
AT1G30700	AT1G30700	15.9068	39.9725	1.32936	0	15.7502	32.6331	1.05096	0	40.3605	33.2743	-0.278536	0.00111518	AT1G30700.1	FAD-binding Berberine family protein; FUNCTIONS IN: electron carrier activity, oxidoreductase activity, FAD binding, catalytic activity; LOCATED IN: endomembrane system; EXPRESSED IN: stem, hypocotyl, root, stamen; EXPRESSED DURING: 4 anthesis; CONTAINS InterPro DOMAIN/s: FAD-binding, type 2 (InterPro:IPR016166), Berberine/berberine-like (InterPro:IPR012951), FAD linked oxidase, N-terminal (Inter…	protein_coding
AT1G55020	LOX1	34.9243	87.545	1.32579	0	34.5824	60.9266	0.817036	0	88.3927	62.1335	-0.508556	0	AT1G55020.1	lipoxygenase, a defense gene conferring resistance Xanthomonas campestris	protein_coding	LIPOXYGENASE 1 (LOX1)	LIPOXYGENASE 1 (LOX1);ARABIDOPSIS LIPOXYGENASE 1 (ATLOX1)
AT2G28700	AGL46	0.889143	2.22434	1.32289	0.00375379	0.880449	2.10131	1.25497	0.0114737	2.24583	2.14305	-0.0675791	0.999022	AT2G28700.1	AGAMOUS-like 46 (AGL46); FUNCTIONS IN: DNA binding, sequence-specific DNA binding transcription factor activity; INVOLVED IN: regulation of transcription, DNA-dependent; LOCATED IN: nucleus; EXPRESSED IN: endosperm; CONTAINS InterPro DOMAIN/s: Transcription factor, MADS-box (InterPro:IPR002100); BEST Arabidopsis thaliana protein match is: MADS-box transcription factor family protein (TAIR:AT3G058…	protein_coding	AGAMOUS-LIKE 46 (AGL46)	AGAMOUS-LIKE 46 (AGL46)
AT1G36370	SHM7	33.842	84.4517	1.31931	0	33.5061	50.535	0.592856	0	85.2693	51.5368	-0.726425	0	AT1G36370.1	Encodes a putative serine hydroxymethyltransferase.	protein_coding	SERINE HYDROXYMETHYLTRANSFERASE 7 (SHM7)	SERINE HYDROXYMETHYLTRANSFERASE 7 (SHM7)
AT1G65500	AT1G65500	5.00435	12.4603	1.31609	4.15398e-05	4.9555	9.01448	0.863212	0.0439508	12.5814	9.19134	-0.452951	0.375921	AT1G65500.1	unknown protein; FUNCTIONS IN: molecular_function unknown; INVOLVED IN: biological_process unknown; LOCATED IN: endomembrane system; EXPRESSED IN: 14 plant structures; EXPRESSED DURING: 9 growth stages; BEST Arabidopsis thaliana protein match is: unknown protein (TAIR:AT1G65486.1); Has 23 Blast hits to 23 proteins in 2 species: Archae - 0; Bacteria - 0; Metazoa - 0; Fungi - 0; Plants - 23; Viruse…	protein_coding
AT1G65690	AT1G65690	20.0051	49.5967	1.30988	0	19.8074	34.9907	0.820935	0	50.0776	35.6792	-0.489084	3.30412e-08	AT1G65690.1	Late embryogenesis abundant (LEA) hydroxyproline-rich glycoprotein family; CONTAINS InterPro DOMAIN/s: Late embryogenesis abundant protein, group 2 (InterPro:IPR004864); BEST Arabidopsis thaliana protein match is: NDR1/HIN1-like 25 (TAIR:AT5G36970.1); Has 985 Blast hits to 984 proteins in 28 species: Archae - 0; Bacteria - 0; Metazoa - 0; Fungi - 0; Plants - 985; Viruses - 0; Other Eukaryotes - 0…	protein_coding
AT1G78850	AT1G78850	65.5226	160.876	1.29588	0	64.8758	115.581	0.833147	0	162.439	117.863	-0.462795	0	AT1G78850.1	curculin-like (mannose-binding) lectin family protein, low similarity to ser/thr protein kinase from Zea mays (GI:2598067); contains Pfam lectin (probable mannose binding) domain PF01453 but not the protein kinase domain of the Z. mays protein	protein_coding
AT1G02360	AT1G02360	23.3234	56.9947	1.28905	0	23.0921	45.13	0.966687	0	57.5494	46.0142	-0.322721	0.000442564	AT1G02360.1	Chitinase family protein; FUNCTIONS IN: chitinase activity; INVOLVED IN: carbohydrate metabolic process, cell wall macromolecule catabolic process; LOCATED IN: endomembrane system; EXPRESSED IN: stem, cotyledon, leaf whorl, root; CONTAINS InterPro DOMAIN/s: Glycoside hydrolase, family 19 (InterPro:IPR016283), Glycoside hydrolase, family 19, catalytic (InterPro:IPR000726); BEST Arabidopsis thalian…	protein_coding
AT5G49690	AT5G49690	0.637567	1.5389	1.27125	0.00441744	0.631268	0.774869	0.2957	0.948576	1.55383	0.790169	-0.975591	0.0566842	AT5G49690.1	UDP-Glycosyltransferase superfamily protein; FUNCTIONS IN: transferase activity, transferring glycosyl groups; INVOLVED IN: metabolic process; CONTAINS InterPro DOMAIN/s: UDP-glucuronosyl/UDP-glucosyltransferase (InterPro:IPR002213); BEST Arabidopsis thaliana protein match is: UDP-Glycosyltransferase superfamily protein (TAIR:AT5G65550.1); Has 1807 Blast hits to 1807 proteins in 277 species: Arch…	protein_coding
AT3G12520	SULTR4	7.77189	18.7015	1.26681	0	7.69511	12.2817	0.674494	8.90898e-11	18.8828	12.5231	-0.592486	1.26661e-10	AT3G12520.1	Encodes a sulfate transporter that in induced under sulfate limitation.	protein_coding	SULFATE TRANSPORTER 4;2 (SULTR4;2)	SULFATE TRANSPORTER 4;2 (SULTR4;2)
AT1G11300	AT1G11300	1.95852	4.67232	1.25438	0	1.93907	3.26659	0.752423	8.22907e-09	4.71755	3.33163	-0.501811	2.07155e-05	AT1G11300.1	protein serine/threonine kinases;protein kinases;ATP binding;sugar binding;kinases;carbohydrate binding; FUNCTIONS IN: in 6 functions; INVOLVED IN: protein amino acid phosphorylation, recognition of pollen; LOCATED IN: endomembrane system; EXPRESSED IN: 12 plant structures; EXPRESSED DURING: 6 growth stages; CONTAINS InterPro DOMAIN/s: Curculin-like (mannose-binding) lectin (InterPro:IPR001480), …	protein_coding
AT5G66640	DAR3	2.8283	6.72279	1.24912	6.68661e-08	2.80019	3.98786	0.51009	0.275662	6.78771	4.06721	-0.738885	0.0444891	AT5G66640.2	DA1-related protein 3 (DAR3); FUNCTIONS IN: molecular_function unknown; INVOLVED IN: biological_process unknown; LOCATED IN: cellular_component unknown; EXPRESSED IN: 8 plant structures; EXPRESSED DURING: 7 growth stages; CONTAINS InterPro DOMAIN/s: Protein of unknown function DUF3633 (InterPro:IPR022087); BEST Arabidopsis thaliana protein match is: DA1-related protein 6 (TAIR:AT5G66620.1).	protein_coding	DA1-RELATED PROTEIN 3 (DAR3)	DA1-RELATED PROTEIN 3 (DAR3)
AT1G21550	AT1G21550	1.88947	4.48592	1.24743	0.00232849	1.87072	2.4258	0.374864	0.873289	4.52939	2.47423	-0.872338	0.0661314	AT1G21550.1	Calcium-binding EF-hand family protein; FUNCTIONS IN: calcium ion binding; INVOLVED IN: biological_process unknown; LOCATED IN: cellular_component unknown; EXPRESSED IN: 14 plant structures; EXPRESSED DURING: 8 growth stages; CONTAINS InterPro DOMAIN/s: EF-Hand 1, calcium-binding site (InterPro:IPR018247), EF-HAND 2 (InterPro:IPR018249), EF-hand-like domain (InterPro:IPR011992), Calcium-binding E…	protein_coding
AT1G02520	PGP11	5.90585	13.9844	1.2436	0	5.84681	10.9199	0.901233	0	14.1197	11.1354	-0.342564	6.46306e-05	AT1G02520.1	Encodes an ATP-binding cassette (ABC) transporter. Expressed in the vascular tissue of primary stem.	protein_coding	ATP-BINDING CASSETTE B11 (ABCB11)	P-GLYCOPROTEIN 11 (PGP11);MULTI-DRUG RESISTANCE 8 (MDR8);ATP-BINDING CASSETTE B11 (ABCB11)
AT1G44130	AT1G44130	2.00221	4.73373	1.24138	1.39731e-05	1.98264	3.08972	0.640052	0.16725	4.77966	3.15049	-0.601332	0.0820476	AT1G44130.1	Eukaryotic aspartyl protease family protein; FUNCTIONS IN: aspartic-type endopeptidase activity; INVOLVED IN: proteolysis; LOCATED IN: plant-type cell wall; EXPRESSED IN: stem, embryo, pedicel, stamen; EXPRESSED DURING: 4 anthesis, C globular stage, petal differentiation and expansion stage; CONTAINS InterPro DOMAIN/s: Peptidase aspartic (InterPro:IPR021109), Peptidase aspartic, catalytic (InterP…	protein_coding
AT4G00970	CRK41	9.58651	22.6249	1.23883	0	9.49213	16.1371	0.765578	0	22.8439	16.4576	-0.473056	1.19963e-07	AT4G00970.1	Encodes a cysteine-rich receptor-like protein kinase.	protein_coding	CYSTEINE-RICH RLK (RECEPTOR-LIKE PROTEIN KINASE) 41 (CRK41)	CYSTEINE-RICH RLK (RECEPTOR-LIKE PROTEIN KINASE) 41 (CRK41)
AT4G15370	BARS1	0.578596	1.35891	1.23182	0.00156102	0.572859	0.737392	0.364251	0.86763	1.37207	0.751991	-0.867569	0.0519308	AT4G15370.1	Encodes an oxidosqualene cyclase that primarily produces the tetracyclic triterpene baruol in vitro and when expressed in yeast. It can also make 22 other minor triterpenoid products with varying numbers of rings.	protein_coding	BARUOL SYNTHASE 1 (BARS1)	PENTACYCLIC TRITERPENE SYNTHASE 2 (PEN2);BARUOL SYNTHASE 1 (BARS1)
AT5G06760	LEA4-5	1.91626	4.49594	1.23033	0.000698401	1.89718	3.57012	0.912114	0.0479501	4.53961	3.64051	-0.318429	0.770025	AT5G06760.1	Encodes LEA4-5, a member of the Late Embryogenesis Abundant (LEA) proteins which typically accumulate in response to low water availability conditions imposed during development or by the environment. Most of the diverse set of LEA proteins can be grouped according to properties such as high hydrophilicity and high content of glycine or other small amino acids in what has been termed hydrophilins…	protein_coding	LATE EMBRYOGENESIS ABUNDANT 4-5 (LEA4-5)	LATE EMBRYOGENESIS ABUNDANT 4-5 (AtLEA4-5);LATE EMBRYOGENESIS ABUNDANT 4-5 (LEA4-5)
AT4G16260	AT4G16260	27.1492	63.2996	1.22128	0	26.883	46.9192	0.803483	0	63.9145	47.8391	-0.417952	4.06907e-08	AT4G16260.1	Glycosyl hydrolase superfamily protein; FUNCTIONS IN: cation binding, hydrolase activity, hydrolyzing O-glycosyl compounds, catalytic activity; INVOLVED IN: defense response to fungus, incompatible interaction, response to salt stress; LOCATED IN: cell wall, plasma membrane; EXPRESSED IN: 11 plant structures; EXPRESSED DURING: LP.06 six leaves visible, LP.04 four leaves visible, 4 anthesis, petal…	protein_coding
AT2G44480	BGLU17	1.03955	2.41646	1.21693	0.000694677	1.02929	1.9985	0.957272	0.0187865	2.43985	2.03814	-0.259537	0.872911	AT2G44480.1	beta glucosidase 17 (BGLU17); FUNCTIONS IN: cation binding, hydrolase activity, hydrolyzing O-glycosyl compounds, catalytic activity; INVOLVED IN: carbohydrate metabolic process; LOCATED IN: endomembrane system; EXPRESSED IN: stem, hypocotyl, sepal, male gametophyte, root; EXPRESSED DURING: 4 anthesis; CONTAINS InterPro DOMAIN/s: Glycoside hydrolase, family 1 (InterPro:IPR001360), Glycoside hydro…	protein_coding	BETA GLUCOSIDASE 17 (BGLU17)	BETA GLUCOSIDASE 17 (BGLU17)
AT2G03360	AT2G03360	1.96469	4.54456	1.20984	0.000322422	1.94542	2.48638	0.353967	0.859415	4.5886	2.53514	-0.85599	0.148957	AT2G03360.2	Glycosyltransferase family 61 protein; FUNCTIONS IN: transferase activity, transferring glycosyl groups; INVOLVED IN: biological_process unknown; LOCATED IN: endomembrane system; CONTAINS InterPro DOMAIN/s: Glycosyltransferase AER61, uncharacterised (InterPro:IPR007657); BEST Arabidopsis thaliana protein match is: Glycosyltransferase family 61 protein (TAIR:AT2G03370.1); Has 30201 Blast hits to 1…	protein_coding
AT2G43610	AT2G43610	42.4759	97.5456	1.19943	0	42.0564	75.2178	0.838749	0	98.4933	76.6828	-0.361121	6.41593e-07	AT2G43610.1	Chitinase family protein; FUNCTIONS IN: chitin binding, chitinase activity; INVOLVED IN: carbohydrate metabolic process, cell wall macromolecule catabolic process; LOCATED IN: plasma membrane; EXPRESSED IN: 15 plant structures; EXPRESSED DURING: 7 growth stages; CONTAINS InterPro DOMAIN/s: Chitin-binding, type 1, conserved site (InterPro:IPR018371), Glycoside hydrolase, family 19 (InterPro:IPR016…	protein_coding
AT1G09500	AT1G09500	3.32332	7.61605	1.19642	9.32095e-07	3.29072	3.8887	0.240885	0.936155	7.68989	3.96576	-0.955367	0.0101649	AT1G09500.1	similar to Eucalyptus gunnii alcohol dehydrogenase of unknown physiological function (GI:1143445), Vigna unguiculata (gi:1854445), NOT a cinnamyl-alcohol dehydrogenase	protein_coding
AT3G01420	DIOX1	141.577	323.67	1.19294	0	140.183	242.643	0.791523	0	326.808	247.446	-0.401329	3.94135e-11	AT3G01420.1	Encodes an alpha-dioxygenase involved in protection against oxidative stress and cell death. Induced in response to Salicylic acid and oxidative stress. Independent of NPR1 in induction by salicylic acid.	protein_coding	(DOX1)	PLANT ALPHA DIOXYGENASE 1 (PADOX-1);ALPHA-DIOXYGENASE 1 (ALPHA-DOX1); (DOX1); (DIOX1)
AT5G01640	PRA1.B5	15.7155	35.8871	1.19128	0	15.5626	27.3378	0.812813	1.132e-09	36.2363	27.8721	-0.378615	0.00539895	AT5G01640.1	prenylated RAB acceptor 1.B5 (PRA1.B5); CONTAINS InterPro DOMAIN/s: Prenylated rab acceptor PRA1 (InterPro:IPR004895); BEST Arabidopsis thaliana protein match is: prenylated RAB acceptor 1.B4 (TAIR:AT2G38360.1); Has 1807 Blast hits to 1807 proteins in 277 species: Archae - 0; Bacteria - 0; Metazoa - 736; Fungi - 347; Plants - 385; Viruses - 0; Other Eukaryotes - 339 (source: NCBI BLink).	protein_coding	PRENYLATED RAB ACCEPTOR 1.B5 (PRA1.B5)	PRENYLATED RAB ACCEPTOR 1.B5 (PRA1.B5)
AT3G12500	ATHCHIB	17.973	40.8256	1.18364	0	17.7956	28.2614	0.667313	2.46673e-11	41.2234	28.8112	-0.516833	2.82704e-08	AT3G12500.1	encodes a basic chitinase involved in ethylene/jasmonic acid mediated signalling pathway during systemic acquired resistance based on expression analyses.	protein_coding	BASIC CHITINASE (HCHIB)	(CHI-B);BASIC CHITINASE (HCHIB); (B-CHI);PATHOGENESIS-RELATED 3 (PR-3);PATHOGENESIS-RELATED 3 (PR3);BASIC CHITINASE (ATHCHIB)
AT4G23220	CRK14	0.857437	1.94737	1.18343	0.000115501	0.848992	1.26472	0.574994	0.313001	1.96626	1.28966	-0.608462	0.112182	AT4G23220.1	Encodes a cysteine-rich receptor-like protein kinase.	protein_coding	CYSTEINE-RICH RLK (RECEPTOR-LIKE PROTEIN KINASE) 14 (CRK14)	CYSTEINE-RICH RLK (RECEPTOR-LIKE PROTEIN KINASE) 14 (CRK14)
AT3G18830	ATPLT5	41.8309	94.2352	1.1717	0	41.415	57.3358	0.469284	6.84424e-14	95.1512	58.4515	-0.702981	0	AT3G18830.1	This gene encodes a plasma membrane-localized polyol/cyclitol/monosaccharide-H+-symporter. The symporter is able to catalyze the energy-dependent membrane passage of a wide range of linear polyols (three to six carbon backbone), of cyclic polyols (<i>myo</i>-inositol), and of numerous monosaccharides, including pyranose ring-forming and furanose ring-forming hexoses and pentoses. This gene belong…	protein_coding	POLYOL/MONOSACCHARIDE TRANSPORTER 5 (PMT5)	ARABIDOPSIS THALIANA POLYOL/MONOSACCHARIDE TRANSPORTER 5 (ATPMT5);POLYOL/MONOSACCHARIDE TRANSPORTER 5 (PMT5);POLYOL TRANSPORTER 5 (ATPLT5)
AT5G38250	AT5G38250	1.05272	2.33219	1.14756	0.000536851	1.04239	1.28685	0.303948	0.885744	2.35476	1.31239	-0.843383	0.0227879	AT5G38250.1	Protein kinase family protein; FUNCTIONS IN: protein serine/threonine kinase activity, protein kinase activity, kinase activity, ATP binding; INVOLVED IN: protein amino acid phosphorylation; LOCATED IN: endomembrane system; CONTAINS InterPro DOMAIN/s: Protein kinase, catalytic domain (InterPro:IPR000719), Serine/threonine-protein kinase domain (InterPro:IPR002290), Serine-threonine/tyrosine-prote…	protein_coding
AT4G23190	CRK11	6.47095	14.3154	1.14552	0	6.40739	11.0696	0.7888	1.01165e-13	14.4541	11.2889	-0.356574	0.00115349	AT4G23190.1	Encodes putative receptor-like protein kinase that is induced by the soil-borne vascular bacteria, Ralstonia solanacearum. Naming convention from Chen et al 2003 (PMID 14756307)	protein_coding	CYSTEINE-RICH RLK (RECEPTOR-LIKE PROTEIN KINASE) 11 (CRK11)	RECEPTOR LIKE PROTEIN KINASE 3 (AT-RLK3);CYSTEINE-RICH RLK (RECEPTOR-LIKE PROTEIN KINASE) 11 (CRK11)
AT4G35640	ATSERAT3	1.91072	4.22446	1.14465	0.000405433	1.89171	2.32567	0.297957	0.86179	4.26539	2.37142	-0.846925	0.0193232	AT4G35640.1	Encodes a cytosolic serine O-acetyltransferase involved in sulfur assimilation and cysteine biosynthesis. Expressed in the vascular system. Expression is induced in both roots and shoots under sulfur-starved conditions.	protein_coding	SERINE ACETYLTRANSFERASE 3;2 (SERAT3;2)	SERINE ACETYLTRANSFERASE 3;2 (SERAT3;2);SERINE ACETYLTRANSFERASE 3;2 (ATSERAT3;2)
AT5G59320	LTP3	3.68722	8.15181	1.14459	0.000298906	3.65106	5.63521	0.626155	0.233285	8.23086	5.74565	-0.518574	0.247867	AT5G59320.1	Predicted to encode a PR (pathogenesis-related) protein. Belongs to the lipid transfer protein (PR-14) family with the following members: At2g38540/LTP1, At2g38530/LTP2, At5g59320/LTP3, At5g59310/LTP4, At3g51600/LTP5, At3g08770/LTP6, At2g15050/LTP7, At2g18370/LTP8, At2g15325/LTP9, At5g01870/LTP10, At4g33355/LTP11, At3g51590/LTP12, At5g44265/LTP13, At5g62065/LTP14, At4g08530/LTP15.	protein_coding	LIPID TRANSFER PROTEIN 3 (LTP3)	LIPID TRANSFER PROTEIN 3 (LTP3)
AT2G29480	ATGSTU2	1.50031	3.27995	1.12841	0.00866893	1.48556	1.77979	0.260703	0.958607	3.31167	1.81516	-0.867461	0.0881225	AT2G29480.1	Encodes glutathione transferase belonging to the tau class of GSTs. Naming convention according to Wagner et al. (2002).	protein_coding	GLUTATHIONE S-TRANSFERASE TAU 2 (GSTU2)	GLUTATHIONE S-TRANSFERASE TAU 2 (ATGSTU2);GLUTATHIONE S-TRANSFERASE TAU 2 (GSTU2);GLUTATHIONE S-TRANSFERASE 20 (GST20)
AT5G48410	ATGLR1.3	1.01216	2.20761	1.12505	9.0306e-06	1.00215	1.51966	0.600649	0.122676	2.22899	1.54975	-0.524357	0.0989974	AT5G48410.1	member of Putative ligand-gated ion channel subunit family	protein_coding	GLUTAMATE RECEPTOR 1.3 (GLR1.3)	ARABIDOPSIS THALIANA GLUTAMATE RECEPTOR 1.3 (ATGLR1.3);GLUTAMATE RECEPTOR 1.3 (GLR1.3)
AT5G66690	UGT72E2	18.3021	39.8549	1.12275	0	18.1207	24.1355	0.413514	1.94827e-06	40.2424	24.6067	-0.709665	0	AT5G66690.1	UGT72E2 is an UDPG:coniferyl alcohol glucosyltransferase which glucosylates sinapyl- and coniferyl aldehydes as well as sinapyl- and coniferyl alcohol. The enzyme is thought to be involved in lignin metabolism. A knockdown mutant line (72E2KD) was obtained using RNAi silencing. A twofold reduction in coniferyl alcohol 4-<i>O</i>-glucoside and sinapyl alcohol 4-<i>O</i>-glucoside was detected in t…	protein_coding	(UGT72E2)	(UGT72E2)
AT3G53590	AT3G53590	0.503796	1.09259	1.11684	0.0097526	0.49884	0.577894	0.212227	0.976528	1.10318	0.589359	-0.904447	0.0709458	AT3G53590.1	Leucine-rich repeat protein kinase family protein; FUNCTIONS IN: protein serine/threonine kinase activity, protein kinase activity, ATP binding; INVOLVED IN: transmembrane receptor protein tyrosine kinase signaling pathway, protein amino acid phosphorylation; EXPRESSED IN: root; CONTAINS InterPro DOMAIN/s: Protein kinase, ATP binding site (InterPro:IPR017441), Protein kinase, catalytic domain (In…	protein_coding
AT5G13200	AT5G13200	36.702	78.681	1.10016	0	36.3418	60.4319	0.733679	0	79.4455	61.622	-0.366521	1.50372e-06	AT5G13200.1	GRAM domain family protein; CONTAINS InterPro DOMAIN/s: GRAM (InterPro:IPR004182); BEST Arabidopsis thaliana protein match is: GRAM domain family protein (TAIR:AT2G22475.1); Has 1807 Blast hits to 1807 proteins in 277 species: Archae - 0; Bacteria - 0; Metazoa - 736; Fungi - 347; Plants - 385; Viruses - 0; Other Eukaryotes - 339 (source: NCBI BLink).	protein_coding
AT4G23160	CRK8	0.358381	0.76746	1.0986	0.00576308	0.354861	0.474405	0.418866	0.788171	0.774904	0.483737	-0.679795	0.19098	AT4G23160.1	Encodes a cysteine-rich receptor-like protein kinase.	protein_coding	CYSTEINE-RICH RLK (RECEPTOR-LIKE PROTEIN KINASE) 8 (CRK8)	CYSTEINE-RICH RLK (RECEPTOR-LIKE PROTEIN KINASE) 8 (CRK8)
AT5G01550	LECRKA4.2	1.82701	3.87104	1.08323	3.56953e-07	1.80892	2.84226	0.651916	0.0195225	3.90861	2.89843	-0.431385	0.120703	AT5G01550.1	Encodes LecRKA4.2, a member of the lectin receptor kinase subfamily A4 (LecRKA4.1 At5g01540; LecRKA4.2 At5g01550; LecRKA4.3 At5g01560). Together with other members of the subfamily, functions redundantly in the negative regulation of ABA response in seed germination.	protein_coding	LECTIN RECEPTOR KINASE A4.1 (LECRKA4.2)	LECTIN RECEPTOR KINASE A4.1 (LECRKA4.2)
AT1G05675	AT1G05675	1.62228	3.42774	1.07924	0.000176229	1.60618	2.07347	0.368409	0.710511	3.46094	2.11442	-0.710899	0.0308144	AT1G05675.1	UDP-Glycosyltransferase superfamily protein; FUNCTIONS IN: transferase activity, transferring hexosyl groups; INVOLVED IN: metabolic process; CONTAINS InterPro DOMAIN/s: UDP-glucuronosyl/UDP-glucosyltransferase (InterPro:IPR002213); BEST Arabidopsis thaliana protein match is: Uridine diphosphate glycosyltransferase 74E2 (TAIR:AT1G05680.1).	protein_coding
AT5G59820	RHL41	16.7045	35.0878	1.07073	0	16.5372	24.2171	0.55031	7.02756e-05	35.4278	24.6932	-0.520771	1.42686e-05	AT5G59820.1	Encodes a zinc finger protein involved in high light and cold acclimation. Overexpression of this putative transcription factor increases the expression level of 9 cold-responsive genes and represses the expression level of 15 cold-responsive genes, including CBF genes. Also, lines overexpressing this gene exhibits a small but reproducible increase in freeze tolerance. Because of the repression o…	protein_coding	RESPONSIVE TO HIGH LIGHT 41 (RHL41)	RESPONSIVE TO HIGH LIGHT 41 (RHL41); (ATZAT12); (ZAT12)
AT1G25220	ASB1	19.1186	39.9591	1.06355	0	18.9291	27.7991	0.55443	3.81214e-08	40.3459	28.3493	-0.509111	4.41158e-08	AT1G25220.2	Catalyzes the first step of tryptophan biosynthesis: Chorismate L-Glutamine = Anthranilate Pyruvate L-Glutamate. Functions as a heterocomplex with anthranilate synthase alpha subunit (ASA1 or ASA2).	protein_coding	ANTHRANILATE SYNTHASE BETA SUBUNIT 1 (ASB1)	ANTHRANILATE SYNTHASE BETA SUBUNIT 1 (ASB1)
AT2G15490	UGT73B4	4.32991	9.02657	1.05984	0.00114621	4.2874	5.75008	0.423481	0.671473	9.1139	5.86317	-0.636388	0.112516	AT2G15490.1	UDP-glycosyltransferase 73B4 (UGT73B4); FUNCTIONS IN: quercetin 3-O-glucosyltransferase activity, UDP-glycosyltransferase activity, quercetin 7-O-glucosyltransferase activity, UDP-glucosyltransferase activity, transferase activity, transferring glycosyl groups; INVOLVED IN: response to other organism; LOCATED IN: endomembrane system; EXPRESSED IN: root; CONTAINS InterPro DOMAIN/s: UDP-glucuronosy…	protein_coding	UDP-GLYCOSYLTRANSFERASE 73B4 (UGT73B4)	UDP-GLYCOSYLTRANSFERASE 73B4 (UGT73B4)
AT5G38540	AT5G38540	7.82775	16.3106	1.05914	0	7.75015	10.8034	0.47919	0.00168556	16.4683	11.018	-0.579828	2.1777e-06	AT5G38540.1	Mannose-binding lectin superfamily protein; FUNCTIONS IN: molecular_function unknown; INVOLVED IN: biological_process unknown; LOCATED IN: endomembrane system; CONTAINS InterPro DOMAIN/s: Mannose-binding lectin (InterPro:IPR001229); BEST Arabidopsis thaliana protein match is: Mannose-binding lectin superfamily protein (TAIR:AT5G38550.1); Has 1807 Blast hits to 1807 proteins in 277 species: Archae…	protein_coding
AT5G06860	PGIP1	2.75714	5.73561	1.05678	0.00059086	2.73067	3.73018	0.44999	0.465889	5.79136	3.80373	-0.606486	0.128613	AT5G06860.1	Encodes a polygalacturonase inhibiting protein involved in defense response. PGIPs inhibit the function of cell wall pectin degrading enzymes such as those produced by fungal pathogens. PGIP1 is induced by fungal infection.	protein_coding	POLYGALACTURONASE INHIBITING PROTEIN 1 (PGIP1)	POLYGALACTURONASE INHIBITING PROTEIN 1 (PGIP1);POLYGALACTURONASE INHIBITING PROTEIN 1 (ATPGIP1)
AT5G62150	AT5G62150	4.58851	9.51282	1.05185	0.00399979	4.54351	7.38454	0.700701	0.198676	9.60493	7.53038	-0.351053	0.715006	AT5G62150.1	peptidoglycan-binding LysM domain-containing protein; FUNCTIONS IN: molecular_function unknown; INVOLVED IN: cell wall macromolecule catabolic process; LOCATED IN: endomembrane system; EXPRESSED IN: 15 plant structures; EXPRESSED DURING: 6 growth stages; BEST Arabidopsis thaliana protein match is: peptidoglycan-binding LysM domain-containing protein (TAIR:AT4G25433.1); Has 63 Blast hits to 63 pro…	protein_coding
AT4G27300	AT4G27300	23.0827	47.7629	1.04908	0	22.8535	29.3237	0.359651	3.71268e-07	48.2249	29.9058	-0.689354	0	AT4G27300.1	S-locus lectin protein kinase family protein; FUNCTIONS IN: in 6 functions; INVOLVED IN: protein amino acid phosphorylation, recognition of pollen; LOCATED IN: endomembrane system; EXPRESSED IN: 21 plant structures; EXPRESSED DURING: 11 growth stages; CONTAINS InterPro DOMAIN/s: Curculin-like (mannose-binding) lectin (InterPro:IPR001480), PAN-2 domain (InterPro:IPR013227), Apple-like (InterPro:IP…	protein_coding
AT3G49120	ATPCB	94.5859	195.574	1.04801	0	93.6629	135.625	0.534078	0	197.473	138.289	-0.513966	0	AT3G49120.1	Class III peroxidase Perx34. Expressed in roots, leaves and stems. Located in the cell wall. Involved in cell elongation. Expression activated by light. May play a role in generating H2O2 during defense response.	protein_coding	PEROXIDASE CB (PRXCB)	PEROXIDASE CB (PRXCB);PEROXIDASE 34 (PRX34);ARABIDOPSIS THALIANA PEROXIDASE CB (ATPCB);PEROXIDASE 34 (PERX34); (ATPERX34)
AT2G18150	AT2G18150	15.7012	32.2887	1.04015	0	15.5476	23.9609	0.62399	5.63436e-10	32.6019	24.4357	-0.415965	2.42977e-05	AT2G18150.1	Peroxidase superfamily protein; FUNCTIONS IN: peroxidase activity, heme binding; INVOLVED IN: response to oxidative stress, oxidation reduction, response to nematode; LOCATED IN: cell wall; CONTAINS InterPro DOMAIN/s: Haem peroxidase (InterPro:IPR010255), Plant peroxidase (InterPro:IPR000823), Peroxidases heam-ligand binding site (InterPro:IPR019793), Haem peroxidase, plant/fungal/bacterial (Inte…	protein_coding
AT4G21840	ATMSRB8	3.65712	7.48677	1.03364	0.00118532	3.62103	5.66587	0.645897	0.180196	7.55936	5.77794	-0.38771	0.540445	AT4G21840.1	methionine sulfoxide reductase B8 (MSRB8); FUNCTIONS IN: peptide-methionine-(S)-S-oxide reductase activity; INVOLVED IN: oxidation reduction; LOCATED IN: cytosol; EXPRESSED IN: root; CONTAINS InterPro DOMAIN/s: Methionine sulphoxide reductase B (InterPro:IPR002579), Mss4-like (InterPro:IPR011057); BEST Arabidopsis thaliana protein match is: methionine sulfoxide reductase B7 (TAIR:AT4G21830.2); Ha…	protein_coding	METHIONINE SULFOXIDE REDUCTASE B8 (MSRB8)	METHIONINE SULFOXIDE REDUCTASE B8 (ATMSRB8);METHIONINE SULFOXIDE REDUCTASE B8 (MSRB8)
AT5G07760	AT5G07760	0.747322	1.52155	1.02574	0.00183261	0.739943	0.986972	0.415596	0.677269	1.53626	1.00659	-0.609942	0.152085	AT5G07760.1	formin homology 2 domain-containing protein / FH2 domain-containing protein; FUNCTIONS IN: actin binding; INVOLVED IN: cellular component organization, actin cytoskeleton organization; LOCATED IN: chloroplast; EXPRESSED IN: shoot apex; CONTAINS InterPro DOMAIN/s: Actin-binding FH2/DRF autoregulatory (InterPro:IPR003104), Actin-binding FH2 (InterPro:IPR015425); BEST Arabidopsis thaliana protein ma…	protein_coding
AT4G39830	AT4G39830	1.52594	3.09136	1.01855	3.49634e-05	1.51086	2.23048	0.561984	0.13389	3.12137	2.27431	-0.456755	0.175764	AT4G39830.1	Cupredoxin superfamily protein; FUNCTIONS IN: oxidoreductase activity, L-ascorbate oxidase activity, copper ion binding; INVOLVED IN: oxidation reduction; LOCATED IN: endomembrane system, extracellular region; EXPRESSED IN: 19 plant structures; EXPRESSED DURING: 12 growth stages; CONTAINS InterPro DOMAIN/s: Multicopper oxidase, type 3 (InterPro:IPR011707), Multicopper oxidase, type 2 (InterPro:IP…	protein_coding
AT3G03640	GLUC	22.1625	44.5998	1.00891	0	21.9429	34.9487	0.671486	0	45.0317	35.6438	-0.337289	2.07155e-05	AT3G03640.1	Encodes beta-glucosidase (GLUC).	protein_coding	BETA GLUCOSIDASE 25 (BGLU25)	(GLUC);BETA GLUCOSIDASE 25 (BGLU25)
AT4G33960	AT4G33960	8.48708	17.0037	1.00251	0.00400146	8.40391	11.9877	0.512418	0.48255	17.1688	12.2229	-0.490197	0.384926	AT4G33960.1	unknown protein; FUNCTIONS IN: molecular_function unknown; INVOLVED IN: biological_process unknown; LOCATED IN: endomembrane system; EXPRESSED IN: 20 plant structures; EXPRESSED DURING: 10 growth stages; BEST Arabidopsis thaliana protein match is: unknown protein (TAIR:AT2G15830.1); Has 32 Blast hits to 32 proteins in 4 species: Archae - 0; Bacteria - 0; Metazoa - 0; Fungi - 0; Plants - 32; Virus…	protein_coding
AT1G17700	PRA1.F1	4.18389	8.35914	0.998508	0.000351697	4.14294	6.82224	0.71959	0.0437939	8.44036	6.95539	-0.279173	0.725552	AT1G17700.1	prenylated RAB acceptor 1.F1 (PRA1.F1); CONTAINS InterPro DOMAIN/s: Prenylated rab acceptor PRA1 (InterPro:IPR004895); BEST Arabidopsis thaliana protein match is: PRA1 (Prenylated rab acceptor) family protein (TAIR:AT1G55190.1); Has 501 Blast hits to 501 proteins in 103 species: Archae - 0; Bacteria - 0; Metazoa - 111; Fungi - 27; Plants - 322; Viruses - 0; Other Eukaryotes - 41 (source: NCBI BLi…	protein_coding	PRENYLATED RAB ACCEPTOR 1.F1 (PRA1.F1)	PRENYLATED RAB ACCEPTOR 1.F1 (PRA1.F1)
AT1G73810	AT1G73810	1.67033	3.33285	0.996623	0.00101224	1.65382	2.7027	0.708599	0.0767369	3.36524	2.75584	-0.288213	0.748508	AT1G73810.1	Core-2/I-branching beta-1,6-N-acetylglucosaminyltransferase family protein; CONTAINS InterPro DOMAIN/s: Core-2/I-Branching enzyme (InterPro:IPR021141); BEST Arabidopsis thaliana protein match is: Core-2/I-branching beta-1,6-N-acetylglucosaminyltransferase family protein (TAIR:AT1G68390.1); Has 580 Blast hits to 580 proteins in 21 species: Archae - 0; Bacteria - 5; Metazoa - 0; Fungi - 0; Plants -…	protein_coding
AT5G47590	AT5G47590	2.12173	4.22568	0.993941	0.00291295	2.10069	3.48295	0.729444	0.0995991	4.26668	3.5523	-0.264359	0.842409	AT5G47590.1	Heat shock protein HSP20/alpha crystallin family; FUNCTIONS IN: aspartic-type endopeptidase activity; INVOLVED IN: proteolysis; LOCATED IN: cellular_component unknown; CONTAINS InterPro DOMAIN/s: Small heat shock protein, predicted, plant (InterPro:IPR016952), Peptidase A1 (InterPro:IPR001461), HSP20-like chaperone (InterPro:IPR008978); BEST Arabidopsis thaliana protein match is: HSP20-like chape…	protein_coding
AT2G38870	AT2G38870	21.0141	41.6184	0.985864	1.79125e-14	20.8076	52.5091	1.33546	0	42.0228	53.5443	0.349559	0.00764751	AT2G38870.1	Predicted to encode a PR (pathogenesis-related) peptide that belongs to the PR-6 proteinase inhibitor family. Six putative PR-6-type protein encoding genes are found in Arabidopsis: At2g38900, At2g38870, At5g43570, At5g43580, At3g50020 and At3g46860.	protein_coding
AT4G02330	ATPMEPCRB	4.37338	8.65207	0.984297	1.1367e-11	4.33018	6.29608	0.540026	0.00276997	8.73607	6.41933	-0.444561	0.00653819	AT4G02330.1	Encodes a pectin methylesterase that is sensitive to chilling stress and brassinosteroid regulation.	protein_coding	(ATPMEPCRB)	(ATPMEPCRB); (AtPME41);PECTIN METHYLESTERASE 41 (PME41)
AT1G27020	AT1G27020	31.3618	61.8394	0.979516	0	31.05	72.1058	1.21552	0	62.4383	73.5287	0.235877	0.0059077	AT1G27020.1	unknown protein; BEST Arabidopsis thaliana protein match is: unknown protein (TAIR:AT1G27030.1); Has 514 Blast hits to 514 proteins in 175 species: Archae - 0; Bacteria - 311; Metazoa - 0; Fungi - 0; Plants - 65; Viruses - 0; Other Eukaryotes - 138 (source: NCBI BLink).	protein_coding
AT5G38240	AT5G38240	1.03212	2.03127	0.976774	0.00860891	1.02194	1.35219	0.403982	0.75701	2.05095	1.37887	-0.57281	0.277577	AT5G38240.1	Protein kinase family protein; FUNCTIONS IN: protein serine/threonine kinase activity, protein kinase activity, kinase activity, ATP binding; INVOLVED IN: protein amino acid phosphorylation; LOCATED IN: endomembrane system; CONTAINS InterPro DOMAIN/s: Protein kinase, ATP binding site (InterPro:IPR017441), Serine/threonine-protein kinase domain (InterPro:IPR002290), Serine-threonine/tyrosine-prote…	protein_coding
AT5G26340	MSS1	9.32899	18.3061	0.972529	0	9.23633	12.8936	0.481265	1.7903e-05	18.4837	13.1459	-0.491642	1.06432e-06	AT5G26340.1	Encodes a protein with high affinity, hexose-specific/H+ symporter activity. The activity of the transporter appears to be negatively regulated by phosphorylation. Importantly, microarray analysis, as well as the study of the expression of this gene in mutants involved in programmed cell death (PCD) demonstrated a tight correlation between this gene's expression and PCD.	protein_coding	(MSS1)	(MSS1);SUGAR TRANSPORT PROTEIN 13 (ATSTP13);SUGAR TRANSPORT PROTEIN 13 (STP13)
AT4G02700	SULTR3	1.90301	3.7208	0.967326	7.07215e-06	1.88403	2.43269	0.36873	0.405447	3.75688	2.48041	-0.598957	0.0151397	AT4G02700.1	sulfate transporter 3;2 (SULTR3;2); FUNCTIONS IN: sulfate transmembrane transporter activity; INVOLVED IN: sulfate transport, transport, transmembrane transport; LOCATED IN: integral to membrane, membrane; EXPRESSED IN: 12 plant structures; EXPRESSED DURING: 4 anthesis, C globular stage, petal differentiation and expansion stage; CONTAINS InterPro DOMAIN/s: Sulphate transporter (InterPro:IPR01154…	protein_coding	SULFATE TRANSPORTER 3;2 (SULTR3;2)	SULFATE TRANSPORTER 3;2 (SULTR3;2)
AT4G21990	PRH26	67.6716	132.012	0.964042	0	66.9986	88.7307	0.405303	1.57879e-10	133.289	90.4969	-0.558616	0	AT4G21990.1	Encodes a protein disulfide isomerase-like (PDIL) protein, a member of a multigene family within the thioredoxin (TRX) superfamily. This protein also belongs to the adenosine 5'-phosphosulfate reductase-like (APRL) group.	protein_coding	APS REDUCTASE 3 (APR3)	APS REDUCTASE 3 (APR3); (ATAPR3);PAPS REDUCTASE HOMOLOG 26 (PRH26); (PRH-26)
AT1G12200	AT1G12200	21.6857	42.1007	0.957104	0	21.4707	25.9752	0.274766	0.00335107	42.5097	26.4878	-0.682463	0	AT1G12200.1	Putative flavin monooxygenase.	protein_coding	FLAVIN MONOOXYGENASE (FMO)	FLAVIN MONOOXYGENASE (FMO)
AT5G13080	WRKY75	3.10235	5.98601	0.948231	0.00531599	3.07166	4.46619	0.540026	0.385634	6.0438	4.55552	-0.407841	0.535764	AT5G13080.1	WRKY75 is one of several transcription factors induced during Pi deprivation. It is nuclear localized and regulated differentially during Pi starvation. RNAi mediated suppression of WRKY75 made the plants more susceptible to Pi stress as indicated by the higher accumulation of anthocyanin during Pi starvation.	protein_coding	WRKY DNA-BINDING PROTEIN 75 (WRKY75)	ARABIDOPSIS THALIANA WRKY DNA-BINDING PROTEIN 75 (ATWRKY75);WRKY DNA-BINDING PROTEIN 75 (WRKY75)
AT5G18290	SIP1	2.62062	5.04213	0.944125	0.00348875	2.5944	3.47657	0.422263	0.747816	5.09107	3.54416	-0.522526	0.455071	AT5G18290.1	Belongs to a family of plant aquaporins.Similar to yeast and radish aquaporins. Located on ER	protein_coding	(SIP1;2)	SMALL AND BASIC INTRINSIC PROTEIN 1B (SIP1b); (SIP1;2)
AT1G61550	AT1G61550	1.02971	1.98026	0.943449	0.000251127	1.01952	1.50202	0.55901	0.147698	1.99945	1.53156	-0.384601	0.356718	AT1G61550.1	S-locus lectin protein kinase family protein; FUNCTIONS IN: in 6 functions; INVOLVED IN: protein amino acid phosphorylation, recognition of pollen; LOCATED IN: endomembrane system; EXPRESSED IN: sperm cell, root; CONTAINS InterPro DOMAIN/s: Curculin-like (mannose-binding) lectin (InterPro:IPR001480), PAN-2 domain (InterPro:IPR013227), Apple-like (InterPro:IPR003609), S-locus receptor kinase, C-te…	protein_coding
AT5G44575	AT5G44575	17.8482	34.32	0.943268	4.56365e-07	17.673	24.1167	0.448486	0.128566	34.6523	24.5918	-0.49477	0.024124	AT5G44575.1	unknown protein; FUNCTIONS IN: molecular_function unknown; INVOLVED IN: biological_process unknown; LOCATED IN: endomembrane system; Has 7 Blast hits to 7 proteins in 2 species: Archae - 0; Bacteria - 0; Metazoa - 0; Fungi - 0; Plants - 7; Viruses - 0; Other Eukaryotes - 0 (source: NCBI BLink).	protein_coding
AT2G43590	AT2G43590	45.2356	86.3875	0.933365	0	44.7874	73.0117	0.705034	0	87.2286	74.4335	-0.228849	0.00863515	AT2G43590.1	Chitinase family protein; FUNCTIONS IN: chitin binding, chitinase activity; INVOLVED IN: carbohydrate metabolic process, cell wall macromolecule catabolic process; LOCATED IN: endomembrane system; EXPRESSED IN: 7 plant structures; EXPRESSED DURING: LP.04 four leaves visible, 4 anthesis, C globular stage, LP.02 two leaves visible; CONTAINS InterPro DOMAIN/s: Chitin-binding, type 1, conserved site …	protein_coding
AT1G66760	AT1G66760	2.67191	5.10228	0.933267	8.55333e-05	2.64543	4.31892	0.70717	0.018641	5.15173	4.4041	-0.226211	0.733382	AT1G66760.2	MATE efflux family protein; FUNCTIONS IN: antiporter activity, drug transmembrane transporter activity, transporter activity; INVOLVED IN: response to wounding; LOCATED IN: membrane; EXPRESSED IN: 17 plant structures; EXPRESSED DURING: 11 growth stages; CONTAINS InterPro DOMAIN/s: MATE family transporter related protein (InterPro:IPR015521), Multi antimicrobial extrusion protein MatE (InterPro:IP…	protein_coding
AT3G61390	AT3G61390	3.94109	7.49973	0.928242	0.000245223	3.90196	4.97609	0.350813	0.423165	7.57197	5.07605	-0.576963	0.0668213	AT3G61390.2	RING/U-box superfamily protein; FUNCTIONS IN: ubiquitin-protein ligase activity; INVOLVED IN: protein ubiquitination; LOCATED IN: ubiquitin ligase complex; EXPRESSED IN: 17 plant structures; EXPRESSED DURING: 11 growth stages; CONTAINS InterPro DOMAIN/s: U box domain (InterPro:IPR003613); BEST Arabidopsis thaliana protein match is: U-box domain-containing protein (TAIR:AT2G45920.1); Has 5125 Blas…	protein_coding
AT5G23820	AT5G23820	63.1419	119.596	0.921496	0	62.5202	78.3441	0.325501	6.50982e-05	120.754	79.8958	-0.595884	0	AT5G23820.1	MD-2-related lipid recognition domain-containing protein; FUNCTIONS IN: molecular_function unknown; INVOLVED IN: biological_process unknown; LOCATED IN: vacuole; EXPRESSED IN: 20 plant structures; EXPRESSED DURING: 13 growth stages; CONTAINS InterPro DOMAIN/s: MD-2-related lipid-recognition (InterPro:IPR003172); BEST Arabidopsis thaliana protein match is: MD-2-related lipid recognition domain-con…	protein_coding
AT1G22890	AT1G22890	10.3732	19.6087	0.918629	4.68904e-05	10.2713	14.5021	0.497643	0.153766	19.7985	14.7871	-0.421047	0.178629	AT1G22890.1	unknown protein; FUNCTIONS IN: molecular_function unknown; INVOLVED IN: biological_process unknown; LOCATED IN: endomembrane system; EXPRESSED IN: 19 plant structures; EXPRESSED DURING: 11 growth stages; Has 17 Blast hits to 17 proteins in 2 species: Archae - 0; Bacteria - 0; Metazoa - 0; Fungi - 0; Plants - 17; Viruses - 0; Other Eukaryotes - 0 (source: NCBI BLink).	protein_coding
AT5G39580	AT5G39580	12.9629	24.413	0.913261	0	12.8354	37.6527	1.55262	0	24.6501	38.3946	0.639306	9.01371e-13	AT5G39580.1	Peroxidase superfamily protein; FUNCTIONS IN: peroxidase activity, heme binding; INVOLVED IN: defense response to fungus, N-terminal protein myristoylation; LOCATED IN: endomembrane system; EXPRESSED IN: 17 plant structures; EXPRESSED DURING: 12 growth stages; CONTAINS InterPro DOMAIN/s: Haem peroxidase (InterPro:IPR010255), Plant peroxidase (InterPro:IPR000823), Haem peroxidase, plant/fungal/bac…	protein_coding
AT2G19190	FRK1	0.786096	1.4763	0.909208	0.00553408	0.778346	1.04445	0.424266	0.611852	1.49059	1.06515	-0.484818	0.338409	AT2G19190.1	Receptor-like protein kinase. Involved in early defense signaling.	protein_coding	FLG22-INDUCED RECEPTOR-LIKE KINASE 1 (FRK1)	FLG22-INDUCED RECEPTOR-LIKE KINASE 1 (FRK1)
AT4G17490	ATERF6	4.84152	9.03247	0.899661	6.45674e-06	4.79337	6.85519	0.516158	0.0638982	9.12013	6.99114	-0.383526	0.166881	AT4G17490.1	Encodes a member of the ERF (ethylene response factor) subfamily B-3 of ERF/AP2 transcription factor family (ATERF-6). The protein contains one AP2 domain. There are 18 members in this subfamily including ATERF-1, ATERF-2, AND ATERF-5.	protein_coding	ETHYLENE RESPONSIVE ELEMENT BINDING FACTOR 6 (ERF6)	ETHYLENE RESPONSIVE ELEMENT BINDING FACTOR 6 (ATERF6); (ERF-6-6);ETHYLENE RESPONSIVE ELEMENT BINDING FACTOR 6 (ERF6)
AT1G76680	OPR1	83.6477	155.907	0.898291	0	82.8229	95.4223	0.204297	0.00525844	157.418	97.3139	-0.693884	0	AT1G76680.2	Encodes a member of an alpha/beta barrel fold family of FMN-containing oxidoreductases. One of the closely related 12-oxophytodienoic acid reductases. This enzyme is not expected to participate in jasmonic acid biosynthesis because during in vitro assays, it shows very little activity with the naturally occurring OPDA isomer. Shows activity towards 2,4,6-trinitrotoluene. Expressed predominately i…	protein_coding	12-OXOPHYTODIENOATE REDUCTASE 1 (OPR1)	12-OXOPHYTODIENOATE REDUCTASE 1 (OPR1)
AT4G04830	MSRB5	96.2347	178.419	0.890638	0	95.2875	116.971	0.295788	0.000274385	180.147	119.271	-0.594932	0	AT4G04830.1	methionine sulfoxide reductase B5 (MSRB5); FUNCTIONS IN: peptide-methionine-(S)-S-oxide reductase activity; INVOLVED IN: oxidation reduction; LOCATED IN: cytosol; EXPRESSED IN: 24 plant structures; EXPRESSED DURING: 14 growth stages; CONTAINS InterPro DOMAIN/s: Methionine sulphoxide reductase B (InterPro:IPR002579), Mss4-like (InterPro:IPR011057); BEST Arabidopsis thaliana protein match is: methi…	protein_coding	METHIONINE SULFOXIDE REDUCTASE B5 (MSRB5)	METHIONINE SULFOXIDE REDUCTASE B5 (MSRB5);METHIONINE SULFOXIDE REDUCTASE B5 (ATMSRB5)
AT5G13910	LEP	4.8642	9.01551	0.890206	0.00615705	4.81681	6.95543	0.530063	0.347826	9.10309	7.09246	-0.360069	0.624934	AT5G13910.1	Encodes a member of the ERF (ethylene response factor) subfamily B-1 of ERF/AP2 transcription factor family (LEAFY PETIOLE). The protein contains one AP2 domain. There are 15 members in this subfamily including ATERF-3, ATERF-4, ATERF-7, and LEAFY PETIOLE. Acts as a positive regulator of gibberellic acid-induced germination.	protein_coding	LEAFY PETIOLE (LEP)	LEAFY PETIOLE (LEP)
AT2G05520	ATGRP-3	451.683	836.878	0.889707	0	447.164	551.216	0.301812	0.000133336	844.989	562.169	-0.587929	0	AT2G05520.1	Encodes a glycine-rich protein that is expressed mainly in stems and leaves. mRNA levels are upregulated in response to ABA, salicylic acid and ethylene but downregulated in response to dessication.	protein_coding	GLYCINE-RICH PROTEIN 3 (GRP-3)	GLYCINE-RICH PROTEIN 3 (GRP-3);GLYCINE-RICH PROTEIN 3 (ATGRP-3);GLYCINE-RICH PROTEIN 3 (GRP3);ARABIDOPSIS GLYCINE RICH PROTEIN 3 (ATGRP3)
AT3G50900	AT3G50900	9.63041	17.7923	0.885582	2.5093e-05	9.53494	14.3624	0.590999	0.0279824	17.9644	14.6473	-0.294502	0.467464	AT3G50900.1	unknown protein; BEST Arabidopsis thaliana protein match is: unknown protein (TAIR:AT5G66490.1); Has 45 Blast hits to 45 proteins in 7 species: Archae - 0; Bacteria - 0; Metazoa - 0; Fungi - 0; Plants - 45; Viruses - 0; Other Eukaryotes - 0 (source: NCBI BLink).	protein_coding
AT4G39670	AT4G39670	6.10365	11.2373	0.880552	2.92951e-05	6.04285	8.98003	0.571492	0.0386681	11.3464	9.15649	-0.309372	0.418465	AT4G39670.1	Glycolipid transfer protein (GLTP) family protein; FUNCTIONS IN: glycolipid transporter activity, glycolipid binding; INVOLVED IN: glycolipid transport; LOCATED IN: cytoplasm; EXPRESSED IN: 16 plant structures; EXPRESSED DURING: 10 growth stages; CONTAINS InterPro DOMAIN/s: Glycolipid transfer protein, GLTP (InterPro:IPR014830); BEST Arabidopsis thaliana protein match is: Glycolipid transfer prot…	protein_coding
AT3G09520	EXO70H4	1.53134	2.8179	0.879822	0.00189325	1.51622	1.89748	0.323603	0.752241	2.84522	1.93487	-0.556308	0.123845	AT3G09520.1	A member of EXO70 gene family, putative exocyst subunits, conserved in land plants. Arabidopsis thaliana contains 23 putative EXO70 genes, which can be classified into eight clusters on the phylogenetic tree.	protein_coding	EXOCYST SUBUNIT EXO70 FAMILY PROTEIN H4 (EXO70H4)	EXOCYST SUBUNIT EXO70 FAMILY PROTEIN H4 (ATEXO70H4);EXOCYST SUBUNIT EXO70 FAMILY PROTEIN H4 (EXO70H4)
AT1G51890	AT1G51890	5.27554	9.70269	0.879066	0	5.2236	7.61602	0.543991	5.65861e-06	9.79656	7.76724	-0.334873	0.00924191	AT1G51890.1	Leucine-rich repeat protein kinase family protein; FUNCTIONS IN: kinase activity; INVOLVED IN: protein amino acid phosphorylation; LOCATED IN: endomembrane system; EXPRESSED IN: 9 plant structures; EXPRESSED DURING: 8 growth stages; CONTAINS InterPro DOMAIN/s: Protein kinase, ATP binding site (InterPro:IPR017441), Serine/threonine-protein kinase domain (InterPro:IPR002290), Leucine-rich repeat (I…	protein_coding
AT2G43620	AT2G43620	3.38571	6.21845	0.877098	0.000835305	3.35225	5.19901	0.633109	0.0611337	6.27891	5.30019	-0.244471	0.780357	AT2G43620.1	Chitinase family protein; FUNCTIONS IN: chitin binding, chitinase activity; INVOLVED IN: response to salt stress; LOCATED IN: apoplast; EXPRESSED IN: 12 plant structures; EXPRESSED DURING: 11 growth stages; CONTAINS InterPro DOMAIN/s: Chitin-binding, type 1, conserved site (InterPro:IPR018371), Glycoside hydrolase, family 19 (InterPro:IPR016283), Chitin-binding, type 1 (InterPro:IPR001002), Glyco…	protein_coding
AT1G22065	AT1G22065	12.9413	23.5994	0.866772	1.80135e-06	12.8125	17.4322	0.444204	0.104746	23.8278	17.7765	-0.422676	0.0642785	AT1G22065.1	unknown protein; FUNCTIONS IN: molecular_function unknown; INVOLVED IN: biological_process unknown; LOCATED IN: cellular_component unknown; BEST Arabidopsis thaliana protein match is: unknown protein (TAIR:AT1G77885.1); Has 30201 Blast hits to 17322 proteins in 780 species: Archae - 12; Bacteria - 1396; Metazoa - 17338; Fungi - 3422; Plants - 5037; Viruses - 0; Other Eukaryotes - 2996 (source: NC…	protein_coding
AT5G46050	ATPTR3	2.56543	4.67571	0.865987	3.64131e-05	2.54022	3.29684	0.376133	0.362826	4.72107	3.36174	-0.489906	0.057568	AT5G46050.1	Encodes a di- and tri-peptide transporter involved in responses to wounding, virulent bacterial pathogens, and high NaCl concentrations. The protein is predicted to have 12 transmembrane helicies.	protein_coding	PEPTIDE TRANSPORTER 3 (PTR3)	ARABIDOPSIS THALIANA PEPTIDE TRANSPORTER 3 (ATPTR3);PEPTIDE TRANSPORTER 3 (PTR3)
AT4G15610	AT4G15610	70.2224	127.885	0.864849	0	69.5321	107.289	0.625749	0	129.128	109.39	-0.239316	0.00346713	AT4G15610.1	Uncharacterised protein family (UPF0497); CONTAINS InterPro DOMAIN/s: Uncharacterised protein family UPF0497, trans-membrane plant (InterPro:IPR006702), Uncharacterised protein family UPF0497, trans-membrane plant subgroup (InterPro:IPR006459); BEST Arabidopsis thaliana protein match is: Uncharacterised protein family (UPF0497) (TAIR:AT3G06390.1); Has 30201 Blast hits to 17322 proteins in 780 spe…	protein_coding
AT4G11170	AT4G11170	1.62046	2.94165	0.860221	3.88083e-06	1.60441	2.28438	0.509764	0.0439227	2.97009	2.32965	-0.350391	0.192709	AT4G11170.1	Disease resistance protein (TIR-NBS-LRR class) family; FUNCTIONS IN: transmembrane receptor activity, nucleoside-triphosphatase activity, nucleotide binding, ATP binding; INVOLVED IN: defense response, response to ozone; LOCATED IN: mitochondrion; EXPRESSED IN: stem, root, stamen; EXPRESSED DURING: 4 anthesis; CONTAINS InterPro DOMAIN/s: ATPase, AAA+ type, core (InterPro:IPR003593), NB-ARC (Inter…	protein_coding
AT4G19720	AT4G19720	4.31756	7.83577	0.859859	4.2734e-05	4.27503	6.50842	0.606371	0.0194904	7.91181	6.63596	-0.253703	0.616041	AT4G19720.1	Glycosyl hydrolase family protein with chitinase insertion domain; FUNCTIONS IN: cation binding, chitinase activity, hydrolase activity, hydrolyzing O-glycosyl compounds, catalytic activity; INVOLVED IN: carbohydrate metabolic process; LOCATED IN: cellular_component unknown; EXPRESSED IN: root; CONTAINS InterPro DOMAIN/s: Glycoside hydrolase, family 18, catalytic domain (InterPro:IPR001223), Chit…	protein_coding
AT3G47090	AT3G47090	1.18705	2.14939	0.856551	0.000458941	1.17538	1.60083	0.445697	0.300062	2.17021	1.63247	-0.41078	0.257338	AT3G47090.1	Leucine-rich repeat protein kinase family protein; FUNCTIONS IN: protein serine/threonine kinase activity, kinase activity, ATP binding; INVOLVED IN: transmembrane receptor protein tyrosine kinase signaling pathway, protein amino acid phosphorylation; LOCATED IN: chloroplast; CONTAINS InterPro DOMAIN/s: Protein kinase, ATP binding site (InterPro:IPR017441), Protein kinase, catalytic domain (Inter…	protein_coding
AT5G39020	AT5G39020	1.5324	2.76851	0.85332	0.000313999	1.51725	2.20348	0.538323	0.106435	2.79536	2.24695	-0.315067	0.496855	AT5G39020.1	Malectin/receptor-like protein kinase family protein; FUNCTIONS IN: protein serine/threonine kinase activity, protein kinase activity, kinase activity, ATP binding; INVOLVED IN: protein amino acid phosphorylation; LOCATED IN: endomembrane system; EXPRESSED IN: 14 plant structures; EXPRESSED DURING: 9 growth stages; CONTAINS InterPro DOMAIN/s: Protein kinase, ATP binding site (InterPro:IPR017441),…	protein_coding
AT1G63580	AT1G63580	3.58272	6.46119	0.850744	0.0088934	3.54755	3.49876	-0.0199812	0.998781	6.52389	3.56775	-0.870716	0.0145868	AT1G63580.1	Encodes a plasma membrane-localized protein with two DUF26 domains and a GPI anchor domain.	protein_coding
AT1G66880	AT1G66880	5.65898	10.2028	0.85035	0	5.60351	7.52986	0.426293	2.34502e-05	10.3017	7.67819	-0.424045	6.65904e-06	AT1G66880.1	Protein kinase superfamily protein; FUNCTIONS IN: protein serine/threonine kinase activity, protein kinase activity, ATP binding; INVOLVED IN: protein amino acid phosphorylation; LOCATED IN: plasma membrane; EXPRESSED IN: 21 plant structures; EXPRESSED DURING: 13 growth stages; CONTAINS InterPro DOMAIN/s: Protein kinase, ATP binding site (InterPro:IPR017441), Serine/threonine-protein kinase domai…	protein_coding
AT4G33050	EDA39	23.8702	42.8247	0.843232	0	23.6341	33.1793	0.489414	5.99645e-07	43.2388	33.8401	-0.353593	4.17904e-05	AT4G33050.2	Encodes a calmodulin-binding protein involved in stomatal movement.	protein_coding	EMBRYO SAC DEVELOPMENT ARREST 39 (EDA39)	EMBRYO SAC DEVELOPMENT ARREST 39 (EDA39); (ATIQM1);IQ-MOTIF PROTEIN 1 (IQM1)
AT3G05937	AT3G05937	4.99977	8.96095	0.84179	0.000516572	4.95005	7.58117	0.614978	0.0442653	9.04763	7.73006	-0.227062	0.783063	AT3G05937.1	unknown protein; Has 30201 Blast hits to 17322 proteins in 780 species: Archae - 12; Bacteria - 1396; Metazoa - 17338; Fungi - 3422; Plants - 5037; Viruses - 0; Other Eukaryotes - 2996 (source: NCBI BLink).	protein_coding
AT2G31865	PARG2	7.39206	13.1617	0.832302	2.46717e-06	7.31916	10.0329	0.454997	0.0709966	13.2893	10.2311	-0.377305	0.123874	AT2G31865.2	poly(ADP-ribose) glycohydrolase 2 (PARG2); FUNCTIONS IN: poly(ADP-ribose) glycohydrolase activity; INVOLVED IN: defense response to fungus; LOCATED IN: cellular_component unknown; CONTAINS InterPro DOMAIN/s: Poly(ADP-ribose) glycohydrolase (InterPro:IPR007724); BEST Arabidopsis thaliana protein match is: Poly (ADP-ribose) glycohydrolase (PARG) (TAIR:AT2G31870.2); Has 35333 Blast hits to 34131 pro…	protein_coding	POLY(ADP-RIBOSE) GLYCOHYDROLASE 2 (PARG2)	POLY(ADP-RIBOSE) GLYCOHYDROLASE 2 (PARG2)
AT3G16030	CES101	1.10455	1.95926	0.826845	0.00351319	1.09362	1.78753	0.708859	0.0314116	1.97823	1.82289	-0.117983	0.9896	AT3G16030.1	CALLUS EXPRESSION OF RBCS 101 (CES101); FUNCTIONS IN: in 6 functions; INVOLVED IN: protein amino acid phosphorylation; LOCATED IN: endomembrane system; EXPRESSED IN: 21 plant structures; EXPRESSED DURING: 13 growth stages; CONTAINS InterPro DOMAIN/s: Curculin-like (mannose-binding) lectin (InterPro:IPR001480), PAN-2 domain (InterPro:IPR013227), Apple-like (InterPro:IPR003609), Serine/threonine-pr…	protein_coding	CALLUS EXPRESSION OF RBCS 101 (CES101)	CALLUS EXPRESSION OF RBCS 101 (CES101)
AT2G32020	AT2G32020	5.05257	8.89953	0.81671	0.00444456	5.00255	7.46437	0.577357	0.147698	8.98586	7.61222	-0.239339	0.827356	AT2G32020.1	Acyl-CoA N-acyltransferases (NAT) superfamily protein; FUNCTIONS IN: N-acetyltransferase activity; INVOLVED IN: response to abscisic acid stimulus, metabolic process; LOCATED IN: cellular_component unknown; EXPRESSED IN: stem, cotyledon, hypocotyl, root, stamen; EXPRESSED DURING: 4 anthesis, petal differentiation and expansion stage; CONTAINS InterPro DOMAIN/s: GCN5-related N-acetyltransferase, C…	protein_coding
AT5G50335	AT5G50335	6.58036	11.5535	0.812086	0.00404003	6.51533	10.3488	0.667557	0.0507718	11.665	10.5536	-0.144449	0.964133	AT5G50335.1	unknown protein; Has 30201 Blast hits to 17322 proteins in 780 species: Archae - 12; Bacteria - 1396; Metazoa - 17338; Fungi - 3422; Plants - 5037; Viruses - 0; Other Eukaryotes - 2996 (source: NCBI BLink).	protein_coding
AT2G46640	AT2G46640	9.33928	16.3271	0.805883	5.34362e-07	9.24684	12.2149	0.401606	0.164034	16.4849	12.4592	-0.403935	0.148189	AT2G46640.3	unknown protein; FUNCTIONS IN: molecular_function unknown; INVOLVED IN: biological_process unknown; LOCATED IN: cellular_component unknown; EXPRESSED IN: 20 plant structures; EXPRESSED DURING: 11 growth stages.	protein_coding
AT1G24430	AT1G24430	4.96527	8.67824	0.805531	9.4347e-07	4.91651	6.55475	0.414906	0.0843297	8.76229	6.68472	-0.39044	0.0599531	AT1G24430.1	HXXXD-type acyl-transferase family protein; FUNCTIONS IN: transferase activity, transferring acyl groups other than amino-acyl groups, transferase activity; INVOLVED IN: N-terminal protein myristoylation; LOCATED IN: cellular_component unknown; EXPRESSED IN: hypocotyl, root; CONTAINS InterPro DOMAIN/s: Transferase (InterPro:IPR003480); BEST Arabidopsis thaliana protein match is: HXXXD-type acyl-t…	protein_coding
AT4G37030	AT4G37030	2.54397	4.3807	0.784078	9.92265e-05	2.51879	3.13529	0.315871	0.488675	4.42313	3.19737	-0.468182	0.0596067	AT4G37030.1	unknown protein; FUNCTIONS IN: molecular_function unknown; INVOLVED IN: biological_process unknown; LOCATED IN: endomembrane system; BEST Arabidopsis thaliana protein match is: unknown protein (TAIR:AT4G12680.1); Has 101 Blast hits to 99 proteins in 12 species: Archae - 0; Bacteria - 0; Metazoa - 0; Fungi - 0; Plants - 101; Viruses - 0; Other Eukaryotes - 0 (source: NCBI BLink).	protein_coding
AT1G71890	SUC5	2.28996	3.91758	0.774636	0.00136334	2.26724	2.62872	0.213427	0.881032	3.95566	2.67986	-0.561761	0.0518865	AT1G71890.1	Encodes a sucrose transporter that is expressed in the endosperm. Mutants have delayed accumulation of fatty acids and embryo maturation.	protein_coding	(SUC5)	SUCROSE-PROTON SYMPORTER 5 (ATSUC5); (SUC5)
AT4G25900	AT4G25900	41.8297	71.1981	0.767313	0	41.419	59.3656	0.519336	0	71.8878	60.5321	-0.248046	0.00269872	AT4G25900.1	Galactose mutarotase-like superfamily protein; FUNCTIONS IN: carbohydrate binding, isomerase activity, aldose 1-epimerase activity, catalytic activity; INVOLVED IN: galactose metabolic process, carbohydrate metabolic process; LOCATED IN: cell wall, plasma membrane, plant-type cell wall; EXPRESSED IN: 25 plant structures; EXPRESSED DURING: 16 growth stages; CONTAINS InterPro DOMAIN/s: Glycoside hy…	protein_coding
AT5G44420	PDF1.2	17.7169	30.1334	0.766234	0.000336431	17.5418	21.6562	0.303986	0.576474	30.4253	22.0817	-0.46242	0.0885385	AT5G44420.1	Encodes an ethylene- and jasmonate-responsive plant defensin. mRNA levels are not responsive to salicylic acid treatment; although jasmonate and salicylic acid can act synergistically to enhance the expression of this gene. Belongs to the plant defensin (PDF) family with the following members: At1g75830/PDF1.1, At5g44420/PDF1.2a, At2g26020/PDF1.2b, At5g44430/PDF1.2c, At2g26010/PDF1.3, At1g19610/P…	protein_coding	PLANT DEFENSIN 1.2 (PDF1.2)	PLANT DEFENSIN 1.2 (PDF1.2);LOW-MOLECULAR-WEIGHT CYSTEINE-RICH 77 (LCR77);PLANT DEFENSIN 1.2A (PDF1.2A)
AT3G44540	FAR4	9.47162	16.0956	0.764985	4.7274e-05	9.37828	13.3905	0.513816	0.0402445	16.2514	13.656	-0.251033	0.570107	AT3G44540.1	Encodes a member of the eight-member gene family encoding alcohol-forming fatty acyl-CoA reductases (FARs) identified in Arabidopsis thaliana. Three of the FARs, FAR1 (At5g22500), FAR4 (At3g44540) and FAR5 (At3g44550), are shown to generate the fatty alcohols found in root, seed coat, and wound-induced leaf tissue.	protein_coding	FATTY ACID REDUCTASE 4 (FAR4)	FATTY ACID REDUCTASE 4 (FAR4)
AT4G18250	AT4G18250	1.83767	3.11062	0.759328	0.00032814	1.81958	2.19243	0.268923	0.687308	3.14078	2.23577	-0.490352	0.0582341	AT4G18250.1	receptor serine/threonine kinase, putative; FUNCTIONS IN: transmembrane receptor protein serine/threonine kinase activity, kinase activity; INVOLVED IN: protein amino acid phosphorylation; EXPRESSED IN: 8 plant structures; EXPRESSED DURING: LP.06 six leaves visible, LP.04 four leaves visible, LP.10 ten leaves visible, LP.02 two leaves visible, LP.08 eight leaves visible; CONTAINS InterPro DOMAIN/…	protein_coding
AT1G21525	AT1G21525	10.1128	17.1174	0.759279	0.00138316	10.0115	4.78838	-1.06405	0.00206759	17.2839	4.88174	-1.82396	8.39835e-11	AT1G21525.1	pseudogene of unknown protein	pseudogene
AT5G57390	AIL5	2.37181	4.01137	0.758108	0.00184829	2.34857	3.19855	0.445637	0.25477	4.05029	3.26164	-0.312429	0.521079	AT5G57390.1	Encodes a member of the AP2 family of transcriptional regulators.May be involved in germination and seedling growth. Mutants are resistant to ABA analogs and are resistant to high nitrogen concentrations.essential for the developmental transition between the embryonic and vegetative phases in plants.Overexpression results in the formation of somatic embryos on cotyledons.	protein_coding	AINTEGUMENTA-LIKE 5 (AIL5)	EMBRYOMAKER (EMK);PLETHORA 5 (PLT5);CHOTTO 1 (CHO1);AINTEGUMENTA-LIKE 5 (AIL5)
AT2G16900	AT2G16900	9.68073	16.363	0.757253	0.000224378	9.58526	13.278	0.470146	0.104109	16.5213	13.5421	-0.286872	0.482948	AT2G16900.1	Arabidopsis phospholipase-like protein (PEARLI 4) family; FUNCTIONS IN: molecular_function unknown; INVOLVED IN: biological_process unknown; LOCATED IN: plasma membrane; EXPRESSED IN: 24 plant structures; EXPRESSED DURING: 13 growth stages; CONTAINS InterPro DOMAIN/s: Phospholipase-like, arabidopsis (InterPro:IPR007942); BEST Arabidopsis thaliana protein match is: Arabidopsis phospholipase-like p…	protein_coding
AT4G28490	RLK5	8.96338	15.1119	0.753567	0	8.8748	10.9656	0.305198	0.00221298	15.2584	11.1813	-0.448516	2.413e-07	AT4G28490.1	member of Receptor kinase-like protein family	protein_coding	HAESA (HAE)	HAESA (HAE);RECEPTOR-LIKE PROTEIN KINASE 5 (RLK5)
AT2G41380	AT2G41380	38.2546	64.2866	0.748885	0	37.8728	47.7572	0.334557	0.000126268	64.9093	48.7013	-0.414466	3.78199e-07	AT2G41380.1	S-adenosyl-L-methionine-dependent methyltransferases superfamily protein; FUNCTIONS IN: methyltransferase activity; INVOLVED IN: response to cadmium ion; LOCATED IN: mitochondrion; EXPRESSED IN: 12 plant structures; EXPRESSED DURING: LP.04 four leaves visible, 4 anthesis, petal differentiation and expansion stage; CONTAINS InterPro DOMAIN/s: Methyltransferase type 11 (InterPro:IPR013216); BEST Ar…	protein_coding
AT5G47220	ERF2	5.1789	8.69276	0.747168	0.000507505	5.12677	6.41545	0.323498	0.496938	8.777	6.54238	-0.423913	0.142205	AT5G47220.1	Encodes a member of the ERF (ethylene response factor) subfamily B-3 of ERF/AP2 transcription factor family (ATERF-2). The protein contains one AP2 domain. Functions as activator of GCC box?dependent transcription. Positive regulator of JA-responsive defense genes and resistance to F. oxysporum and enhances JA inhibition of root elongation.	protein_coding	ETHYLENE RESPONSIVE ELEMENT BINDING FACTOR 2 (ERF2)	ETHYLENE RESPONSIVE ELEMENT BINDING FACTOR 2 (ATERF2);ETHYLENE RESPONSIVE ELEMENT BINDING FACTOR 2 (ERF2);ETHYLENE RESPONSE FACTOR- 2 (ATERF-2)
AT3G29000	AT3G29000	6.35758	10.6546	0.744929	0.00918848	6.29578	8.55552	0.44247	0.379898	10.7575	8.72841	-0.301548	0.667022	AT3G29000.1	Calcium-binding EF-hand family protein; FUNCTIONS IN: calcium ion binding; INVOLVED IN: biological_process unknown; LOCATED IN: endomembrane system; CONTAINS InterPro DOMAIN/s: EF-Hand 1, calcium-binding site (InterPro:IPR018247), EF-HAND 2 (InterPro:IPR018249), S100/Calbindin-D9k, conserved site (InterPro:IPR001751), EF-hand-like domain (InterPro:IPR011992), Calcium-binding EF-hand (InterPro:IPR…	protein_coding
AT3G22060	AT3G22060	28.7677	48.1191	0.742159	0	28.4836	36.6373	0.363181	0.000237057	48.5855	37.3652	-0.378831	6.10429e-05	AT3G22060.1	contains Pfam profile: PF01657 Domain of unknown function that is usually associated with protein kinase domain Pfam:PF00069, however this protein does not have the protein kinase domain	protein_coding
AT5G25110	CIPK25	3.43314	5.69764	0.730836	0.000112456	3.399	5.03205	0.566035	0.0105834	5.75278	5.13192	-0.164762	0.842496	AT5G25110.1	member of AtCIPKs	protein_coding	CBL-INTERACTING PROTEIN KINASE 25 (CIPK25)	SNF1-RELATED PROTEIN KINASE 3.25 (SnRK3.25);CBL-INTERACTING PROTEIN KINASE 25 (CIPK25)
AT5G09800	AT5G09800	2.72843	4.52769	0.730704	0.00547362	2.70128	3.44336	0.350176	0.571398	4.57154	3.5114	-0.380635	0.382278	AT5G09800.1	ARM repeat superfamily protein; FUNCTIONS IN: ubiquitin-protein ligase activity, binding; INVOLVED IN: response to chitin; LOCATED IN: ubiquitin ligase complex; EXPRESSED IN: 10 plant structures; EXPRESSED DURING: L mature pollen stage, LP.06 six leaves visible, M germinated pollen stage, 4 anthesis; CONTAINS InterPro DOMAIN/s: U box domain (InterPro:IPR003613), Armadillo-like helical (InterPro:I…	protein_coding
AT5G10760	AT5G10760	2.75515	4.55691	0.725925	0.000893154	2.72787	3.16727	0.215461	0.843719	4.60119	3.22956	-0.510671	0.0529188	AT5G10760.1	Eukaryotic aspartyl protease family protein; FUNCTIONS IN: aspartic-type endopeptidase activity; INVOLVED IN: proteolysis; LOCATED IN: apoplast; EXPRESSED IN: 18 plant structures; EXPRESSED DURING: 12 growth stages; CONTAINS InterPro DOMAIN/s: Peptidase aspartic (InterPro:IPR021109), Peptidase aspartic, catalytic (InterPro:IPR009007), Peptidase A1 (InterPro:IPR001461); BEST Arabidopsis thaliana p…	protein_coding
AT3G57380	AT3G57380	2.51658	4.14282	0.719148	0.00209254	2.49181	3.08712	0.309066	0.607454	4.18292	3.14839	-0.409897	0.217037	AT3G57380.1	Glycosyltransferase family 61 protein; FUNCTIONS IN: transferase activity, transferring glycosyl groups; INVOLVED IN: biological_process unknown; LOCATED IN: cellular_component unknown; EXPRESSED IN: stem, flower, stamen; EXPRESSED DURING: 4 anthesis; CONTAINS InterPro DOMAIN/s: Glycosyltransferase AER61, uncharacterised (InterPro:IPR007657); BEST Arabidopsis thaliana protein match is: Glycosyltr…	protein_coding
AT3G56200	AT3G56200	26.484	43.4737	0.715023	0	26.2235	33.9852	0.374047	3.81295e-06	43.8956	34.6516	-0.341153	4.05921e-05	AT3G56200.1	Encodes a putative amino acid transporter.	protein_coding
AT2G24762	AtGDU4	13.1045	21.4599	0.711575	2.75032e-06	12.9727	16.2212	0.322393	0.198982	21.6678	16.5414	-0.38947	0.037346	AT2G24762.1	Encodes a member of the GDU (glutamine dumper) family proteins involved in amino acid export: At4g31730 (GDU1), At4g25760 (GDU2), At5g57685 (GDU3), At2g24762 (GDU4), At5g24920 (GDU5), At3g30725 (GDU6) and At5g38770 (GDU7).	protein_coding	GLUTAMINE DUMPER 4 (GDU4)	GLUTAMINE DUMPER 4 (GDU4);GLUTAMINE DUMPER 4 (AtGDU4)
AT5G48070	ATXTH20	24.043	39.3602	0.711124	0	23.8066	32.0408	0.42855	9.42525e-06	39.7417	32.6754	-0.28245	0.00947058	AT5G48070.1	putative xyloglucan endotransglycosylase/hydrolase, expressed primarily in the stele of mature non-elongating regions of both the main and the lateral root. Is expressed in lateral root primordia but expression ceases after lateral root begins to grow.	protein_coding	XYLOGLUCAN ENDOTRANSGLUCOSYLASE/HYDROLASE 20 (XTH20)	XYLOGLUCAN ENDOTRANSGLUCOSYLASE/HYDROLASE 20 (XTH20);XYLOGLUCAN ENDOTRANSGLUCOSYLASE/HYDROLASE 20 (ATXTH20)
AT1G07135	AT1G07135	11.4254	18.6982	0.710653	3.72973e-05	11.3092	15.0912	0.416211	0.0827135	18.8794	15.3886	-0.294947	0.282217	AT1G07135.1	glycine-rich protein; Has 22251 Blast hits to 8348 proteins in 789 species: Archae - 21; Bacteria - 7328; Metazoa - 6126; Fungi - 1280; Plants - 3980; Viruses - 524; Other Eukaryotes - 2992 (source: NCBI BLink).	protein_coding
AT1G10480	ZFP5	2.65501	4.31505	0.700659	0.00687526	2.62856	3.98536	0.600438	0.0495559	4.35685	4.06367	-0.100501	0.995223	AT1G10480.1	Encodes a zinc finger protein containing only a single zinc finger.	protein_coding	ZINC FINGER PROTEIN 5 (ZFP5)	ZINC FINGER PROTEIN 5 (ZFP5)
AT2G25460	AT2G25460	2.161	3.50148	0.696265	0.00527118	2.13948	2.56285	0.260484	0.779586	3.53537	2.61349	-0.435885	0.209774	AT2G25460.1	CONTAINS InterPro DOMAIN/s: C2 calcium-dependent membrane targeting (InterPro:IPR000008); BEST Arabidopsis thaliana protein match is: unknown protein (TAIR:AT5G04860.1); Has 108 Blast hits to 69 proteins in 11 species: Archae - 0; Bacteria - 0; Metazoa - 0; Fungi - 0; Plants - 108; Viruses - 0; Other Eukaryotes - 0 (source: NCBI BLink).	protein_coding
AT5G44390	AT5G44390	2.42856	3.92759	0.69354	0.00244424	2.40461	3.32275	0.466575	0.147867	3.96561	3.38861	-0.226848	0.742145	AT5G44390.1	FAD-binding Berberine family protein; FUNCTIONS IN: electron carrier activity, oxidoreductase activity, FAD binding, catalytic activity; LOCATED IN: endomembrane system; EXPRESSED IN: cotyledon, embryo, hypocotyl, root, stamen; EXPRESSED DURING: 4 anthesis, C globular stage; CONTAINS InterPro DOMAIN/s: FAD-linked oxidase, FAD-binding, subdomain 2 (InterPro:IPR016168), FAD-binding, type 2 (InterPr…	protein_coding
AT1G70810	AT1G70810	15.9248	25.6948	0.690205	1.46213e-06	15.7691	19.0142	0.269978	0.319193	25.9427	19.396	-0.419572	0.0120514	AT1G70810.1	Calcium-dependent lipid-binding (CaLB domain) family protein; CONTAINS InterPro DOMAIN/s: C2 membrane targeting protein (InterPro:IPR018029), C2 calcium/lipid-binding domain, CaLB (InterPro:IPR008973), C2 calcium-dependent membrane targeting (InterPro:IPR000008); BEST Arabidopsis thaliana protein match is: Calcium-dependent lipid-binding (CaLB domain) family protein (TAIR:AT1G70800.1); Has 2955 B…	protein_coding
AT4G04610	2013-04-01	5.94299	9.49525	0.676017	8.86074e-07	5.88355	7.70724	0.389527	0.0285326	9.58709	7.86078	-0.28642	0.142916	AT4G04610.1	Encodes a protein disulfide isomerase-like (PDIL) protein, a member of a multigene family within the thioredoxin (TRX) superfamily. This protein also belongs to the adenosine 5'-phosphosulfate reductase-like (APRL) group.	protein_coding	APS REDUCTASE 1 (APR1)	APS REDUCTASE 1 (APR1); (ATAPR1);PAPS REDUCTASE HOMOLOG 19 (PRH19); (APR)
AT3G26910	AT3G26910	7.78011	12.4113	0.673792	4.02148e-07	7.70418	10.8859	0.498748	0.0107176	12.5316	11.1015	-0.174813	0.693988	AT3G26910.2	hydroxyproline-rich glycoprotein family protein; FUNCTIONS IN: molecular_function unknown; INVOLVED IN: biological_process unknown; LOCATED IN: cellular_component unknown; EXPRESSED IN: 19 plant structures; EXPRESSED DURING: 11 growth stages; BEST Arabidopsis thaliana protein match is: unknown protein (TAIR:AT5G41100.2); Has 35333 Blast hits to 34131 proteins in 2444 species: Archae - 798; Bacter…	protein_coding
AT5G48180	NSP5	81.7308	130.093	0.670586	0	80.9027	95.8729	0.244937	0.000238333	131.355	97.7715	-0.425991	1.49402e-11	AT5G48180.1	Encodes a nitrile-specifier protein NSP5. NSP5 is one out of five (At3g16400/NSP1, At2g33070/NSP2, At3g16390/NSP3, At3g16410/NSP4 and At5g48180/NSP5) A. thaliana epithiospecifier protein (ESP) homologues that promote simple nitrile, but not epithionitrile or thiocyanate formation.	protein_coding	NITRILE SPECIFIER PROTEIN 5 (NSP5)	NITRILE SPECIFIER PROTEIN 5 (NSP5)
AT2G37460	AT2G37460	25.7198	40.7406	0.66359	0	25.4645	32.9314	0.370979	1.13715e-05	41.1355	33.5809	-0.292746	0.00132591	AT2G37460.1	nodulin MtN21-like transporter family protein	protein_coding
AT3G60140	DIN2	3.19339	5.03385	0.656573	0.000635646	3.16178	1.86788	-0.759337	0.00433345	5.08254	1.90507	-1.41571	1.6518e-11	AT3G60140.1	Encodes a protein similar to beta-glucosidase and is a member of glycoside hydrolase family 1. Expression is induced after 24 hours of dark treatment, in senescing leaves and treatment with exogenous photosynthesis inhibitor. Induction of gene expression was suppressed in excised leaves supplied with sugar. The authors suggest that the gene's expression pattern is responding to the level of sugar…	protein_coding	DARK INDUCIBLE 2 (DIN2)	DARK INDUCIBLE 2 (DIN2);SENESCENCE-RELATED GENE 2 (SRG2);BETA GLUCOSIDASE 30 (BGLU30)
AT3G59700	ATHLECRK	2.801	4.41118	0.655223	0.000752179	2.77324	3.98043	0.521348	0.023513	4.45385	4.05944	-0.133773	0.917668	AT3G59700.1	Member of Receptor kinase-like protein family. Represses stomatal immunity induced by Pseudomonas syringae pv. tomato DC3000.	protein_coding	LECTIN-RECEPTOR KINASE (HLECRK)	LECTIN-RECEPTOR KINASE (ATHLECRK);LEGUME-LIKE LECTIN RECEPTOR KINASE-V.5 (LECRK-V.5);LECTIN-RECEPTOR KINASE (HLECRK);LECTIN-RECEPTOR KINASE 1 (LECRK1)
AT4G14370	AT4G14370	1.25177	1.97068	0.654722	0.00890504	1.23935	1.69906	0.455155	0.207752	1.98973	1.73275	-0.199509	0.849184	AT4G14370.1	Disease resistance protein (TIR-NBS-LRR class) family; FUNCTIONS IN: phosphoinositide binding; INVOLVED IN: signal transduction, defense response; LOCATED IN: intrinsic to membrane; EXPRESSED IN: petal, leaf whorl, male gametophyte, flower, pollen tube; EXPRESSED DURING: L mature pollen stage, M germinated pollen stage, 4 anthesis, petal differentiation and expansion stage; CONTAINS InterPro DOMA…	protein_coding
AT3G28340	GATL10	4.72912	7.42352	0.650531	0.000287925	4.68247	6.10152	0.381897	0.150704	7.49541	6.2215	-0.268744	0.410926	AT3G28340.1	Encodes a protein with putative galacturonosyltransferase activity.	protein_coding	GALACTURONOSYLTRANSFERASE-LIKE 10 (GATL10)	GALACTINOL SYNTHASE 8 (GolS8);GALACTURONOSYLTRANSFERASE-LIKE 10 (GATL10)
AT4G37390	YDK1	2.39385	3.74983	0.647489	0.00265229	2.37019	5.3224	1.16708	3.80378e-11	3.78623	5.4273	0.519473	0.00704002	AT4G37390.1	Encodes an IAA-amido synthase that conjugates Asp and other amino acids to auxin in vitro. Lines carrying insertions in this gene are hypersensitive to auxin. May function as a negative component in auxin signaling by regulating auxin activity.	protein_coding	(BRU6)	YADOKARI 1 (YDK1); (GH3.2);AUXIN UPREGULATED 3 (AUR3); (GH3-2); (BRU6)
AT3G28940	AT3G28940	137.636	214.645	0.641097	0	136.274	174.821	0.35937	7.83143e-09	216.721	178.334	-0.281257	6.8409e-05	AT3G28940.1	AIG2-like (avirulence induced gene) family protein; FUNCTIONS IN: molecular_function unknown; INVOLVED IN: response to bacterium; LOCATED IN: plasma membrane, chloroplast; EXPRESSED IN: 23 plant structures; EXPRESSED DURING: 14 growth stages; CONTAINS InterPro DOMAIN/s: AIG2-like (InterPro:IPR009288); BEST Arabidopsis thaliana protein match is: AIG2-like (avirulence induced gene) family protein (…	protein_coding
AT2G17500	AT2G17500	17.6209	27.4027	0.637034	1.72341e-06	17.4473	21.5113	0.302093	0.140335	27.6686	21.9346	-0.335041	0.0652328	AT2G17500.1	Auxin efflux carrier family protein; FUNCTIONS IN: auxin:hydrogen symporter activity; INVOLVED IN: auxin polar transport, transmembrane transport; LOCATED IN: endomembrane system, integral to membrane; EXPRESSED IN: 19 plant structures; EXPRESSED DURING: 13 growth stages; CONTAINS InterPro DOMAIN/s: Auxin efflux carrier (InterPro:IPR004776); BEST Arabidopsis thaliana protein match is: Auxin efflu…	protein_coding
AT2G39310	JAL22	62.1321	96.4966	0.635139	0	61.5133	71.2325	0.211638	0.00329161	97.4321	72.6407	-0.42362	4.28929e-11	AT2G39310.1	jacalin-related lectin 22 (JAL22); FUNCTIONS IN: molecular_function unknown; INVOLVED IN: biological_process unknown; LOCATED IN: cellular_component unknown; EXPRESSED IN: 13 plant structures; EXPRESSED DURING: 6 growth stages; CONTAINS InterPro DOMAIN/s: Mannose-binding lectin (InterPro:IPR001229); BEST Arabidopsis thaliana protein match is: jacalin-related lectin 23 (TAIR:AT2G39330.1); Has 2014…	protein_coding	JACALIN-RELATED LECTIN 22 (JAL22)	JACALIN-RELATED LECTIN 22 (JAL22)
AT5G38020	AT5G38020	45.5626	70.6252	0.632333	0	45.1158	55.9885	0.311499	1.86505e-05	71.3092	57.0958	-0.320703	2.08453e-05	AT5G38020.1	encodes a protein whose sequence is similar to SAM:salicylic acid carboxyl methyltransferase (SAMT) (GI:6002712)(Clarkia breweri) and to SAM:benzoic acid carboxyl methyltransferase (BAMT)(GI:9789277)(Antirrhinum majus)	protein_coding
AT4G23170	EP1	12.5396	19.4099	0.630303	2.51975e-06	12.4171	15.1392	0.285963	0.182446	19.5983	15.4371	-0.344329	0.0393231	AT4G23170.1	Induced in response to Salicylic acid.Similar to receptor-like kinase 4 and 5. NPR1, a known positive regulator of the SA signaling pathway is responsible for the SA-dependent induction and constitutive repression of EP1 gene's basal expression.	protein_coding	(EP1)	CYSTEINE-RICH RLK (RECEPTOR-LIKE PROTEIN KINASE) 9 (CRK9); (EP1)
AT3G22160	AT3G22160	5.02842	7.77001	0.62781	0.00631234	4.97926	6.85138	0.460462	0.13616	7.84553	6.98554	-0.167498	0.887755	AT3G22160.1	VQ motif-containing protein; FUNCTIONS IN: molecular_function unknown; INVOLVED IN: biological_process unknown; LOCATED IN: chloroplast; EXPRESSED IN: stem, inflorescence meristem, sepal, leaf, stamen; EXPRESSED DURING: LP.06 six leaves visible, LP.04 four leaves visible, 4 anthesis; CONTAINS InterPro DOMAIN/s: VQ (InterPro:IPR008889); BEST Arabidopsis thaliana protein match is: VQ motif-containi…	protein_coding
AT1G35910	TPPD	3.82412	5.87281	0.618925	0.00448494	3.78657	4.2862	0.178806	0.890795	5.92974	4.37137	-0.439886	0.113142	AT1G35910.1	Haloacid dehalogenase-like hydrolase (HAD) superfamily protein; FUNCTIONS IN: catalytic activity, trehalose-phosphatase activity; INVOLVED IN: trehalose biosynthetic process, metabolic process; EXPRESSED IN: 14 plant structures; EXPRESSED DURING: 4 anthesis, C globular stage, F mature embryo stage, petal differentiation and expansion stage, E expanded cotyledon stage; CONTAINS InterPro DOMAIN/s: …	protein_coding	TREHALOSE-6-PHOSPHATE PHOSPHATASE D (TPPD)	TREHALOSE-6-PHOSPHATE PHOSPHATASE D (TPPD)
AT2G23320	WRKY15	28.6718	43.8191	0.61193	5.09949e-13	28.3899	35.2044	0.310374	0.00138928	44.2436	35.8979	-0.301569	0.00212779	AT2G23320.1	Encodes WRKY DNA-binding protein 15 (WRKY15).	protein_coding	WRKY DNA-BINDING PROTEIN 15 (WRKY15)	WRKY DNA-BINDING PROTEIN 15 (WRKY15)
AT1G80820	CCR2	5.83403	8.91528	0.611787	0.000707995	5.77659	7.1297	0.303624	0.363882	9.002	7.2691	-0.308468	0.268839	AT1G80820.1	Encodes an cinnamoyl CoA reductase isoform. Involved in lignin biosynthesis.	protein_coding	CINNAMOYL COA REDUCTASE (CCR2)	(ATCCR2);CINNAMOYL COA REDUCTASE (CCR2)
AT1G07130	STN1	6.08494	9.2702	0.607358	0.00740824	6.02477	8.61068	0.515221	0.0560916	9.36023	8.77847	-0.0925744	0.992681	AT1G07130.1	Encodes a protein with similarity to yeast STN1, an OB fold protein involved in protecting yeast telomeres. In Arabidopsis, loss of STN1 function mutations exhibit gross morphological abnormalities and defects in telomere architecture and maintenance. STN1 likely plays a role in telomere end capping.	protein_coding	(STN1)	(ATSTN1); (STN1)
AT5G20230	SAG14	8.16045	12.4111	0.604912	0.00159994	8.08064	10.1791	0.333067	0.305951	12.5318	10.3786	-0.271975	0.447146	AT5G20230.1	Al-stress-induced gene	protein_coding	BLUE-COPPER-BINDING PROTEIN (BCB)	BLUE-COPPER-BINDING PROTEIN (ATBCB);BLUE COPPER BINDING PROTEIN (BCB);BLUE-COPPER-BINDING PROTEIN (BCB);SENESCENCE ASSOCIATED GENE 14 (SAG14)
AT2G15390	FUT4	12.4546	18.9229	0.603448	0.000546138	12.3323	14.308	0.214377	0.667719	19.1061	14.5911	-0.388952	0.0845004	AT2G15390.2	Predicted fucosyltransferase, based on similarity to FUT1, but not functionally redundant with FUT1.	protein_coding	FUCOSYLTRANSFERASE 4 (FUT4)	(atfut4);FUCOSYLTRANSFERASE 4 (FUT4)
AT3G54200	AT3G54200	16.4801	25.001	0.601255	7.8038e-06	16.3174	21.4261	0.392965	0.0161338	25.2434	21.8453	-0.208581	0.416217	AT3G54200.1	Late embryogenesis abundant (LEA) hydroxyproline-rich glycoprotein family; FUNCTIONS IN: molecular_function unknown; INVOLVED IN: biological_process unknown; LOCATED IN: anchored to plasma membrane, plasma membrane; EXPRESSED IN: 23 plant structures; EXPRESSED DURING: 14 growth stages; CONTAINS InterPro DOMAIN/s: Late embryogenesis abundant protein, group 2 (InterPro:IPR004864); BEST Arabidopsis …	protein_coding
AT2G18670	AT2G18670	4.19199	6.35218	0.599616	0.00229961	4.15059	5.75153	0.470629	0.0199925	6.41378	5.86453	-0.129158	0.932064	AT2G18670.1	RING/U-box superfamily protein; FUNCTIONS IN: zinc ion binding; EXPRESSED IN: 21 plant structures; EXPRESSED DURING: 14 growth stages; CONTAINS InterPro DOMAIN/s: Zinc finger, RING-type (InterPro:IPR001841), Zinc finger, C3HC4 RING-type (InterPro:IPR018957); BEST Arabidopsis thaliana protein match is: RING/U-box superfamily protein (TAIR:AT4G30370.1); Has 8378 Blast hits to 8356 proteins in 272 s…	protein_coding
AT5G23510	AT5G23510	10.6782	16.1543	0.597242	5.83751e-06	10.5736	13.1688	0.316653	0.0847112	16.3105	13.4298	-0.280364	0.128678	AT5G23510.2	unknown protein; LOCATED IN: cellular_component unknown; BEST Arabidopsis thaliana protein match is: unknown protein (TAIR:AT5G23490.1); Has 30201 Blast hits to 17322 proteins in 780 species: Archae - 12; Bacteria - 1396; Metazoa - 17338; Fungi - 3422; Plants - 5037; Viruses - 0; Other Eukaryotes - 2996 (source: NCBI BLink).	protein_coding
AT2G37760	AT2G37760	13.7061	20.7236	0.596463	0.00194377	13.5706	13.6402	0.00738666	0.998781	20.9246	13.9097	-0.589104	0.0111019	AT2G37760.2	Encodes an NADPH-dependent aldo-keto reductase that can act on a wide variety of substrates in vitro including aliphatic and aromatic aldehydes and steroids. Transcript levels for this gene are up-regulated in response to cold, salt, and drought stress.	protein_coding	ALDO-KETO REDUCTASE FAMILY 4 MEMBER C8 (AKR4C8)	ALDO-KETO REDUCTASE FAMILY 4 MEMBER C8 (AKR4C8)
AT1G11080	scpl31	8.4567	12.7678	0.594344	0.00139012	8.37314	11.2513	0.426248	0.113626	12.8915	11.4732	-0.168145	0.832914	AT1G11080.2	serine carboxypeptidase-like 31 (scpl31); FUNCTIONS IN: serine-type carboxypeptidase activity; INVOLVED IN: proteolysis; LOCATED IN: endomembrane system; EXPRESSED IN: 17 plant structures; EXPRESSED DURING: 4 anthesis, C globular stage, petal differentiation and expansion stage, E expanded cotyledon stage, D bilateral stage; CONTAINS InterPro DOMAIN/s: Peptidase S10, serine carboxypeptidase (Inte…	protein_coding	SERINE CARBOXYPEPTIDASE-LIKE 31 (scpl31)	SERINE CARBOXYPEPTIDASE-LIKE 31 (scpl31)
AT5G66790	AT5G66790	3.19486	4.81009	0.590312	0.00248305	3.16337	4.49359	0.506407	0.023356	4.85678	4.58176	-0.0840998	0.991224	AT5G66790.1	Protein kinase superfamily protein; FUNCTIONS IN: kinase activity; INVOLVED IN: protein amino acid phosphorylation; LOCATED IN: endomembrane system; CONTAINS InterPro DOMAIN/s: Protein kinase, ATP binding site (InterPro:IPR017441), Serine/threonine-protein kinase domain (InterPro:IPR002290), Serine/threonine-protein kinase-like domain (InterPro:IPR017442), Serine/threonine-protein kinase, active …	protein_coding
AT3G45290	MLO3	4.39215	6.60983	0.589687	0.00912326	4.34879	5.5639	0.355483	0.297753	6.67385	5.67404	-0.234143	0.694032	AT3G45290.1	A member of a large family of seven-transmembrane domain proteins specific to plants, homologs of the barley mildew resistance locus o (MLO) protein. The Arabidopsis genome contains 15 genes encoding MLO proteins, with localization in plasma membrane. Phylogenetic analysis revealed four clades of closely-related AtMLO genes. ATMLO3 belongs to the clade IV, with AtMLO2, AtMLO6 and AtMLO12. The gen…	protein_coding	MILDEW RESISTANCE LOCUS O 3 (MLO3)	MILDEW RESISTANCE LOCUS O 3 (ATMLO3);MILDEW RESISTANCE LOCUS O 3 (MLO3)
AT3G45410	AT3G45410	2.56291	3.84963	0.586935	0.00771132	2.53762	3.38039	0.413715	0.180989	3.88695	3.44693	-0.17333	0.860304	AT3G45410.1	encodes a receptor-like kinase that has serine/threonine kinase activity whose expression is induced by high salt stress. This induction is inhibited by tobacco ethylene receptor.	protein_coding
AT1G60950	FED A	1361.16	907.157	-0.585414	0	1347.91	1182.94	-0.188352	0.00456243	915.97	1206.13	0.397013	1.29635e-10	AT1G60950.1	encodes a major leaf ferredoxin	protein_coding	(FED A)	FERREDOXIN 2 (ATFD2); (FED A)
AT2G23170	GH3.3	4.03836	2.68707	-0.587735	0.00567415	3.99873	3.9122	-0.0315607	0.995019	2.71317	3.9892	0.556123	0.0201366	AT2G23170.1	encodes an IAA-amido synthase that conjugates Asp and other amino acids to auxin in vitro.	protein_coding	(GH3.3)	(GH3.3)
AT4G17340	TIP2	243.871	162.046	-0.589716	0	241.463	195.781	-0.302564	2.31013e-07	163.626	199.569	0.286486	3.98995e-05	AT4G17340.1	tonoplast intrinsic protein 2;2 (TIP2;2); FUNCTIONS IN: water channel activity; INVOLVED IN: response to salt stress, transport; LOCATED IN: in 6 components; EXPRESSED IN: 25 plant structures; EXPRESSED DURING: 10 growth stages; CONTAINS InterPro DOMAIN/s: Major intrinsic protein, conserved site (InterPro:IPR022357), Aquaporin (InterPro:IPR012269), Major intrinsic protein (InterPro:IPR000425); BE…	protein_coding	TONOPLAST INTRINSIC PROTEIN 2;2 (TIP2;2)	(DELTA-TIP2);TONOPLAST INTRINSIC PROTEIN 2;2 (TIP2;2)
AT1G21910	DREB26	17.2515	11.401	-0.597565	1.27088e-05	17.0829	14.4386	-0.242626	0.238171	11.5114	14.7252	0.355221	0.0630774	AT1G21910.1	encodes a member of the DREB subfamily A-5 of ERF/AP2 transcription factor family. The protein contains one AP2 domain. There are 15 members in this subfamily including RAP2.1, RAP2.9 and RAP2.10.	protein_coding	DEHYDRATION RESPONSE ELEMENT-BINDING PROTEIN 26 (DREB26)	DEHYDRATION RESPONSE ELEMENT-BINDING PROTEIN 26 (DREB26)
AT5G23010	MAM1	65.2758	43.0755	-0.59968	0	64.6237	53.192	-0.280853	2.33338e-05	43.4935	54.2406	0.318571	2.97526e-05	AT5G23010.1	Encodes a methylthioalkylmalate synthase, catalyzes the condensation reactions of the first two rounds of methionine chain elongation in the biosynthesis of methionine-derived glucosinolates.	protein_coding	METHYLTHIOALKYLMALATE SYNTHASE 1 (MAM1)	2-ISOPROPYLMALATE SYNTHASE 3 (IMS3);METHYLTHIOALKYLMALATE SYNTHASE 1 (MAM1)
AT1G16960	AT1G16960	18.2215	11.9136	-0.613031	0.00574157	18.0429	12.9263	-0.481115	0.0336467	12.0289	13.1837	0.13225	0.966665	AT1G16960.1	Ubiquitin domain-containing protein; FUNCTIONS IN: molecular_function unknown; INVOLVED IN: N-terminal protein myristoylation; LOCATED IN: cellular_component unknown; BEST Arabidopsis thaliana protein match is: Ubiquitin domain-containing protein (TAIR:AT1G53400.1); Has 325 Blast hits to 324 proteins in 115 species: Archae - 0; Bacteria - 0; Metazoa - 145; Fungi - 67; Plants - 89; Viruses - 0; Ot…	protein_coding
AT2G16750	AT2G16750	5.96042	3.88718	-0.616691	4.68401e-05	5.90162	4.92223	-0.261799	0.248811	3.92473	5.02007	0.355113	0.112614	AT2G16750.1	Protein kinase protein with adenine nucleotide alpha hydrolases-like domain; FUNCTIONS IN: protein serine/threonine kinase activity, protein kinase activity, kinase activity, ATP binding; INVOLVED IN: protein amino acid phosphorylation; LOCATED IN: endomembrane system; EXPRESSED IN: 18 plant structures; EXPRESSED DURING: 11 growth stages; CONTAINS InterPro DOMAIN/s: Protein kinase, catalytic doma…	protein_coding
AT1G34760	GRF11	24.304	15.8497	-0.616739	0.00234906	24.0636	20.344	-0.242247	0.49969	16.0027	20.7503	0.374821	0.22994	AT1G34760.1	Encodes a 14-3-3 protein. Binds H+-ATPase in response to blue light.	protein_coding	GENERAL REGULATORY FACTOR 11 (GRF11)	GENERAL REGULATORY FACTOR 11 (GRF11);ROOT HAIR SPECIFIC 5 (RHS5); (GF14 OMICRON)
AT1G62320	AT1G62320	3.73578	2.43596	-0.616919	0.00393461	3.69866	2.61194	-0.501882	0.0357681	2.45955	2.66339	0.11487	0.986191	AT1G62320.1	ERD (early-responsive to dehydration stress) family protein; FUNCTIONS IN: molecular_function unknown; INVOLVED IN: biological_process unknown; LOCATED IN: endomembrane system, membrane; EXPRESSED IN: pollen tube; CONTAINS InterPro DOMAIN/s: Protein of unknown function DUF221 (InterPro:IPR003864); BEST Arabidopsis thaliana protein match is: ERD (early-responsive to dehydration stress) family prot…	protein_coding
AT2G02630	AT2G02630	3.83691	2.48773	-0.625112	0.00785795	3.79925	3.09619	-0.295219	0.479108	2.51185	3.15724	0.329909	0.517154	AT2G02630.1	Cysteine/Histidine-rich C1 domain family protein; CONTAINS InterPro DOMAIN/s: DC1 (InterPro:IPR004146), C1-like (InterPro:IPR011424); BEST Arabidopsis thaliana protein match is: Cysteine/Histidine-rich C1 domain family protein (TAIR:AT2G02610.1); Has 35333 Blast hits to 34131 proteins in 2444 species: Archae - 798; Bacteria - 22429; Metazoa - 974; Fungi - 991; Plants - 531; Viruses - 0; Other Euk…	protein_coding
AT4G22517	AT4G22517	53.6117	34.5447	-0.634082	5.992e-06	53.0934	43.0249	-0.303362	0.0691039	34.8801	43.8744	0.330974	0.102687	AT4G22517.1	Encodes a Protease inhibitor/seed storage/LTP family protein	protein_coding
AT5G49360	BXL1	100.353	64.5817	-0.635888	0	99.3591	112.396	0.177865	0.00709247	65.2099	114.586	0.813263	0	AT5G49360.1	Encodes a bifunctional {beta}-D-xylosidase/{alpha}-L-arabinofuranosidase required for pectic arabinan modification. Located in the extracellular matrix. Gene is expressed specifically in tissues undergoing secondary wall thickening. This is a member of glycosyl hydrolase family 3 and has six other closely related members.	protein_coding	BETA-XYLOSIDASE 1 (BXL1)	BETA-XYLOSIDASE 1 (ATBXL1);BETA-XYLOSIDASE 1 (BXL1)
AT3G18200	AT3G18200	6.89739	4.38927	-0.65207	0.00282378	6.82945	5.16045	-0.404272	0.14865	4.43184	5.26185	0.247666	0.74726	AT3G18200.1	nodulin MtN21-like transporter family protein	protein_coding
AT5G39860	BNQ1	22.35	14.1529	-0.659172	8.73014e-05	22.131	19.7581	-0.163622	0.768093	14.2899	20.1503	0.495802	0.0160388	AT5G39860.1	Encodes PRE1 (PACLOBUTRAZOL RESISTANCE1). PRE1 and IBH1 form a pair of antagonistic HLH/bHLH transcription factors that function downstream of BZR1 to mediate brassinosteroid regulation of cell elongation. BNQ1 is directly and negatively regulated by AP3 and PI in petals.Required for appropriate regulation of flowering time.	protein_coding	PACLOBUTRAZOL RESISTANCE1 (PRE1)	PACLOBUTRAZOL RESISTANCE1 (PRE1);BASIC HELIX-LOOP-HELIX PROTEIN 136 (BHLH136);BANQUO 1 (BNQ1)
AT2G29290	AT2G29290	68.1787	43.169	-0.659326	0	67.5059	58.0181	-0.21851	0.00588649	43.5873	59.1646	0.440828	7.94774e-09	AT2G29290.2	NAD(P)-binding Rossmann-fold superfamily protein; FUNCTIONS IN: oxidoreductase activity, binding, catalytic activity; INVOLVED IN: oxidation reduction, metabolic process; EXPRESSED IN: 16 plant structures; EXPRESSED DURING: 11 growth stages; CONTAINS InterPro DOMAIN/s: Short-chain dehydrogenase/reductase, conserved site (InterPro:IPR020904), NAD(P)-binding domain (InterPro:IPR016040), Glucose/rib…	protein_coding
AT2G36050	ATOFP15	12.1108	7.64758	-0.663215	6.81141e-05	11.9927	10.3386	-0.214121	0.531127	7.72166	10.5428	0.44927	0.0397444	AT2G36050.1	ovate family protein 15 (OFP15); LOCATED IN: chloroplast; EXPRESSED IN: sepal, carpel, stamen; EXPRESSED DURING: 4 anthesis, petal differentiation and expansion stage; CONTAINS InterPro DOMAIN/s: Protein of unknown function DUF623 (InterPro:IPR006458); BEST Arabidopsis thaliana protein match is: ovate family protein 18 (TAIR:AT3G52540.1); Has 245 Blast hits to 245 proteins in 17 species: Archae -…	protein_coding	OVATE FAMILY PROTEIN 15 (OFP15)	OVATE FAMILY PROTEIN 15 (OFP15);ARABIDOPSIS THALIANA OVATE FAMILY PROTEIN 15 (ATOFP15)
AT5G16230	AT5G16230	5.50409	3.47477	-0.663589	0.00348875	5.44916	4.02854	-0.435779	0.125337	3.50843	4.10818	0.227677	0.825762	AT5G16230.1	Plant stearoyl-acyl-carrier-protein desaturase family protein; FUNCTIONS IN: acyl-[acyl-carrier-protein] desaturase activity, oxidoreductase activity, transition metal ion binding; INVOLVED IN: oxidation reduction, fatty acid metabolic process, fatty acid biosynthetic process; LOCATED IN: chloroplast; EXPRESSED IN: 9 plant structures; EXPRESSED DURING: M germinated pollen stage, petal differentia…	protein_coding
AT4G19770	AT4G19770	13.1757	8.31392	-0.664276	0.00118057	13.0447	10.5133	-0.311254	0.331056	8.39481	10.719	0.352594	0.357877	AT4G19770.1	Glycosyl hydrolase family protein with chitinase insertion domain; FUNCTIONS IN: cation binding, hydrolase activity, hydrolyzing O-glycosyl compounds, chitinase activity, catalytic activity; INVOLVED IN: carbohydrate metabolic process; LOCATED IN: cellular_component unknown; CONTAINS InterPro DOMAIN/s: Glycoside hydrolase, chitinase active site (InterPro:IPR001579), Glycoside hydrolase, family 18…	protein_coding
AT5G18430	AT5G18430	5.42835	3.41878	-0.667033	0.00854889	5.37463	3.85106	-0.480908	0.118229	3.45201	3.92658	0.185838	0.927669	AT5G18430.1	GDSL-like Lipase/Acylhydrolase superfamily protein; FUNCTIONS IN: hydrolase activity, acting on ester bonds, carboxylesterase activity; INVOLVED IN: lipid metabolic process; LOCATED IN: endomembrane system; EXPRESSED IN: 12 plant structures; EXPRESSED DURING: 7 growth stages; CONTAINS InterPro DOMAIN/s: Lipase, GDSL (InterPro:IPR001087); BEST Arabidopsis thaliana protein match is: Li-tolerant lip…	protein_coding
AT1G78530	AT1G78530	6.94773	4.37026	-0.668824	0.00159511	6.87895	4.77981	-0.525233	0.0256539	4.41251	4.87467	0.143703	0.953778	AT1G78530.1	Protein kinase superfamily protein; FUNCTIONS IN: protein serine/threonine kinase activity, protein kinase activity, kinase activity, ATP binding; INVOLVED IN: protein amino acid phosphorylation; LOCATED IN: endomembrane system; EXPRESSED IN: 7 plant structures; EXPRESSED DURING: LP.04 four leaves visible, 4 anthesis, petal differentiation and expansion stage; CONTAINS InterPro DOMAIN/s: Protein …	protein_coding
AT5G25840	AT5G25840	24.488	15.3747	-0.671511	8.93418e-07	24.2436	18.6369	-0.379443	0.014477	15.5236	19.0042	0.291853	0.225736	AT5G25840.1	Protein of unknown function (DUF1677); CONTAINS InterPro DOMAIN/s: Protein of unknown function DUF1677, plant (InterPro:IPR012876); BEST Arabidopsis thaliana protein match is: Protein of unknown function (DUF1677) (TAIR:AT1G79770.1); Has 1807 Blast hits to 1807 proteins in 277 species: Archae - 0; Bacteria - 0; Metazoa - 736; Fungi - 347; Plants - 385; Viruses - 0; Other Eukaryotes - 339 (source:…	protein_coding
AT1G11850	AT1G11850	44.8438	28.1445	-0.672054	0.00757172	44.3939	41.9512	-0.0816504	0.981512	28.4178	42.7751	0.589978	0.0458555	AT1G11850.2	unknown protein; FUNCTIONS IN: molecular_function unknown; INVOLVED IN: biological_process unknown; LOCATED IN: endomembrane system; EXPRESSED IN: 19 plant structures; EXPRESSED DURING: 12 growth stages; Has 84259 Blast hits to 16502 proteins in 1194 species: Archae - 107; Bacteria - 41190; Metazoa - 21798; Fungi - 3523; Plants - 7569; Viruses - 886; Other Eukaryotes - 9186 (source: NCBI BLink).	protein_coding
AT5G37540	AT5G37540	7.36984	4.60709	-0.677776	0.000164825	7.29713	5.80265	-0.330617	0.180577	4.65183	5.91643	0.346929	0.269303	AT5G37540.1	Eukaryotic aspartyl protease family protein; FUNCTIONS IN: aspartic-type endopeptidase activity; INVOLVED IN: proteolysis; LOCATED IN: endomembrane system; EXPRESSED IN: 22 plant structures; EXPRESSED DURING: 13 growth stages; CONTAINS InterPro DOMAIN/s: Peptidase aspartic (InterPro:IPR021109), Peptidase aspartic, catalytic (InterPro:IPR009007), Peptidase A1 (InterPro:IPR001461), Peptidase aspart…	protein_coding
AT2G05160	AT2G05160	4.96972	3.10498	-0.678578	5.88571e-05	4.92091	3.79311	-0.375544	0.0697021	3.13503	3.86825	0.3032	0.368174	AT2G05160.1	CCCH-type zinc fingerfamily protein with RNA-binding domain; FUNCTIONS IN: RNA binding, nucleotide binding, zinc ion binding, nucleic acid binding; INVOLVED IN: biological_process unknown; LOCATED IN: cellular_component unknown; EXPRESSED IN: 6 plant structures; EXPRESSED DURING: 4 anthesis, petal differentiation and expansion stage; CONTAINS InterPro DOMAIN/s: Zinc finger, CCCH-type (InterPro:IP…	protein_coding
AT3G50970	LTI30	10.5315	6.5534	-0.684399	0.00441717	10.4282	8.41534	-0.309401	0.463099	6.61677	8.58133	0.375073	0.424344	AT3G50970.1	Belongs to the dehydrin protein family, which contains highly conserved stretches of 7-17 residues that are repetitively scattered in their sequences, the K-, S-, Y- and lysine rich segments. LTI29 and LTI30 double overexpressors confer freeze tolerance. Located in membranes. mRNA upregulated by water deprivation and abscisic acid.	protein_coding	LOW TEMPERATURE-INDUCED 30 (LTI30)	(XERO2);LOW TEMPERATURE-INDUCED 30 (LTI30)
AT1G02610	AT1G02610	14.6415	9.09974	-0.686166	5.10384e-05	14.4964	11.3405	-0.35421	0.101632	9.18757	11.5668	0.332232	0.269565	AT1G02610.1	RING/FYVE/PHD zinc finger superfamily protein; FUNCTIONS IN: zinc ion binding; CONTAINS InterPro DOMAIN/s: Protein of unknown function DUF3675 (InterPro:IPR022143), Zinc finger, C3HC4 RING-type (InterPro:IPR018957), Zinc finger, RING-CH-type (InterPro:IPR011016); BEST Arabidopsis thaliana protein match is: RING/FYVE/PHD zinc finger superfamily protein (TAIR:AT4G02075.1); Has 1637 Blast hits to 16…	protein_coding
AT1G01030	NGA3	3.54733	2.2032	-0.687129	0.00591067	3.51279	3.0384	-0.209309	0.808665	2.22454	3.09825	0.477946	0.192587	AT1G01030.1	NGATHA3 (NGA3); CONTAINS InterPro DOMAIN/s: Transcriptional factor B3 (InterPro:IPR003340); BEST Arabidopsis thaliana protein match is: AP2/B3-like transcriptional factor family protein (TAIR:AT4G01500.1); Has 1380 Blast hits to 1379 proteins in 72 species: Archae - 0; Bacteria - 0; Metazoa - 0; Fungi - 0; Plants - 1380; Viruses - 0; Other Eukaryotes - 0 (source: NCBI BLink).	protein_coding	NGATHA3 (NGA3)	NGATHA3 (NGA3)
AT3G50010	AT3G50010	3.18657	1.97554	-0.689759	0.00229961	3.15508	2.80371	-0.170336	0.861826	1.99469	2.85881	0.519247	0.0802432	AT3G50010.1	Cysteine/Histidine-rich C1 domain family protein; FUNCTIONS IN: zinc ion binding; LOCATED IN: cellular_component unknown; EXPRESSED IN: stem, root, leaf; EXPRESSED DURING: LP.04 four leaves visible; CONTAINS InterPro DOMAIN/s: Zinc finger, RING-type (InterPro:IPR001841), DC1 (InterPro:IPR004146), Zinc finger, PHD-type (InterPro:IPR001965), C1-like (InterPro:IPR011424); BEST Arabidopsis thaliana p…	protein_coding
AT5G07990	CYP75B1	3.7042	2.26715	-0.70828	0.00354206	3.66725	2.84366	-0.36695	0.310565	2.28918	2.89956	0.341006	0.553807	AT5G07990.1	Required for flavonoid 3' hydroxylase activity. Enzyme abundance relative to CHS determines Quercetin/Kaempferol metabolite ratio.	protein_coding	TRANSPARENT TESTA 7 (TT7)	TRANSPARENT TESTA 7 (TT7); (D501);CYTOCHROME P450 75B1 (CYP75B1)
AT1G75880	AT1G75880	5.3562	3.27487	-0.709775	0.00357032	5.30307	4.13903	-0.357537	0.330294	3.30665	4.22083	0.35216	0.521079	AT1G75880.1	SGNH hydrolase-type esterase superfamily protein; CONTAINS InterPro DOMAIN/s: Lipase, GDSL, active site (InterPro:IPR008265), Lipase, GDSL (InterPro:IPR001087), Esterase, SGNH hydrolase-type (InterPro:IPR013830); BEST Arabidopsis thaliana protein match is: GDSL-like Lipase/Acylhydrolase superfamily protein (TAIR:AT1G75890.2); Has 3759 Blast hits to 3718 proteins in 343 species: Archae - 0; Bacter…	protein_coding
AT2G28160	ATFIT1	13.3081	8.12267	-0.712282	2.09034e-06	13.1782	10.8725	-0.277467	0.198798	8.2013	11.0893	0.435247	0.0300287	AT2G28160.1	Encodes a putative transcription factor that regulates iron uptake responses. mRNA is detected in the outer cell layers of the root and accumulates in response to iron deficiency. The expression of many iron-regulated genes is dependent on FIT1. It specifically regulates FRO2 at the level of mRNA accumulation and IRT1 at the level of protein accumulation.Similar to FER in tomato and is a regulato…	protein_coding	FER-LIKE REGULATOR OF IRON UPTAKE (FRU)	FE-DEFICIENCY INDUCED TRANSCRIPTION FACTOR 1 (FIT1);BASIC HELIX-LOOP-HELIX PROTEIN 29 (ATBHLH029);ARABIDOPSIS FE-DEFICIENCY INDUCED TRANSCRIPTION FACTOR 1 (ATFIT1);BASIC HELIX-LOOP-HELIX PROTEIN 29 (BHLH029);BASIC HELIX-LOOP-HELIX PROTEIN 29 (ATBHLH29);FER-LIKE REGULATOR OF IRON UPTAKE (FRU)
AT3G01190	AT3G01190	159.928	97.3856	-0.715642	0	158.343	120.947	-0.388676	1.10758e-11	98.33	123.343	0.326975	2.68045e-06	AT3G01190.1	Peroxidase superfamily protein; FUNCTIONS IN: peroxidase activity, heme binding; INVOLVED IN: response to oxidative stress, oxidation reduction; LOCATED IN: endomembrane system; EXPRESSED IN: hypocotyl, root; CONTAINS InterPro DOMAIN/s: Haem peroxidase (InterPro:IPR010255), Plant peroxidase (InterPro:IPR000823), Peroxidases heam-ligand binding site (InterPro:IPR019793), Haem peroxidase, plant/fun…	protein_coding
AT5G42500	AT5G42500	10.439	6.34707	-0.717824	0.00805114	10.3361	7.87648	-0.392065	0.332289	6.40871	8.03183	0.325695	0.680038	AT5G42500.1	Disease resistance-responsive (dirigent-like protein) family protein; FUNCTIONS IN: molecular_function unknown; INVOLVED IN: defense response; LOCATED IN: endomembrane system; CONTAINS InterPro DOMAIN/s: Plant disease resistance response protein (InterPro:IPR004265); BEST Arabidopsis thaliana protein match is: Disease resistance-responsive (dirigent-like protein) family protein (TAIR:AT5G42510.1)…	protein_coding
AT1G33811	AT1G33811	67.0393	40.7504	-0.718193	0	66.3812	49.3137	-0.428785	5.38709e-11	41.1466	50.2855	0.28937	0.000815922	AT1G33811.1	GDSL-like Lipase/Acylhydrolase superfamily protein; FUNCTIONS IN: hydrolase activity, acting on ester bonds, carboxylesterase activity; INVOLVED IN: lipid metabolic process; LOCATED IN: endomembrane system; EXPRESSED IN: 18 plant structures; EXPRESSED DURING: 13 growth stages; CONTAINS InterPro DOMAIN/s: Lipase, GDSL (InterPro:IPR001087); BEST Arabidopsis thaliana protein match is: GDSL-like Lipa…	protein_coding
AT3G05730	AT3G05730	325.737	197.971	-0.718416	0	322.527	240.281	-0.424702	1.02319e-12	199.888	245.031	0.293775	0.00012425	AT3G05730.1	Encodes a defensin-like (DEFL) family protein.	protein_coding
AT2G38400	AGT3	18.9784	11.3127	-0.746416	2.90471e-05	18.7891	15.7416	-0.255318	0.403391	11.4223	16.053	0.490988	0.0194814	AT2G38400.2	alanine:glyoxylate aminotransferase 2 homolog (AGT3) mRNA,	protein_coding	ALANINE:GLYOXYLATE AMINOTRANSFERASE 3 (AGT3)	ALANINE:GLYOXYLATE AMINOTRANSFERASE 3 (AGT3)
AT4G35030	AT4G35030	6.90943	4.08625	-0.75779	0.00145171	6.84137	5.10948	-0.421107	0.320787	4.12575	5.2111	0.336931	0.6403	AT4G35030.3	Protein kinase superfamily protein; FUNCTIONS IN: protein serine/threonine kinase activity, protein kinase activity, kinase activity, ATP binding; INVOLVED IN: protein amino acid phosphorylation; LOCATED IN: cellular_component unknown; EXPRESSED IN: 20 plant structures; EXPRESSED DURING: 12 growth stages; CONTAINS InterPro DOMAIN/s: Protein kinase, catalytic domain (InterPro:IPR000719), Serine/th…	protein_coding
AT5G19970	AT5G19970	6.80898	4.02571	-0.758195	0.00178545	6.74118	5.16126	-0.385278	0.270228	4.06473	5.26302	0.372729	0.478861	AT5G19970.1	unknown protein; Has 1807 Blast hits to 1807 proteins in 277 species: Archae - 0; Bacteria - 0; Metazoa - 736; Fungi - 347; Plants - 385; Viruses - 0; Other Eukaryotes - 339 (source: NCBI BLink).	protein_coding
AT1G10060	BCAT-1	11.6593	6.87657	-0.761718	1.95401e-08	11.5435	9.0016	-0.358828	0.0208772	6.94317	9.17985	0.402877	0.0404519	AT1G10060.2	encodes a mitochondrial branched-chain amino acid aminotransferase. Complements the yeast leu/iso-leu/val auxotrophy mutant.	protein_coding	BRANCHED-CHAIN AMINO ACID TRANSAMINASE 1 (BCAT-1)	BRANCHED-CHAIN AMINO ACID TRANSAMINASE 1 (ATBCAT-1);BRANCHED-CHAIN AMINO ACID TRANSAMINASE 1 (BCAT-1)
AT1G17710	AT1G17710	8.44339	4.92075	-0.778944	0.000277812	8.36075	5.66263	-0.56216	0.0233887	4.96832	5.77568	0.217232	0.859423	AT1G17710.1	Encodes a phosphoethanolamine/phosphocholine phosphatase. It is likely to be involved in the liberation of inorganic phosphate from intracellular sources. Expression is upregulated in the shoot of cax1/cax3 mutant.	protein_coding	PHOSPHOETHANOLAMINE/PHOSPHOCHOLINE PHOSPHATASE 1 (PEPC1)	(ATPEPC1);PHOSPHOETHANOLAMINE/PHOSPHOCHOLINE PHOSPHATASE 1 (PEPC1);ARABIDOPSIS THALIANA PHOSPHOETHANOLAMINE/PHOSPHOCHOLINE PHOSPHATASE 1 (ATPEPC1)
AT1G22500	AT1G22500	10.1167	5.8663	-0.786219	9.85384e-07	10.0165	7.62504	-0.393563	0.0297866	5.92332	7.77434	0.392315	0.116109	AT1G22500.1	Gene encodes a putative C3HC4-type RING zinc finger factor. it is induced in response to light and ascorbate stimulus.	protein_coding	ARABIDOPSIS TOXICOS EN LEVADURA 15 (ATL15)	ARABIDOPSIS THALIANA ARABIDOPSIS TOXICOS EN LEVADURA 15 (AtATL15);ARABIDOPSIS TOXICOS EN LEVADURA 15 (ATL15)
AT5G44130	FLA13	103.545	59.7103	-0.794208	0	102.536	83.8301	-0.290592	6.04238e-05	60.291	85.4709	0.50349	1.28612e-10	AT5G44130.1	FASCICLIN-like arabinogalactan protein 13 precursor (FLA13); FUNCTIONS IN: molecular_function unknown; LOCATED IN: anchored to plasma membrane, plasma membrane, anchored to membrane, plant-type cell wall; EXPRESSED IN: 23 plant structures; EXPRESSED DURING: 14 growth stages; CONTAINS InterPro DOMAIN/s: FAS1 domain (InterPro:IPR000782); BEST Arabidopsis thaliana protein match is: FASCICLIN-like ar…	protein_coding	FASCICLIN-LIKE ARABINOGALACTAN PROTEIN 13 PRECURSOR (FLA13)	FASCICLIN-LIKE ARABINOGALACTAN PROTEIN 13 PRECURSOR (FLA13)
AT5G24910	CYP714A1	4.05079	2.32429	-0.801414	0.000434977	4.01065	3.24614	-0.30511	0.451556	2.34681	3.31039	0.496296	0.144529	AT5G24910.1	Member of CYP714A. Encodes one of the two tandemly duplicated gene pair ELA1 (CYP714A1) and ELA2 (CYP714A2), homologs of the rice cytochrome P450 monooxygenase gene EUI1. Double mutation of ELA1 and ELA2 results in increased biomass and enlarged organs.	protein_coding	CYTOCHROME P450, FAMILY 714, SUBFAMILY A, POLYPEPTIDE 1 (CYP714A1)	EUI-LIKE P450 A1 (ELA1);CYTOCHROME P450, FAMILY 714, SUBFAMILY A, POLYPEPTIDE 1 (CYP714A1)
AT3G22740	HMT3	5.61103	3.20592	-0.80753	0.000305677	5.5552	4.5856	-0.276728	0.527512	3.23696	4.67579	0.530569	0.0889223	AT3G22740.1	homocysteine S-methyltransferase (HMT3)	protein_coding	HOMOCYSTEINE S-METHYLTRANSFERASE 3 (HMT3)	HOMOCYSTEINE S-METHYLTRANSFERASE 3 (HMT3)
AT4G14480	AT4G14480	6.85009	3.87708	-0.82115	1.93403e-05	6.78246	5.05236	-0.424852	0.0674991	3.9146	5.15231	0.396352	0.238863	AT4G14480.1	Protein kinase superfamily protein; FUNCTIONS IN: protein serine/threonine kinase activity, protein kinase activity, kinase activity, ATP binding; INVOLVED IN: protein amino acid phosphorylation; LOCATED IN: cellular_component unknown; EXPRESSED IN: 11 plant structures; EXPRESSED DURING: 6 growth stages; CONTAINS InterPro DOMAIN/s: Protein kinase, ATP binding site (InterPro:IPR017441), Protein ki…	protein_coding
AT4G38420	sks9	24.9412	13.9495	-0.838313	0	24.6975	17.7106	-0.479749	2.29809e-09	14.085	18.0593	0.35858	0.00100581	AT4G38420.1	SKU5 similar 9 (sks9); FUNCTIONS IN: oxidoreductase activity, copper ion binding; INVOLVED IN: oxidation reduction; LOCATED IN: plant-type cell wall; EXPRESSED IN: 12 plant structures; EXPRESSED DURING: 9 growth stages; CONTAINS InterPro DOMAIN/s: Multicopper oxidase, type 3 (InterPro:IPR011707), Cupredoxin (InterPro:IPR008972), Multicopper oxidase, type 2 (InterPro:IPR011706), Multicopper oxidas…	protein_coding	SKU5 SIMILAR 9 (sks9)	SKU5 SIMILAR 9 (sks9)
AT3G50560	AT3G50560	10.8756	6.0341	-0.84988	1.19633e-06	10.7671	8.37891	-0.361797	0.105775	6.09253	8.54467	0.487982	0.0464545	AT3G50560.1	NAD(P)-binding Rossmann-fold superfamily protein; FUNCTIONS IN: oxidoreductase activity, binding, catalytic activity; INVOLVED IN: oxidation reduction, metabolic process; LOCATED IN: cellular_component unknown; EXPRESSED IN: 19 plant structures; EXPRESSED DURING: 11 growth stages; CONTAINS InterPro DOMAIN/s: NAD(P)-binding domain (InterPro:IPR016040), Glucose/ribitol dehydrogenase (InterPro:IPR00…	protein_coding
AT5G01050	AT5G01050	3.43455	1.89632	-0.85692	0.000720191	3.40088	2.53166	-0.425824	0.216452	1.91479	2.58113	0.430819	0.390483	AT5G01050.1	putative laccase, a member of laccase family of genes (17 members in Arabidopsis).	protein_coding
AT1G01580	FRD1	48.4413	26.6715	-0.860942	0	47.9637	34.3727	-0.480678	0	26.9301	35.049	0.380149	6.07782e-07	AT1G01580.1	Encodes the low-iron-inducible ferric chelate reductase responsible for reduction of iron at the root surface. It is likely to be the major Fe(III) chelate reductase in Arabidopsis iron metabolism. Coordinately regulated with IRT1, the major transporter responsible for high-affinity iron uptake from the soil, at both transcriptional and posttranscriptional levels. Steady state mRNA levels are reg…	protein_coding	FERRIC REDUCTION OXIDASE 2 (FRO2)	FERRIC REDUCTION OXIDASE 2 (FRO2);FERRIC REDUCTION OXIDASE 2 (ATFRO2);FERRIC CHELATE REDUCTASE DEFECTIVE 1 (FRD1)
AT4G22505	AT4G22505	32.0353	17.6044	-0.863726	0	31.7405	23.5604	-0.429964	8.56538e-08	17.7757	24.017	0.434144	1.42686e-05	AT4G22505.1	Bifunctional inhibitor/lipid-transfer protein/seed storage 2S albumin superfamily protein; INVOLVED IN: lipid transport; CONTAINS InterPro DOMAIN/s: Bifunctional inhibitor/plant lipid transfer protein/seed storage (InterPro:IPR016140), Plant lipid transfer protein/hydrophobic protein, helical domain (InterPro:IPR013770); BEST Arabidopsis thaliana protein match is: protease inhibitor/seed storage/…	protein_coding
AT3G46330	MEE39	3.94067	2.16485	-0.864176	4.98421e-07	3.90174	2.92801	-0.414196	0.0406743	2.1858	2.98601	0.450059	0.0788391	AT3G46330.1	maternal effect embryo arrest 39 (MEE39); FUNCTIONS IN: kinase activity; INVOLVED IN: embryo development ending in seed dormancy; LOCATED IN: endomembrane system; CONTAINS InterPro DOMAIN/s: Protein kinase, ATP binding site (InterPro:IPR017441), Protein kinase, catalytic domain (InterPro:IPR000719), Serine-threonine/tyrosine-protein kinase (InterPro:IPR001245), Protein kinase-like domain (InterPr…	protein_coding	MATERNAL EFFECT EMBRYO ARREST 39 (MEE39)	MATERNAL EFFECT EMBRYO ARREST 39 (MEE39)
AT1G09090	RBOHB	2.91301	1.59796	-0.866277	0.000304588	2.88424	2.14922	-0.424377	0.242991	1.61347	2.19153	0.441773	0.304172	AT1G09090.2	NADPH-oxidase AtrbohB plays a role in seed after-ripening. Major producer of superoxide in germinating seeds. AtrbohB pre-mRNA is alternatively spliced in seeds in a hormonally and developmentally regulated manner. ABA caused accumulation of AtrbohB-? mRNA and prevented prevented AtrbohB-a mRNA expression in fresh seeds.	protein_coding	RESPIRATORY BURST OXIDASE HOMOLOG B (RBOHB)	RESPIRATORY BURST OXIDASE HOMOLOG B (RBOHB);RESPIRATORY BURST OXIDASE HOMOLOG B (ATRBOHB)
AT1G79910	AT1G79910	3.52451	1.92403	-0.87329	0.00230333	3.48976	2.20483	-0.662459	0.0341266	1.94263	2.24875	0.211111	0.944184	AT1G79910.1	Regulator of Vps4 activity in the MVB pathway protein; CONTAINS InterPro DOMAIN/s: Protein of unknown function DUF292, eukaryotic (InterPro:IPR005061); BEST Arabidopsis thaliana protein match is: Regulator of Vps4 activity in the MVB pathway protein (TAIR:AT4G32350.1); Has 592 Blast hits to 592 proteins in 162 species: Archae - 0; Bacteria - 3; Metazoa - 147; Fungi - 112; Plants - 281; Viruses - …	protein_coding
AT4G19690	IRT1	109.343	59.6334	-0.874672	0	108.264	87.8637	-0.301215	0.000691962	60.2121	89.5813	0.573145	9.75604e-10	AT4G19690.2	The gene encodes Fe2+ transporter protein. It is a member of the Zrt/Irt-like protein (ZIP) family of transporters. AtIRT1 has broad specificity for divalent heavy metals, mediating the transport of zinc, manganese, cobalt and cadmium under Fe-deficient conditions. IRT1 is monoubiquitinated to promote endocytic trafficking.	protein_coding	IRON-REGULATED TRANSPORTER 1 (IRT1)	IRON-REGULATED TRANSPORTER 1 (IRT1)
AT2G29300	AT2G29300	15.9242	8.61375	-0.886502	4.32511e-07	15.7662	12.3797	-0.348859	0.102287	8.6972	12.6244	0.537594	0.0223607	AT2G29300.2	NAD(P)-binding Rossmann-fold superfamily protein; FUNCTIONS IN: oxidoreductase activity, binding, catalytic activity; INVOLVED IN: oxidation reduction, metabolic process; LOCATED IN: endomembrane system; EXPRESSED IN: 12 plant structures; EXPRESSED DURING: 8 growth stages; CONTAINS InterPro DOMAIN/s: NAD(P)-binding domain (InterPro:IPR016040), Glucose/ribitol dehydrogenase (InterPro:IPR002347), S…	protein_coding
AT1G62400	HT1	4.10029	2.18114	-0.910643	0.00515404	4.05995	3.16375	-0.359824	0.578005	2.2023	3.2262	0.550823	0.335412	AT1G62400.1	high leaf temperature 1 (HT1); CONTAINS InterPro DOMAIN/s: Protein kinase, catalytic domain (InterPro:IPR000719), Serine/threonine-protein kinase domain (InterPro:IPR002290), Tyrosine-protein kinase, catalytic domain (InterPro:IPR020635), Serine-threonine/tyrosine-protein kinase (InterPro:IPR001245), Protein kinase-like domain (InterPro:IPR011009), Serine/threonine-protein kinase, active site (In…	protein_coding	HIGH LEAF TEMPERATURE 1 (HT1)	HIGH LEAF TEMPERATURE 1 (HT1)
AT1G21540	AT1G21540	2.7797	1.46042	-0.928542	0.00105674	2.75231	1.79458	-0.616998	0.0589856	1.47462	1.8298	0.311347	0.798008	AT1G21540.1	AMP-dependent synthetase and ligase family protein; FUNCTIONS IN: catalytic activity; INVOLVED IN: metabolic process; EXPRESSED IN: 10 plant structures; EXPRESSED DURING: 4 anthesis, C globular stage, F mature embryo stage, petal differentiation and expansion stage, E expanded cotyledon stage; CONTAINS InterPro DOMAIN/s: EF-Hand 1, calcium-binding site (InterPro:IPR018247), AMP-binding, conserved…	protein_coding
AT4G15630	AT4G15630	49.9227	25.9937	-0.941537	0	49.4249	17.6651	-1.48434	0	26.2453	18.0144	-0.542906	0.000162771	AT4G15630.1	Uncharacterised protein family (UPF0497); FUNCTIONS IN: molecular_function unknown; INVOLVED IN: biological_process unknown; LOCATED IN: plasma membrane; EXPRESSED IN: 23 plant structures; EXPRESSED DURING: 13 growth stages; CONTAINS InterPro DOMAIN/s: Uncharacterised protein family UPF0497, trans-membrane plant (InterPro:IPR006702), Uncharacterised protein family UPF0497, trans-membrane plant su…	protein_coding
AT2G01530	MLP329	44.2367	22.9721	-0.945363	0	43.8033	31.699	-0.466604	1.78943e-05	23.1945	32.3275	0.47898	0.000626628	AT2G01530.1	MLP-like protein 329 (MLP329); FUNCTIONS IN: copper ion binding; INVOLVED IN: response to biotic stimulus, defense response; LOCATED IN: cellular_component unknown; EXPRESSED IN: hypocotyl, root; CONTAINS InterPro DOMAIN/s: Bet v I allergen (InterPro:IPR000916); BEST Arabidopsis thaliana protein match is: MLP-like protein 328 (TAIR:AT2G01520.1); Has 358 Blast hits to 331 proteins in 39 species: A…	protein_coding	MLP-LIKE PROTEIN 329 (MLP329)	(ZUSAMMEN-CA)-ENHANCED 2 (ZCE2);MLP-LIKE PROTEIN 329 (MLP329)
AT2G18800	XTH21	7.45901	3.72348	-1.00233	7.65965e-05	7.38598	4.94076	-0.580056	0.0442442	3.75962	5.0382	0.422324	0.46834	AT2G18800.1	xyloglucan endotransglucosylase/hydrolase 21 (XTH21); FUNCTIONS IN: hydrolase activity, acting on glycosyl bonds, xyloglucan endotransglucosylase activity; INVOLVED IN: primary root development, cell wall modification; LOCATED IN: endomembrane system, apoplast, cell wall; EXPRESSED IN: stem, root, flower, leaf; CONTAINS InterPro DOMAIN/s: Xyloglucan endotransglucosylase/hydrolase (InterPro:IPR016…	protein_coding	XYLOGLUCAN ENDOTRANSGLUCOSYLASE/HYDROLASE 21 (XTH21)	XYLOGLUCAN ENDOTRANSGLUCOSYLASE/HYDROLASE 21 (ATXTH21);XYLOGLUCAN ENDOTRANSGLUCOSYLASE/HYDROLASE 21 (XTH21)
AT1G48500	TIFY6A	7.48206	3.72367	-1.00671	0.00573236	7.40968	5.53912	-0.419756	0.288582	3.75977	5.648	0.587094	0.130335	AT1G48500.1	jasmonate-zim-domain protein 4 (JAZ4); CONTAINS InterPro DOMAIN/s: Tify (InterPro:IPR010399), CCT domain-like (InterPro:IPR018467); BEST Arabidopsis thaliana protein match is: jasmonate-zim-domain protein 3 (TAIR:AT3G17860.1); Has 328 Blast hits to 328 proteins in 29 species: Archae - 0; Bacteria - 0; Metazoa - 0; Fungi - 1; Plants - 326; Viruses - 0; Other Eukaryotes - 1 (source: NCBI BLink).	protein_coding	JASMONATE-ZIM-DOMAIN PROTEIN 4 (JAZ4)	TIFY DOMAIN PROTEIN 6A (TIFY6A);JASMONATE-ZIM-DOMAIN PROTEIN 4 (JAZ4)
AT2G37440	AT2G37440	2.86643	1.41101	-1.02253	0.000237388	2.83794	2.10724	-0.429486	0.280438	1.42468	2.14882	0.592904	0.179565	AT2G37440.1	DNAse I-like superfamily protein; FUNCTIONS IN: hydrolase activity, inositol or phosphatidylinositol phosphatase activity; INVOLVED IN: biological_process unknown; EXPRESSED IN: sperm cell, root; CONTAINS InterPro DOMAIN/s: Inositol polyphosphate related phosphatase (InterPro:IPR000300), Endonuclease/exonuclease/phosphatase (InterPro:IPR005135); BEST Arabidopsis thaliana protein match is: DNAse I…	protein_coding
AT4G40070	AT4G40070	3.27723	1.58933	-1.04406	0.00141484	3.24461	2.26688	-0.517339	0.239648	1.60477	2.31157	0.526512	0.447146	AT4G40070.1	RING/U-box superfamily protein; FUNCTIONS IN: zinc ion binding; EXPRESSED IN: 9 plant structures; EXPRESSED DURING: 4 anthesis, petal differentiation and expansion stage; CONTAINS InterPro DOMAIN/s: Zinc finger, RING-type (InterPro:IPR001841), Zinc finger, C3HC4 RING-type (InterPro:IPR018957); BEST Arabidopsis thaliana protein match is: RING/U-box superfamily protein (TAIR:AT3G05200.1); Has 9770 …	protein_coding
AT2G23960	AT2G23960	7.19895	3.48176	-1.04797	0.000642272	7.12738	4.21958	-0.756272	0.0221216	3.51541	4.30379	0.291915	0.87298	AT2G23960.1	Class I glutamine amidotransferase-like superfamily protein; FUNCTIONS IN: catalytic activity; INVOLVED IN: defense response; LOCATED IN: cellular_component unknown; EXPRESSED IN: 7 plant structures; EXPRESSED DURING: LP.04 four leaves visible, F mature embryo stage; CONTAINS InterPro DOMAIN/s: Glutamine amidotransferase class-I, C-terminal (InterPro:IPR000991), Glutamine amidotransferase type 1 …	protein_coding
AT3G02850	SKOR	1.78598	0.858723	-1.05645	0.000525485	1.76821	1.50464	-0.23287	0.846377	0.867031	1.53442	0.823538	0.0298751	AT3G02850.1	Encodes SKOR, a member of Shaker family potassium ion (K+) channel. This family includes five groups based on phylogenetic analysis (FEBS Letters (2007) 581: 2357): I (inward rectifying channel): AKT1 (AT2G26650), AKT5 (AT4G32500) and SPIK (also known as AKT6, AT2G25600); II (inward rectifying channel): KAT1 (AT5G46240) and KAT2 (AT4G18290); III (weakly inward rectifying channel): AKT2 (AT4G22200…	protein_coding	STELAR K+ OUTWARD RECTIFIER (SKOR)	STELAR K+ OUTWARD RECTIFIER (SKOR)
AT3G19710	BCAT4	170.914	81.3561	-1.07095	0	169.225	144.703	-0.225852	0.000293643	82.1452	147.566	0.845113	0	AT3G19710.1	Belongs to the branched-chain amino acid aminotransferase gene family. Encodes a methionine-oxo-acid transaminase. Involved in the methionine chain elongation pathway that leads to the ultimate biosynthesis of methionine-derived glucosinolates.	protein_coding	BRANCHED-CHAIN AMINOTRANSFERASE4 (BCAT4)	BRANCHED-CHAIN AMINOTRANSFERASE4 (BCAT4)
AT4G22610	AT4G22610	7.24384	3.25132	-1.15573	0.00945624	7.17302	4.91993	-0.543941	0.428665	3.2829	5.0165	0.611709	0.556516	AT4G22610.1	Bifunctional inhibitor/lipid-transfer protein/seed storage 2S albumin superfamily protein; FUNCTIONS IN: lipid binding; INVOLVED IN: lipid transport; LOCATED IN: endomembrane system; EXPRESSED IN: hypocotyl, root; CONTAINS InterPro DOMAIN/s: Bifunctional inhibitor/plant lipid transfer protein/seed storage (InterPro:IPR016140), Plant lipid transfer protein/seed storage/trypsin-alpha amylase inhibi…	protein_coding
AT3G60550	CYCP3	5.21736	2.2488	-1.21416	0.0034514	5.16581	3.02091	-0.774009	0.106129	2.27062	3.08013	0.439901	0.806926	AT3G60550.1	cyclin p3;2 (CYCP3;2); CONTAINS InterPro DOMAIN/s: Negative regulatory factor PREG (InterPro:IPR012389), Cyclin-like (InterPro:IPR011028), Cyclin-related 2 (InterPro:IPR013922); BEST Arabidopsis thaliana protein match is: cyclin p3;1 (TAIR:AT2G45080.1); Has 1360 Blast hits to 1354 proteins in 218 species: Archae - 0; Bacteria - 18; Metazoa - 236; Fungi - 630; Plants - 217; Viruses - 0; Other Euka…	protein_coding	CYCLIN P3;2 (CYCP3;2)	CYCLIN P3;2 (CYCP3;2)
AT1G32450	NRT1.5	14.5393	6.08271	-1.25717	0	14.396	8.9116	-0.691914	6.91408e-13	6.14168	9.08756	0.565259	2.30869e-05	AT1G32450.1	Transmembrane nitrate transporter. Involved in xylem transport of nitrate from root to shoot. Induced in response to nitrate. Not involved in nitrate uptake. expressed in root pericycle cells.	protein_coding	NITRATE TRANSPORTER 1.5 (NRT1.5)	NITRATE TRANSPORTER 1.5 (NRT1.5)
AT3G48940	AT3G48940	6.60437	2.66408	-1.30979	0.00311398	6.53864	3.21351	-1.02484	0.0330272	2.68972	3.27745	0.285114	0.971346	AT3G48940.1	Remorin family protein; CONTAINS InterPro DOMAIN/s: Remorin, C-terminal (InterPro:IPR005516), Remorin, N-terminal (InterPro:IPR005518); BEST Arabidopsis thaliana protein match is: Remorin family protein (TAIR:AT5G23750.2); Has 1837 Blast hits to 1261 proteins in 238 species: Archae - 1; Bacteria - 261; Metazoa - 152; Fungi - 115; Plants - 477; Viruses - 0; Other Eukaryotes - 831 (source: NCBI BLi…	protein_coding
AT3G55500	EXPA16	2.41039	0.925784	-1.38052	0.00406489	2.38654	1.50671	-0.663516	0.295921	0.934784	1.53626	0.716718	0.50665	AT3G55500.1	expansin-like protein. Naming convention from the Expansin Working Group (Kende et al, 2004. Plant Mol Bio). Involved in the formation of nematode-induced syncytia in roots of Arabidopsis thaliana.	protein_coding	EXPANSIN A16 (EXPA16)	EXPANSIN A16 (EXPA16); (ATHEXP ALPHA 1.7);EXPANSIN 16 (EXP16);EXPANSIN A16 (ATEXPA16); (ATEXP16)
AT4G00910	AT4G00910	3.08073	1.15588	-1.41428	1.52421e-05	3.05012	1.87999	-0.698143	0.0469813	1.16707	1.91728	0.716173	0.201717	AT4G00910.1	Aluminium activated malate transporter family protein; FUNCTIONS IN: molecular_function unknown; INVOLVED IN: response to aluminum ion; LOCATED IN: cellular_component unknown; EXPRESSED IN: sepal, root, pedicel; EXPRESSED DURING: 4 anthesis; CONTAINS InterPro DOMAIN/s: Malate transporter, aliminium toerance (InterPro:IPR020966); BEST Arabidopsis thaliana protein match is: Aluminium activated mala…	protein_coding
AT5G01600	FER1	230.338	77.1296	-1.5784	0	228.079	181.18	-0.332114	1.6566e-09	77.8775	184.746	1.24627	0	AT5G01600.1	Encodes a ferretin protein that is targeted to the chloroplast. Member of a Ferritin gene family. Gene expression is induced in response to iron overload and by nitric oxide. Expression of the gene is downregulated in the presence of paraquat, an inducer of photoxidative stress.	protein_coding	FERRETIN 1 (FER1)	FERRETIN 1 (FER1);ARABIDOPSIS THALIANA FERRETIN 1 (ATFER1)
AT1G49860	GSTF14	64.3489	21.1953	-1.60217	0	63.7154	39.477	-0.690631	0	21.4002	40.2587	0.911674	0	AT1G49860.1	Encodes glutathione transferase belonging to the phi class of GSTs. Naming convention according to Wagner et al. (2002).	protein_coding	GLUTATHIONE S-TRANSFERASE (CLASS PHI) 14 (GSTF14)	GLUTATHIONE S-TRANSFERASE (CLASS PHI) 14 (GSTF14);GLUTATHIONE S-TRANSFERASE (CLASS PHI) 14 (ATGSTF14)
AT5G52790	AT5G52790	6.62464	2.06236	-1.68355	1.79125e-14	6.55959	3.55286	-0.884625	5.03733e-06	2.08235	3.62309	0.799006	0.00971861	AT5G52790.1	FUNCTIONS IN: molecular_function unknown; INVOLVED IN: biological_process unknown; LOCATED IN: endomembrane system; CONTAINS InterPro DOMAIN/s: Protein of unknown function DUF21 (InterPro:IPR002550), Cystathionine beta-synthase, core (InterPro:IPR000644); BEST Arabidopsis thaliana protein match is: CBS domain-containing protein with a domain of unknown function (DUF21) (TAIR:AT2G14520.1); Has 353…	protein_coding
AT5G47450	ATTIP2	17.2841	5.21687	-1.72819	0	17.1135	10.2736	-0.736203	2.6125e-07	5.26765	10.4726	0.991392	1.19796e-06	AT5G47450.1	Tonoplast intrinsic protein, transports ammonium (NH3) and methylammonium across the tonoplast membrane, gene expression shows diurnal regulation and is upregulated by ammonium (NH3).	protein_coding	TONOPLAST INTRINSIC PROTEIN 2;3 (TIP2;3)	ARABIDOPSIS THALIANA TONOPLAST INTRINSIC PROTEIN 2;3 (ATTIP2;3);DELTA-TONOPLAST INTRINSIC PROTEIN 3 (DELTA-TIP3);TONOPLAST INTRINSIC PROTEIN 2;3 (TIP2;3)
AT3G49160	AT3G49160	4.75305	1.42522	-1.73767	0	4.70618	2.98132	-0.658606	0.000181345	1.439	3.04083	1.0794	6.4196e-06	AT3G49160.1	Expression of the gene is downregulated in the presence of paraquat, an inducer of photoxidative stress.	protein_coding
AT4G01970	AtSTS	0.555122	0.151658	-1.87198	0.00534691	0.549665	0.218618	-1.33014	0.0500501	0.153128	0.222953	0.542004	1	AT4G01970.1	Encodes a putative stachyose synthetase or raffinose synthase.	protein_coding	STACHYOSE SYNTHASE (STS)	STACHYOSE SYNTHASE (AtSTS);STACHYOSE SYNTHASE (STS);RAFFINOSE SYNTHASE 4 (RS4)
AT3G50770	CML41	65.7765	15.735	-2.06359	0	65.1261	32.3064	-1.01141	0	15.8873	32.9531	1.05254	0	AT3G50770.1	calmodulin-like 41 (CML41); FUNCTIONS IN: calcium ion binding; INVOLVED IN: biological_process unknown; LOCATED IN: chloroplast; EXPRESSED IN: 17 plant structures; EXPRESSED DURING: 11 growth stages; CONTAINS InterPro DOMAIN/s: EF-Hand 1, calcium-binding site (InterPro:IPR018247), EF-HAND 2 (InterPro:IPR018249), EF-hand-like domain (InterPro:IPR011992), Calcium-binding EF-hand (InterPro:IPR002048…	protein_coding	CALMODULIN-LIKE 41 (CML41)	CALMODULIN-LIKE 41 (CML41)
AT3G18000	XPL1	52.3803	10.2299	-2.35624	0	51.8883	16.8001	-1.62694	0	10.3303	17.2017	0.735666	0.00246488	AT3G18000.1	Arabidopsis thaliana N-methyltransferase-like protein mRNA. Reduce transmission through pollen.	protein_coding	XIPOTL 1 (XPL1)	N-METHYLTRANSFERASE 1 (NMT1); (PEAMT);XIPOTL 1 (XPL1)

## Sheet: 30min-MPK6 Dependent
DataSet4. Gene list of MKP1-dependent and MPK6-dependent transcripts at 30min
gene_id	gene	Ws	mkp1	log2(fold_change)	q_value	Ws	mkp1 mpk6	log2(fold_change)	q_value	mkp1	mkp1 mpk6	log2(fold_change)	q_value	Gene_Model_Name	Gene_Model_Description	Gene_Model_Type	Primary_Gene_Symbol	All_Gene_Symbols
AT5G36970	NHL25	0.540585	6.25892	3.53332	8.20246e-09	0.542052	1.9685	1.86059	0.0284386	6.33616	1.98752	-1.67264	1.77129e-06	AT5G36970.1	NDR1/HIN1-like protein, expression induced during incompatible response to a pathogen, expression is at least partly dependent on the salicylic acid signaling pathway	protein_coding	NDR1/HIN1-LIKE 25 (NHL25)	NDR1/HIN1-LIKE 25 (NHL25)
AT1G67270	AT1G67270	0.0831887	0.844985	3.34447	0.000877275	0.0834144	0.271629	1.70327	1	0.855423	0.27423	-1.64125	0.00802138	AT1G67270.1	Zinc-finger domain of monoamine-oxidase A repressor R1 protein; CONTAINS InterPro DOMAIN/s: DDT domain superfamily (InterPro:IPR018501), DDT domain, subgroup (InterPro:IPR018500), Cell division cycle-associated protein (InterPro:IPR018866); BEST Arabidopsis thaliana protein match is: Zinc-finger domain of monoamine-oxidase A repressor R1 protein (TAIR:AT1G67780.1); Has 476 Blast hits to 468 prote…	protein_coding
AT5G24550	BGLU32	0.3843	1.9041	2.30881	4.98824e-06	0.385342	0.793111	1.04138	0.250775	1.92758	0.800708	-1.26744	0.00149718	AT5G24550.1	beta glucosidase 32 (BGLU32); FUNCTIONS IN: cation binding, hydrolase activity, hydrolyzing O-glycosyl compounds, catalytic activity; INVOLVED IN: response to other organism; LOCATED IN: endomembrane system; EXPRESSED IN: synergid; CONTAINS InterPro DOMAIN/s: Glycoside hydrolase, family 1 (InterPro:IPR001360), Glycoside hydrolase, family 1, active site (InterPro:IPR018120), Glycoside hydrolase, c…	protein_coding	BETA GLUCOSIDASE 32 (BGLU32)	BETA GLUCOSIDASE 32 (BGLU32)
AT3G61280	AT3G61280	0.941378	3.31116	1.81449	2.04408e-09	0.943932	1.19714	0.342835	0.758477	3.35202	1.20863	-1.47166	1.00163e-07	AT3G61280.1	CONTAINS InterPro DOMAIN/s: Lipopolysaccharide-modifying protein (InterPro:IPR006598), Protein of unknown function DUF821, CAP10-like (InterPro:IPR008539); BEST Arabidopsis thaliana protein match is: Arabidopsis thaliana protein of unknown function (DUF821) (TAIR:AT3G61290.1); Has 683 Blast hits to 672 proteins in 134 species: Archae - 0; Bacteria - 47; Metazoa - 230; Fungi - 121; Plants - 246; V…	protein_coding
AT5G13170	SAG29	0.796504	2.74282	1.78391	2.41112e-05	0.798666	1.20379	0.591919	0.608648	2.7767	1.21539	-1.19195	0.00131305	AT5G13170.1	Encodes a member of the SWEET sucrose efflux transporter family proteins.	protein_coding	SENESCENCE-ASSOCIATED GENE 29 (SAG29)	SENESCENCE-ASSOCIATED GENE 29 (SAG29); (AtSWEET15); (SWEET15)
AT4G31330	AT4G31330	1.96984	5.99108	1.60474	3.94607e-08	1.97519	2.88335	0.545755	0.378468	6.06501	2.91111	-1.05894	5.37106e-05	AT4G31330.1	Protein of unknown function, DUF599; FUNCTIONS IN: molecular_function unknown; INVOLVED IN: biological_process unknown; LOCATED IN: endomembrane system; EXPRESSED IN: 14 plant structures; EXPRESSED DURING: LP.06 six leaves visible, LP.04 four leaves visible, 4 anthesis, petal differentiation and expansion stage, LP.08 eight leaves visible; CONTAINS InterPro DOMAIN/s: Protein of unknown function D…	protein_coding
AT2G32680	AtRLP23	0.680447	2.05252	1.59284	2.69844e-08	0.682296	0.82966	0.282122	0.855402	2.07783	0.837678	-1.31061	6.3404e-07	AT2G32680.1	receptor like protein 23 (RLP23); FUNCTIONS IN: kinase activity; INVOLVED IN: signal transduction, defense response; LOCATED IN: endomembrane system; EXPRESSED IN: 17 plant structures; EXPRESSED DURING: 9 growth stages; CONTAINS InterPro DOMAIN/s: Leucine-rich repeat (InterPro:IPR001611); BEST Arabidopsis thaliana protein match is: receptor like protein 24 (TAIR:AT2G33020.1); Has 122044 Blast hit…	protein_coding	RECEPTOR LIKE PROTEIN 23 (RLP23)	RECEPTOR LIKE PROTEIN 23 (RLP23);RECEPTOR LIKE PROTEIN 23 (AtRLP23)
AT2G29460	GST22	4.36854	12.1467	1.47534	9.45818e-13	4.38039	4.90198	0.162304	0.921092	12.2966	4.94925	-1.31298	1.06096e-11	AT2G29460.1	Encodes glutathione transferase belonging to the tau class of GSTs. Naming convention according to Wagner et al. (2002).	protein_coding	GLUTATHIONE S-TRANSFERASE TAU 4 (GSTU4)	GLUTATHIONE S-TRANSFERASE TAU 4 (ATGSTU4);GLUTATHIONE S-TRANSFERASE 22 (GST22);GLUTATHIONE S-TRANSFERASE TAU 4 (GSTU4)
AT2G29110	ATGLR2.8	1.17424	3.1932	1.44328	7.78878e-12	1.17743	1.89803	0.688867	0.0167858	3.23261	1.91616	-0.754483	6.36598e-05	AT2G29110.1	member of Putative ligand-gated ion channel subunit family	protein_coding	GLUTAMATE RECEPTOR 2.8 (GLR2.8)	GLUTAMATE RECEPTOR 2.8 (ATGLR2.8);GLUTAMATE RECEPTOR 2.8 (GLR2.8); (GLR2.8)
AT2G40180	ATHPP2C5	1.78097	4.83592	1.44112	2.54615e-08	1.78581	3.02586	0.760768	0.0322406	4.89559	3.05456	-0.680518	0.00478907	AT2G40180.1	Encodes PP2C5, a member of the PP2C family phosphatases. PP2C5 acts as a MAPK phosphatase that positively regulates seed germination, stomatal closure and ABA-inducible gene expression.	protein_coding	PHOSPHATASE 2C5 (PP2C5)	PHOSPHATASE 2C5 (PP2C5);PHOSPHATASE 2C5 (ATHPP2C5)
AT4G37370	CYP81D8	12.2112	33.1005	1.43865	0	12.2444	10.4601	-0.227215	0.181812	33.5092	10.5602	-1.66592	0	AT4G37370.1	member of CYP81D	protein_coding	CYTOCHROME P450, FAMILY 81, SUBFAMILY D, POLYPEPTIDE 8 (CYP81D8)	CYTOCHROME P450, FAMILY 81, SUBFAMILY D, POLYPEPTIDE 8 (CYP81D8)
AT4G23320	CRK24	0.986899	2.63147	1.41489	0.00020916	0.989575	0.768949	-0.36392	0.87391	2.66394	0.776384	-1.77872	6.19961e-06	AT4G23320.1	Encodes a cysteine-rich receptor-like protein kinase.	protein_coding	CYSTEINE-RICH RLK (RECEPTOR-LIKE PROTEIN KINASE) 24 (CRK24)	CYSTEINE-RICH RLK (RECEPTOR-LIKE PROTEIN KINASE) 24 (CRK24)
AT5G39030	AT5G39030	0.777584	2.04646	1.39606	2.35952e-06	0.779696	0.813669	0.0615305	0.997077	2.07172	0.821487	-1.33452	2.50477e-06	AT5G39030.1	Protein kinase superfamily protein; FUNCTIONS IN: kinase activity; INVOLVED IN: protein amino acid phosphorylation; LOCATED IN: endomembrane system; EXPRESSED IN: 13 plant structures; EXPRESSED DURING: 9 growth stages; CONTAINS InterPro DOMAIN/s: Protein kinase, ATP binding site (InterPro:IPR017441), Malectin/receptor-like protein kinase (InterPro:IPR021720), Protein kinase, catalytic domain (Int…	protein_coding
AT1G69930	ATGSTU11	5.21134	13.4049	1.36304	1.27694e-14	5.22549	6.3151	0.273241	0.593277	13.5703	6.37557	-1.08983	1.68109e-11	AT1G69930.1	Encodes glutathione transferase belonging to the tau class of GSTs. Naming convention according to Wagner et al. (2002).	protein_coding	GLUTATHIONE S-TRANSFERASE TAU 11 (GSTU11)	GLUTATHIONE S-TRANSFERASE TAU 11 (GSTU11);GLUTATHIONE S-TRANSFERASE TAU 11 (ATGSTU11)
AT2G18680	AT2G18680	10.0767	25.4284	1.33542	5.11116e-08	10.104	11.4107	0.175461	0.918985	25.7425	11.521	-1.15988	1.0788e-06	AT2G18680.1	unknown protein; FUNCTIONS IN: molecular_function unknown; INVOLVED IN: biological_process unknown; LOCATED IN: endomembrane system; EXPRESSED IN: male gametophyte, pollen tube; EXPRESSED DURING: L mature pollen stage, M germinated pollen stage; BEST Arabidopsis thaliana protein match is: unknown protein (TAIR:AT2G18690.1); Has 30201 Blast hits to 17322 proteins in 780 species: Archae - 12; Bacte…	protein_coding
AT1G47510	AT5PTASE11	1.80442	4.44582	1.30091	3.98291e-07	1.80932	1.72422	-0.0695008	0.994242	4.50066	1.74074	-1.37043	4.17577e-07	AT1G47510.1	Encodes a phosphatidylinositol polyphosphate 5-phosphatase. It can dephosphorylate PI(4,5)P2, PI(3,5)P2, and PI(3,4,5)P3, but, it is not active against PI(5)P or the water soluble inositol(1,4,5)P3 or inositol(1,3,4,5)P4. The transcript levels for this gene rise in response to auxin, ABA, and JA.	protein_coding	INOSITOL POLYPHOSPHATE 5-PHOSPHATASE 11 (5PTASE11)	INOSITOL POLYPHOSPHATE 5-PHOSPHATASE 11 (5PTASE11);ARABIDOPSIS THALIANA INOSITOL POLYPHOSPHATE 5-PHOSPHATASE 11 (AT5PTASE11)
AT1G13609	AT1G13609	36.7402	89.9502	1.29177	5.58179e-11	36.8399	52.5185	0.511557	0.0926434	91.0595	53.0257	-0.780118	4.86568e-06	AT1G13609.1	Encodes a defensin-like (DEFL) family protein.	protein_coding
AT5G48850	ATSDI1	8.87534	21.1135	1.25029	0	8.89942	11.788	0.405531	0.0263605	21.374	11.9011	-0.844764	1.10233e-13	AT5G48850.1	homologous to the wheat sulphate deficiency-induced gene sdi1. Expression in root and leaf is induced by sulfur starvation. Knockout mutants retained higher root and leaf sulfate concentrations, indicating a role in regulation of stored sulfate pools.	protein_coding	SULPHUR DEFICIENCY-INDUCED 1 (ATSDI1)	SULPHUR DEFICIENCY-INDUCED 1 (ATSDI1)
AT4G16820	PLA-I{beta]2	8.23669	19.4601	1.24038	0	8.25909	9.30595	0.172172	0.565312	19.7002	9.39488	-1.06826	0	AT4G16820.1	Encodes a lipase that hydrolyzes phosphatidylcholine, glycolipids as well as triacylglycerols.	protein_coding	PHOSPHOLIPASE A I BETA 2 (PLA-I{beta]2)	PHOSPHOLIPASE A I BETA 2 (PLA-I{beta]2)
AT1G16090	WAKL7	33.2081	78.1884	1.23542	0	33.2983	32.5068	-0.0347077	0.969621	79.1533	32.8194	-1.2701	0	AT1G16090.1	WAK-like kinase	protein_coding	WALL ASSOCIATED KINASE-LIKE 7 (WAKL7)	WALL ASSOCIATED KINASE-LIKE 7 (WAKL7)
AT2G41240	BHLH100	24.4705	57.5218	1.23307	0	24.5369	32.3435	0.398526	0.0124114	58.2314	32.6553	-0.834483	1.08495e-11	AT2G41240.1	Encodes a member of the basic helix-loop-helix transcription factor family protein.	protein_coding	BASIC HELIX-LOOP-HELIX PROTEIN 100 (BHLH100)	BASIC HELIX-LOOP-HELIX PROTEIN 100 (BHLH100)
AT1G32960	SBT3.3	2.2056	5.17585	1.23063	4.88926e-14	2.21159	2.07278	-0.0935175	0.964925	5.23974	2.09271	-1.32413	0	AT1G32960.1	SBT3.3; FUNCTIONS IN: identical protein binding, serine-type endopeptidase activity; INVOLVED IN: proteolysis, negative regulation of catalytic activity; LOCATED IN: apoplast, plant-type cell wall; EXPRESSED IN: 7 plant structures; EXPRESSED DURING: 4 anthesis; CONTAINS InterPro DOMAIN/s: Protease-associated PA (InterPro:IPR003137), Proteinase inhibitor, propeptide (InterPro:IPR009020), Peptidase…	protein_coding	(SBT3.3)	(SBT3.3); (ATSBT3.3)
AT1G47890	AtRLP7	2.69832	6.25801	1.21364	0	2.70565	3.32052	0.295433	0.284857	6.33522	3.3526	-0.918113	5.90833e-13	AT1G47890.1	receptor like protein 7 (RLP7); FUNCTIONS IN: kinase activity; INVOLVED IN: signal transduction, defense response; LOCATED IN: endomembrane system; EXPRESSED IN: stem, stamen; EXPRESSED DURING: 4 anthesis; CONTAINS InterPro DOMAIN/s: Leucine-rich repeat-containing N-terminal domain, type 2 (InterPro:IPR013210), Leucine-rich repeat (InterPro:IPR001611); BEST Arabidopsis thaliana protein match is: …	protein_coding	RECEPTOR LIKE PROTEIN 7 (RLP7)	RECEPTOR LIKE PROTEIN 7 (RLP7);RECEPTOR LIKE PROTEIN 7 (AtRLP7)
AT1G17830	AT1G17830	2.39198	5.52916	1.20885	1.83568e-08	2.39847	3.1084	0.374056	0.435746	5.59743	3.13818	-0.834836	3.39262e-05	AT1G17830.1	Protein of unknown function (DUF789); CONTAINS InterPro DOMAIN/s: Protein of unknown function DUF789 (InterPro:IPR008507); BEST Arabidopsis thaliana protein match is: Protein of unknown function (DUF789) (TAIR:AT1G73210.1); Has 265 Blast hits to 257 proteins in 18 species: Archae - 0; Bacteria - 0; Metazoa - 0; Fungi - 0; Plants - 263; Viruses - 0; Other Eukaryotes - 2 (source: NCBI BLink).	protein_coding
AT4G23160	CRK8	0.82007	1.81877	1.14914	5.85474e-07	0.822296	0.945943	0.202095	0.874942	1.84122	0.955023	-0.947054	1.52419e-05	AT4G23160.1	Encodes a cysteine-rich receptor-like protein kinase.	protein_coding	CYSTEINE-RICH RLK (RECEPTOR-LIKE PROTEIN KINASE) 8 (CRK8)	CYSTEINE-RICH RLK (RECEPTOR-LIKE PROTEIN KINASE) 8 (CRK8)
AT3G28580	AT3G28580	12.6334	27.742	1.13484	0	12.6676	13.1222	0.050866	0.956855	28.0843	13.2475	-1.08404	0	AT3G28580.1	P-loop containing nucleoside triphosphate hydrolases superfamily protein; FUNCTIONS IN: nucleoside-triphosphatase activity, ATPase activity, nucleotide binding, ATP binding; INVOLVED IN: response to abscisic acid stimulus; LOCATED IN: endoplasmic reticulum; EXPRESSED IN: 10 plant structures; EXPRESSED DURING: LP.04 four leaves visible, 4 anthesis, petal differentiation and expansion stage; CONTAI…	protein_coding
AT4G18540	AT4G18540	20.5423	45.0188	1.13193	0	20.5981	23.8767	0.213092	0.0727512	45.5747	24.106	-0.918841	0	AT4G18540.1	unknown protein; Has 209 Blast hits to 205 proteins in 54 species: Archae - 0; Bacteria - 17; Metazoa - 2; Fungi - 150; Plants - 40; Viruses - 0; Other Eukaryotes - 0 (source: NCBI BLink).	protein_coding
AT1G24145	AT1G24145	26.7935	58.6747	1.13086	0	26.8662	24.013	-0.161975	0.769367	59.3988	24.2441	-1.2928	0	AT1G24145.1	unknown protein; FUNCTIONS IN: molecular_function unknown; INVOLVED IN: biological_process unknown; LOCATED IN: endomembrane system; Has 3 Blast hits to 3 proteins in 1 species: Archae - 0; Bacteria - 0; Metazoa - 0; Fungi - 0; Plants - 3; Viruses - 0; Other Eukaryotes - 0 (source: NCBI BLink).	protein_coding
AT5G37490	AT5G37490	8.27351	17.629	1.09138	0	8.29595	7.54672	-0.136558	0.758477	17.8466	7.61878	-1.22802	0	AT5G37490.1	ARM repeat superfamily protein; FUNCTIONS IN: ubiquitin-protein ligase activity, binding; INVOLVED IN: response to chitin; LOCATED IN: ubiquitin ligase complex; EXPRESSED IN: 14 plant structures; EXPRESSED DURING: 7 growth stages; CONTAINS InterPro DOMAIN/s: U box domain (InterPro:IPR003613), Armadillo-like helical (InterPro:IPR011989), Armadillo-type fold (InterPro:IPR016024); BEST Arabidopsis t…	protein_coding
AT5G42380	CML39	180.945	380.797	1.07347	0	181.435	181.486	0.000401569	0.999913	385.497	183.223	-1.07312	0	AT5G42380.1	calmodulin like 37 (CML37); FUNCTIONS IN: calcium ion binding; INVOLVED IN: response to ozone; LOCATED IN: chloroplast; EXPRESSED IN: 12 plant structures; EXPRESSED DURING: 8 growth stages; CONTAINS InterPro DOMAIN/s: EF-Hand 1, calcium-binding site (InterPro:IPR018247), EF-HAND 2 (InterPro:IPR018249), EF-hand-like domain (InterPro:IPR011992), Calcium-binding EF-hand (InterPro:IPR002048), EF-hand…	protein_coding	CALMODULIN LIKE 37 (CML37)	CALMODULIN LIKE 37 (CML37);CALMODULIN LIKE 39 (CML39)
AT3G10815	AT3G10815	15.1444	31.8706	1.07344	0	15.1856	16.0947	0.0838889	0.93996	32.2639	16.2482	-0.989637	0	AT3G10815.1	RING/U-box superfamily protein; FUNCTIONS IN: zinc ion binding; INVOLVED IN: biological_process unknown; LOCATED IN: cellular_component unknown; CONTAINS InterPro DOMAIN/s: Zinc finger, RING-type (InterPro:IPR001841), Zinc finger, C3HC4 RING-type (InterPro:IPR018957); BEST Arabidopsis thaliana protein match is: RING-H2 finger C1A (TAIR:AT2G40830.3); Has 35333 Blast hits to 34131 proteins in 2444 …	protein_coding
AT4G23280	CRK20	1.78757	3.76148	1.0733	1.54911e-06	1.79241	2.10619	0.23273	0.806001	3.80788	2.12632	-0.840628	8.83101e-05	AT4G23280.1	Encodes a cysteine-rich receptor-like protein kinase.	protein_coding	CYSTEINE-RICH RLK (RECEPTOR-LIKE PROTEIN KINASE) 20 (CRK20)	CYSTEINE-RICH RLK (RECEPTOR-LIKE PROTEIN KINASE) 20 (CRK20)
AT2G04495	AT2G04495	5.25295	10.9674	1.06202	9.99961e-08	5.26718	5.48932	0.0595961	0.990637	11.1027	5.54196	-1.00244	1.943e-07	AT2G04495.1	unknown protein; FUNCTIONS IN: molecular_function unknown; INVOLVED IN: biological_process unknown; LOCATED IN: endomembrane system; BEST Arabidopsis thaliana protein match is: unknown protein (TAIR:AT2G04515.1); Has 30201 Blast hits to 17322 proteins in 780 species: Archae - 12; Bacteria - 1396; Metazoa - 17338; Fungi - 3422; Plants - 5037; Viruses - 0; Other Eukaryotes - 2996 (source: NCBI BLin…	protein_coding
AT3G25250	AGC2	21.7671	44.676	1.03735	0	21.8261	19.0846	-0.193646	0.143224	45.2272	19.2672	-1.23105	0	AT3G25250.1	Arabidopsis protein kinase	protein_coding	(AGC2-1)	(AtOXI1);OXIDATIVE SIGNAL-INDUCIBLE1 (OXI1); (AGC2); (AGC2-1)
AT1G67856	AT1G67856	34.8928	71.4437	1.03388	0	34.9873	35.4037	0.0170674	0.998567	72.3258	35.7432	-1.01684	0	AT1G67856.1	RING/U-box superfamily protein; FUNCTIONS IN: zinc ion binding; INVOLVED IN: biological_process unknown; LOCATED IN: cellular_component unknown; CONTAINS InterPro DOMAIN/s: Zinc finger, RING-type (InterPro:IPR001841), Zinc finger, C3HC4 RING-type (InterPro:IPR018957); BEST Arabidopsis thaliana protein match is: RING/U-box superfamily protein (TAIR:AT1G24580.1); Has 30201 Blast hits to 17322 prote…	protein_coding
AT1G57630	AT1G57630	35.2966	70.9377	1.00702	0	35.3924	38.6997	0.128884	0.801094	71.8132	39.072	-0.878113	0	AT1G57630.1	Toll-Interleukin-Resistance (TIR) domain family protein; FUNCTIONS IN: transmembrane receptor activity; INVOLVED IN: signal transduction, defense response, innate immune response; LOCATED IN: intrinsic to membrane; EXPRESSED IN: 7 plant structures; EXPRESSED DURING: 9 growth stages; CONTAINS InterPro DOMAIN/s: Toll-Interleukin receptor (InterPro:IPR000157); BEST Arabidopsis thaliana protein match…	protein_coding
AT1G24140	AT1G24140	40.0736	79.8059	0.993841	0	40.1826	40.8597	0.0241076	0.985899	80.7905	41.251	-0.969756	0	AT1G24140.1	Matrixin family protein; FUNCTIONS IN: metallopeptidase activity, metalloendopeptidase activity, zinc ion binding; INVOLVED IN: proteolysis, metabolic process; LOCATED IN: anchored to membrane; EXPRESSED IN: 13 plant structures; EXPRESSED DURING: 7 growth stages; CONTAINS InterPro DOMAIN/s: Peptidase M10, metallopeptidase (InterPro:IPR001818), Peptidoglycan binding-like (InterPro:IPR002477), Pept…	protein_coding
AT3G22160	AT3G22160	20.4004	39.9236	0.96864	0	20.4559	24.4075	0.254811	0.0683402	40.4159	24.643	-0.713748	0	AT3G22160.1	VQ motif-containing protein; FUNCTIONS IN: molecular_function unknown; INVOLVED IN: biological_process unknown; LOCATED IN: chloroplast; EXPRESSED IN: stem, inflorescence meristem, sepal, leaf, stamen; EXPRESSED DURING: LP.06 six leaves visible, LP.04 four leaves visible, 4 anthesis; CONTAINS InterPro DOMAIN/s: VQ (InterPro:IPR008889); BEST Arabidopsis thaliana protein match is: VQ motif-containi…	protein_coding
AT1G24147	AT1G24147	79.8551	155.763	0.963897	0	80.0719	86.0892	0.104535	0.620468	157.686	86.9138	-0.859396	0	AT1G24147.1	unknown protein; FUNCTIONS IN: molecular_function unknown; INVOLVED IN: biological_process unknown; LOCATED IN: endomembrane system; BEST Arabidopsis thaliana protein match is: unknown protein (TAIR:AT1G24148.1); Has 4 Blast hits to 4 proteins in 2 species: Archae - 0; Bacteria - 0; Metazoa - 0; Fungi - 0; Plants - 4; Viruses - 0; Other Eukaryotes - 0 (source: NCBI BLink).	protein_coding
AT2G33710	AT2G33710	11.7832	22.8944	0.95826	1.74309e-06	11.8152	12.1159	0.0362543	0.995348	23.1772	12.2319	-0.922062	8.2442e-09	AT2G33710.2	encodes a member of the ERF (ethylene response factor) subfamily B-4 of ERF/AP2 transcription factor family. The protein contains one AP2 domain. There are 7 members in this subfamily.	protein_coding
AT1G05680	UGT74E2	1.86973	3.61241	0.950128	0.000406346	1.8748	1.13506	-0.723975	0.127528	3.65703	1.14597	-1.67411	6.68989e-09	AT1G05680.1	Encodes a UDP-glucosyltransferase, UGT74E2, that acts on IBA (indole-3-butyric acid) and affects auxin homeostasis. The transcript and protein levels of this enzyme are strongly induced by H2O2 and may allow integration of ROS (reactive oxygen species) and auxin signaling. This enzyme can also transfer glycosyl groups to several compounds related to the explosive TNT when this synthetic compound …	protein_coding	URIDINE DIPHOSPHATE GLYCOSYLTRANSFERASE 74E2 (UGT74E2)	URIDINE DIPHOSPHATE GLYCOSYLTRANSFERASE 74E2 (UGT74E2)
AT2G41835	AT2G41835	18.8625	35.9083	0.928798	0	18.9137	20.1728	0.0929793	0.818408	36.3513	20.3663	-0.835821	0	AT2G41835.1	zinc finger (C2H2 type, AN1-like) family protein; FUNCTIONS IN: zinc ion binding, nucleic acid binding; INVOLVED IN: biological_process unknown; LOCATED IN: intracellular; CONTAINS InterPro DOMAIN/s: Zinc finger, C2H2-like (InterPro:IPR015880), Zinc finger, AN1-type (InterPro:IPR000058), Zinc finger, C2H2-type (InterPro:IPR007087); BEST Arabidopsis thaliana protein match is: zinc finger (C2H2 typ…	protein_coding
AT4G39670	AT4G39670	137.105	260.016	0.923315	0	137.477	121.948	-0.172929	0.0436289	263.224	123.124	-1.09618	0	AT4G39670.1	Glycolipid transfer protein (GLTP) family protein; FUNCTIONS IN: glycolipid transporter activity, glycolipid binding; INVOLVED IN: glycolipid transport; LOCATED IN: cytoplasm; EXPRESSED IN: 16 plant structures; EXPRESSED DURING: 10 growth stages; CONTAINS InterPro DOMAIN/s: Glycolipid transfer protein, GLTP (InterPro:IPR014830); BEST Arabidopsis thaliana protein match is: Glycolipid transfer prot…	protein_coding
AT4G37290	AT4G37290	60.1921	113.885	0.919931	0	60.3555	57.5409	-0.0688967	0.902268	115.29	58.0921	-0.98885	0	AT4G37290.1	unknown protein; FUNCTIONS IN: molecular_function unknown; INVOLVED IN: response to karrikin; LOCATED IN: endomembrane system; EXPRESSED IN: cotyledon, hypocotyl, leaf; EXPRESSED DURING: LP.04 four leaves visible; BEST Arabidopsis thaliana protein match is: unknown protein (TAIR:AT2G23270.1); Has 30201 Blast hits to 17322 proteins in 780 species: Archae - 12; Bacteria - 1396; Metazoa - 17338; Fun…	protein_coding
AT1G66760	AT1G66760	4.60289	8.67673	0.914612	1.75429e-08	4.61538	6.38446	0.468115	0.0350806	8.78389	6.44602	-0.446451	0.00662069	AT1G66760.2	MATE efflux family protein; FUNCTIONS IN: antiporter activity, drug transmembrane transporter activity, transporter activity; INVOLVED IN: response to wounding; LOCATED IN: membrane; EXPRESSED IN: 17 plant structures; EXPRESSED DURING: 11 growth stages; CONTAINS InterPro DOMAIN/s: MATE family transporter related protein (InterPro:IPR015521), Multi antimicrobial extrusion protein MatE (InterPro:IP…	protein_coding
AT2G04040	ATDTX1	5.46233	10.2902	0.913684	7.46201e-05	5.47716	6.74788	0.301008	0.598674	10.4173	6.81277	-0.612672	0.00404242	AT2G04040.1	AtDTX1 (At2g04040) has been identified as a detoxifying efflux carrier for plant-derived antibiotics and other toxic compounds, including CD2+. Mistakenly referred to as At2g04070 in PMID:11739388.	protein_coding	DETOXIFICATION 1 (DTX1)	DETOXIFICATION 1 (DTX1); (ATDTX1); (TX1)
AT1G10040	AT1G10040	2.11613	3.91444	0.887375	0.000218885	2.12187	2.26643	0.0950837	0.977366	3.96276	2.2882	-0.792295	0.000620559	AT1G10040.1	alpha/beta-Hydrolases superfamily protein; CONTAINS InterPro DOMAIN/s: Protein of unknown function DUF676, hydrolase-like (InterPro:IPR007751); BEST Arabidopsis thaliana protein match is: alpha/beta-Hydrolases superfamily protein (TAIR:AT4G25770.1); Has 823 Blast hits to 815 proteins in 221 species: Archae - 0; Bacteria - 56; Metazoa - 168; Fungi - 260; Plants - 184; Viruses - 0; Other Eukaryotes…	protein_coding
AT1G21250	WAK1	38.9643	71.8878	0.883593	0	39.07	40.5402	0.053291	0.858591	72.775	40.927	-0.830391	0	AT1G21250.1	cell wall-associated kinase, may function as a signaling receptor of extracellular matrix component such as oligogalacturonides.	protein_coding	CELL WALL-ASSOCIATED KINASE (WAK1)	(PRO25);CELL WALL-ASSOCIATED KINASE (WAK1)
AT5G38250	AT5G38250	2.65667	4.89782	0.88252	1.4721e-05	2.66388	2.83279	0.0886921	0.973079	4.95829	2.85991	-0.793872	6.24125e-05	AT5G38250.1	Protein kinase family protein; FUNCTIONS IN: protein serine/threonine kinase activity, protein kinase activity, kinase activity, ATP binding; INVOLVED IN: protein amino acid phosphorylation; LOCATED IN: endomembrane system; CONTAINS InterPro DOMAIN/s: Protein kinase, catalytic domain (InterPro:IPR000719), Serine/threonine-protein kinase domain (InterPro:IPR002290), Serine-threonine/tyrosine-prote…	protein_coding
AT5G09800	AT5G09800	21.2627	39.173	0.881532	0	21.3204	19.0801	-0.160168	0.352526	39.6565	19.2624	-1.04177	0	AT5G09800.1	ARM repeat superfamily protein; FUNCTIONS IN: ubiquitin-protein ligase activity, binding; INVOLVED IN: response to chitin; LOCATED IN: ubiquitin ligase complex; EXPRESSED IN: 10 plant structures; EXPRESSED DURING: L mature pollen stage, LP.06 six leaves visible, M germinated pollen stage, 4 anthesis; CONTAINS InterPro DOMAIN/s: U box domain (InterPro:IPR003613), Armadillo-like helical (InterPro:I…	protein_coding
AT5G25250	AT5G25250	44.7631	82.3033	0.87864	0	44.8846	51.0921	0.186882	0.0278897	83.3195	51.5783	-0.691891	0	AT5G25250.1	SPFH/Band 7/PHB domain-containing membrane-associated protein family; FUNCTIONS IN: molecular_function unknown; INVOLVED IN: biological_process unknown; LOCATED IN: plasma membrane, vacuole; EXPRESSED IN: cultured cell; CONTAINS InterPro DOMAIN/s: Band 7 protein (InterPro:IPR001107); BEST Arabidopsis thaliana protein match is: SPFH/Band 7/PHB domain-containing membrane-associated protein family (…	protein_coding	FLOTILLIN 1 (FLOT1)	FLOTILLIN 1 (FLOT1)
AT5G60900	RLK1	5.8685	10.7693	0.875863	0	5.88442	6.19224	0.0735604	0.93912	10.9023	6.25151	-0.802349	6.4543e-14	AT5G60900.1	Encodes a receptor-like protein kinase.	protein_coding	RECEPTOR-LIKE PROTEIN KINASE 1 (RLK1)	RECEPTOR-LIKE PROTEIN KINASE 1 (RLK1)
AT1G78410	AT1G78410	46.8706	85.9257	0.874408	0	46.9977	57.0261	0.279032	0.0131861	86.9856	57.5697	-0.595467	1.95322e-13	AT1G78410.1	VQ motif-containing protein; CONTAINS InterPro DOMAIN/s: VQ (InterPro:IPR008889); BEST Arabidopsis thaliana protein match is: VQ motif-containing protein (TAIR:AT1G17147.1); Has 53 Blast hits to 53 proteins in 9 species: Archae - 0; Bacteria - 0; Metazoa - 0; Fungi - 0; Plants - 53; Viruses - 0; Other Eukaryotes - 0 (source: NCBI BLink).	protein_coding
AT4G22710	CYP706A2	22.2707	40.8032	0.873534	0	22.3312	22.8315	0.0319663	0.97449	41.3069	23.0512	-0.841538	0	AT4G22710.1	member of CYP706A	protein_coding	CYTOCHROME P450, FAMILY 706, SUBFAMILY A, POLYPEPTIDE 2 (CYP706A2)	CYTOCHROME P450, FAMILY 706, SUBFAMILY A, POLYPEPTIDE 2 (CYP706A2)
AT3G29000	AT3G29000	395.778	724.29	0.871874	0	396.851	378.968	-0.0665196	0.713198	733.227	382.606	-0.938402	0	AT3G29000.1	Calcium-binding EF-hand family protein; FUNCTIONS IN: calcium ion binding; INVOLVED IN: biological_process unknown; LOCATED IN: endomembrane system; CONTAINS InterPro DOMAIN/s: EF-Hand 1, calcium-binding site (InterPro:IPR018247), EF-HAND 2 (InterPro:IPR018249), S100/Calbindin-D9k, conserved site (InterPro:IPR001751), EF-hand-like domain (InterPro:IPR011992), Calcium-binding EF-hand (InterPro:IPR…	protein_coding
AT4G03450	AT4G03450	7.12318	12.9837	0.866106	0	7.14252	6.89224	-0.0514592	0.971056	13.1439	6.95819	-0.917607	0	AT4G03450.1	Ankyrin repeat family protein; CONTAINS InterPro DOMAIN/s: Ankyrin repeat-containing domain (InterPro:IPR020683), Ankyrin repeat (InterPro:IPR002110); BEST Arabidopsis thaliana protein match is: Ankyrin repeat family protein (TAIR:AT4G03440.1); Has 22492 Blast hits to 11630 proteins in 488 species: Archae - 24; Bacteria - 1675; Metazoa - 12211; Fungi - 1719; Plants - 2554; Viruses - 43; Other Euk…	protein_coding
AT1G75040	PR5	8.8999	16.1321	0.858071	5.22073e-09	8.9241	10.5762	0.245042	0.459378	16.3312	10.6768	-0.613159	1.57375e-05	AT1G75040.1	Thaumatin-like protein involved in response to pathogens. mRNA level of the PR-5 gene (At1g75040)is significantly changed after cutting the inflorescence stem indicating the existence of a network of signal transducing pathways as other stress-regulated genes (At5g01410, At3g17800, At1g29930)do not response to the treatment.	protein_coding	PATHOGENESIS-RELATED GENE 5 (PR5)	(PR-5);PATHOGENESIS-RELATED GENE 5 (PR5)
AT4G15236	AT4G15236	1.65731	2.98928	0.850958	9.28083e-08	1.6618	1.56193	-0.089424	0.960426	3.02619	1.57694	-0.940378	1.76985e-09	AT4G15236.1	ABC-2 and Plant PDR ABC-type transporter family protein; FUNCTIONS IN: nucleoside-triphosphatase activity, ATPase activity, nucleotide binding, ATP binding; LOCATED IN: membrane; CONTAINS InterPro DOMAIN/s: ATPase, AAA+ type, core (InterPro:IPR003593), ABC transporter-like (InterPro:IPR003439), Plant PDR ABC transporter associated (InterPro:IPR013581), ABC-2 type transporter (InterPro:IPR013525);…	protein_coding	ATP-BINDING CASSETTE G43 (ABCG43)	ATP-BINDING CASSETTE G43 (ABCG43)
AT5G66650	AT5G66650	38.5233	69.3971	0.849143	0	38.6279	38.2931	-0.0125581	0.998434	70.2534	38.6607	-0.861702	0	AT5G66650.1	Protein of unknown function (DUF607); CONTAINS InterPro DOMAIN/s: Protein of unknown function DUF607 (InterPro:IPR006769); BEST Arabidopsis thaliana protein match is: Protein of unknown function (DUF607) (TAIR:AT2G23790.1); Has 1807 Blast hits to 1807 proteins in 277 species: Archae - 0; Bacteria - 0; Metazoa - 736; Fungi - 347; Plants - 385; Viruses - 0; Other Eukaryotes - 339 (source: NCBI BLin…	protein_coding
AT4G22030	AT4G22030	3.2611	5.86133	0.845868	7.56732e-07	3.26995	2.26612	-0.529044	0.0568154	5.93369	2.28786	-1.37493	1.66035e-14	AT4G22030.1	CONTAINS InterPro DOMAIN/s: F-box domain, cyclin-like (InterPro:IPR001810), F-box domain, Skp2-like (InterPro:IPR022364), Protein of unknown function DUF295 (InterPro:IPR005174); BEST Arabidopsis thaliana protein match is: unknown protein (TAIR:AT4G04480.1); Has 486 Blast hits to 359 proteins in 16 species: Archae - 0; Bacteria - 4; Metazoa - 0; Fungi - 0; Plants - 482; Viruses - 0; Other Eukaryo…	protein_coding
AT1G73810	AT1G73810	8.14634	14.6231	0.844024	1.08773e-11	8.16847	9.12986	0.160527	0.693682	14.8035	9.21757	-0.683482	1.0044e-08	AT1G73810.1	Core-2/I-branching beta-1,6-N-acetylglucosaminyltransferase family protein; CONTAINS InterPro DOMAIN/s: Core-2/I-Branching enzyme (InterPro:IPR021141); BEST Arabidopsis thaliana protein match is: Core-2/I-branching beta-1,6-N-acetylglucosaminyltransferase family protein (TAIR:AT1G68390.1); Has 580 Blast hits to 580 proteins in 21 species: Archae - 0; Bacteria - 5; Metazoa - 0; Fungi - 0; Plants -…	protein_coding
AT5G47850	CCR4	8.65937	15.5018	0.840103	0	8.68287	8.25033	-0.0737203	0.906351	15.6932	8.32938	-0.913854	0	AT5G47850.1	CRINKLY4 related 4 (CCR4); FUNCTIONS IN: kinase activity; INVOLVED IN: protein amino acid phosphorylation; LOCATED IN: endomembrane system; EXPRESSED IN: stem; CONTAINS InterPro DOMAIN/s: Protein kinase, ATP binding site (InterPro:IPR017441), Regulator of chromosome condensation/beta-lactamase-inhibitor protein II (InterPro:IPR009091), Protein kinase, catalytic domain (InterPro:IPR000719), Serine…	protein_coding	CRINKLY4 RELATED 4 (CCR4)	(ATCRK1);CRINKLY4 RELATED 4 (CCR4)
AT4G28460	AT4G28460	25.7073	46.0075	0.839691	3.90706e-10	25.777	34.2536	0.410169	0.0214619	46.5751	34.5813	-0.429567	0.00142905	AT4G28460.1	unknown protein; FUNCTIONS IN: molecular_function unknown; INVOLVED IN: biological_process unknown; LOCATED IN: endomembrane system; EXPRESSED IN: 10 plant structures; EXPRESSED DURING: LP.04 four leaves visible, 4 anthesis, petal differentiation and expansion stage; Has 8 Blast hits to 8 proteins in 3 species: Archae - 0; Bacteria - 0; Metazoa - 0; Fungi - 0; Plants - 8; Viruses - 0; Other Eukar…	protein_coding
AT1G17180	ATGSTU25	6.39421	11.3991	0.834078	2.59747e-05	6.41155	6.57135	0.0355176	0.998434	11.5397	6.63445	-0.798556	3.44559e-05	AT1G17180.1	Encodes glutathione transferase belonging to the tau class of GSTs. Naming convention according to Wagner et al. (2002).	protein_coding	GLUTATHIONE S-TRANSFERASE TAU 25 (GSTU25)	GLUTATHIONE S-TRANSFERASE TAU 25 (GSTU25);GLUTATHIONE S-TRANSFERASE TAU 25 (ATGSTU25)
AT1G30190	AT1G30190	40.0959	71.3432	0.83132	0	40.2048	40.8036	0.0213271	0.99386	72.2227	41.194	-0.810018	0	AT1G30190.1	unknown protein; BEST Arabidopsis thaliana protein match is: unknown protein (TAIR:AT2G34610.1); Has 56 Blast hits to 56 proteins in 13 species: Archae - 0; Bacteria - 0; Metazoa - 0; Fungi - 0; Plants - 44; Viruses - 0; Other Eukaryotes - 12 (source: NCBI BLink).	protein_coding
AT2G24165	AT2G24165	7.19873	12.7687	0.826792	1.74738e-05	7.21827	4.78048	-0.594498	0.0514593	12.926	4.82668	-1.42118	1.38446e-12	AT2G24165.1	pseudogene, similar to HcrVf3 protein, blastp match of 37% identity and 5.1e-32 P-value to GP|14330718|emb|CAC40827.1||AJ297741 HcrVf3 protein {Malus floribunda}	pseudogene
AT3G48630	AT3G48630	40.7082	72.1165	0.82501	3.85344e-10	40.8187	33.0442	-0.304832	0.236709	73.0063	33.3581	-1.12999	0	AT3G48630.1	unknown protein; BEST Arabidopsis thaliana protein match is: unknown protein (TAIR:AT3G44150.1); Has 64 Blast hits to 64 proteins in 15 species: Archae - 0; Bacteria - 0; Metazoa - 0; Fungi - 0; Plants - 64; Viruses - 0; Other Eukaryotes - 0 (source: NCBI BLink).	protein_coding
AT2G23680	AT2G23680	19.8843	34.7049	0.803511	1.12277e-06	19.9382	25.3295	0.345279	0.176977	35.1332	25.5736	-0.458181	0.00599336	AT2G23680.1	Cold acclimation protein WCOR413 family; FUNCTIONS IN: molecular_function unknown; INVOLVED IN: response to stress; LOCATED IN: membrane; EXPRESSED IN: 6 plant structures; EXPRESSED DURING: LP.06 six leaves visible, LP.04 four leaves visible, 4 anthesis, LP.10 ten leaves visible, LP.08 eight leaves visible; CONTAINS InterPro DOMAIN/s: Cold acclimation WCOR413 (InterPro:IPR008892); BEST Arabidopsi…	protein_coding
AT3G12910	AT3G12910	28.333	49.3835	0.801546	0	28.4099	30.9257	0.122415	0.596966	49.9923	31.2233	-0.679085	0	AT3G12910.1	NAC (No Apical Meristem) domain transcriptional regulator superfamily protein; CONTAINS InterPro DOMAIN/s: No apical meristem (NAM) protein (InterPro:IPR003441); BEST Arabidopsis thaliana protein match is: NAC domain containing protein 42 (TAIR:AT2G43000.1); Has 2920 Blast hits to 2915 proteins in 75 species: Archae - 0; Bacteria - 0; Metazoa - 0; Fungi - 0; Plants - 2920; Viruses - 0; Other Euka…	protein_coding
AT5G64905	PROPEP3	74.0335	129.024	0.801385	0	74.2345	75.7514	0.0291812	0.988795	130.615	76.4798	-0.772172	0	AT5G64905.1	elicitor peptide 3 precursor (PROPEP3); Has 30201 Blast hits to 17322 proteins in 780 species: Archae - 12; Bacteria - 1396; Metazoa - 17338; Fungi - 3422; Plants - 5037; Viruses - 0; Other Eukaryotes - 2996 (source: NCBI BLink).	protein_coding	ELICITOR PEPTIDE 3 PRECURSOR (PROPEP3)	ELICITOR PEPTIDE 3 PRECURSOR (PROPEP3)
AT5G14700	AT5G14700	83.4238	145.086	0.798376	0	83.6499	77.6601	-0.10719	0.363029	146.877	78.4014	-0.905654	0	AT5G14700.1	NAD(P)-binding Rossmann-fold superfamily protein; FUNCTIONS IN: coenzyme binding, binding, cinnamoyl-CoA reductase activity, catalytic activity; INVOLVED IN: lignin biosynthetic process, cellular metabolic process, metabolic process; LOCATED IN: cellular_component unknown; EXPRESSED IN: 22 plant structures; EXPRESSED DURING: 13 growth stages; CONTAINS InterPro DOMAIN/s: NAD-dependent epimerase/de…	protein_coding
AT1G58225	AT1G58225	5.97537	10.3677	0.795002	0.00377731	5.99158	5.26437	-0.186677	0.92685	10.4957	5.315	-0.981655	0.000619472	AT1G58225.1	unknown protein; FUNCTIONS IN: molecular_function unknown; INVOLVED IN: biological_process unknown; LOCATED IN: endomembrane system; Has 4 Blast hits to 4 proteins in 2 species: Archae - 0; Bacteria - 0; Metazoa - 0; Fungi - 0; Plants - 4; Viruses - 0; Other Eukaryotes - 0 (source: NCBI BLink).	protein_coding
AT3G61190	BAP1	57.9271	99.7642	0.784283	0	58.0841	67.4618	0.215928	0.0214619	100.995	68.1093	-0.56836	0	AT3G61190.1	Encodes a protein with a C2 domain that binds to BON1 in yeast two hybrid analyses. Its ability to bind to phospholipids is enhanced by calcium ions. Involved in maintaining cell homeostasis.	protein_coding	BON ASSOCIATION PROTEIN 1 (BAP1)	BON ASSOCIATION PROTEIN 1 (BAP1)
AT1G73805	AT1G73805	195.476	335.54	0.77949	0	196.007	219.262	0.161751	0.0209411	339.678	221.361	-0.61777	0	AT1G73805.1	Encodes SAR Deficient 1 (SARD1), a key regulator for ICS1 (Isochorismate Synthase 1) induction and salicylic acid (SA) synthesis.	protein_coding	SAR DEFICIENT 1 (SARD1)	SAR DEFICIENT 1 (SARD1)
AT1G72900	AT1G72900	111.055	190.495	0.778473	0	111.357	118.325	0.0875666	0.515863	192.846	119.455	-0.690983	0	AT1G72900.1	Toll-Interleukin-Resistance (TIR) domain-containing protein; FUNCTIONS IN: transmembrane receptor activity, ATP binding; INVOLVED IN: signal transduction, defense response, apoptosis, innate immune response; LOCATED IN: intrinsic to membrane; EXPRESSED IN: 20 plant structures; EXPRESSED DURING: 10 growth stages; CONTAINS InterPro DOMAIN/s: NB-ARC (InterPro:IPR002182), Toll-Interleukin receptor (I…	protein_coding
AT1G13470	AT1G13470	21.2993	36.4312	0.774371	0	21.357	18.3722	-0.217186	0.116677	36.8808	18.5484	-0.991574	0	AT1G13470.1	Protein of unknown function (DUF1262); CONTAINS InterPro DOMAIN/s: Protein of unknown function DUF1262 (InterPro:IPR010683); BEST Arabidopsis thaliana protein match is: Protein of unknown function (DUF1262) (TAIR:AT1G13520.1); Has 101 Blast hits to 94 proteins in 9 species: Archae - 0; Bacteria - 0; Metazoa - 0; Fungi - 0; Plants - 101; Viruses - 0; Other Eukaryotes - 0 (source: NCBI BLink).	protein_coding
AT2G29100	ATGLR2.9	1.0316	1.76304	0.773188	0.00587922	1.0344	1.07353	0.0535803	0.994865	1.7848	1.08383	-0.719615	0.00971097	AT2G29100.1	member of Putative ligand-gated ion channel subunit family	protein_coding	GLUTAMATE RECEPTOR 2.9 (GLR2.9)	GLUTAMATE RECEPTOR 2.9 (ATGLR2.9);GLUTAMATE RECEPTOR 2.9 (GLR2.9);GLUTAMATE RECEPTOR 2.9 (GLR2.9)
AT4G23215	AT4G23215	49.451	84.3631	0.770612	6.10295e-13	49.5852	47.3667	-0.0660368	0.947843	85.4047	47.8224	-0.836628	0	AT4G23215.1	pseudogene of cysteine-rich receptor-like protein kinase family protein	pseudogene
AT3G52430	PAD4	77.4605	132.046	0.769508	0	77.6707	80.9568	0.059782	0.791824	133.675	81.7287	-0.709819	0	AT3G52430.1	Encodes a lipase-like gene that is important for salicylic acid signaling and function in resistance (R) gene-mediated and basal plant disease resistance. PAD4 can interact directly with EDS1, another disease resistance signaling protein. Expressed at elevated level in response to green peach aphid (GPA) feeding, and modulates the GPA feeding-induced leaf senescence through a mechanism that doesn…	protein_coding	PHYTOALEXIN DEFICIENT 4 (PAD4)	PHYTOALEXIN DEFICIENT 4 (PAD4);ARABIDOPSIS PHYTOALEXIN DEFICIENT 4 (ATPAD4)
AT3G50480	HR4	14.8495	25.1357	0.759323	2.51912e-11	14.8898	15.7361	0.0797542	0.924991	25.4457	15.8863	-0.679636	6.98138e-10	AT3G50480.1	Homolog of RPW8	protein_coding	HOMOLOG OF RPW8 4 (HR4)	HOMOLOG OF RPW8 4 (HR4)
AT2G44840	ATERF13	51.251	86.7083	0.758589	0	51.3904	44.2693	-0.215191	0.0368249	87.7779	44.691	-0.973873	0	AT2G44840.1	encodes a member of the ERF (ethylene response factor) subfamily B-3 of ERF/AP2 transcription factor family. The protein contains one AP2 domain. There are 18 members in this subfamily including ATERF-1, ATERF-2, AND ATERF-5.	protein_coding	ETHYLENE-RESPONSIVE ELEMENT BINDING FACTOR 13 (ERF13)	(EREBP);ETHYLENE-RESPONSIVE ELEMENT BINDING FACTOR 13 (ATERF13);ETHYLENE-RESPONSIVE ELEMENT BINDING FACTOR 13 (ERF13)
AT4G18195	ATPUP8	3.74541	6.32802	0.756632	0.00053152	3.75558	3.79683	0.0157616	0.999913	6.40612	3.83345	-0.740805	0.000540813	AT4G18195.1	Member of a family of proteins related to PUP1, a purine transporter. May be involved in the transport of purine and purine derivatives such as cytokinins, across the plasma membrane.	protein_coding	PURINE PERMEASE 8 (PUP8)	PURINE PERMEASE 8 (PUP8);ARABIDOPSIS THALIANA PURINE PERMEASE 8 (ATPUP8)
AT2G16900	AT2G16900	37.0046	62.5021	0.756199	0	37.105	43.7257	0.236867	0.132488	63.2733	44.1436	-0.519392	2.07214e-08	AT2G16900.1	Arabidopsis phospholipase-like protein (PEARLI 4) family; FUNCTIONS IN: molecular_function unknown; INVOLVED IN: biological_process unknown; LOCATED IN: plasma membrane; EXPRESSED IN: 24 plant structures; EXPRESSED DURING: 13 growth stages; CONTAINS InterPro DOMAIN/s: Phospholipase-like, arabidopsis (InterPro:IPR007942); BEST Arabidopsis thaliana protein match is: Arabidopsis phospholipase-like p…	protein_coding
AT5G52760	AT5G52760	202.505	340.828	0.751084	0	203.055	194.055	-0.065406	0.785877	345.037	195.912	-0.816543	0	AT5G52760.1	Copper transport protein family; BEST Arabidopsis thaliana protein match is: Heavy metal transport/detoxification superfamily protein (TAIR:AT5G52750.1); Has 1807 Blast hits to 1807 proteins in 277 species: Archae - 0; Bacteria - 0; Metazoa - 736; Fungi - 347; Plants - 385; Viruses - 0; Other Eukaryotes - 339 (source: NCBI BLink).	protein_coding
AT5G25260	AT5G25260	3.06153	5.12351	0.742879	0.000123278	3.06984	3.54228	0.206515	0.755084	5.18676	3.57599	-0.53649	0.00699581	AT5G25260.1	SPFH/Band 7/PHB domain-containing membrane-associated protein family; FUNCTIONS IN: molecular_function unknown; INVOLVED IN: biological_process unknown; LOCATED IN: plasma membrane; EXPRESSED IN: cultured cell; CONTAINS InterPro DOMAIN/s: Band 7 protein (InterPro:IPR001107); BEST Arabidopsis thaliana protein match is: SPFH/Band 7/PHB domain-containing membrane-associated protein family (TAIR:AT5G…	protein_coding
AT1G01560	MPK11	96.0334	160.657	0.742379	0	96.2941	95.0481	-0.0187903	0.993693	162.64	95.9527	-0.761287	0	AT1G01560.2	member of MAP Kinase	protein_coding	MAP KINASE 11 (MPK11)	MAP KINASE 11 (MPK11);MAP KINASE 11 (ATMPK11)
AT4G23130	CRK5	5.27162	8.80855	0.740657	9.25406e-07	5.28593	4.88295	-0.114404	0.916313	8.91725	4.92975	-0.855086	9.66866e-07	AT4G23130.2	Encodes a receptor-like protein kinase. Naming convention from Chen et al 2003 (PMID 14756307)	protein_coding	CYSTEINE-RICH RLK (RECEPTOR-LIKE PROTEIN KINASE) 5 (CRK5)	RECEPTOR-LIKE PROTEIN KINASE 6 (RLK6);CYSTEINE-RICH RLK (RECEPTOR-LIKE PROTEIN KINASE) 5 (CRK5)
AT4G19230	CYP707A1	4.7885	8.00088	0.740586	1.17026e-07	4.80149	5.55145	0.209382	0.541835	8.09958	5.60518	-0.531088	0.000128006	AT4G19230.2	Encodes a protein with ABA 8'-hydroxylase activity, involved in ABA catabolism. Member of the CYP707A gene family. CYP707A1 appears to play an important role in determining the ABA levels in dry seeds. Gene involved in postgermination growth. Overexpression of CYP707A1 leads to a decrease in ABA levels and a reduction in after-ripening period to break dormancy.	protein_coding	CYTOCHROME P450, FAMILY 707, SUBFAMILY A, POLYPEPTIDE 1 (CYP707A1)	CYTOCHROME P450, FAMILY 707, SUBFAMILY A, POLYPEPTIDE 1 (CYP707A1)
AT4G39580	AT4G39580	14.6622	24.462	0.738444	2.29638e-11	14.702	15.9146	0.114346	0.80781	24.764	16.0665	-0.624189	5.31239e-09	AT4G39580.1	Galactose oxidase/kelch repeat superfamily protein; CONTAINS InterPro DOMAIN/s: F-box domain, cyclin-like (InterPro:IPR001810), Galactose oxidase/kelch, beta-propeller (InterPro:IPR011043), Kelch repeat type 1 (InterPro:IPR006652), Kelch related (InterPro:IPR013089), Kelch-type beta propeller (InterPro:IPR015915); BEST Arabidopsis thaliana protein match is: Galactose oxidase/kelch repeat superfam…	protein_coding
AT3G61390	AT3G61390	11.3845	18.9785	0.737292	0.000112013	11.4154	11.6207	0.0257145	0.998567	19.2126	11.7312	-0.7117	1.42872e-06	AT3G61390.2	RING/U-box superfamily protein; FUNCTIONS IN: ubiquitin-protein ligase activity; INVOLVED IN: protein ubiquitination; LOCATED IN: ubiquitin ligase complex; EXPRESSED IN: 17 plant structures; EXPRESSED DURING: 11 growth stages; CONTAINS InterPro DOMAIN/s: U box domain (InterPro:IPR003613); BEST Arabidopsis thaliana protein match is: U-box domain-containing protein (TAIR:AT2G45920.1); Has 5125 Blas…	protein_coding
AT5G09876	AT5G09876	22.3816	37.2563	0.735169	0.000158874	22.4424	21.8761	-0.0368734	0.996815	37.716	22.0853	-0.772089	4.36047e-05	AT5G09876.1	unknown protein; FUNCTIONS IN: molecular_function unknown; INVOLVED IN: biological_process unknown; LOCATED IN: cellular_component unknown; Has 5 Blast hits to 5 proteins in 2 species: Archae - 0; Bacteria - 0; Metazoa - 0; Fungi - 0; Plants - 5; Viruses - 0; Other Eukaryotes - 0 (source: NCBI BLink).	protein_coding
AT1G72920	AT1G72920	91.3121	151.987	0.735069	0	91.5598	90.7596	-0.012664	0.994865	153.864	91.6291	-0.747775	0	AT1G72920.1	Toll-Interleukin-Resistance (TIR) domain family protein; FUNCTIONS IN: transmembrane receptor activity; INVOLVED IN: response to wounding, defense response; LOCATED IN: intrinsic to membrane; EXPRESSED IN: 19 plant structures; EXPRESSED DURING: 10 growth stages; CONTAINS InterPro DOMAIN/s: Toll-Interleukin receptor (InterPro:IPR000157); BEST Arabidopsis thaliana protein match is: Toll-Interleukin…	protein_coding
AT3G10930	AT3G10930	113.274	188.254	0.73287	0	113.581	109.333	-0.0549918	0.885255	190.575	110.38	-0.787882	0	AT3G10930.1	unknown protein; FUNCTIONS IN: molecular_function unknown; INVOLVED IN: biological_process unknown; LOCATED IN: mitochondrion; EXPRESSED IN: 18 plant structures; EXPRESSED DURING: 9 growth stages; Has 1 Blast hits to 1 proteins in 1 species: Archae - 0; Bacteria - 0; Metazoa - 0; Fungi - 0; Plants - 1; Viruses - 0; Other Eukaryotes - 0 (source: NCBI BLink).	protein_coding
AT3G59700	ATHLECRK	6.29321	10.4532	0.73207	2.60097e-10	6.31029	7.9701	0.336891	0.0305123	10.5821	8.04644	-0.3952	0.000778729	AT3G59700.1	Member of Receptor kinase-like protein family. Represses stomatal immunity induced by Pseudomonas syringae pv. tomato DC3000.	protein_coding	LECTIN-RECEPTOR KINASE (HLECRK)	LECTIN-RECEPTOR KINASE (ATHLECRK);LEGUME-LIKE LECTIN RECEPTOR KINASE-V.5 (LECRK-V.5);LECTIN-RECEPTOR KINASE (HLECRK);LECTIN-RECEPTOR KINASE 1 (LECRK1)
AT1G65500	AT1G65500	31.1437	51.7032	0.731312	2.15191e-08	31.2284	34.016	0.123358	0.843127	52.3413	34.345	-0.607852	1.73867e-06	AT1G65500.1	unknown protein; FUNCTIONS IN: molecular_function unknown; INVOLVED IN: biological_process unknown; LOCATED IN: endomembrane system; EXPRESSED IN: 14 plant structures; EXPRESSED DURING: 9 growth stages; BEST Arabidopsis thaliana protein match is: unknown protein (TAIR:AT1G65486.1); Has 23 Blast hits to 23 proteins in 2 species: Archae - 0; Bacteria - 0; Metazoa - 0; Fungi - 0; Plants - 23; Viruse…	protein_coding
AT4G21390	B120	60.0714	99.6921	0.730801	0	60.2343	54.4393	-0.145935	0.0762093	100.922	54.9622	-0.876735	0	AT4G21390.1	B120; FUNCTIONS IN: protein serine/threonine kinase activity, sugar binding, protein kinase activity, ATP binding; INVOLVED IN: protein amino acid phosphorylation, recognition of pollen; LOCATED IN: plasma membrane; EXPRESSED IN: 13 plant structures; EXPRESSED DURING: 8 growth stages; CONTAINS InterPro DOMAIN/s: Curculin-like (mannose-binding) lectin (InterPro:IPR001480), PAN-2 domain (InterPro:I…	protein_coding	(B120)	(B120)
AT3G11840	PUB24	59.6889	98.9772	0.729634	0	59.8508	58.8711	-0.0238106	0.980609	100.199	59.4349	-0.753484	0	AT3G11840.1	Encodes a U-box-domain-containing E3 ubiquitin ligase that acts as a negative regulator of PAMP-triggered immunity.	protein_coding	PLANT U-BOX 24 (PUB24)	PLANT U-BOX 24 (PUB24)
AT5G39670	AT5G39670	291.469	481.379	0.723827	0	292.259	306.14	0.0669438	0.698741	487.317	309.075	-0.656902	0	AT5G39670.1	Calcium-binding EF-hand family protein; FUNCTIONS IN: calcium ion binding; INVOLVED IN: biological_process unknown; LOCATED IN: cellular_component unknown; EXPRESSED IN: 21 plant structures; EXPRESSED DURING: 13 growth stages; CONTAINS InterPro DOMAIN/s: EF-Hand 1, calcium-binding site (InterPro:IPR018247), EF-HAND 2 (InterPro:IPR018249), EF-hand-like domain (InterPro:IPR011992), Calcium-binding …	protein_coding
AT2G15390	FUT4	83.8668	138.469	0.723385	0	84.0945	90.5074	0.106024	0.650418	140.177	91.3794	-0.617305	0	AT2G15390.2	Predicted fucosyltransferase, based on similarity to FUT1, but not functionally redundant with FUT1.	protein_coding	FUCOSYLTRANSFERASE 4 (FUT4)	(atfut4);FUCOSYLTRANSFERASE 4 (FUT4)
AT3G56710	SIB1	136.992	225.745	0.7206	0	137.364	153.717	0.162267	0.0673807	228.529	155.199	-0.558264	0	AT3G56710.1	Sig1 binding protein; interacts with Sig1R4. As well as Sig1, SibI is imported into chloroplasts and its expression is light-dependent in mature chloroplasts.	protein_coding	SIGMA FACTOR BINDING PROTEIN 1 (SIB1)	SIGMA FACTOR BINDING PROTEIN 1 (SIB1)
AT5G39020	AT5G39020	8.93044	14.6346	0.712583	1.27694e-14	8.95468	9.88545	0.142665	0.517825	14.8152	9.98043	-0.569905	1.66611e-10	AT5G39020.1	Malectin/receptor-like protein kinase family protein; FUNCTIONS IN: protein serine/threonine kinase activity, protein kinase activity, kinase activity, ATP binding; INVOLVED IN: protein amino acid phosphorylation; LOCATED IN: endomembrane system; EXPRESSED IN: 14 plant structures; EXPRESSED DURING: 9 growth stages; CONTAINS InterPro DOMAIN/s: Protein kinase, ATP binding site (InterPro:IPR017441),…	protein_coding
AT4G35180	LHT7	37.1858	60.8773	0.711152	0	37.2868	34.2866	-0.121018	0.390191	61.6285	34.6161	-0.832155	0	AT4G35180.1	LYS/HIS transporter 7 (LHT7); CONTAINS InterPro DOMAIN/s: Amino acid transporter, transmembrane (InterPro:IPR013057); BEST Arabidopsis thaliana protein match is: Transmembrane amino acid transporter family protein (TAIR:AT1G47670.1); Has 1572 Blast hits to 1571 proteins in 189 species: Archae - 0; Bacteria - 36; Metazoa - 144; Fungi - 199; Plants - 1047; Viruses - 0; Other Eukaryotes - 146 (sourc…	protein_coding	LYS/HIS TRANSPORTER 7 (LHT7)	LYS/HIS TRANSPORTER 7 (LHT7)
AT3G50930	BCS1	194.315	317.724	0.709379	0	194.842	187.88	-0.0524914	0.811044	321.645	189.675	-0.761944	0	AT3G50930.1	cytochrome BC1 synthesis (BCS1); FUNCTIONS IN: nucleoside-triphosphatase activity, ATPase activity, nucleotide binding, ATP binding; LOCATED IN: mitochondrion; EXPRESSED IN: 24 plant structures; EXPRESSED DURING: 13 growth stages; CONTAINS InterPro DOMAIN/s: ATPase, AAA-type, core (InterPro:IPR003959), ATPase, AAA+ type, core (InterPro:IPR003593), ATPase, AAA-type, conserved site (InterPro:IPR003…	protein_coding	CYTOCHROME BC1 SYNTHESIS (BCS1)	CYTOCHROME BC1 SYNTHESIS (BCS1)
AT4G27300	AT4G27300	52.7819	86.1957	0.707573	0	52.925	59.9817	0.180574	0.0162261	87.2594	60.5591	-0.526965	0	AT4G27300.1	S-locus lectin protein kinase family protein; FUNCTIONS IN: in 6 functions; INVOLVED IN: protein amino acid phosphorylation, recognition of pollen; LOCATED IN: endomembrane system; EXPRESSED IN: 21 plant structures; EXPRESSED DURING: 11 growth stages; CONTAINS InterPro DOMAIN/s: Curculin-like (mannose-binding) lectin (InterPro:IPR001480), PAN-2 domain (InterPro:IPR013227), Apple-like (InterPro:IP…	protein_coding
AT1G63820	AT1G63820	11.0558	17.9826	0.701806	2.6975e-09	11.0858	11.6084	0.0664591	0.954825	18.2044	11.72	-0.635307	3.13927e-08	AT1G63820.1	CCT motif family protein; CONTAINS InterPro DOMAIN/s: CCT domain (InterPro:IPR010402); BEST Arabidopsis thaliana protein match is: CCT motif family protein (TAIR:AT5G41380.1); Has 1633 Blast hits to 1633 proteins in 102 species: Archae - 0; Bacteria - 0; Metazoa - 1; Fungi - 0; Plants - 1587; Viruses - 0; Other Eukaryotes - 45 (source: NCBI BLink).	protein_coding
AT1G16420	MC8	86.5402	140.389	0.697986	0	86.7749	76.0905	-0.189562	0.0161322	142.12	76.8162	-0.887627	0	AT1G16420.1	Encodes a metacaspase (cysteine-type endopeptidase) that is involved in promoting programmed cell death in response to hydrogen peroxide (H2O2), UV light, and methyl viologen (MV). Transcript levels rise in response to UV-C, H2O2, and MV. In vitro assays demonstrate that this enzyme has a preference for cleaving after an arginine residue, and it has a pH optimum of 8.0.	protein_coding	METACASPASE 8 (MC8)	ARABIDOPSIS THALIANA METACASPASE 8 (ATMC8);METACASPASE 2E (AtMCP2e);METACASPASE 2E (MCP2e);METACASPASE 8 (MC8)
AT4G14450	AT4G14450	30.2621	49.0834	0.697721	6.48378e-09	30.3444	29.5822	-0.0367001	0.988795	49.6891	29.8649	-0.73448	3.86284e-10	AT4G14450.1	unknown protein; LOCATED IN: chloroplast; BEST Arabidopsis thaliana protein match is: unknown protein (TAIR:AT3G23170.1); Has 74 Blast hits to 74 proteins in 6 species: Archae - 0; Bacteria - 0; Metazoa - 0; Fungi - 0; Plants - 74; Viruses - 0; Other Eukaryotes - 0 (source: NCBI BLink).	protein_coding
AT5G38240	AT5G38240	5.03969	8.16762	0.69658	5.20379e-06	5.05336	4.69403	-0.106418	0.924523	8.26843	4.73918	-0.802978	7.57203e-08	AT5G38240.1	Protein kinase family protein; FUNCTIONS IN: protein serine/threonine kinase activity, protein kinase activity, kinase activity, ATP binding; INVOLVED IN: protein amino acid phosphorylation; LOCATED IN: endomembrane system; CONTAINS InterPro DOMAIN/s: Protein kinase, ATP binding site (InterPro:IPR017441), Serine/threonine-protein kinase domain (InterPro:IPR002290), Serine-threonine/tyrosine-prote…	protein_coding
AT5G46080	AT5G46080	18.5501	30.0631	0.69657	1.27694e-14	18.6003	15.9717	-0.21981	0.158883	30.4341	16.1245	-0.91643	0	AT5G46080.1	Protein kinase superfamily protein; FUNCTIONS IN: protein kinase activity, kinase activity, ATP binding; INVOLVED IN: protein amino acid phosphorylation; LOCATED IN: endomembrane system; EXPRESSED IN: 22 plant structures; EXPRESSED DURING: 12 growth stages; CONTAINS InterPro DOMAIN/s: Protein kinase, catalytic domain (InterPro:IPR000719), Serine-threonine/tyrosine-protein kinase (InterPro:IPR0012…	protein_coding
AT3G23250	ATMYB15	58.1152	93.8271	0.691089	0	58.2729	52.4065	-0.153079	0.176764	94.9838	52.907	-0.844223	0	AT3G23250.1	Member of the R2R3 factor gene family.	protein_coding	MYB DOMAIN PROTEIN 15 (MYB15)	MYB DOMAIN PROTEIN 15 (MYB15);MYB DOMAIN PROTEIN 15 (ATMYB15); (ATY19)
AT2G22500	UCP5	217.505	350.589	0.68873	0	218.095	213.839	-0.0284294	0.958405	354.918	215.889	-0.717197	0	AT2G22500.1	Encodes one of the mitochondrial dicarboxylate carriers (DIC): DIC1 (AT2G22500), DIC2 (AT4G24570), DIC3 (AT5G09470).	protein_coding	UNCOUPLING PROTEIN 5 (UCP5)	DICARBOXYLATE CARRIER 1 (DIC1);PLANT UNCOUPLING MITOCHONDRIAL PROTEIN 5 (ATPUMP5);UNCOUPLING PROTEIN 5 (UCP5)
AT5G22380	NAC090	9.37349	15.0965	0.68756	1.92399e-05	9.39891	9.01094	-0.0608148	0.982303	15.2829	9.09715	-0.74843	1.80743e-06	AT5G22380.1	NAC domain containing protein 90 (NAC090); FUNCTIONS IN: sequence-specific DNA binding transcription factor activity; INVOLVED IN: multicellular organismal development, regulation of transcription; LOCATED IN: cellular_component unknown; EXPRESSED IN: 7 plant structures; EXPRESSED DURING: 8 growth stages; CONTAINS InterPro DOMAIN/s: No apical meristem (NAM) protein (InterPro:IPR003441); BEST Arab…	protein_coding	NAC DOMAIN CONTAINING PROTEIN 90 (NAC090)	NAC DOMAIN CONTAINING PROTEIN 90 (NAC090);NAC DOMAIN CONTAINING PROTEIN 90 (anac090)
AT5G67340	AT5G67340	15.1449	24.3675	0.686126	0	15.186	17.6834	0.219648	0.0326032	24.6683	17.8519	-0.466582	2.80096e-10	AT5G67340.1	ARM repeat superfamily protein; FUNCTIONS IN: ubiquitin-protein ligase activity, binding; INVOLVED IN: protein ubiquitination; LOCATED IN: endomembrane system, ubiquitin ligase complex; EXPRESSED IN: 11 plant structures; EXPRESSED DURING: 7 growth stages; CONTAINS InterPro DOMAIN/s: U box domain (InterPro:IPR003613), Armadillo-like helical (InterPro:IPR011989), Armadillo (InterPro:IPR000225), Arm…	protein_coding
AT1G65890	AAE12	2.76058	4.42988	0.682295	0.00068796	2.76807	3.05454	0.142072	0.903125	4.48457	3.08376	-0.540279	0.00810954	AT1G65890.1	acyl activating enzyme 12 (AAE12); FUNCTIONS IN: catalytic activity; INVOLVED IN: metabolic process; EXPRESSED IN: leaf apex, hypocotyl, flower; EXPRESSED DURING: petal differentiation and expansion stage; CONTAINS InterPro DOMAIN/s: AMP-dependent synthetase/ligase (InterPro:IPR000873); BEST Arabidopsis thaliana protein match is: benzoyloxyglucosinolate 1 (TAIR:AT1G65880.1); Has 77298 Blast hits …	protein_coding	ACYL ACTIVATING ENZYME 12 (AAE12)	ACYL ACTIVATING ENZYME 12 (AAE12)
AT5G47220	ERF2	57.5358	90.9232	0.660189	0	57.6917	62.6451	0.118836	0.409855	92.0448	63.2398	-0.541504	0	AT5G47220.1	Encodes a member of the ERF (ethylene response factor) subfamily B-3 of ERF/AP2 transcription factor family (ATERF-2). The protein contains one AP2 domain. Functions as activator of GCC box?dependent transcription. Positive regulator of JA-responsive defense genes and resistance to F. oxysporum and enhances JA inhibition of root elongation.	protein_coding	ETHYLENE RESPONSIVE ELEMENT BINDING FACTOR 2 (ERF2)	ETHYLENE RESPONSIVE ELEMENT BINDING FACTOR 2 (ATERF2);ETHYLENE RESPONSIVE ELEMENT BINDING FACTOR 2 (ERF2);ETHYLENE RESPONSE FACTOR- 2 (ATERF-2)
AT1G27820	AT1G27820	9.70118	15.3276	0.659904	3.78728e-05	9.72749	8.75595	-0.151803	0.837566	15.5167	8.83994	-0.811717	1.85615e-07	AT1G27820.1	Polynucleotidyl transferase, ribonuclease H-like superfamily protein; FUNCTIONS IN: ribonuclease activity, nucleic acid binding; INVOLVED IN: RNA modification; LOCATED IN: nucleus; EXPRESSED IN: sperm cell; CONTAINS InterPro DOMAIN/s: Ribonuclease CAF1 (InterPro:IPR006941), Polynucleotidyl transferase, ribonuclease H fold (InterPro:IPR012337); BEST Arabidopsis thaliana protein match is: Polynucle…	protein_coding
AT1G56430	ATNAS4	8.11171	12.7864	0.656531	4.50886e-05	8.13375	7.67471	-0.0838086	0.961497	12.9442	7.74908	-0.740211	2.26928e-06	AT1G56430.1	Encodes a protein with nicotianamine synthase activity.	protein_coding	NICOTIANAMINE SYNTHASE 4 (NAS4)	ARABIDOPSIS THALIANA NICOTIANAMINE SYNTHASE 4 (ATNAS4);NICOTIANAMINE SYNTHASE 4 (NAS4)
AT1G66910	AT1G66910	18.5441	29.1844	0.654238	0	18.5944	21.7304	0.224851	0.0288738	29.5445	21.9385	-0.429429	1.379e-08	AT1G66910.1	Protein kinase superfamily protein; FUNCTIONS IN: kinase activity; INVOLVED IN: protein amino acid phosphorylation; LOCATED IN: endomembrane system; CONTAINS InterPro DOMAIN/s: Protein kinase, ATP binding site (InterPro:IPR017441), Serine/threonine-protein kinase domain (InterPro:IPR002290), Serine-threonine/tyrosine-protein kinase (InterPro:IPR001245), Serine/threonine-protein kinase, active sit…	protein_coding
AT1G35210	AT1G35210	200.144	314.61	0.652529	0	200.687	192.029	-0.0636207	0.780249	318.492	193.868	-0.716182	0	AT1G35210.1	unknown protein; FUNCTIONS IN: molecular_function unknown; INVOLVED IN: biological_process unknown; LOCATED IN: chloroplast; EXPRESSED IN: 14 plant structures; EXPRESSED DURING: 9 growth stages; CONTAINS InterPro DOMAIN/s: Protein of unknown function DUF740 (InterPro:IPR008004); BEST Arabidopsis thaliana protein match is: unknown protein (TAIR:AT1G22470.1); Has 83 Blast hits to 83 proteins in 12 …	protein_coding
AT5G51190	AT5G51190	9.2729	14.5717	0.652075	0.000188161	9.29807	10.346	0.154071	0.83962	14.7514	10.4444	-0.498129	0.00520707	AT5G51190.1	encodes a member of the ERF (ethylene response factor) subfamily B-3 of ERF/AP2 transcription factor family. The protein contains one AP2 domain. There are 18 members in this subfamily including ATERF-1, ATERF-2, AND ATERF-5.	protein_coding
AT3G23010	AtRLP36	6.86144	10.761	0.649227	7.05988e-07	6.88006	7.3756	0.100338	0.90103	10.8937	7.44675	-0.548811	1.98377e-05	AT3G23010.1	receptor like protein 36 (RLP36); CONTAINS InterPro DOMAIN/s: Leucine-rich repeat (InterPro:IPR001611); BEST Arabidopsis thaliana protein match is: receptor like protein 38 (TAIR:AT3G23120.1); Has 98934 Blast hits to 26273 proteins in 1049 species: Archae - 38; Bacteria - 5801; Metazoa - 19602; Fungi - 835; Plants - 65537; Viruses - 10; Other Eukaryotes - 7111 (source: NCBI BLink).	protein_coding	RECEPTOR LIKE PROTEIN 36 (RLP36)	RECEPTOR LIKE PROTEIN 36 (RLP36);RECEPTOR LIKE PROTEIN 36 (AtRLP36)
AT5G64870	AT5G64870	5.3418	8.37065	0.648014	4.18816e-06	5.35629	5.5017	0.0386433	0.99104	8.47404	5.55398	-0.609529	9.88347e-06	AT5G64870.1	SPFH/Band 7/PHB domain-containing membrane-associated protein family; FUNCTIONS IN: molecular_function unknown; INVOLVED IN: biological_process unknown; LOCATED IN: plasma membrane, vacuole; EXPRESSED IN: 18 plant structures; EXPRESSED DURING: 11 growth stages; CONTAINS InterPro DOMAIN/s: Band 7 protein (InterPro:IPR001107); BEST Arabidopsis thaliana protein match is: SPFH/Band 7/PHB domain-conta…	protein_coding
AT5G59820	RHL41	211.479	331.226	0.647301	0	212.053	207.483	-0.031432	0.954825	335.317	209.479	-0.678719	0	AT5G59820.1	Encodes a zinc finger protein involved in high light and cold acclimation. Overexpression of this putative transcription factor increases the expression level of 9 cold-responsive genes and represses the expression level of 15 cold-responsive genes, including CBF genes. Also, lines overexpressing this gene exhibits a small but reproducible increase in freeze tolerance. Because of the repression o…	protein_coding	RESPONSIVE TO HIGH LIGHT 41 (RHL41)	RESPONSIVE TO HIGH LIGHT 41 (RHL41); (ATZAT12); (ZAT12)
AT2G31865	PARG2	18.5251	28.8424	0.638712	9.40996e-08	18.5753	22.8607	0.29948	0.0780322	29.1985	23.0795	-0.33928	0.00800334	AT2G31865.2	poly(ADP-ribose) glycohydrolase 2 (PARG2); FUNCTIONS IN: poly(ADP-ribose) glycohydrolase activity; INVOLVED IN: defense response to fungus; LOCATED IN: cellular_component unknown; CONTAINS InterPro DOMAIN/s: Poly(ADP-ribose) glycohydrolase (InterPro:IPR007724); BEST Arabidopsis thaliana protein match is: Poly (ADP-ribose) glycohydrolase (PARG) (TAIR:AT2G31870.2); Has 35333 Blast hits to 34131 pro…	protein_coding	POLY(ADP-RIBOSE) GLYCOHYDROLASE 2 (PARG2)	POLY(ADP-RIBOSE) GLYCOHYDROLASE 2 (PARG2)
AT5G56960	AT5G56960	18.7117	28.9425	0.629247	1.66436e-12	18.7626	18.6339	-0.00992772	0.999913	29.2992	18.8124	-0.639183	1.68027e-13	AT5G56960.1	basic helix-loop-helix (bHLH) DNA-binding family protein; FUNCTIONS IN: DNA binding, sequence-specific DNA binding transcription factor activity; INVOLVED IN: response to chitin, regulation of transcription; LOCATED IN: nucleus; CONTAINS InterPro DOMAIN/s: Helix-loop-helix DNA-binding domain (InterPro:IPR001092), Helix-loop-helix DNA-binding (InterPro:IPR011598); BEST Arabidopsis thaliana protein…	protein_coding
AT1G27730	STZ	391.709	603.082	0.622573	0	392.774	405.699	0.0467095	0.862339	610.52	409.596	-0.575836	0	AT1G27730.1	Related to Cys2/His2-type zinc-finger proteins found in higher plants. Compensated for a subset of calcineurin deficiency in yeast. Salt tolerance produced by ZAT10 appeared to be partially dependent on ENA1/PMR2, a P-type ATPase required for Li+ and Na+ efflux in yeast. The protein is localized to the nucleus, acts as a transcriptional repressor and is responsive to chitin oligomers. Also involv…	protein_coding	SALT TOLERANCE ZINC FINGER (STZ)	(ZAT10);SALT TOLERANCE ZINC FINGER (STZ)
AT4G23230	CRK15	2.91112	4.47159	0.619216	0.00121627	2.91901	2.44254	-0.2571	0.612094	4.52679	2.46601	-0.876311	2.05249e-06	AT4G23230.1	Encodes a cysteine-rich receptor-like protein kinase.	protein_coding	CYSTEINE-RICH RLK (RECEPTOR-LIKE PROTEIN KINASE) 15 (CRK15)	CYSTEINE-RICH RLK (RECEPTOR-LIKE PROTEIN KINASE) 15 (CRK15)
AT5G27420	CNI1	248.052	380.043	0.615523	0	248.725	229.034	-0.118986	0.163534	384.732	231.241	-0.73446	0	AT5G27420.1	Encodes CNI1 (Carbon/Nitrogen Insensitive1) (also named as ATL31), a RING type ubiquitin ligase that functions in the Carbon/Nitrogen response for growth phase transition in Arabidopsis seedlings.	protein_coding	CARBON/NITROGEN INSENSITIVE 1 (CNI1)	ARABIDOPSIS TOXICOS EN LEVADURA 31 (ATL31);CARBON/NITROGEN INSENSITIVE 1 (CNI1)
AT5G60800	AT5G60800	56.2219	86.1114	0.615071	0	56.3743	61.6856	0.129897	0.346079	87.1732	62.2781	-0.485159	2.03115e-11	AT5G60800.2	Heavy metal transport/detoxification superfamily protein ; FUNCTIONS IN: metal ion binding; INVOLVED IN: metal ion transport; EXPRESSED IN: 21 plant structures; EXPRESSED DURING: 12 growth stages; CONTAINS InterPro DOMAIN/s: Heavy metal transport/detoxification protein (InterPro:IPR006121); BEST Arabidopsis thaliana protein match is: Heavy metal transport/detoxification superfamily protein (TAIR:…	protein_coding
AT4G38560	AT4G38560	44.1	67.4035	0.612044	0	44.2197	39.7103	0	1	68.2355	40.0896	-0.767294	0	AT4G38560.2	Arabidopsis phospholipase-like protein (PEARLI 4) family; FUNCTIONS IN: molecular_function unknown; INVOLVED IN: biological_process unknown; LOCATED IN: cellular_component unknown; EXPRESSED IN: 9 plant structures; EXPRESSED DURING: 8 growth stages; CONTAINS InterPro DOMAIN/s: Phospholipase-like, arabidopsis (InterPro:IPR007942); BEST Arabidopsis thaliana protein match is: Arabidopsis phospholipa…	protein_coding
AT3G46080	AT3G46080	95.6602	145.852	0.608513	7.29487e-14	95.9201	89.2462	-0.104041	0.678888	147.651	90.0968	-0.712646	0	AT3G46080.1	C2H2-type zinc finger family protein; FUNCTIONS IN: sequence-specific DNA binding transcription factor activity, zinc ion binding, nucleic acid binding; INVOLVED IN: response to chitin, regulation of transcription; LOCATED IN: intracellular; CONTAINS InterPro DOMAIN/s: Zinc finger, C2H2-like (InterPro:IPR015880), Zinc finger, C2H2-type (InterPro:IPR007087); BEST Arabidopsis thaliana protein match…	protein_coding
AT5G66800	AT5G66800	8.0927	12.3006	0.604035	0.00126873	8.11465	8.64442	0.0912396	0.959652	12.4523	8.72765	-0.512752	0.00698805	AT5G66800.1	unknown protein; BEST Arabidopsis thaliana protein match is: unknown protein (TAIR:AT3G50640.1); Has 1807 Blast hits to 1807 proteins in 277 species: Archae - 0; Bacteria - 0; Metazoa - 736; Fungi - 347; Plants - 385; Viruses - 0; Other Eukaryotes - 339 (source: NCBI BLink).	protein_coding
AT5G47230	ERF5	146.136	221.362	0.599095	0	146.533	135.25	-0.115591	0.248511	224.093	136.548	-0.71469	0	AT5G47230.1	encodes a member of the ERF (ethylene response factor) subfamily B-3 of ERF/AP2 transcription factor family (ATERF-5). The protein contains one AP2 domain. There are 18 members in this subfamily including ATERF-1, ATERF-2, AND ATERF-5.	protein_coding	ETHYLENE RESPONSIVE ELEMENT BINDING FACTOR 5 (ERF5)	ETHYLENE RESPONSIVE ELEMENT BINDING FACTOR 5 (ERF5);ETHYLENE RESPONSIVE ELEMENT BINDING FACTOR 5 (ATERF5);ETHYLENE RESPONSIVE ELEMENT BINDING FACTOR- 5 (ATERF-5)
AT1G34420	AT1G34420	6.50489	9.85024	0.598633	3.67089e-09	6.52256	6.69667	0.0380064	0.982303	9.97176	6.7611	-0.56059	1.54121e-08	AT1G34420.1	leucine-rich repeat transmembrane protein kinase family protein; FUNCTIONS IN: protein kinase activity, ATP binding; INVOLVED IN: protein amino acid phosphorylation; LOCATED IN: cellular_component unknown; EXPRESSED IN: 17 plant structures; EXPRESSED DURING: 11 growth stages; CONTAINS InterPro DOMAIN/s: Protein kinase, catalytic domain (InterPro:IPR000719), Leucine-rich repeat, typical subtype (I…	protein_coding
AT4G11170	AT4G11170	4.4188	6.69074	0.598511	1.95341e-07	4.43079	5.10349	0.20392	0.348888	6.77328	5.15246	-0.394594	0.0007566	AT4G11170.1	Disease resistance protein (TIR-NBS-LRR class) family; FUNCTIONS IN: transmembrane receptor activity, nucleoside-triphosphatase activity, nucleotide binding, ATP binding; INVOLVED IN: defense response, response to ozone; LOCATED IN: mitochondrion; EXPRESSED IN: stem, root, stamen; EXPRESSED DURING: 4 anthesis; CONTAINS InterPro DOMAIN/s: ATPase, AAA+ type, core (InterPro:IPR003593), NB-ARC (Inter…	protein_coding
AT3G44720	ADT4	187.742	283.997	0.597128	0	188.252	201.514	0.0982105	0.338502	287.504	203.441	-0.498973	0	AT3G44720.1	Encodes a plastid-localized arogenate dehydratase involved in phenylalanine biosynthesis. Not less than six genes encoding ADT were identi&#64257;ed in the Arabidopsis genome: ADT1 [At1g11790]; ADT2 [At3g07630]; ADT3 [At2g27820]; ADT4 [At3g44720]; ADT5 [At5g22630]; and ADT6 [At1g08250].	protein_coding	AROGENATE DEHYDRATASE 4 (ADT4)	AROGENATE DEHYDRATASE 4 (ADT4)
AT5G47070	AT5G47070	84.0592	127.082	0.596284	0	84.2872	83.1603	-0.0194189	0.985936	128.651	83.9577	-0.615723	0	AT5G47070.1	Protein kinase superfamily protein; FUNCTIONS IN: protein serine/threonine kinase activity, protein kinase activity, kinase activity, ATP binding; INVOLVED IN: protein amino acid phosphorylation; LOCATED IN: plasma membrane; EXPRESSED IN: 22 plant structures; EXPRESSED DURING: 13 growth stages; CONTAINS InterPro DOMAIN/s: Protein kinase, ATP binding site (InterPro:IPR017441), Protein kinase, cata…	protein_coding
AT1G61610	AT1G61610	1.91214	2.89027	0.596012	0.00592773	1.91733	1.38942	-0.464611	0.186043	2.92593	1.40274	-1.06065	4.3457e-07	AT1G61610.1	S-locus lectin protein kinase family protein; FUNCTIONS IN: in 6 functions; INVOLVED IN: protein amino acid phosphorylation, recognition of pollen; LOCATED IN: endomembrane system; EXPRESSED IN: 7 plant structures; EXPRESSED DURING: 6 growth stages; CONTAINS InterPro DOMAIN/s: Curculin-like (mannose-binding) lectin (InterPro:IPR001480), Protein kinase, ATP binding site (InterPro:IPR017441), PAN-2…	protein_coding
AT5G22250	AT5G22250	59.2879	89.4724	0.593704	0	59.4488	51.3705	-0.210708	0.0158401	90.5765	51.8641	-0.804402	0	AT5G22250.1	Encodes one of the homologs of the yeast CCR4-associated factor 1: AT3G44260 (CAF1a), AT5G22250 (CAF1b). Has mRNA deadenylation activity. Also plays a role in plant defense responses.	protein_coding	CCR4- ASSOCIATED FACTOR 1B (CAF1b)	CCR4- ASSOCIATED FACTOR 1B (AtCAF1b);CCR4- ASSOCIATED FACTOR 1B (CAF1b)
AT2G32020	AT2G32020	39.5993	59.6918	0.592055	2.54444e-10	39.7069	45.0515	0.182187	0.26318	60.4291	45.48	-0.410012	1.10008e-05	AT2G32020.1	Acyl-CoA N-acyltransferases (NAT) superfamily protein; FUNCTIONS IN: N-acetyltransferase activity; INVOLVED IN: response to abscisic acid stimulus, metabolic process; LOCATED IN: cellular_component unknown; EXPRESSED IN: stem, cotyledon, hypocotyl, root, stamen; EXPRESSED DURING: 4 anthesis, petal differentiation and expansion stage; CONTAINS InterPro DOMAIN/s: GCN5-related N-acetyltransferase, C…	protein_coding
AT3G04220	AT3G04220	7.24142	10.9038	0.590491	7.59688e-09	7.26106	8.63027	0.249226	0.0870336	11.0384	8.71341	-0.341219	0.00126212	AT3G04220.1	Disease resistance protein (TIR-NBS-LRR class) family; FUNCTIONS IN: transmembrane receptor activity, nucleoside-triphosphatase activity, nucleotide binding, ATP binding; INVOLVED IN: signal transduction, defense response, apoptosis, innate immune response; LOCATED IN: intrinsic to membrane; EXPRESSED IN: 21 plant structures; EXPRESSED DURING: 13 growth stages; CONTAINS InterPro DOMAIN/s: ATPase,…	protein_coding
AT5G61600	ERF104	254.415	382.954	0.589985	0	255.106	270.342	0.08369	0.50353	387.676	272.936	-0.506289	0	AT5G61600.1	encodes a member of the ERF (ethylene response factor) subfamily B-3 of ERF/AP2 transcription factor family. The protein contains one AP2 domain. There are 18 members in this subfamily including ATERF-1, ATERF-2, AND ATERF-5.	protein_coding	ETHYLENE RESPONSE FACTOR 104 (ERF104)	ETHYLENE RESPONSE FACTOR 104 (ERF104)
AT5G66640	DAR3	42.9123	64.4035	0.585747	0	43.0288	47.749	0.150169	0.213189	65.1985	48.2065	-0.435611	4.61414e-08	AT5G66640.2	DA1-related protein 3 (DAR3); FUNCTIONS IN: molecular_function unknown; INVOLVED IN: biological_process unknown; LOCATED IN: cellular_component unknown; EXPRESSED IN: 8 plant structures; EXPRESSED DURING: 7 growth stages; CONTAINS InterPro DOMAIN/s: Protein of unknown function DUF3633 (InterPro:IPR022087); BEST Arabidopsis thaliana protein match is: DA1-related protein 6 (TAIR:AT5G66620.1).	protein_coding	DA1-RELATED PROTEIN 3 (DAR3)	DA1-RELATED PROTEIN 3 (DAR3)
AT3G47500	cdf3	13.7426	9.12228	-0.591193	7.13881e-08	13.7799	12.805	-0.105861	0.741271	9.23479	12.9277	0.485312	1.94533e-05	AT3G47500.1	Dof-type zinc finger domain-containing protein, identical to H-protein promoter binding factor-2a GI:3386546 from (Arabidopsis thaliana). Interacts with LKP2 and FKF1, but its overexpression does not change flowering time under short or long day conditions.	protein_coding	CYCLING DOF FACTOR 3 (CDF3)	CYCLING DOF FACTOR 3 (CDF3)
AT3G25717	RTFL16	34.2694	22.326	-0.618198	3.10158e-05	34.3623	43.7825	0.349528	0.0165947	22.6015	44.2028	0.967721	1.40282e-13	AT3G25717.1	ROTUNDIFOLIA like 16 (RTFL16); FUNCTIONS IN: molecular_function unknown; INVOLVED IN: shoot development; LOCATED IN: mitochondrion; CONTAINS InterPro DOMAIN/s: DVL (InterPro:IPR012552); BEST Arabidopsis thaliana protein match is: ROTUNDIFOLIA like 17 (TAIR:AT1G13245.1); Has 67 Blast hits to 67 proteins in 11 species: Archae - 0; Bacteria - 0; Metazoa - 0; Fungi - 0; Plants - 67; Viruses - 0; Othe…	protein_coding	ROTUNDIFOLIA LIKE 16 (RTFL16)	ROTUNDIFOLIA LIKE 16 (RTFL16);DEVIL 6 (DVL6)
AT4G17245	AT4G17245	33.5613	21.7821	-0.623654	9.41237e-06	33.6526	29.8488	-0.173043	0.541036	22.0512	30.1366	0.450659	0.00391118	AT4G17245.1	RING/U-box superfamily protein; FUNCTIONS IN: zinc ion binding; EXPRESSED IN: 19 plant structures; EXPRESSED DURING: 11 growth stages; CONTAINS InterPro DOMAIN/s: Zinc finger, RING-type (InterPro:IPR001841), Zinc finger, C3HC4 RING-type (InterPro:IPR018957); BEST Arabidopsis thaliana protein match is: RING/U-box superfamily protein (TAIR:AT5G47610.1); Has 30201 Blast hits to 17322 proteins in 780…	protein_coding
AT5G44680	AT5G44680	22.0212	14.2383	-0.629112	3.12743e-10	22.081	22.7696	0.0443055	0.959126	14.4139	22.9885	0.673451	3.08621e-12	AT5G44680.1	DNA glycosylase superfamily protein; FUNCTIONS IN: DNA-3-methyladenine glycosylase I activity, catalytic activity; INVOLVED IN: DNA repair, base-excision repair; EXPRESSED IN: 21 plant structures; EXPRESSED DURING: 13 growth stages; CONTAINS InterPro DOMAIN/s: DNA glycosylase (InterPro:IPR011257), Methyladenine glycosylase (InterPro:IPR005019); BEST Arabidopsis thaliana protein match is: DNA glyc…	protein_coding
AT5G67420	LBD37	14.7499	9.41293	-0.647991	1.87391e-08	14.79	14.5616	-0.0224517	0.994242	9.52904	14.7013	0.625542	4.64083e-08	AT5G67420.1	Encodes a LOB-domain protein involved in nitrogen metabolism and affecting leaf morphogenesis.	protein_coding	LOB DOMAIN-CONTAINING PROTEIN 37 (LBD37)	ASYMMETRIC LEAVES2-LIKE 39 (ASL39);LOB DOMAIN-CONTAINING PROTEIN 37 (LBD37)
AT1G75460	AT1G75460	31.3811	19.992	-0.65047	0	31.4662	27.5062	-0.194049	0.0499351	20.239	27.7701	0.456397	1.86708e-08	AT1G75460.1	ATP-dependent protease La (LON) domain protein; FUNCTIONS IN: ATP-dependent peptidase activity; INVOLVED IN: proteolysis; LOCATED IN: chloroplast; EXPRESSED IN: 19 plant structures; EXPRESSED DURING: 11 growth stages; CONTAINS InterPro DOMAIN/s: Peptidase S16, lon N-terminal (InterPro:IPR003111); BEST Arabidopsis thaliana protein match is: ATP-dependent protease La (LON) domain protein (TAIR:AT1G…	protein_coding
AT5G19190	AT5G19190	35.3977	22.5103	-0.653068	5.53636e-07	35.4938	29.859	-0.249402	0.156952	22.7879	30.1474	0.403763	0.00801624	AT5G19190.1	unknown protein; BEST Arabidopsis thaliana protein match is: unknown protein (TAIR:AT3G06070.1); Has 1807 Blast hits to 1807 proteins in 277 species: Archae - 0; Bacteria - 0; Metazoa - 736; Fungi - 347; Plants - 385; Viruses - 0; Other Eukaryotes - 339 (source: NCBI BLink).	protein_coding
AT2G47440	AT2G47440	15.4356	9.52469	-0.696519	1.97026e-12	15.4776	12.9902	-0.252755	0.0305444	9.64229	13.1149	0.443763	3.49407e-05	AT2G47440.1	Tetratricopeptide repeat (TPR)-like superfamily protein; FUNCTIONS IN: binding, heat shock protein binding; INVOLVED IN: protein folding; LOCATED IN: cellular_component unknown; EXPRESSED IN: 22 plant structures; EXPRESSED DURING: 13 growth stages; CONTAINS InterPro DOMAIN/s: Tetratricopeptide TPR-1 (InterPro:IPR001440), Tetratricopeptide-like helical (InterPro:IPR011990), Heat shock protein DnaJ…	protein_coding
AT1G31350	KUF1	20.1613	12.3874	-0.702721	6.0129e-12	20.2161	17.5845	-0.201195	0.148991	12.5402	17.7542	0.501598	3.1784e-06	AT1G31350.1	KAR-UP F-box 1 (KUF1); CONTAINS InterPro DOMAIN/s: Galactose oxidase/kelch, beta-propeller (InterPro:IPR011043), Kelch related (InterPro:IPR013089), Kelch-type beta propeller (InterPro:IPR015915); BEST Arabidopsis thaliana protein match is: Galactose oxidase/kelch repeat superfamily protein (TAIR:AT1G55270.1); Has 661 Blast hits to 661 proteins in 63 species: Archae - 0; Bacteria - 29; Metazoa - …	protein_coding	KAR-UP F-BOX 1 (KUF1)	KAR-UP F-BOX 1 (KUF1)
AT2G25900	ATCTH	8.23506	4.95248	-0.733627	2.65573e-06	8.25741	9.87322	0.257831	0.184661	5.01358	9.9679	0.991448	3.96542e-12	AT2G25900.1	putative Cys3His zinc finger protein (ATCTH) mRNA, complete	protein_coding	(ATCTH)	A. THALIANA TANDEM ZINC FINGER PROTEIN 1 (ATTZF1); (ATCTH)
AT1G13300	HRS1	6.91492	4.01421	-0.784598	0.00010445	6.9337	6.51723	-0.0893677	0.948388	4.06369	6.57974	0.695241	0.000919157	AT1G13300.1	Overexpression confers hypersensitivity to low phosphate-elicited inhibition of primary root growth.	protein_coding	HYPERSENSITIVITY TO LOW PI-ELICITED PRIMARY ROOT SHORTENING 1 (HRS1)	HYPERSENSITIVITY TO LOW PI-ELICITED PRIMARY ROOT SHORTENING 1 (HRS1)
AT2G46690	AT2G46690	19.2864	11.1871	-0.785745	4.54124e-06	19.3388	16.6892	-0.212579	0.510475	11.3252	16.8493	0.573151	0.00251805	AT2G46690.1	SAUR-like auxin-responsive protein family ; CONTAINS InterPro DOMAIN/s: Auxin responsive SAUR protein (InterPro:IPR003676); BEST Arabidopsis thaliana protein match is: SAUR-like auxin-responsive protein family (TAIR:AT3G61900.1); Has 1291 Blast hits to 1280 proteins in 26 species: Archae - 0; Bacteria - 0; Metazoa - 0; Fungi - 0; Plants - 1290; Viruses - 0; Other Eukaryotes - 1 (source: NCBI BLin…	protein_coding
AT2G20670	AT2G20670	11.9642	6.82771	-0.809248	7.13881e-08	11.9966	11.7888	-0.0252128	0.994865	6.91195	11.9011	0.783933	1.62494e-07	AT2G20670.1	Protein of unknown function (DUF506) ; LOCATED IN: chloroplast; EXPRESSED IN: 22 plant structures; EXPRESSED DURING: 14 growth stages; CONTAINS InterPro DOMAIN/s: Protein of unknown function DUF506, plant (InterPro:IPR006502); BEST Arabidopsis thaliana protein match is: Protein of unknown function (DUF506) (TAIR:AT4G32480.1); Has 375 Blast hits to 373 proteins in 24 species: Archae - 0; Bacteria …	protein_coding
[truncated: 24 more rows]

## Sheet: 30min-MPK6 Independent
DataSet5. Gene list of MKP1-dependent and MPK6-independent transcripts at 30min
[truncated: 41 more rows]

## Sheet: 30min-MPK6 Partially Dependent
DataSet6. MKP1-dependent and partially MPK6-dependent transcripts at 30min
[truncated: 128 more rows]

[truncated: 3 more sheets: 90min-MPK6 Dependent, 90min-MPK6 Independent, 90min-MPK6 Partially Dependent]
