# Supplementary material for: Genetic dissection of Arabidopsis MAP kinase phosphatase 1-dependent PAMP-induced transcriptional responses
Source: J Exp Bot. 2017 Oct 13;68(18):5207–20. doi: 10.1093/jxb/erx335 (PMC5853853; doi:10.1093/jxb/erx335)
Supplement: Supplementary table S7 [file erx335_suppl_supplementary_table_s7.xlsx]

## Sheet: elf26-up vs genome
DataSet1. Significant enriched GO terms of elf26-upregulated genes (Sample) against the whole Arabidopsis genome (Reference)
GO term	Ontology	Description	Percentage in Sample	Percentage in Reference	p-value	FDR
GO:0050896	P	response to stimulus	0.225228	0.107422	2.3e-82	1e-78
GO:0006950	P	response to stress	0.143251	0.0614293	2.3e-62	5.3e-59
GO:0006952	P	defense response	0.0731438	0.0202823	8e-60	1.2e-56
GO:0042221	P	response to chemical stimulus	0.121722	0.0552069	5e-47	5.7e-44
GO:0010200	P	response to chitin	0.0284295	0.0039982	7.2e-43	6.6e-40
GO:0006955	P	immune response	0.0405741	0.00971748	3.3e-39	2.5e-36
GO:0002376	P	immune system process	0.0405741	0.00974396	4.2e-39	2.8e-36
GO:0010033	P	response to organic substance	0.0847364	0.0355337	7.3e-38	4.2e-35
GO:0045087	P	innate immune response	0.038642	0.00918792	1.1e-37	5.9e-35
GO:0009743	P	response to carbohydrate stimulus	0.0317417	0.00635475	1.5e-36	7.1e-34
GO:0009607	P	response to biotic stimulus	0.0527187	0.0168931	4.4e-36	1.8e-33
GO:0006468	P	protein amino acid phosphorylation	0.0665195	0.0250483	8.4e-36	3.2e-33
GO:0043687	P	post-translational protein modification	0.07756	0.0330447	1.2e-33	4.1e-31
GO:0006793	P	phosphorus metabolic process	0.0745239	0.0312177	2.2e-33	7.1e-31
GO:0051707	P	response to other organism	0.0491306	0.0158604	2.3e-33	7.1e-31
GO:0006796	P	phosphate metabolic process	0.0742479	0.0311913	4.3e-33	1.2e-30
GO:0016310	P	phosphorylation	0.0701076	0.0285699	5.1e-33	1.4e-30
GO:0051704	P	multi-organism process	0.0557549	0.020547	3.7e-31	9.3e-29
GO:0006464	P	protein modification process	0.0830803	0.0390288	1.2e-29	2.8e-27
GO:0043412	P	macromolecule modification	0.0847364	0.0433182	5.7e-25	1.3e-22
GO:0007165	P	signal transduction	0.0681755	0.0325152	1.2e-23	2.5e-21
GO:0008219	P	cell death	0.0259453	0.00757275	1.2e-20	2.4e-18
GO:0016265	P	death	0.0259453	0.00757275	1.2e-20	2.4e-18
GO:0009620	P	response to fungus	0.018769	0.00418355	3.4e-20	6.5e-18
GO:0050794	P	regulation of cellular process	0.136627	0.0893637	5.4e-19	9.9e-17
GO:0012501	P	programmed cell death	0.0226332	0.00646067	1.2e-18	2.1e-16
GO:0009617	P	response to bacterium	0.0215291	0.0065401	1.4e-16	2.4e-14
GO:0050832	P	defense response to fungus	0.0138007	0.00285964	3.1e-16	5e-14
GO:0050789	P	regulation of biological process	0.141871	0.0978897	8.1e-16	1.3e-13
GO:0065007	P	biological regulation	0.156776	0.11089	1.3e-15	1.9e-13
GO:0009719	P	response to endogenous stimulus	0.0540988	0.0282787	2e-15	2.9e-13
GO:0009611	P	response to wounding	0.0182169	0.00521619	2.9e-15	4.2e-13
GO:0006915	P	apoptosis	0.0160088	0.00421002	7e-15	9.8e-13
GO:0042742	P	defense response to bacterium	0.0160088	0.00468663	2.9e-13	4e-11
GO:0009408	P	response to heat	0.0151808	0.00426298	3.1e-13	4e-11
GO:0009725	P	response to hormone stimulus	0.0485785	0.0260015	3.4e-13	4.3e-11
GO:0009814	P	defense response, incompatible interaction	0.0138007	0.00378637	1.8e-12	2.2e-10
GO:0009723	P	response to ethylene stimulus	0.0160088	0.00526915	1.6e-11	1.9e-09
GO:0009987	P	cellular process	0.363511	0.309371	1.9e-11	2.2e-09
GO:0009628	P	response to abiotic stimulus	0.0629313	0.0389493	4.5e-11	5.1e-09
GO:0048583	P	regulation of response to stimulus	0.0151808	0.00497789	4.6e-11	5.1e-09
GO:0007242	P	intracellular signaling cascade	0.0339498	0.0174491	1.4e-10	1.5e-08
GO:0009605	P	response to external stimulus	0.0251173	0.0113591	1.5e-10	1.6e-08
GO:0010876	P	lipid localization	0.00552029	0.000635475	1.5e-10	1.6e-08
GO:0080134	P	regulation of response to stress	0.00938449	0.00219769	2.2e-10	2.2e-08
GO:0051716	P	cellular response to stimulus	0.0402981	0.0222416	2.3e-10	2.3e-08
GO:0010035	P	response to inorganic substance	0.018769	0.0073874	2.4e-10	2.3e-08
GO:0009751	P	response to salicylic acid stimulus	0.0151808	0.00529563	3.1e-10	3e-08
GO:0031347	P	regulation of defense response	0.00828043	0.00174756	3.5e-10	3.3e-08
GO:0070887	P	cellular response to chemical stimulus	0.0256693	0.0119681	3.7e-10	3.4e-08
GO:0019438	P	aromatic compound biosynthetic process	0.0165609	0.00627532	7.8e-10	7e-08
GO:0019748	P	secondary metabolic process	0.0264974	0.0129478	1.6e-09	1.4e-07
GO:0009737	P	response to abscisic acid stimulus	0.0218051	0.0100087	4.2e-09	3.6e-07
GO:0006979	P	response to oxidative stress	0.019597	0.00879074	1.1e-08	9.5e-07
GO:0009753	P	response to jasmonic acid stimulus	0.0146288	0.0056928	1.6e-08	1.3e-06
GO:0006725	P	cellular aromatic compound metabolic process	0.0220811	0.0105648	1.6e-08	1.3e-06
GO:0009266	P	response to temperature stimulus	0.0248413	0.0128419	5.1e-08	4.1e-06
GO:0002682	P	regulation of immune system process	0.00552029	0.0010856	1.2e-07	9.2e-06
GO:0051179	P	localization	0.0720397	0.050891	1.2e-07	9.2e-06
GO:0050776	P	regulation of immune response	0.00552029	0.0010856	1.2e-07	9.2e-06
GO:0006575	P	cellular amino acid derivative metabolic process	0.0179409	0.00834061	1.4e-07	1.1e-05
GO:0009873	P	ethylene mediated signaling pathway	0.00717637	0.00195938	3.2e-07	2.4e-05
GO:0008037	P	cell recognition	0.00469224	0.000847301	4.2e-07	3e-05
GO:0048544	P	recognition of pollen	0.00469224	0.000847301	4.2e-07	3e-05
GO:0051234	P	establishment of localization	0.0687276	0.049011	4.5e-07	3.2e-05
GO:0006810	P	transport	0.0684516	0.0488787	5.2e-07	3.6e-05
GO:0045088	P	regulation of innate immune response	0.00496826	0.00100617	7.2e-07	4.9e-05
GO:0009875	P	pollen-pistil interaction	0.00496826	0.00103265	9.6e-07	6.5e-05
GO:0009651	P	response to salt stress	0.019045	0.009691	1.1e-06	7.1e-05
GO:0000160	P	two-component signal transduction system (phosphorelay)	0.0077284	0.00243599	1.3e-06	8.3e-05
GO:0042398	P	cellular amino acid derivative biosynthetic process	0.0138007	0.00616941	1.4e-06	9.1e-05
GO:0009817	P	defense response to fungus, incompatible interaction	0.00469224	0.000953213	1.5e-06	9.5e-05
GO:0006970	P	response to osmotic stress	0.0204251	0.0108031	1.6e-06	9.8e-05
GO:0033036	P	macromolecule localization	0.0223572	0.0122329	1.6e-06	0.0001
GO:0031349	P	positive regulation of defense response	0.00441623	0.000900257	3.1e-06	0.00019
GO:0032870	P	cellular response to hormone stimulus	0.0168369	0.00849948	3.5e-06	0.00021
GO:0009755	P	hormone-mediated signaling pathway	0.0168369	0.00849948	3.5e-06	0.00021
GO:0051252	P	regulation of RNA metabolic process	0.0400221	0.0263722	3.5e-06	0.00021
GO:0002684	P	positive regulation of immune system process	0.00414022	0.000820822	4.9e-06	0.00026
GO:0045089	P	positive regulation of innate immune response	0.00414022	0.000820822	4.9e-06	0.00026
GO:0034050	P	host programmed cell death induced by symbiont	0.00552029	0.0014563	4.7e-06	0.00026
GO:0050778	P	positive regulation of immune response	0.00414022	0.000820822	4.9e-06	0.00026
GO:0002218	P	activation of innate immune response	0.00414022	0.000820822	4.9e-06	0.00026
GO:0009626	P	plant-type hypersensitive response	0.00552029	0.0014563	4.7e-06	0.00026
GO:0002253	P	activation of immune response	0.00414022	0.000820822	4.9e-06	0.00026
GO:0006355	P	regulation of transcription, DNA-dependent	0.0394701	0.0261339	5.1e-06	0.00027
GO:0009808	P	lignin metabolic process	0.00496826	0.00124447	7.8e-06	0.00041
GO:0009698	P	phenylpropanoid metabolic process	0.0107646	0.00463367	9.1e-06	0.00047
GO:0042434	P	indole derivative metabolic process	0.00524427	0.00140334	9.5e-06	0.00048
GO:0042430	P	indole and derivative metabolic process	0.00524427	0.00140334	9.5e-06	0.00048
GO:0007166	P	cell surface receptor linked signaling pathway	0.0104885	0.00455424	1.4e-05	0.0007
GO:0009863	P	salicylic acid mediated signaling pathway	0.00469224	0.00119152	1.6e-05	0.0008
GO:0048584	P	positive regulation of response to stimulus	0.00552029	0.00164164	2e-05	0.00098
GO:0006351	P	transcription, DNA-dependent	0.0400221	0.0275108	2.4e-05	0.0012
GO:0032774	P	RNA biosynthetic process	0.0400221	0.0275373	2.5e-05	0.0012
GO:0052542	P	callose deposition during defense response	0.00303616	0.000503085	2.6e-05	0.0012
GO:0009404	P	toxin metabolic process	0.00496826	0.00140334	2.9e-05	0.0014
GO:0009407	P	toxin catabolic process	0.00496826	0.00140334	2.9e-05	0.0014
GO:0009627	P	systemic acquired resistance	0.00496826	0.00142982	3.6e-05	0.0017
GO:0052386	P	cell wall thickening	0.00303616	0.000529563	3.7e-05	0.0017
GO:0009699	P	phenylpropanoid biosynthetic process	0.00883246	0.00373342	4.1e-05	0.0019
GO:0033037	P	polysaccharide localization	0.00303616	0.000556041	5.2e-05	0.0023
GO:0052545	P	callose localization	0.00303616	0.000556041	5.2e-05	0.0023
GO:0052482	P	cell wall thickening during defense response	0.00276014	0.000450128	5.4e-05	0.0024
GO:0052544	P	callose deposition in cell wall during defense response	0.00276014	0.000450128	5.4e-05	0.0024
GO:0008152	P	metabolic process	0.31162	0.281039	5.9e-05	0.0025
GO:0031323	P	regulation of cellular metabolic process	0.0698316	0.0539095	6.1e-05	0.0026
GO:0042435	P	indole derivative biosynthetic process	0.00441623	0.00124447	7.8e-05	0.0033
GO:0048585	P	negative regulation of response to stimulus	0.00607232	0.00217121	8.2e-05	0.0035
GO:0009642	P	response to light intensity	0.00634833	0.00238303	0.00011	0.0045
GO:0052543	P	callose deposition in cell wall	0.00276014	0.000503085	0.00011	0.0045
GO:0033554	P	cellular response to stress	0.0179409	0.0105648	0.00011	0.0047
GO:0045449	P	regulation of transcription	0.0618272	0.0477136	0.00016	0.0063
GO:0034641	P	cellular nitrogen compound metabolic process	0.0212531	0.0133979	0.0002	0.0079
GO:0009889	P	regulation of biosynthetic process	0.0637593	0.0498054	0.00023	0.0092
GO:0031326	P	regulation of cellular biosynthetic process	0.0637593	0.0498054	0.00023	0.0092
GO:0010105	P	negative regulation of ethylene mediated signaling pathway	0.00220811	0.000344216	0.00025	0.0095
GO:0070298	P	negative regulation of two-component signal transduction system (phosphorelay)	0.00220811	0.000344216	0.00025	0.0095
GO:0019219	P	regulation of nucleobase, nucleoside, nucleotide and nucleic acid metabolic process	0.0626553	0.0489051	0.00025	0.0097
GO:0009809	P	lignin biosynthetic process	0.0038642	0.00111208	0.00026	0.0098
GO:0010646	P	regulation of cell communication	0.0077284	0.00346864	0.00028	0.011
GO:0010556	P	regulation of macromolecule biosynthetic process	0.0623792	0.0487992	0.00029	0.011
GO:0000302	P	response to reactive oxygen species	0.0057963	0.00225064	0.00031	0.011
GO:0009968	P	negative regulation of signal transduction	0.0038642	0.00113856	0.00031	0.011
GO:0010648	P	negative regulation of cell communication	0.0038642	0.00113856	0.00031	0.011
GO:0009867	P	jasmonic acid mediated signaling pathway	0.00414022	0.00129743	0.00034	0.012
GO:0080090	P	regulation of primary metabolic process	0.0654154	0.0516853	0.00035	0.013
GO:0051171	P	regulation of nitrogen compound metabolic process	0.0634833	0.0499907	0.00036	0.013
GO:0051641	P	cellular localization	0.0229092	0.0150661	0.00037	0.013
GO:0009414	P	response to water deprivation	0.0113166	0.00606349	0.00038	0.013
GO:0009966	P	regulation of signal transduction	0.00745239	0.0033892	0.00043	0.015
GO:0042343	P	indole glucosinolate metabolic process	0.00165609	0.000185347	0.00045	0.016
GO:0046417	P	chorismate metabolic process	0.00441623	0.00150925	0.00048	0.017
GO:0009073	P	aromatic amino acid family biosynthetic process	0.00441623	0.00150925	0.00048	0.017
GO:0009415	P	response to water	0.0115926	0.00635475	0.00049	0.017
GO:0015914	P	phospholipid transport	0.0019321	0.00029126	0.00052	0.018
GO:0044238	P	primary metabolic process	0.262766	0.238171	0.00055	0.019
GO:0009816	P	defense response to bacterium, incompatible interaction	0.00331217	0.000926735	0.00057	0.019
GO:0042542	P	response to hydrogen peroxide	0.00414022	0.00140334	0.00067	0.022
GO:0010120	P	camalexin biosynthetic process	0.00165609	0.000211825	0.00072	0.024
GO:0052317	P	camalexin metabolic process	0.00165609	0.000211825	0.00072	0.024
GO:0046777	P	protein amino acid autophosphorylation	0.00303616	0.000820822	0.00076	0.024
GO:0006519	P	cellular amino acid and derivative metabolic process	0.0259453	0.0180581	0.00085	0.027
GO:0009595	P	detection of biotic stimulus	0.00138007	0.000132391	0.00089	0.028
GO:0044237	P	cellular metabolic process	0.254209	0.230942	0.00091	0.029
GO:0006811	P	ion transport	0.0176649	0.0113062	0.0009	0.029
GO:0019222	P	regulation of metabolic process	0.0717637	0.0585167	0.00095	0.03
GO:0009072	P	aromatic amino acid family metabolic process	0.00469224	0.00180051	0.00099	0.031
GO:0006350	P	transcription	0.0632073	0.0509175	0.0011	0.033
GO:0043648	P	dicarboxylic acid metabolic process	0.00524427	0.00217121	0.0011	0.035
GO:0031407	P	oxylipin metabolic process	0.00331217	0.00103265	0.0012	0.038
GO:0016998	P	cell wall macromolecule catabolic process	0.00276014	0.000741388	0.0012	0.038
GO:0044036	P	cell wall macromolecule metabolic process	0.00358819	0.00119152	0.0013	0.038
GO:0010104	P	regulation of ethylene mediated signaling pathway	0.00248413	0.000608997	0.0013	0.038
GO:0070297	P	regulation of two-component signal transduction system (phosphorelay)	0.00248413	0.000608997	0.0013	0.038
GO:0034976	P	response to endoplasmic reticulum stress	0.00248413	0.000608997	0.0013	0.038
GO:0009694	P	jasmonic acid metabolic process	0.00303616	0.000900257	0.0014	0.041
GO:0030001	P	metal ion transport	0.0104885	0.0059311	0.0014	0.042
GO:0046686	P	response to cadmium ion	0.00883246	0.00471311	0.0015	0.042
GO:0051789	P	response to protein stimulus	0.0019321	0.000370694	0.0015	0.043
GO:0042431	P	indole metabolic process	0.00165609	0.000264781	0.0017	0.046
GO:0052315	P	phytoalexin biosynthetic process	0.00165609	0.000264781	0.0017	0.046
GO:0052314	P	phytoalexin metabolic process	0.00165609	0.000264781	0.0017	0.046
GO:0009700	P	indole phytoalexin biosynthetic process	0.00165609	0.000264781	0.0017	0.046
GO:0006984	P	ER-nuclear signaling pathway	0.00165609	0.000264781	0.0017	0.046
GO:0046217	P	indole phytoalexin metabolic process	0.00165609	0.000264781	0.0017	0.046
GO:0016567	P	protein ubiquitination	0.00662434	0.00320386	0.0018	0.049
GO:0048518	P	positive regulation of biological process	0.0115926	0.00685784	0.0018	0.049
GO:0006812	P	cation transport	0.0149048	0.0094527	0.0018	0.049
GO:0016301	F	kinase activity	0.10599	0.0434506	1.7e-49	2.9e-46
GO:0016772	F	transferase activity, transferring phosphorus-containing groups	0.109302	0.0499643	2.1e-41	1.8e-38
GO:0016740	F	transferase activity	0.158984	0.0879339	1e-38	6e-36
GO:0003824	F	catalytic activity	0.35523	0.255196	4.4e-37	1.9e-34
GO:0016773	F	phosphotransferase activity, alcohol group as acceptor	0.0676235	0.0305558	2.9e-26	1e-23
GO:0004672	F	protein kinase activity	0.0593431	0.0252337	5.3e-26	1.5e-23
GO:0004888	F	transmembrane receptor activity	0.0220811	0.00452776	2.6e-25	6.3e-23
GO:0004872	F	receptor activity	0.0240132	0.00561337	2.6e-24	5.6e-22
GO:0001883	F	purine nucleoside binding	0.0742479	0.0387905	8e-21	1.3e-18
GO:0001882	F	nucleoside binding	0.0742479	0.0387905	8e-21	1.3e-18
GO:0030554	F	adenyl nucleotide binding	0.0742479	0.0387905	8e-21	1.3e-18
GO:0060089	F	molecular transducer activity	0.0317417	0.0111738	1.6e-19	2.1e-17
GO:0004871	F	signal transducer activity	0.0317417	0.0111738	1.6e-19	2.1e-17
GO:0005488	F	binding	0.370963	0.298091	1.9e-19	2.4e-17
GO:0004674	F	protein serine/threonine kinase activity	0.0427822	0.0180316	2.3e-19	2.7e-17
GO:0005524	F	ATP binding	0.0692796	0.0364604	3.9e-19	4.2e-17
GO:0032559	F	adenyl ribonucleotide binding	0.0692796	0.0366457	6.8e-19	6.9e-17
GO:0017076	F	purine nucleotide binding	0.0808722	0.0453571	9e-19	8.7e-17
GO:0005515	F	protein binding	0.121722	0.0779517	2.5e-18	2.3e-16
GO:0032555	F	purine ribonucleotide binding	0.0759039	0.0431859	5.7e-17	4.7e-15
GO:0032553	F	ribonucleotide binding	0.0759039	0.0431859	5.7e-17	4.7e-15
GO:0000166	F	nucleotide binding	0.0899807	0.0600259	9.5e-12	7.1e-10
GO:0030246	F	carbohydrate binding	0.0143527	0.00428946	9.2e-12	7.1e-10
GO:0004713	F	protein tyrosine kinase activity	0.0154568	0.00537506	2e-10	1.4e-08
GO:0005529	F	sugar binding	0.00855644	0.00185347	3e-10	2.1e-08
GO:0005516	F	calmodulin binding	0.0154568	0.00611645	1e-08	6.8e-07
GO:0005215	F	transporter activity	0.058239	0.0391082	8e-08	5.1e-06
GO:0022857	F	transmembrane transporter activity	0.0466464	0.0298673	1.1e-07	7e-06
GO:0043167	F	ion binding	0.076456	0.0552599	2.8e-07	1.6e-05
GO:0043169	F	cation binding	0.076456	0.0552599	2.8e-07	1.6e-05
GO:0022804	F	active transmembrane transporter activity	0.0303616	0.0175815	3.1e-07	1.7e-05
GO:0003700	F	transcription factor activity	0.0789401	0.057537	3.4e-07	1.8e-05
GO:0022892	F	substrate-specific transporter activity	0.0436103	0.0280404	3.6e-07	1.9e-05
GO:0005509	F	calcium ion binding	0.0132487	0.0056928	8.7e-07	4.4e-05
GO:0046872	F	metal ion binding	0.0720397	0.0528769	1.8e-06	9e-05
GO:0022891	F	substrate-specific transmembrane transporter activity	0.037538	0.0240422	1.9e-06	9.3e-05
GO:0030528	F	transcription regulator activity	0.0841844	0.0639977	3.5e-06	0.00016
GO:0004568	F	chitinase activity	0.00358819	0.000635475	8.2e-06	0.00037
GO:0015291	F	secondary active transmembrane transporter activity	0.0171129	0.00913496	1.3e-05	0.00059
GO:0015075	F	ion transmembrane transporter activity	0.0276014	0.0173432	2.2e-05	0.00093
GO:0008194	F	UDP-glycosyltransferase activity	0.0121446	0.00579871	2.4e-05	0.001
GO:0005057	F	receptor signaling protein activity	0.00496826	0.0014563	4.4e-05	0.0018
GO:0004364	F	glutathione transferase activity	0.00496826	0.00150925	6.4e-05	0.0026
GO:0004683	F	calmodulin-dependent protein kinase activity	0.00414022	0.00111208	8.3e-05	0.0033
GO:0004702	F	receptor signaling protein serine/threonine kinase activity	0.00469224	0.00140334	8.7e-05	0.0033
GO:0019199	F	transmembrane receptor protein kinase activity	0.00248413	0.00042365	0.00017	0.0062
GO:0004049	F	anthranilate synthase activity	0.0019321	0.000238303	0.00022	0.0081
GO:0004712	F	protein serine/threonine/tyrosine kinase activity	0.00524427	0.0019329	0.00034	0.012
GO:0019787	F	small conjugating protein ligase activity	0.0151808	0.00889666	0.00033	0.012
GO:0015662	F	ATPase activity, coupled to transmembrane movement of ions, phosphorylative mechanism	0.00414022	0.00129743	0.00034	0.012
GO:0017111	F	nucleoside-triphosphatase activity	0.0300856	0.0209707	0.00037	0.012
GO:0004842	F	ubiquitin-protein ligase activity	0.0146288	0.00857892	0.00042	0.014
GO:0016462	F	pyrophosphatase activity	0.0311896	0.0220298	0.00045	0.015
GO:0004675	F	transmembrane receptor protein serine/threonine kinase activity	0.0019321	0.00029126	0.00052	0.017
GO:0016818	F	hydrolase activity, acting on acid anhydrides, in phosphorus-containing anhydrides	0.0311896	0.0221622	0.00054	0.017
GO:0016757	F	transferase activity, transferring glycosyl groups	0.0218051	0.0144041	0.00057	0.018
GO:0016817	F	hydrolase activity, acting on acid anhydrides	0.0311896	0.0222152	0.00058	0.018
GO:0016491	F	oxidoreductase activity	0.0502346	0.0387375	0.0006	0.018
GO:0016881	F	acid-amino acid ligase activity	0.0157328	0.00963804	0.00068	0.02
GO:0015297	F	antiporter activity	0.00883246	0.00450128	0.00076	0.022
GO:0008515	F	sucrose transmembrane transporter activity	0.0019321	0.000344216	0.0011	0.03
GO:0008506	F	sucrose:hydrogen symporter activity	0.0019321	0.000344216	0.0011	0.03
GO:0015368	F	calcium:cation antiporter activity	0.0019321	0.000344216	0.0011	0.03
GO:0015154	F	disaccharide transmembrane transporter activity	0.0019321	0.000370694	0.0015	0.041
GO:0015144	F	carbohydrate transmembrane transporter activity	0.00800442	0.00413059	0.0015	0.041
GO:0050660	F	FAD binding	0.00496826	0.00209177	0.0018	0.046
GO:0005886	C	plasma membrane	0.0800442	0.0385522	4.4e-27	2.6e-24
GO:0016020	C	membrane	0.164505	0.107713	6.5e-23	1.9e-20
GO:0031224	C	intrinsic to membrane	0.0436103	0.0213414	1e-14	2.1e-12
GO:0044464	C	cell part	0.460944	0.402918	8.1e-12	9.7e-10
GO:0005623	C	cell	0.460944	0.402918	8.1e-12	9.7e-10
GO:0044425	C	membrane part	0.0538228	0.0360103	2e-07	2e-05
GO:0005618	C	cell wall	0.020149	0.0106707	1.9e-06	0.00016
GO:0030312	C	external encapsulating structure	0.020149	0.0107766	2.6e-06	0.00019
GO:0012505	C	endomembrane system	0.113442	0.0904493	5.1e-06	0.00034
GO:0005783	C	endoplasmic reticulum	0.0212531	0.0123388	1.9e-05	0.0011
GO:0031225	C	anchored to membrane	0.0132487	0.00720205	0.00017	0.0094
GO:0031226	C	intrinsic to plasma membrane	0.00524427	0.00195938	0.00039	0.02
GO:0046658	C	anchored to plasma membrane	0.00331217	0.000953213	0.0007	0.032
GO:0044432	C	endoplasmic reticulum part	0.00496826	0.00198586	0.0011	0.046

## Sheet: elf26-down vs genome
DataSet2. Significant enriched GO terms of elf26-downregulated genes (Sample) against the whole Arabidopsis genome (Reference)
GO term	Ontology	Description	Percentage in Sample	Percentage in Reference	p-value	FDR
GO:0015979	P	photosynthesis	0.0213953	0.00428946	7.7e-23	3.5e-19
GO:0009791	P	post-embryonic development	0.0409302	0.0186671	1.3e-14	2.9e-11
GO:0010876	P	lipid localization	0.00713178	0.000635475	9.3e-14	1.4e-10
GO:0042440	P	pigment metabolic process	0.0145736	0.00354807	1.7e-13	1.9e-10
GO:0046148	P	pigment biosynthetic process	0.0130233	0.00296555	5.4e-13	5e-10
GO:0009416	P	response to light stimulus	0.0341085	0.015781	4.4e-12	3.4e-09
GO:0019684	P	photosynthesis, light reaction	0.0117829	0.00272725	1e-11	6.6e-09
GO:0009314	P	response to radiation	0.0341085	0.0162311	2e-11	1.1e-08
GO:0009628	P	response to abiotic stimulus	0.064186	0.0389493	5.8e-11	3e-08
GO:0009719	P	response to endogenous stimulus	0.0499225	0.0282787	1.1e-10	5e-08
GO:0044262	P	cellular carbohydrate metabolic process	0.0251163	0.0110414	3.6e-10	1.5e-07
GO:0005975	P	carbohydrate metabolic process	0.0415504	0.0229301	9.5e-10	3.7e-07
GO:0009725	P	response to hormone stimulus	0.0455814	0.0260015	1.1e-09	3.8e-07
GO:0009733	P	response to auxin stimulus	0.0220155	0.00953213	2.5e-09	8.2e-07
GO:0034641	P	cellular nitrogen compound metabolic process	0.0269767	0.0133979	1.4e-08	4.3e-06
GO:0010033	P	response to organic substance	0.056124	0.0355337	1.6e-08	4.5e-06
GO:0008152	P	metabolic process	0.327442	0.281039	1.7e-08	4.7e-06
GO:0009657	P	plastid organization	0.0105426	0.0031509	2.6e-08	6.8e-06
GO:0009889	P	regulation of biosynthetic process	0.0725581	0.0498054	5.9e-08	1.4e-05
GO:0031326	P	regulation of cellular biosynthetic process	0.0725581	0.0498054	5.9e-08	1.4e-05
GO:0045449	P	regulation of transcription	0.0697674	0.0477136	8.2e-08	1.8e-05
GO:0005982	P	starch metabolic process	0.00589147	0.0010856	8.7e-08	1.8e-05
GO:0010556	P	regulation of macromolecule biosynthetic process	0.0710078	0.0487992	8.9e-08	1.8e-05
GO:0031323	P	regulation of cellular metabolic process	0.0768992	0.0539095	1.1e-07	2.1e-05
GO:0065007	P	biological regulation	0.142016	0.11089	1.2e-07	2.2e-05
GO:0006629	P	lipid metabolic process	0.0375194	0.0222681	2.1e-07	3.7e-05
GO:0015994	P	chlorophyll metabolic process	0.00713178	0.00174756	2.6e-07	4.3e-05
GO:0016051	P	carbohydrate biosynthetic process	0.0167442	0.00733445	2.6e-07	4.3e-05
GO:0080090	P	regulation of primary metabolic process	0.0734884	0.0516853	2.7e-07	4.3e-05
GO:0019219	P	regulation of nucleobase, nucleoside, nucleotide and nucleic acid metabolic process	0.0700775	0.0489051	3.1e-07	4.6e-05
GO:0050896	P	response to stimulus	0.137054	0.107422	3e-07	4.6e-05
GO:0034637	P	cellular carbohydrate biosynthetic process	0.0124031	0.00468663	3.7e-07	5.3e-05
GO:0010468	P	regulation of gene expression	0.0747287	0.0529828	3.8e-07	5.3e-05
GO:0018130	P	heterocycle biosynthetic process	0.00992248	0.00325681	4e-07	5.4e-05
GO:0009637	P	response to blue light	0.00713178	0.00182699	5e-07	6.4e-05
GO:0019222	P	regulation of metabolic process	0.0809302	0.0585167	5.1e-07	6.4e-05
GO:0060255	P	regulation of macromolecule metabolic process	0.0762791	0.054545	5.1e-07	6.4e-05
GO:0006073	P	cellular glucan metabolic process	0.00806202	0.0023036	5.4e-07	6.5e-05
GO:0051171	P	regulation of nitrogen compound metabolic process	0.0706977	0.0499907	6.6e-07	7.8e-05
GO:0006350	P	transcription	0.0716279	0.0509175	7.9e-07	8.9e-05
GO:0044042	P	glucan metabolic process	0.00806202	0.00235655	7.7e-07	8.9e-05
GO:0009886	P	post-embryonic morphogenesis	0.00496124	0.000926735	1e-06	0.00011
GO:0009658	P	chloroplast organization	0.00713178	0.0019329	1.1e-06	0.00012
GO:0033013	P	tetrapyrrole metabolic process	0.00806202	0.00246247	1.5e-06	0.00016
GO:0015995	P	chlorophyll biosynthetic process	0.0055814	0.00124447	1.7e-06	0.00018
GO:0006778	P	porphyrin metabolic process	0.00775194	0.00235655	2.3e-06	0.00022
GO:0042221	P	response to chemical stimulus	0.0756589	0.0552069	2.2e-06	0.00022
GO:0009765	P	photosynthesis, light harvesting	0.00403101	0.000688432	5e-06	0.00048
GO:0019748	P	secondary metabolic process	0.0232558	0.0129478	5.8e-06	0.00055
GO:0033014	P	tetrapyrrole biosynthetic process	0.00651163	0.00190643	8.8e-06	0.00081
GO:0009639	P	response to red or far red light	0.0124031	0.00556041	1.4e-05	0.0013
GO:0044272	P	sulfur compound biosynthetic process	0.00837209	0.00304499	1.5e-05	0.0014
GO:0051186	P	cofactor metabolic process	0.016124	0.00815527	1.6e-05	0.0014
GO:0019761	P	glucosinolate biosynthetic process	0.00465116	0.0010856	1.9e-05	0.0015
GO:0006091	P	generation of precursor metabolites and energy	0.0151938	0.00754627	1.9e-05	0.0015
GO:0016144	P	S-glycoside biosynthetic process	0.00465116	0.0010856	1.9e-05	0.0015
GO:0019758	P	glycosinolate biosynthetic process	0.00465116	0.0010856	1.9e-05	0.0015
GO:0005976	P	polysaccharide metabolic process	0.00992248	0.00402468	1.8e-05	0.0015
GO:0008610	P	lipid biosynthetic process	0.0207752	0.0116239	2e-05	0.0016
GO:0006779	P	porphyrin biosynthetic process	0.00589147	0.00172108	2.3e-05	0.0017
GO:0016108	P	tetraterpenoid metabolic process	0.00465116	0.00111208	2.4e-05	0.0018
GO:0050789	P	regulation of biological process	0.12093	0.0978897	2.5e-05	0.0018
GO:0007167	P	enzyme linked receptor protein signaling pathway	0.00930233	0.00370694	2.4e-05	0.0018
GO:0007169	P	transmembrane receptor protein tyrosine kinase signaling pathway	0.00930233	0.00370694	2.4e-05	0.0018
GO:0016116	P	carotenoid metabolic process	0.00465116	0.00111208	2.4e-05	0.0018
GO:0006807	P	nitrogen compound metabolic process	0.124651	0.101305	2.5e-05	0.0018
GO:0016138	P	glycoside biosynthetic process	0.00651163	0.00209177	2.8e-05	0.002
GO:0044264	P	cellular polysaccharide metabolic process	0.00868217	0.00336272	2.9e-05	0.002
GO:0019252	P	starch biosynthetic process	0.00310078	0.000503085	4.4e-05	0.003
GO:0009767	P	photosynthetic electron transport chain	0.00465116	0.00121799	5.8e-05	0.0037
GO:0050794	P	regulation of cellular process	0.110388	0.0893637	5.8e-05	0.0037
GO:0010114	P	response to red light	0.00620155	0.00203882	5.7e-05	0.0037
GO:0016122	P	xanthophyll metabolic process	0.0027907	0.00042365	7.3e-05	0.0046
GO:0009739	P	response to gibberellin stimulus	0.0096124	0.00421002	8.5e-05	0.0053
GO:0016143	P	S-glycoside metabolic process	0.00527132	0.00164164	0.00012	0.007
GO:0019757	P	glycosinolate metabolic process	0.00527132	0.00164164	0.00012	0.007
GO:0019760	P	glucosinolate metabolic process	0.00527132	0.00164164	0.00012	0.007
GO:0016109	P	tetraterpenoid biosynthetic process	0.00372093	0.000873779	0.00014	0.0079
GO:0016117	P	carotenoid biosynthetic process	0.00372093	0.000873779	0.00014	0.0079
GO:0006721	P	terpenoid metabolic process	0.00806202	0.00333625	0.00014	0.0079
GO:0016137	P	glycoside metabolic process	0.00713178	0.00275373	0.00014	0.0079
GO:0006461	P	protein complex assembly	0.00837209	0.00354807	0.00015	0.0082
GO:0070271	P	protein complex biogenesis	0.00837209	0.00354807	0.00015	0.0082
GO:0032501	P	multicellular organismal process	0.0713178	0.0554452	0.00017	0.0091
GO:0000272	P	polysaccharide catabolic process	0.0027907	0.000503085	0.0002	0.011
GO:0046483	P	heterocycle metabolic process	0.020155	0.0121799	0.0002	0.011
GO:0016114	P	terpenoid biosynthetic process	0.00651163	0.00248895	0.00023	0.012
GO:0009251	P	glucan catabolic process	0.00248062	0.000397172	0.00024	0.013
GO:0005983	P	starch catabolic process	0.00248062	0.000397172	0.00024	0.013
GO:0006775	P	fat-soluble vitamin metabolic process	0.0027907	0.000529563	0.00027	0.014
GO:0042362	P	fat-soluble vitamin biosynthetic process	0.0027907	0.000529563	0.00027	0.014
GO:0044092	P	negative regulation of molecular function	0.00496124	0.00161517	0.00028	0.014
GO:0007166	P	cell surface receptor linked signaling pathway	0.0096124	0.00455424	0.00029	0.014
GO:0048856	P	anatomical structure development	0.0595349	0.0457013	0.00032	0.016
GO:0042180	P	cellular ketone metabolic process	0.0334884	0.0233537	0.00036	0.018
GO:0032787	P	monocarboxylic acid metabolic process	0.0179845	0.0108031	0.00037	0.018
GO:0042214	P	terpene metabolic process	0.00434109	0.00132391	0.00038	0.018
GO:0006720	P	isoprenoid metabolic process	0.00930233	0.00444833	0.00041	0.019
GO:0009605	P	response to external stimulus	0.0186047	0.0113591	0.00043	0.02
GO:0016119	P	carotene metabolic process	0.00248062	0.000450128	0.00047	0.021
GO:0044247	P	cellular polysaccharide catabolic process	0.00248062	0.000450128	0.00047	0.021
GO:0044271	P	cellular nitrogen compound biosynthetic process	0.0173643	0.0104324	0.00046	0.021
GO:0009110	P	vitamin biosynthetic process	0.0055814	0.0020653	0.00046	0.021
GO:0009664	P	plant-type cell wall organization	0.0055814	0.00209177	0.00052	0.023
GO:0043086	P	negative regulation of catalytic activity	0.00434109	0.00140334	0.00062	0.027
GO:0016123	P	xanthophyll biosynthetic process	0.00186047	0.000238303	0.00063	0.028
GO:0051188	P	cofactor biosynthetic process	0.00992248	0.00505733	0.00071	0.03
GO:0008299	P	isoprenoid biosynthetic process	0.00775194	0.00357455	0.00075	0.032
GO:0032502	P	developmental process	0.0753488	0.0610056	0.0009	0.038
GO:0006790	P	sulfur metabolic process	0.0108527	0.00582519	0.00093	0.039
GO:0007275	P	multicellular organismal development	0.0669767	0.0534858	0.00093	0.039
GO:0016120	P	carotene biosynthetic process	0.00186047	0.000264781	0.00095	0.039
GO:0048869	P	cellular developmental process	0.0210853	0.0137686	0.00095	0.039
GO:0009827	P	plant-type cell wall modification	0.00403101	0.00132391	0.0011	0.044
GO:0010218	P	response to far red light	0.00434109	0.00150925	0.0011	0.045
GO:0009753	P	response to jasmonic acid stimulus	0.0105426	0.0056928	0.0012	0.047
GO:0048513	P	organ development	0.0310078	0.0221887	0.0012	0.049
GO:0009606	P	tropism	0.00496124	0.00190643	0.0013	0.049
GO:0048731	P	system development	0.0310078	0.0222152	0.0013	0.049
GO:0043436	P	oxoacid metabolic process	0.0316279	0.0227447	0.0013	0.049
GO:0019752	P	carboxylic acid metabolic process	0.0316279	0.0227447	0.0013	0.049
GO:0003700	F	transcription factor activity	0.0914729	0.057537	1.7e-13	1.5e-10
GO:0003824	F	catalytic activity	0.315349	0.255196	1.3e-13	1.5e-10
GO:0030528	F	transcription regulator activity	0.0970543	0.0639977	4.9e-12	2.9e-09
GO:0016757	F	transferase activity, transferring glycosyl groups	0.0288372	0.0144041	5.8e-09	2.6e-06
GO:0016168	F	chlorophyll binding	0.00620155	0.00100617	7.7e-09	2.7e-06
GO:0003677	F	DNA binding	0.105736	0.0765748	9.1e-09	2.7e-06
GO:0016758	F	transferase activity, transferring hexosyl groups	0.0204651	0.00900257	1.5e-08	3.9e-06
GO:0019825	F	oxygen binding	0.0167442	0.00675193	2.6e-08	5.7e-06
GO:0016798	F	hydrolase activity, acting on glycosyl bonds	0.0266667	0.0139275	1.2e-07	2.4e-05
GO:0004497	F	monooxygenase activity	0.00930233	0.00336272	4.8e-06	0.00079
GO:0004553	F	hydrolase activity, hydrolyzing O-glycosyl compounds	0.0229457	0.0126036	4.4e-06	0.00079
GO:0005372	F	water transmembrane transporter activity	0.00496124	0.00113856	8.7e-06	0.0012
GO:0015250	F	water channel activity	0.00496124	0.00113856	8.7e-06	0.0012
GO:0022891	F	substrate-specific transmembrane transporter activity	0.0372093	0.0240422	9.5e-06	0.0012
GO:0022857	F	transmembrane transporter activity	0.0437209	0.0298673	2.1e-05	0.0025
GO:0016787	F	hydrolase activity	0.114109	0.0918262	2.8e-05	0.0029
GO:0016762	F	xyloglucan:xyloglucosyl transferase activity	0.00341085	0.000582519	2.7e-05	0.0029
GO:0016491	F	oxidoreductase activity	0.0539535	0.0387375	3e-05	0.003
GO:0008194	F	UDP-glycosyltransferase activity	0.0124031	0.00579871	3.2e-05	0.0031
GO:0046906	F	tetrapyrrole binding	0.00899225	0.00360103	3.6e-05	0.0032
GO:0016740	F	transferase activity	0.109147	0.0879339	4.5e-05	0.0039
GO:0046527	F	glucosyltransferase activity	0.00868217	0.00360103	8.2e-05	0.0067
GO:0005215	F	transporter activity	0.0530233	0.0391082	0.00012	0.0087
GO:0008236	F	serine-type peptidase activity	0.0105426	0.00492493	0.00012	0.0087
GO:0017171	F	serine hydrolase activity	0.0105426	0.00492493	0.00012	0.0087
GO:0016987	F	sigma factor activity	0.00186047	0.000158869	0.00014	0.0099
GO:0016705	F	oxidoreductase activity, acting on paired donors, with incorporation or reduction of molecular oxygen	0.0108527	0.00524267	0.00017	0.011
GO:0022892	F	substrate-specific transporter activity	0.0396899	0.0280404	0.00018	0.011
GO:0015267	F	channel activity	0.00868217	0.00402468	0.00041	0.022
GO:0022838	F	substrate-specific channel activity	0.00868217	0.0039982	0.00037	0.022
GO:0000293	F	ferric-chelate reductase activity	0.00186047	0.000211825	0.00041	0.022
GO:0016723	F	oxidoreductase activity, oxidizing metal ions, NAD or NADP as acceptor	0.00186047	0.000211825	0.00041	0.022
GO:0022803	F	passive transmembrane transporter activity	0.00868217	0.00402468	0.00041	0.022
GO:0016722	F	oxidoreductase activity, oxidizing metal ions	0.00186047	0.000211825	0.00041	0.022
GO:0004252	F	serine-type endopeptidase activity	0.00496124	0.00174756	0.00059	0.03
GO:0030247	F	polysaccharide binding	0.00248062	0.000476607	0.00063	0.03
GO:0001871	F	pattern binding	0.00248062	0.000476607	0.00063	0.03
GO:0004091	F	carboxylesterase activity	0.0164341	0.0100087	0.00084	0.04
GO:0016709	F	oxidoreductase activity, acting on paired donors, with incorporation or reduction of molecular oxygen, NADH or NADPH as one donor, and incorporation of one atom of oxygen	0.00434109	0.00148278	0.00098	0.045
GO:0015291	F	secondary active transmembrane transporter activity	0.0151938	0.00913496	0.001	0.046
GO:0009507	C	chloroplast	0.177984	0.0725501	3.3e-78	2.2e-75
GO:0009536	C	plastid	0.186047	0.0785077	4.7e-77	1.5e-74
GO:0044434	C	chloroplast part	0.067907	0.0197527	1.5e-47	3.3e-45
GO:0044435	C	plastid part	0.0731783	0.0229565	1.6e-46	2.5e-44
GO:0009579	C	thylakoid	0.0421705	0.00995578	1.6e-37	2.1e-35
GO:0034357	C	photosynthetic membrane	0.0347287	0.00722853	4.9e-35	5.4e-33
GO:0044436	C	thylakoid part	0.035969	0.00812879	1.4e-33	1.3e-31
GO:0042651	C	thylakoid membrane	0.0313178	0.00646067	5.7e-32	4.7e-30
GO:0009534	C	chloroplast thylakoid	0.0331783	0.00767866	2.3e-30	1.7e-28
GO:0031976	C	plastid thylakoid	0.0331783	0.0077581	4.6e-30	3e-28
GO:0009535	C	chloroplast thylakoid membrane	0.0294574	0.00611645	5.6e-30	3.1e-28
GO:0055035	C	plastid thylakoid membrane	0.0294574	0.00611645	5.6e-30	3.1e-28
GO:0031984	C	organelle subcompartment	0.0331783	0.00781105	7.3e-30	3.7e-28
GO:0043227	C	membrane-bounded organelle	0.282481	0.201816	7.9e-26	3.5e-24
GO:0044444	C	cytoplasmic part	0.242171	0.166521	7.5e-26	3.5e-24
GO:0044464	C	cell part	0.496744	0.402918	3.4e-25	1.2e-23
GO:0043231	C	intracellular membrane-bounded organelle	0.28124	0.201631	3e-25	1.2e-23
GO:0005623	C	cell	0.496744	0.402918	3.4e-25	1.2e-23
GO:0005737	C	cytoplasm	0.253953	0.180634	2.8e-23	9.6e-22
GO:0043226	C	organelle	0.290233	0.215929	1.7e-21	5.7e-20
GO:0043229	C	intracellular organelle	0.289922	0.21577	2e-21	6.3e-20
GO:0044424	C	intracellular part	0.314729	0.2463	2.5e-17	7.5e-16
GO:0009532	C	plastid stroma	0.0263566	0.00852596	8.1e-17	2.3e-15
GO:0005622	C	intracellular	0.32186	0.25607	7.3e-16	2e-14
GO:0016020	C	membrane	0.155039	0.107713	2.8e-15	7.4e-14
GO:0009570	C	chloroplast stroma	0.0217054	0.00659306	3e-15	7.7e-14
GO:0031090	C	organelle membrane	0.0449612	0.0222946	2.1e-13	5e-12
GO:0009526	C	plastid envelope	0.0220155	0.00876427	1.1e-10	2.6e-09
GO:0009521	C	photosystem	0.00868217	0.00174756	4.1e-10	9.3e-09
GO:0009941	C	chloroplast envelope	0.0186047	0.00701671	5e-10	1.1e-08
GO:0030076	C	light-harvesting complex	0.00620155	0.000820822	5.5e-10	1.2e-08
GO:0031977	C	thylakoid lumen	0.0102326	0.00251542	7.8e-10	1.6e-08
GO:0031978	C	plastid thylakoid lumen	0.0096124	0.00235655	2.4e-09	4.6e-08
GO:0009543	C	chloroplast thylakoid lumen	0.0096124	0.00235655	2.4e-09	4.6e-08
GO:0044422	C	organelle part	0.095814	0.067837	6.6e-09	1.2e-07
GO:0044446	C	intracellular organelle part	0.0955039	0.0678105	9.1e-09	1.7e-07
GO:0009523	C	photosystem II	0.00620155	0.00119152	6.9e-08	1.2e-06
GO:0010287	C	plastoglobule	0.00775194	0.00214473	5.4e-07	9.3e-06
GO:0030095	C	chloroplast photosystem II	0.00465116	0.000767866	6.8e-07	1.1e-05
GO:0031225	C	anchored to membrane	0.015814	0.00720205	1.5e-06	2.5e-05
GO:0009295	C	nucleoid	0.00465116	0.000953213	5.5e-06	8.9e-05
GO:0005576	C	extracellular region	0.0155039	0.00754627	9.5e-06	0.00015
GO:0042646	C	plastid nucleoid	0.00403101	0.000794344	1.7e-05	0.00025
GO:0009654	C	oxygen evolving complex	0.00341085	0.000556041	1.9e-05	0.00029
GO:0000229	C	cytoplasmic chromosome	0.00341085	0.000608997	3.7e-05	0.00052
GO:0009508	C	plastid chromosome	0.00341085	0.000608997	3.7e-05	0.00052
GO:0048046	C	apoplast	0.0108527	0.00481902	3.9e-05	0.00055
GO:0009505	C	plant-type cell wall	0.0136434	0.00672545	4.1e-05	0.00056
GO:0030312	C	external encapsulating structure	0.0192248	0.0107766	4.3e-05	0.00057
GO:0010598	C	NAD(P)H dehydrogenase complex (plastoquinone)	0.0027907	0.000397172	5e-05	0.00066
GO:0046658	C	anchored to plasma membrane	0.00403101	0.000953213	7.6e-05	0.00098
GO:0005773	C	vacuole	0.0179845	0.0101411	8.5e-05	0.0011
GO:0005618	C	cell wall	0.0186047	0.0106707	9.9e-05	0.0012
GO:0031226	C	intrinsic to plasma membrane	0.0055814	0.00195938	0.00026	0.0032
GO:0031975	C	envelope	0.024186	0.0157545	0.0004	0.0046
GO:0031967	C	organelle envelope	0.024186	0.0157545	0.0004	0.0046
GO:0044459	C	plasma membrane part	0.0111628	0.00587815	0.00058	0.0067
GO:0005886	C	plasma membrane	0.0505426	0.0385522	0.00069	0.0078
GO:0009522	C	photosystem I	0.00248062	0.000582519	0.0018	0.02
GO:0010319	C	stromule	0.00372093	0.00129743	0.0025	0.028
GO:0055044	C	symplast	0.00217054	0.000503085	0.0032	0.034
GO:0009506	C	plasmodesma	0.00217054	0.000503085	0.0032	0.034
GO:0009986	C	cell surface	0.00186047	0.000370694	0.0035	0.036

## Sheet: mkp1-up vs genome
DataSet3. Significant enriched GO terms of MKP1-dependent elf26-upregulated genes (Sample) against the whole Arabidopsis genome (Reference)
GO term	Ontology	Description	Percentage in Sample	Percentage in Reference	p-value	FDR
GO:0050896	P	response to stimulus	0.28777	0.107422	3.4e-38	4.8e-35
GO:0010200	P	response to chitin	0.0546763	0.0039982	1.9e-28	8.8e-26
GO:0042221	P	response to chemical stimulus	0.17554	0.0552069	1.3e-28	8.8e-26
GO:0009743	P	response to carbohydrate stimulus	0.0589928	0.00635475	6.5e-25	2.3e-22
GO:0006950	P	response to stress	0.171223	0.0614293	3.1e-23	8.5e-21
GO:0010033	P	response to organic substance	0.120863	0.0355337	2e-21	4.7e-19
GO:0009607	P	response to biotic stimulus	0.0776978	0.0168931	2.8e-19	5.6e-17
GO:0006952	P	defense response	0.0848921	0.0202823	3.8e-19	6.6e-17
GO:0051707	P	response to other organism	0.0748201	0.0158604	4.8e-19	7.5e-17
GO:0051704	P	multi-organism process	0.0820144	0.020547	1.2e-17	1.6e-15
GO:0019748	P	secondary metabolic process	0.0546763	0.0129478	7.3e-13	9.3e-11
GO:0009617	P	response to bacterium	0.0359712	0.0065401	4e-11	4.7e-09
GO:0009404	P	toxin metabolic process	0.018705	0.00140334	1.7e-10	1.7e-08
GO:0009407	P	toxin catabolic process	0.018705	0.00140334	1.7e-10	1.7e-08
GO:0009620	P	response to fungus	0.0273381	0.00418355	6.5e-10	6.1e-08
GO:0050832	P	defense response to fungus	0.0230216	0.00285964	9.7e-10	8.5e-08
GO:0002376	P	immune system process	0.0402878	0.00974396	1.2e-09	9.4e-08
GO:0006955	P	immune response	0.0402878	0.00971748	1.1e-09	9.4e-08
GO:0019438	P	aromatic compound biosynthetic process	0.0316547	0.00627532	2.6e-09	1.9e-07
GO:0045087	P	innate immune response	0.0374101	0.00918792	6.4e-09	4.5e-07
GO:0006468	P	protein amino acid phosphorylation	0.0661871	0.0250483	8.1e-09	5.4e-07
GO:0006979	P	response to oxidative stress	0.0359712	0.00879074	1.1e-08	7.2e-07
GO:0042434	P	indole derivative metabolic process	0.0158273	0.00140334	1.9e-08	1.1e-06
GO:0042430	P	indole and derivative metabolic process	0.0158273	0.00140334	1.9e-08	1.1e-06
GO:0006725	P	cellular aromatic compound metabolic process	0.0388489	0.0105648	2.4e-08	1.4e-06
GO:0042742	P	defense response to bacterium	0.0244604	0.00468663	1.1e-07	5.3e-06
GO:0043687	P	post-translational protein modification	0.0748201	0.0330447	1.1e-07	5.3e-06
GO:0009723	P	response to ethylene stimulus	0.0258993	0.00526915	1e-07	5.3e-06
GO:0006796	P	phosphate metabolic process	0.0705036	0.0311913	2.6e-07	1.2e-05
GO:0006793	P	phosphorus metabolic process	0.0705036	0.0312177	2.7e-07	1.2e-05
GO:0016310	P	phosphorylation	0.0661871	0.0285699	3.2e-07	1.4e-05
GO:0009751	P	response to salicylic acid stimulus	0.0244604	0.00529563	5.2e-07	2.3e-05
GO:0042435	P	indole derivative biosynthetic process	0.0129496	0.00124447	6.9e-07	2.9e-05
GO:0031347	P	regulation of defense response	0.0143885	0.00174756	1.1e-06	4.5e-05
GO:0009814	P	defense response, incompatible interaction	0.0201439	0.00378637	1.1e-06	4.5e-05
GO:0009611	P	response to wounding	0.0230216	0.00521619	2e-06	7.6e-05
GO:0009719	P	response to endogenous stimulus	0.0618705	0.0282787	3.1e-06	0.00012
GO:0006464	P	protein modification process	0.076259	0.0390288	5.5e-06	0.0002
GO:0080134	P	regulation of response to stress	0.0143885	0.00219769	7.3e-06	0.00026
GO:0009725	P	response to hormone stimulus	0.0561151	0.0260015	1.2e-05	0.00042
GO:0009628	P	response to abiotic stimulus	0.0733813	0.0389493	2.1e-05	0.00072
GO:0043412	P	macromolecule modification	0.0791367	0.0433182	2.3e-05	0.00076
GO:0009605	P	response to external stimulus	0.0316547	0.0113591	3.1e-05	0.001
GO:0052482	P	cell wall thickening during defense response	0.00719424	0.000450128	3.9e-05	0.0012
GO:0052544	P	callose deposition in cell wall during defense response	0.00719424	0.000450128	3.9e-05	0.0012
GO:0042398	P	cellular amino acid derivative biosynthetic process	0.0215827	0.00616941	5.3e-05	0.0016
GO:0052542	P	callose deposition during defense response	0.00719424	0.000503085	6.1e-05	0.0018
GO:0052543	P	callose deposition in cell wall	0.00719424	0.000503085	6.1e-05	0.0018
GO:0052386	P	cell wall thickening	0.00719424	0.000529563	7.5e-05	0.0021
GO:0033037	P	polysaccharide localization	0.00719424	0.000556041	9.1e-05	0.0025
GO:0052545	P	callose localization	0.00719424	0.000556041	9.1e-05	0.0025
GO:0031348	P	negative regulation of defense response	0.00719424	0.000582519	0.00011	0.003
GO:0006575	P	cellular amino acid derivative metabolic process	0.0244604	0.00834061	0.00013	0.0035
GO:0001666	P	response to hypoxia	0.00719424	0.000635475	0.00016	0.004
GO:0070482	P	response to oxygen levels	0.00719424	0.000635475	0.00016	0.004
GO:0016998	P	cell wall macromolecule catabolic process	0.00719424	0.000741388	0.0003	0.0074
GO:0048583	P	regulation of response to stimulus	0.0172662	0.00497789	0.00031	0.0076
GO:0006586	P	indolalkylamine metabolic process	0.00719424	0.000767866	0.00034	0.0081
GO:0006568	P	tryptophan metabolic process	0.00719424	0.000767866	0.00034	0.0081
GO:0009737	P	response to abscisic acid stimulus	0.0258993	0.0100087	0.00037	0.0086
GO:0009699	P	phenylpropanoid biosynthetic process	0.0143885	0.00373342	0.00045	0.01
GO:0002252	P	immune effector process	0.00719424	0.000820822	0.00045	0.01
GO:0008037	P	cell recognition	0.00719424	0.000847301	0.00051	0.011
GO:0048544	P	recognition of pollen	0.00719424	0.000847301	0.00051	0.011
GO:0009698	P	phenylpropanoid metabolic process	0.0158273	0.00463367	0.00061	0.013
GO:0009873	P	ethylene mediated signaling pathway	0.0100719	0.00195938	0.00067	0.014
GO:0009627	P	systemic acquired resistance	0.00863309	0.00142982	0.00075	0.016
GO:0009753	P	response to jasmonic acid stimulus	0.0172662	0.0056928	0.00095	0.02
GO:0007165	P	signal transduction	0.0561151	0.0325152	0.001	0.02
GO:0009875	P	pollen-pistil interaction	0.00719424	0.00103265	0.0012	0.023
GO:0051716	P	cellular response to stimulus	0.0417266	0.0222416	0.0013	0.026
GO:0050776	P	regulation of immune response	0.00719424	0.0010856	0.0014	0.027
GO:0002682	P	regulation of immune system process	0.00719424	0.0010856	0.0014	0.027
GO:0009809	P	lignin biosynthetic process	0.00719424	0.00111208	0.0016	0.029
GO:0034641	P	cellular nitrogen compound metabolic process	0.028777	0.0133979	0.0016	0.031
GO:0009651	P	response to salt stress	0.0230216	0.009691	0.0018	0.033
GO:0006355	P	regulation of transcription, DNA-dependent	0.0460432	0.0261339	0.002	0.037
GO:0044036	P	cell wall macromolecule metabolic process	0.00719424	0.00119152	0.0021	0.037
GO:0006970	P	response to osmotic stress	0.0244604	0.0108031	0.0021	0.037
GO:0000160	P	two-component signal transduction system (phosphorelay)	0.0100719	0.00243599	0.0022	0.038
GO:0009072	P	aromatic amino acid family metabolic process	0.00863309	0.00180051	0.0022	0.038
GO:0009416	P	response to light stimulus	0.0316547	0.015781	0.0022	0.038
GO:0051252	P	regulation of RNA metabolic process	0.0460432	0.0263722	0.0023	0.039
GO:0009808	P	lignin metabolic process	0.00719424	0.00124447	0.0024	0.041
GO:0070887	P	cellular response to chemical stimulus	0.0258993	0.0119681	0.0025	0.042
GO:0006519	P	cellular amino acid and derivative metabolic process	0.0345324	0.0180581	0.0026	0.043
GO:0009314	P	response to radiation	0.0316547	0.0162311	0.0031	0.05
GO:0003824	F	catalytic activity	0.401439	0.255196	5.1e-17	3.3e-14
GO:0016740	F	transferase activity	0.181295	0.0879339	1.7e-14	5.5e-12
GO:0030246	F	carbohydrate binding	0.0316547	0.00428946	3.4e-12	7.3e-10
GO:0016301	F	kinase activity	0.103597	0.0434506	3.6e-11	5.7e-09
GO:0004364	F	glutathione transferase activity	0.018705	0.00150925	3.6e-10	4.7e-08
GO:0005529	F	sugar binding	0.018705	0.00185347	3.3e-09	3.5e-07
GO:0016772	F	transferase activity, transferring phosphorus-containing groups	0.103597	0.0499643	1.1e-08	1e-06
GO:0019825	F	oxygen binding	0.028777	0.00675193	1.8e-07	1.4e-05
GO:0016491	F	oxidoreductase activity	0.0820144	0.0387375	2.1e-07	1.5e-05
GO:0004568	F	chitinase activity	0.0100719	0.000635475	1.1e-06	7.1e-05
GO:0009055	F	electron carrier activity	0.028777	0.00778457	1.4e-06	8.4e-05
GO:0004601	F	peroxidase activity	0.018705	0.00336272	1.7e-06	8.5e-05
GO:0016684	F	oxidoreductase activity, acting on peroxide as acceptor	0.018705	0.00336272	1.7e-06	8.5e-05
GO:0004049	F	anthranilate synthase activity	0.00719424	0.000238303	3.3e-06	0.00015
GO:0020037	F	heme binding	0.0158273	0.00256838	4.4e-06	0.00019
GO:0016209	F	antioxidant activity	0.018705	0.00397172	9.3e-06	0.00037
GO:0016765	F	transferase activity, transferring alkyl or aryl (other than methyl) groups	0.018705	0.00418355	1.6e-05	0.00059
GO:0005506	F	iron ion binding	0.018705	0.00426298	1.9e-05	0.00067
GO:0016833	F	oxo-acid-lyase activity	0.00719424	0.00042365	3e-05	0.001
GO:0046906	F	tetrapyrrole binding	0.0158273	0.00360103	8e-05	0.0026
GO:0004713	F	protein tyrosine kinase activity	0.018705	0.00537506	0.00017	0.0052
GO:0050660	F	FAD binding	0.0115108	0.00209177	0.00018	0.0053
GO:0005488	F	binding	0.361151	0.298091	0.00023	0.0063
GO:0001883	F	purine nucleoside binding	0.0676259	0.0387905	0.00025	0.0063
GO:0001882	F	nucleoside binding	0.0676259	0.0387905	0.00025	0.0063
GO:0030554	F	adenyl nucleotide binding	0.0676259	0.0387905	0.00025	0.0063
GO:0008171	F	O-methyltransferase activity	0.00863309	0.00119152	0.00031	0.0073
GO:0043169	F	cation binding	0.0877698	0.0552599	0.00036	0.008
GO:0043167	F	ion binding	0.0877698	0.0552599	0.00036	0.008
GO:0022857	F	transmembrane transporter activity	0.0546763	0.0298673	0.0004	0.0085
GO:0022804	F	active transmembrane transporter activity	0.0374101	0.0175815	0.00041	0.0085
GO:0005215	F	transporter activity	0.0647482	0.0391082	0.00095	0.019
GO:0015291	F	secondary active transmembrane transporter activity	0.0230216	0.00913496	0.001	0.02
GO:0046872	F	metal ion binding	0.0805755	0.0528769	0.0016	0.029
GO:0016830	F	carbon-carbon lyase activity	0.0129496	0.00373342	0.0017	0.031
GO:0015297	F	antiporter activity	0.0143885	0.00450128	0.0017	0.031
GO:0004888	F	transmembrane receptor activity	0.0143885	0.00452776	0.0018	0.031
GO:0004672	F	protein kinase activity	0.0446043	0.0252337	0.0022	0.038
GO:0008168	F	methyltransferase activity	0.018705	0.00722853	0.0023	0.038
GO:0003700	F	transcription factor activity	0.0848921	0.057537	0.0024	0.038
GO:0016741	F	transferase activity, transferring one-carbon groups	0.018705	0.00728149	0.0025	0.039
GO:0004674	F	protein serine/threonine kinase activity	0.0345324	0.0180316	0.0026	0.04
GO:0005509	F	calcium ion binding	0.0158273	0.0056928	0.0029	0.044
GO:0015238	F	drug transmembrane transporter activity	0.00863309	0.00195938	0.0033	0.048
GO:0030312	C	external encapsulating structure	0.0431655	0.0107766	6.3e-10	5.9e-08
GO:0005618	C	cell wall	0.0431655	0.0106707	5.1e-10	5.9e-08
GO:0009505	C	plant-type cell wall	0.0302158	0.00672545	3.8e-08	2.4e-06
GO:0005886	C	plasma membrane	0.0733813	0.0385522	1.6e-05	0.00076
GO:0012505	C	endomembrane system	0.130935	0.0904493	0.0003	0.011
GO:0005576	C	extracellular region	0.0215827	0.00754627	0.00042	0.013
GO:0016020	C	membrane	0.148201	0.107713	0.00068	0.018
GO:0044464	C	cell part	0.461871	0.402918	0.001	0.021
GO:0005623	C	cell	0.461871	0.402918	0.001	0.021

## Sheet: mkp1-down vs genome
DataSet4. Significant enriched GO terms of MKP1-dependent elf26-downregulated genes (Sample) against the whole Arabidopsis genome (Reference)
GO term	Ontology	Description	Percentage in Sample	Percentage in Reference	p-value	FDR
GO:0015979	P	photosynthesis	0.0432432	0.00428946	5.1e-16	6.3e-13
GO:0016144	P	S-glycoside biosynthetic process	0.0198198	0.0010856	1.9e-10	5.9e-08
GO:0019758	P	glycosinolate biosynthetic process	0.0198198	0.0010856	1.9e-10	5.9e-08
GO:0019761	P	glucosinolate biosynthetic process	0.0198198	0.0010856	1.9e-10	5.9e-08
GO:0046148	P	pigment biosynthetic process	0.027027	0.00296555	5.6e-10	1.4e-07
GO:0042440	P	pigment metabolic process	0.0288288	0.00354807	7e-10	1.5e-07
GO:0016143	P	S-glycoside metabolic process	0.0198198	0.00164164	8.4e-09	1.1e-06
GO:0019757	P	glycosinolate metabolic process	0.0198198	0.00164164	8.4e-09	1.1e-06
GO:0016138	P	glycoside biosynthetic process	0.0216216	0.00209177	8.5e-09	1.1e-06
GO:0019760	P	glucosinolate metabolic process	0.0198198	0.00164164	8.4e-09	1.1e-06
GO:0009416	P	response to light stimulus	0.0540541	0.015781	1.5e-08	1.7e-06
GO:0009637	P	response to blue light	0.0198198	0.00182699	2.3e-08	2.4e-06
GO:0009314	P	response to radiation	0.0540541	0.0162311	2.8e-08	2.7e-06
GO:0044272	P	sulfur compound biosynthetic process	0.0234234	0.00304499	5e-08	4.5e-06
GO:0009733	P	response to auxin stimulus	0.0396396	0.00953213	5.6e-08	4.7e-06
GO:0009628	P	response to abiotic stimulus	0.0900901	0.0389493	8e-08	6.2e-06
GO:0016137	P	glycoside metabolic process	0.0216216	0.00275373	1.3e-07	9.8e-06
GO:0009719	P	response to endogenous stimulus	0.0720721	0.0282787	1.6e-07	1.1e-05
GO:0010876	P	lipid localization	0.0126126	0.000635475	2.5e-07	1.6e-05
GO:0050896	P	response to stimulus	0.176577	0.107422	8.6e-07	5.4e-05
GO:0006779	P	porphyrin biosynthetic process	0.0162162	0.00172108	1.3e-06	7.2e-05
GO:0015995	P	chlorophyll biosynthetic process	0.0144144	0.00124447	1.2e-06	7.2e-05
GO:0015994	P	chlorophyll metabolic process	0.0162162	0.00174756	1.4e-06	7.7e-05
GO:0006778	P	porphyrin metabolic process	0.018018	0.00235655	1.8e-06	9.6e-05
GO:0033014	P	tetrapyrrole biosynthetic process	0.0162162	0.00190643	2.7e-06	0.00013
GO:0033013	P	tetrapyrrole metabolic process	0.018018	0.00246247	2.6e-06	0.00013
GO:0009725	P	response to hormone stimulus	0.0630631	0.0260015	2.8e-06	0.00013
GO:0010114	P	response to red light	0.0162162	0.00203882	4.5e-06	0.0002
GO:0034637	P	cellular carbohydrate biosynthetic process	0.0234234	0.00468663	4.6e-06	0.0002
GO:0019684	P	photosynthesis, light reaction	0.018018	0.00272725	6.1e-06	0.00026
GO:0010033	P	response to organic substance	0.0756757	0.0355337	6.6e-06	0.00027
GO:0019748	P	secondary metabolic process	0.0396396	0.0129478	7.1e-06	0.00028
GO:0051188	P	cofactor biosynthetic process	0.0234234	0.00505733	1e-05	0.00038
GO:0034641	P	cellular nitrogen compound metabolic process	0.0396396	0.0133979	1.2e-05	0.00044
GO:0044262	P	cellular carbohydrate metabolic process	0.0342342	0.0110414	2.5e-05	0.0009
GO:0044271	P	cellular nitrogen compound biosynthetic process	0.0324324	0.0104324	3.9e-05	0.0014
GO:0006790	P	sulfur metabolic process	0.0234234	0.00582519	4.1e-05	0.0014
GO:0042221	P	response to chemical stimulus	0.0972973	0.0552069	5.8e-05	0.0019
GO:0051186	P	cofactor metabolic process	0.027027	0.00815527	8.7e-05	0.0028
GO:0009767	P	photosynthetic electron transport chain	0.0108108	0.00121799	0.0001	0.0032
GO:0016051	P	carbohydrate biosynthetic process	0.0252252	0.00733445	0.0001	0.0032
GO:0009639	P	response to red or far red light	0.0216216	0.00556041	0.00011	0.0032
GO:0018130	P	heterocycle biosynthetic process	0.0162162	0.00325681	0.00014	0.004
GO:0009658	P	chloroplast organization	0.0126126	0.0019329	0.00016	0.0047
GO:0009791	P	post-embryonic development	0.0432432	0.0186671	0.0002	0.0055
GO:0010218	P	response to far red light	0.0108108	0.00150925	0.0003	0.0083
GO:0008152	P	metabolic process	0.347748	0.281039	0.00039	0.011
GO:0070271	P	protein complex biogenesis	0.0144144	0.00354807	0.0011	0.029
GO:0006461	P	protein complex assembly	0.0144144	0.00354807	0.0011	0.029
GO:0009110	P	vitamin biosynthetic process	0.0108108	0.0020653	0.0014	0.035
GO:0006091	P	generation of precursor metabolites and energy	0.0216216	0.00754627	0.0014	0.035
GO:0016168	F	chlorophyll binding	0.018018	0.00100617	1.5e-09	6.7e-07
GO:0004497	F	monooxygenase activity	0.0234234	0.00336272	1.4e-07	3.2e-05
GO:0005372	F	water transmembrane transporter activity	0.0144144	0.00113856	6.8e-07	6e-05
GO:0019825	F	oxygen binding	0.0306306	0.00675193	5.9e-07	6e-05
GO:0015250	F	water channel activity	0.0144144	0.00113856	6.8e-07	6e-05
GO:0016491	F	oxidoreductase activity	0.0846847	0.0387375	9.2e-07	6.9e-05
GO:0022803	F	passive transmembrane transporter activity	0.0216216	0.00402468	5.4e-06	0.00027
GO:0015267	F	channel activity	0.0216216	0.00402468	5.4e-06	0.00027
GO:0022838	F	substrate-specific channel activity	0.0216216	0.0039982	5.1e-06	0.00027
GO:0046906	F	tetrapyrrole binding	0.0198198	0.00360103	1.1e-05	0.00048
GO:0016705	F	oxidoreductase activity, acting on paired donors, with incorporation or reduction of molecular oxygen	0.0216216	0.00524267	6.3e-05	0.0026
GO:0016709	F	oxidoreductase activity, acting on paired donors, with incorporation or reduction of molecular oxygen, NADH or NADPH as one donor, and incorporation of one atom of oxygen	0.0108108	0.00148278	0.00028	0.01
GO:0003824	F	catalytic activity	0.318919	0.255196	0.00049	0.017
GO:0022891	F	substrate-specific transmembrane transporter activity	0.0486486	0.0240422	0.00063	0.02
GO:0009536	C	plastid	0.237838	0.0785077	4.8e-30	1.1e-27
GO:0009507	C	chloroplast	0.227027	0.0725501	7.6e-30	1.1e-27
GO:0044434	C	chloroplast part	0.102703	0.0197527	5.8e-23	5.6e-21
GO:0034357	C	photosynthetic membrane	0.0630631	0.00722853	6.2e-21	4.5e-19
GO:0044435	C	plastid part	0.104505	0.0229565	9.9e-21	5.7e-19
GO:0009579	C	thylakoid	0.0684685	0.00995578	2.3e-19	1.1e-17
GO:0044436	C	thylakoid part	0.0612613	0.00812879	1.4e-18	5.1e-17
GO:0042651	C	thylakoid membrane	0.0558559	0.00646067	1.4e-18	5.1e-17
GO:0009535	C	chloroplast thylakoid membrane	0.0522523	0.00611645	2.4e-17	7e-16
GO:0055035	C	plastid thylakoid membrane	0.0522523	0.00611645	2.4e-17	7e-16
GO:0009534	C	chloroplast thylakoid	0.0558559	0.00767866	1.2e-16	3.1e-15
GO:0031976	C	plastid thylakoid	0.0558559	0.0077581	1.5e-16	3.7e-15
GO:0031984	C	organelle subcompartment	0.0558559	0.00781105	1.8e-16	4e-15
GO:0044444	C	cytoplasmic part	0.29009	0.166521	5e-13	1e-11
GO:0005737	C	cytoplasm	0.299099	0.180634	1.2e-11	2.3e-10
GO:0043231	C	intracellular membrane-bounded organelle	0.320721	0.201631	4.1e-11	7.3e-10
GO:0043227	C	membrane-bounded organelle	0.320721	0.201816	4.4e-11	7.4e-10
GO:0009521	C	photosystem	0.0234234	0.00174756	1.2e-10	1.9e-09
GO:0044464	C	cell part	0.527928	0.402918	2.4e-09	3.5e-08
GO:0005623	C	cell	0.527928	0.402918	2.4e-09	3.5e-08
GO:0043229	C	intracellular organelle	0.324324	0.21577	2.8e-09	3.9e-08
GO:0043226	C	organelle	0.324324	0.215929	3e-09	3.9e-08
GO:0031090	C	organelle membrane	0.0684685	0.0222946	3.2e-09	4e-08
GO:0030076	C	light-harvesting complex	0.0162162	0.000820822	4.8e-09	5.8e-08
GO:0009523	C	photosystem II	0.018018	0.00119152	6.1e-09	7e-08
GO:0010287	C	plastoglobule	0.0216216	0.00214473	1.1e-08	1.2e-07
GO:0031978	C	plastid thylakoid lumen	0.0216216	0.00235655	2.8e-08	2.9e-07
GO:0009543	C	chloroplast thylakoid lumen	0.0216216	0.00235655	2.8e-08	2.9e-07
GO:0031977	C	thylakoid lumen	0.0216216	0.00251542	5.4e-08	5.3e-07
GO:0044424	C	intracellular part	0.347748	0.2463	7.4e-08	7e-07
GO:0005622	C	intracellular	0.354955	0.25607	2e-07	1.8e-06
GO:0016020	C	membrane	0.18018	0.107713	3e-07	2.7e-06
GO:0030095	C	chloroplast photosystem II	0.0126126	0.000767866	7.5e-07	6.5e-06
GO:0044422	C	organelle part	0.122523	0.067837	2.7e-06	2.2e-05
GO:0044446	C	intracellular organelle part	0.122523	0.0678105	2.7e-06	2.2e-05
GO:0048046	C	apoplast	0.0216216	0.00481902	2.9e-05	0.00023
GO:0009654	C	oxygen evolving complex	0.00900901	0.000556041	3.2e-05	0.00025
GO:0009570	C	chloroplast stroma	0.0234234	0.00659306	0.00013	0.001
GO:0009526	C	plastid envelope	0.027027	0.00876427	0.00018	0.0014
GO:0009941	C	chloroplast envelope	0.0234234	0.00701671	0.00024	0.0017
GO:0005576	C	extracellular region	0.0234234	0.00754627	0.00046	0.0032
GO:0009532	C	plastid stroma	0.0234234	0.00852596	0.0013	0.0091

## Sheet: mkp1-up vs elf26-up
DataSet5. Significant enriched GO terms of MKP1-dependent elf26-upregulated genes (Sample) against the elf26-upregulated genes (Reference)
(GO terms uniquely enriched in MKP1-dependent genes against the whole Arabidopsis genome were highlighed in orange.)
GO term	Ontology	Description	Percentage in Sample	Percentage in Reference	p-value	FDR
GO:0009404	P	toxin metabolic process	0.018705	0.00496826	1.7e-06	0.0012
GO:0009407	P	toxin catabolic process	0.018705	0.00496826	1.7e-06	0.0012
GO:0019748	P	secondary metabolic process	0.0546763	0.0264974	4.3e-06	0.0021
GO:0010200	P	response to chitin	0.0546763	0.0284295	2.8e-05	0.0088
GO:0042221	P	response to chemical stimulus	0.17554	0.121722	3.2e-05	0.0088
GO:0009743	P	response to carbohydrate stimulus	0.0589928	0.0317417	3.5e-05	0.0088
GO:0042434	P	indole derivative metabolic process	0.0158273	0.00524427	0.00022	0.041
GO:0042430	P	indole and derivative metabolic process	0.0158273	0.00524427	0.00022	0.041
GO:0004364	F	glutathione transferase activity	0.018705	0.00496826	1.7e-06	0.0011
GO:0016684	F	oxidoreductase activity, acting on peroxide as acceptor	0.018705	0.00552029	1e-05	0.0021
GO:0019825	F	oxygen binding	0.028777	0.0110406	1.3e-05	0.0021
GO:0004601	F	peroxidase activity	0.018705	0.00552029	1e-05	0.0021
GO:0016209	F	antioxidant activity	0.018705	0.00607232	4.4e-05	0.0057
GO:0020037	F	heme binding	0.0158273	0.00469224	5.4e-05	0.0057
GO:0016491	F	oxidoreductase activity	0.0820144	0.0502346	9.9e-05	0.009
GO:0030246	F	carbohydrate binding	0.0316547	0.0143527	0.00013	0.009
GO:0046906	F	tetrapyrrole binding	0.0158273	0.00496826	0.00011	0.009
GO:0009055	F	electron carrier activity	0.028777	0.0126967	0.00016	0.0093
GO:0016765	F	transferase activity, transferring alkyl or aryl (other than methyl) groups	0.018705	0.00662434	0.00015	0.0093
GO:0005506	F	iron ion binding	0.018705	0.00745239	0.00067	0.031
GO:0016741	F	transferase activity, transferring one-carbon groups	0.018705	0.00745239	0.00067	0.031
GO:0008168	F	methyltransferase activity	0.018705	0.00745239	0.00067	0.031
GO:0016830	F	carbon-carbon lyase activity	0.0129496	0.00441623	0.0011	0.048
GO:0030312	C	external encapsulating structure	0.0431655	0.020149	1.7e-05	0.0011
GO:0005618	C	cell wall	0.0431655	0.020149	1.7e-05	0.0011
GO:0009505	C	plant-type cell wall	0.0302158	0.0115926	8.1e-06	0.0011

## Sheet: mkp1-down vs elf26-down
DataSet6. Significant enriched GO terms of MKP1-dependent elf26-downregulated genes (Sample) against the elf26-downregulated genes (Reference)
GO term	Ontology	Description	Percentage in Sample	Percentage in Reference	p-value	FDR
GO:0019761	P	glucosinolate biosynthetic process	0.0198198	0.00465116	2.9e-06	0.0013
GO:0016144	P	S-glycoside biosynthetic process	0.0198198	0.00465116	2.9e-06	0.0013
GO:0019758	P	glycosinolate biosynthetic process	0.0198198	0.00465116	2.9e-06	0.0013
GO:0016143	P	S-glycoside metabolic process	0.0198198	0.00527132	1.9e-05	0.0042
GO:0019757	P	glycosinolate metabolic process	0.0198198	0.00527132	1.9e-05	0.0042
GO:0019760	P	glucosinolate metabolic process	0.0198198	0.00527132	1.9e-05	0.0042
GO:0016138	P	glycoside biosynthetic process	0.0216216	0.00651163	4.6e-05	0.0087
GO:0016137	P	glycoside metabolic process	0.0216216	0.00713178	0.00015	0.025
GO:0044272	P	sulfur compound biosynthetic process	0.0234234	0.00837209	0.00023	0.033
GO:0034357	C	photosynthetic membrane	0.0630631	0.0347287	0.00027	0.039
GO:0009521	C	photosystem	0.0234234	0.00868217	0.00035	0.039
GO:0010287	C	plastoglobule	0.0216216	0.00775194	0.00041	0.039
GO:0009523	C	photosystem II	0.018018	0.00620155	0.00082	0.039
GO:0044436	C	thylakoid part	0.0612613	0.035969	0.0011	0.039
GO:0044434	C	chloroplast part	0.102703	0.067907	0.001	0.039
GO:0042651	C	thylakoid membrane	0.0558559	0.0313178	0.00079	0.039
GO:0009535	C	chloroplast thylakoid membrane	0.0522523	0.0294574	0.0012	0.039
GO:0055035	C	plastid thylakoid membrane	0.0522523	0.0294574	0.0012	0.039
GO:0009579	C	thylakoid	0.0684685	0.0421705	0.0016	0.046
GO:0009534	C	chloroplast thylakoid	0.0558559	0.0331783	0.0022	0.048
GO:0031976	C	plastid thylakoid	0.0558559	0.0331783	0.0022	0.048
GO:0031984	C	organelle subcompartment	0.0558559	0.0331783	0.0022	0.048
