# Supplementary material for: Genetic dissection of Arabidopsis MAP kinase phosphatase 1-dependent PAMP-induced transcriptional responses
Source: J Exp Bot. 2017 Oct 13;68(18):5207–20. doi: 10.1093/jxb/erx335 (PMC5853853; doi:10.1093/jxb/erx335)
Supplement: Supplementary table S8 [file erx335_suppl_supplementary_table_s8.xlsx]

## Sheet: PAMP responsive transcripts
gen_id	Ws_0min	Ws_30min	Ws_90min	mkp1_0min	mkp1_30min	mkp1_90min	mkp1 mpk6_0min	mkp1 mpk6_30min	mkp1 mpk6_90min	Gene description
AT1G01010	5.30234	6.15758	17.9269	7.07592	8.39928	27.5777	5.33151	6.37573	18.0437	AT1G01010.1 | Symbols: ANAC001, NAC001 | NAC domain containing protein 1 | chr1:3760-5630 FORWARD LENGTH=429
AT1G01070	6.8928	5.83478	4.8679	8.5501	6.64985	3.33779	7.53201	6.80915	4.00927	AT1G01070.1 | Symbols: | nodulin MtN21 /EamA-like transporter family protein | chr1:38898-40877 REVERSE LENGTH=365
AT1G01080	45.458	41.8009	24.5885	44.2333	40.2846	22.2622	48.9456	44.3157	24.241	AT1G01080.1 | Symbols: | RNA-binding (RRM/RBD/RNP motifs) family protein | chr1:45503-46789 REVERSE LENGTH=293
AT1G01130	8.2807	23.465	16.5805	7.09715	24.0751	17.4443	7.20626	21.5653	14.4928	AT1G01130.1 | Symbols: | CONTAINS InterPro DOMAIN/s: CBL-interacting protein kinase (InterPro:IPR020660), Calcium/calmodulin-dependent protein kinase-like (InterPro:IPR020636); BEST Arabidopsis thaliana protein match is: unknown protein (TAIR:AT5G47170.1); Has 176 Blast hits to 176 proteins in 20 species: Archae - 0; Bacteria - 0; Metazoa - 0; Fungi - 0; Plants - 176; Viruses - 0; Other Eukaryote…
AT1G01140	34.7029	165.123	49.0917	26.4416	124.072	46.0752	30.6289	149.383	39.1984	AT1G01140.2 | Symbols: CIPK9, PKS6 | CBL-interacting protein kinase 9 | chr1:64398-67512 REVERSE LENGTH=449
AT1G01170	112.334	102.051	63.181	117.891	110.587	58.8844	120.593	103.251	59.0835	AT1G01170.1 | Symbols: | Protein of unknown function (DUF1138) | chr1:74105-74443 REVERSE LENGTH=83
AT1G01180	17.1252	22.8906	32.712	17.5748	22.7009	40.492	17.6845	24.1029	42.7382	AT1G01180.1 | Symbols: | S-adenosyl-L-methionine-dependent methyltransferases superfamily protein | chr1:75633-76556 FORWARD LENGTH=307
AT1G01240	22.3108	10.231	14.0905	19.2754	10.1397	13.1795	22.015	11.6086	13.252	AT1G01240.2 | Symbols: | unknown protein; BEST Arabidopsis thaliana protein match is: unknown protein (TAIR:AT2G46550.1); Has 35333 Blast hits to 34131 proteins in 2444 species: Archae - 798; Bacteria - 22429; Metazoa - 974; Fungi - 991; Plants - 531; Viruses - 0; Other Eukaryotes - 9610 (source: NCBI BLink). | chr1:100683-101678 FORWARD LENGTH=331
AT1G01250	1.56663	1.45007	0.767171	1.21837	1.10857	0.33777	1.11385	0.867259	0.223554	AT1G01250.1 | Symbols: | Integrase-type DNA-binding superfamily protein | chr1:104731-105309 REVERSE LENGTH=192
AT1G01260	9.34385	22.2211	16.054	9.30711	20.6242	18.482	9.45417	22.4937	18.5557	AT1G01260.2 | Symbols: | basic helix-loop-helix (bHLH) DNA-binding superfamily protein | chr1:109595-111367 FORWARD LENGTH=590
AT1G01320	64.2128	70.0588	18.3541	63.1406	69.7801	10.4781	69.7303	70.251	10.5235	AT1G01320.1 | Symbols: | Tetratricopeptide repeat (TPR)-like superfamily protein | chr1:121582-130099 REVERSE LENGTH=1797
AT1G01340	6.2001	22.183	21.5586	7.91705	24.0764	29.2436	7.56471	22.2934	28.0091	AT1G01340.2 | Symbols: CNGC10 | cyclic nucleotide gated channel 10 | chr1:132414-135216 REVERSE LENGTH=711
AT1G01380	1.72264	2.34071	1.32859	2.38639	1.55216	1.13306	1.66445	1.43238	0.878607	AT1G01380.1 | Symbols: ETC1 | Homeodomain-like superfamily protein | chr1:147267-147740 FORWARD LENGTH=83
AT1G01420	7.40626	1.75709	3.91302	8.1881	1.63656	1.79988	6.39688	1.62228	1.67349	AT1G01420.1 | Symbols: UGT72B3 | UDP-glucosyl transferase 72B3 | chr1:154566-156011 REVERSE LENGTH=481
AT1G01430	53.3841	28.4489	25.714	49.3356	26.8616	16.7041	57.8353	30.9903	19.1633	AT1G01430.1 | Symbols: TBL25 | TRICHOME BIREFRINGENCE-LIKE 25 | chr1:156953-158536 REVERSE LENGTH=456
AT1G01453	1.08397	1.44702	0.752983	0.84411	0.703235	0.376285	0.473376	0.644146	0.340008	AT1G01453.2 | Symbols: | unknown protein; FUNCTIONS IN: molecular_function unknown; INVOLVED IN: biological_process unknown; LOCATED IN: cellular_component unknown; BEST Arabidopsis thaliana protein match is: unknown protein (TAIR:AT4G01110.1); Has 30201 Blast hits to 17322 proteins in 780 species: Archae - 12; Bacteria - 1396; Metazoa - 17338; Fungi - 3422; Plants - 5037; Viruses - 0; Other Euka…
AT1G01480	0.902793	1.46112	2.30591	0.606703	1.44628	2.46888	0.838886	1.54724	3.3239	AT1G01480.2 | Symbols: ACS2, AT-ACC2 | 1-amino-cyclopropane-1-carboxylate synthase 2 | chr1:176607-178051 FORWARD LENGTH=390
AT1G01520	12.14	5.38624	2.27563	13.367	6.37502	2.37413	13.4813	5.03517	1.14632	AT1G01520.1 | Symbols: | Homeodomain-like superfamily protein | chr1:190596-192139 FORWARD LENGTH=287
AT1G01540	43.7548	64.5829	21.4874	38.6398	63.6725	19.0285	44.073	68.9628	20.0808	AT1G01540.1 | Symbols: | Protein kinase superfamily protein | chr1:195980-197973 FORWARD LENGTH=386
AT1G01550	159.951	377.473	354.26	167.073	397.829	402.331	171.538	389.482	404.367	AT1G01550.2 | Symbols: BPS1 | Protein of unknown function (DUF793) | chr1:200526-201575 FORWARD LENGTH=349
AT1G01560	2.26833	93.077	23.0085	3.261	159.46	34.0432	3.04504	92.8051	34.7898	AT1G01560.1 | Symbols: ATMPK11, MPK11 | MAP kinase 11 | chr1:202345-203662 FORWARD LENGTH=275
AT1G01590	1.20284	0.964608	0.607919	1.79785	1.88183	0.955208	1.55866	1.1632	0.602334	AT1G01590.1 | Symbols: FRO1, ATFRO1 | ferric reduction oxidase 1 | chr1:214229-217304 FORWARD LENGTH=704
AT1G01680	1.68486	5.31809	7.40218	2.48075	7.02308	10.1249	0.619336	2.16789	5.53207	AT1G01680.1 | Symbols: ATPUB54, PUB54 | plant U-box 54 | chr1:246411-248329 REVERSE LENGTH=308
AT1G01720	16.112	23.9365	31.6599	18.6513	23.8465	42.3351	13.8637	20.1737	30.8026	AT1G01720.1 | Symbols: ATAF1, ANAC002 | NAC (No Apical Meristem) domain transcriptional regulator superfamily protein | chr1:268471-269514 FORWARD LENGTH=289
AT1G01730	20.6749	19.4815	44.8524	23.0884	21.2068	49.5091	20.7542	19.4555	48.6414	AT1G01730.1 | Symbols: | unknown protein; FUNCTIONS IN: molecular_function unknown; INVOLVED IN: biological_process unknown; LOCATED IN: chloroplast; EXPRESSED IN: 23 plant structures; EXPRESSED DURING: 13 growth stages; Has 42 Blast hits to 42 proteins in 17 species: Archae - 0; Bacteria - 2; Metazoa - 5; Fungi - 1; Plants - 34; Viruses - 0; Other Eukaryotes - 0 (source: NCBI BLink). | chr1:2710…
AT1G01780	33.4647	30.0393	21.9746	28.6642	26.5246	15.205	30.2195	27.9908	16.7511	AT1G01780.1 | Symbols: | GATA type zinc finger transcription factor family protein | chr1:282919-284082 FORWARD LENGTH=205
AT1G01840	1.65041	1.04844	0.350861	1.85955	0.942029	0.671552	1.91981	1.09444	0.399735	AT1G01840.1 | Symbols: | unknown protein; Has 23 Blast hits to 23 proteins in 9 species: Archae - 0; Bacteria - 0; Metazoa - 0; Fungi - 0; Plants - 23; Viruses - 0; Other Eukaryotes - 0 (source: NCBI BLink). | chr1:303650-304108 FORWARD LENGTH=152
AT1G01860	12.4188	8.26877	5.63661	10.2441	7.75046	3.61515	12.1284	8.56583	3.71406	AT1G01860.1 | Symbols: PFC1 | Ribosomal RNA adenine dimethylase family protein | chr1:304439-306275 REVERSE LENGTH=343
AT1G01900	4.996	4.79168	3.29187	4.19481	4.55474	2.18837	4.85955	5.51818	2.60593	AT1G01900.1 | Symbols: ATSBT1.1, SBTI1.1 | subtilase family protein | chr1:310332-313011 FORWARD LENGTH=774
AT1G01950	9.80502	56.8593	11.9153	12.8431	62.5371	15.2675	11.1725	59.5832	15.1271	AT1G01950.1 | Symbols: ARK2 | armadillo repeat kinesin 2 | chr1:325473-330403 FORWARD LENGTH=894
AT1G01970	18.0297	13.9257	8.59023	17.7097	14.1486	7.46975	18.9487	14.4643	7.63866	AT1G01970.1 | Symbols: | Tetratricopeptide repeat (TPR)-like superfamily protein | chr1:338538-339905 FORWARD LENGTH=409
AT1G02030	0.22458	0.362929	0.79302	0.396108	0.252455	0.781545	0.207535	0.335492	0.695278	AT1G02030.1 | Symbols: | C2H2-like zinc finger protein | chr1:355385-356188 REVERSE LENGTH=267
AT1G02120	43.1576	44.1657	91.6449	45.8526	49.3681	103.132	45.5451	47.4859	99.9027	AT1G02120.1 | Symbols: VAD1 | GRAM domain family protein | chr1:395761-399720 FORWARD LENGTH=598
AT1G02150	38.5769	30.2579	19.6219	35.7787	28.5913	15.4337	42.1246	33.0652	17.1137	AT1G02150.1 | Symbols: | Tetratricopeptide repeat (TPR)-like superfamily protein | chr1:408779-410433 FORWARD LENGTH=524
AT1G02170	29.0375	45.9885	100.534	29.8327	48.8456	123.038	31.1715	47.3036	117.661	AT1G02170.1 | Symbols: LOL3, ATMCPB1, MCP1B, ATMC1, MC1 | metacaspase 1 | chr1:411883-413426 FORWARD LENGTH=367
AT1G02205	26.0541	21.3398	9.16005	26.2566	27.3864	7.66379	35.0016	31.4539	10.3257	AT1G02205.2 | Symbols: CER1 | Fatty acid hydroxylase superfamily | chr1:418818-422154 FORWARD LENGTH=625
AT1G02220	5.00003	7.97287	14.5465	26.471	31.4812	49.7771	16.711	21.7943	37.9725	AT1G02220.1 | Symbols: ANAC003, NAC003 | NAC domain containing protein 3 | chr1:428902-430567 REVERSE LENGTH=394
AT1G02230	0.910211	4.8768	2.23162	1.54388	7.33952	4.80471	0.866416	8.80567	3.80774	AT1G02230.1 | Symbols: ANAC004, NAC004 | NAC domain containing protein 4 | chr1:435174-436775 REVERSE LENGTH=359
AT1G02300	31.4748	20.2238	13.2936	25.1149	17.7126	7.9761	34.1328	22.3362	9.73111	AT1G02300.1 | Symbols: | Cysteine proteinases superfamily protein | chr1:453288-455376 FORWARD LENGTH=379
AT1G02340	32.5685	6.6961	14.7655	28.1532	4.4667	8.67884	39.3066	6.46067	14.6357	AT1G02340.1 | Symbols: HFR1, RSF1, FBI1, REP1 | basic helix-loop-helix (bHLH) DNA-binding superfamily protein | chr1:465933-467685 REVERSE LENGTH=292
AT1G02350	7.35275	4.31944	2.22779	5.59951	3.08109	2.01529	7.79222	3.17115	1.99718	AT1G02350.1 | Symbols: | protoporphyrinogen oxidase-related | chr1:469818-470693 FORWARD LENGTH=140
AT1G02360	23.094	84.2199	170.582	57.4232	123.606	313.073	46.4707	111.831	278.208	AT1G02360.1 | Symbols: | Chitinase family protein | chr1:472138-473116 REVERSE LENGTH=272
AT1G02380	2.58854	2.61545	1.27295	3.04409	2.32746	2.00927	3.03198	2.36527	1.70331	AT1G02380.1 | Symbols: | unknown protein; BEST Arabidopsis thaliana protein match is: unknown protein (TAIR:AT4G01960.1); Has 66 Blast hits to 66 proteins in 11 species: Archae - 0; Bacteria - 0; Metazoa - 0; Fungi - 0; Plants - 66; Viruses - 0; Other Eukaryotes - 0 (source: NCBI BLink). | chr1:477814-478850 FORWARD LENGTH=231
AT1G02390	1.25268	10.4862	2.95978	2.21775	10.659	5.10854	1.62531	8.5483	3.83996	AT1G02390.1 | Symbols: ATGPAT2, GPAT2 | glycerol-3-phosphate acyltransferase 2 | chr1:480921-483163 FORWARD LENGTH=530
AT1G02400	4.77076	67.7177	39.3808	6.07918	67.9974	60.5784	5.50598	62.3652	59.0632	AT1G02400.1 | Symbols: ATGA2OX4, ATGA2OX6, DTA1, GA2OX6 | gibberellin 2-oxidase 6 | chr1:486964-489391 FORWARD LENGTH=329
AT1G02405	0.195003	1.12025	1.18312	0.264204	1.40817	1.5684	0.256509	1.06226	2.39517	AT1G02405.1 | Symbols: | proline-rich family protein | chr1:490093-490497 REVERSE LENGTH=134
AT1G02430	6.57625	11.35	37.7368	8.95768	11.8843	47.4463	8.11712	13.8318	48.5416	AT1G02430.1 | Symbols: ATARFD1B, ARFD1B | ADP-ribosylation factor D1B | chr1:495175-496062 REVERSE LENGTH=190
AT1G02440	2.02576	5.43031	60.2504	2.26045	5.95896	61.919	2.91482	5.77927	60.3106	AT1G02440.1 | Symbols: ATARFD1A, ARFD1A | ADP-ribosylation factor D1A | chr1:496586-497479 REVERSE LENGTH=190
AT1G02450	3.96448	42.3554	35.0565	4.01343	62.1483	48.0375	4.90881	59.2864	41.6102	AT1G02450.1 | Symbols: NIMIN1, NIMIN-1 | NIM1-interacting 1 | chr1:498052-498480 REVERSE LENGTH=142
AT1G02460	0.95219	0.907239	3.61768	0.820314	0.726837	2.50418	0.702755	0.673112	1.67069	AT1G02460.1 | Symbols: | Pectin lyase-like superfamily protein | chr1:504897-507099 REVERSE LENGTH=491
AT1G02475	57.5454	50.1147	38.967	55.7432	48.9049	29.2466	59.9627	50.2555	32.2625	AT1G02475.1 | Symbols: | Polyketide cyclase/dehydrase and lipid transport superfamily protein | chr1:514110-515331 REVERSE LENGTH=219
AT1G02570	2.35673	3.13973	1.68095	2.23903	2.09273	0.987443	2.34442	1.97095	1.56373	AT1G02570.1 | Symbols: | unknown protein; BEST Arabidopsis thaliana protein match is: unknown protein (TAIR:AT1G02575.1); Has 108 Blast hits to 55 proteins in 6 species: Archae - 0; Bacteria - 0; Metazoa - 0; Fungi - 0; Plants - 108; Viruses - 0; Other Eukaryotes - 0 (source: NCBI BLink). | chr1:541380-542216 FORWARD LENGTH=278
AT1G02610	12.4817	4.81656	6.48265	8.12562	2.89431	5.27561	10.3589	5.06307	6.96591	AT1G02610.1 | Symbols: | RING/FYVE/PHD zinc finger superfamily protein | chr1:553181-555854 REVERSE LENGTH=221
AT1G02620	1.61564	0.581992	0.535942	0.620853	0.10105	0.205291	1.37015	0.435386	0.323968	AT1G02620.1 | Symbols: | Ras-related small GTP-binding family protein | chr1:557092-557668 FORWARD LENGTH=122
AT1G02650	0.810782	0.810174	2.72354	0.6062	0.559091	2.27141	0.725664	0.801319	2.96927	AT1G02650.1 | Symbols: | Tetratricopeptide repeat (TPR)-like superfamily protein | chr1:568704-570418 FORWARD LENGTH=513
AT1G02660	7.48651	49.4288	11.9507	5.70146	44.4398	13.0638	8.33109	60.1121	15.4048	AT1G02660.1 | Symbols: | alpha/beta-Hydrolases superfamily protein | chr1:572187-574746 REVERSE LENGTH=713
AT1G02710	19.0207	18.1557	17.3192	14.878	11.6528	6.79047	19.7496	12.7968	10.411	AT1G02710.1 | Symbols: | glycine-rich protein | chr1:589706-589996 REVERSE LENGTH=96
AT1G02740	6.93922	10.5972	6.89669	6.42137	12.9595	7.33701	7.32621	11.1188	6.90939	AT1G02740.1 | Symbols: | MRG family protein | chr1:599734-602021 REVERSE LENGTH=327
AT1G02800	2.26366	1.7373	0.934838	2.01306	1.82346	1.17401	2.60619	2.46105	0.978909	AT1G02800.1 | Symbols: ATCEL2, CEL2 | cellulase 2 | chr1:613386-616103 REVERSE LENGTH=501
AT1G02820	48.9572	83.4962	18.6745	111.854	174.794	18.0154	49.2446	63.3175	8.75593	AT1G02820.1 | Symbols: | Late embryogenesis abundant 3 (LEA3) family protein | chr1:623933-624304 REVERSE LENGTH=91
AT1G02850	2.56825	3.08168	6.52679	5.20071	5.38508	13.3304	2.73864	3.00053	6.87357	AT1G02850.1 | Symbols: BGLU11 | beta glucosidase 11 | chr1:630569-633085 FORWARD LENGTH=470
AT1G02860	11.4885	16.5641	25.4695	10.8554	15.2251	36.0946	12.6023	18.5394	32.3382	AT1G02860.1 | Symbols: NLA, BAH1 | SPX (SYG1/Pho81/XPR1) domain-containing protein | chr1:635474-637083 FORWARD LENGTH=335
AT1G02880	16.2983	44.9085	26.6512	19.3865	49.5458	37.1471	16.4309	37.1092	29.3095	AT1G02880.2 | Symbols: TPK1 | thiamin pyrophosphokinase1 | chr1:643063-644476 REVERSE LENGTH=264
AT1G02920	26.7114	258.313	1693.13	294.85	705.101	3994.77	245.964	580.271	3124.38	AT1G02920.1 | Symbols: ATGSTF7, GST11, ATGSTF8, GSTF7, ATGST11 | glutathione S-transferase 7 | chr1:658886-659705 REVERSE LENGTH=209
AT1G02930	31.7377	365.644	2948.25	321.906	920.155	6256.92	240.01	675.571	5149.04	AT1G02930.2 | Symbols: GSTF6 | glutathione S-transferase 6 | chr1:661363-662191 REVERSE LENGTH=208
AT1G03040	31.2432	28.5372	58.1795	31.69	26.9331	68.6731	29.9678	25.5573	54.7664	AT1G03040.1 | Symbols: | basic helix-loop-helix (bHLH) DNA-binding superfamily protein | chr1:704279-706457 REVERSE LENGTH=302
AT1G03055	9.33468	9.7832	3.18327	10.0079	10.2157	3.07874	9.82516	9.68822	2.46202	AT1G03055.2 | Symbols: | unknown protein; BEST Arabidopsis thaliana protein match is: unknown protein (TAIR:AT1G64680.1); Has 35333 Blast hits to 34131 proteins in 2444 species: Archae - 798; Bacteria - 22429; Metazoa - 974; Fungi - 991; Plants - 531; Viruses - 0; Other Eukaryotes - 9610 (source: NCBI BLink). | chr1:710912-711763 REVERSE LENGTH=200
AT1G03060	9.33009	9.58136	20.1252	9.7584	9.87409	23.3798	9.48404	9.93466	25.6592	AT1G03060.1 | Symbols: SPI | Beige/BEACH domain ;WD domain, G-beta repeat protein | chr1:712971-726891 REVERSE LENGTH=3601
AT1G03130	1461.3	1028.64	934.994	1186.85	698.999	545.129	1255.64	857.307	668.053	AT1G03130.1 | Symbols: PSAD-2 | photosystem I subunit D-2 | chr1:753528-754142 REVERSE LENGTH=204
AT1G03170	3.68354	5.20938	2.30777	3.1581	7.0514	1.2243	4.16978	7.17442	1.67044	AT1G03170.1 | Symbols: | Protein of unknown function (DUF3049) | chr1:769805-770527 FORWARD LENGTH=240
AT1G03220	39.2933	293.183	200.713	72.5625	315.601	429.951	66.2378	301.068	349.812	AT1G03220.1 | Symbols: | Eukaryotic aspartyl protease family protein | chr1:787143-788444 FORWARD LENGTH=433
AT1G03230	16.3992	88.0976	68.2067	24.6877	95.5178	126.847	20.9107	85.1776	99.727	AT1G03230.1 | Symbols: | Eukaryotic aspartyl protease family protein | chr1:790110-791414 FORWARD LENGTH=434
AT1G03290	23.7262	25.525	52.6365	26.3642	29.6398	57.317	23.126	24.2294	50.0785	AT1G03290.1 | Symbols: | unknown protein; BEST Arabidopsis thaliana protein match is: unknown protein (TAIR:AT4G02880.2); Has 13587 Blast hits to 10183 proteins in 1114 species: Archae - 257; Bacteria - 2402; Metazoa - 5637; Fungi - 960; Plants - 675; Viruses - 54; Other Eukaryotes - 3602 (source: NCBI BLink). | chr1:807970-810680 FORWARD LENGTH=571
AT1G03300	4.09814	1.57199	1.09544	4.41836	1.38035	0.891169	4.36999	1.99026	0.660131	AT1G03300.1 | Symbols: ATDUF1, DUF1 | DOMAIN OF UNKNOWN FUNCTION 724 1 | chr1:811033-813086 REVERSE LENGTH=670
AT1G03310	23.3789	16.0641	5.60325	24.8271	17.553	3.59765	26.197	16.7277	4.07514	AT1G03310.2 | Symbols: ATISA2, ISA2, DBE1, BE2 | debranching enzyme 1 | chr1:813975-816623 FORWARD LENGTH=882
AT1G03340	2.05778	1.70356	1.35842	1.91901	1.42945	0.974955	1.72149	1.27705	0.867832	AT1G03340.1 | Symbols: | unknown protein; BEST Arabidopsis thaliana protein match is: unknown protein (TAIR:AT4G02920.1); Has 44 Blast hits to 41 proteins in 13 species: Archae - 0; Bacteria - 1; Metazoa - 0; Fungi - 0; Plants - 43; Viruses - 0; Other Eukaryotes - 0 (source: NCBI BLink). | chr1:819712-821227 FORWARD LENGTH=385
AT1G03370	13.9449	55.9846	65.343	15.2338	55.4496	80.2104	13.9363	51.2236	80.7579	AT1G03370.1 | Symbols: | C2 calcium/lipid-binding and GRAM domain containing protein | chr1:830968-834996 FORWARD LENGTH=1020
AT1G03430	22.2534	25.2074	54.0011	23.2087	26.181	56.0335	22.3511	26.6328	58.9768	AT1G03430.1 | Symbols: AHP5 | histidine-containing phosphotransfer factor 5 | chr1:848159-849235 FORWARD LENGTH=157
AT1G03440	12.6318	12.1869	6.03932	10.2485	10.3983	3.83394	11.4438	11.0079	3.9918	AT1G03440.1 | Symbols: | Leucine-rich repeat (LRR) family protein | chr1:852681-853874 FORWARD LENGTH=397
AT1G03470	9.58056	5.49684	2.7688	12.4134	10.8219	3.81139	13.4619	7.16716	2.92699	AT1G03470.1 | Symbols: | Kinase interacting (KIP1-like) family protein | chr1:866217-867493 REVERSE LENGTH=269
AT1G03510	0.955123	1.66091	0.854189	0.899703	1.85127	0.885711	0.85522	1.89014	1.07554	AT1G03510.1 | Symbols: | Tetratricopeptide repeat (TPR)-like superfamily protein | chr1:876258-877547 REVERSE LENGTH=429
AT1G03580	1.94844	1.0899	2.21838	1.48851	0.874153	3.36096	2.11704	1.59772	2.79364
AT1G03590	21.3277	27.5619	47.906	22.0015	26.3705	42.1509	22.2831	30.07	48.9704	AT1G03590.1 | Symbols: | Protein phosphatase 2C family protein | chr1:894480-896257 REVERSE LENGTH=462
AT1G03600	487.244	404.573	191.397	429.47	325.452	113.563	483.929	397.041	161.201	AT1G03600.1 | Symbols: PSB27 | photosystem II family protein | chr1:898916-899440 FORWARD LENGTH=174
AT1G03630	182.747	154.824	68.6304	162.558	139.067	41.8871	184.961	151.743	51.2122	AT1G03630.2 | Symbols: POR C, PORC | protochlorophyllide oxidoreductase C | chr1:907699-909245 FORWARD LENGTH=399
AT1G03660	7.57246	14.0365	19.0022	11.3628	13.6254	24.3148	8.9956	12.2859	26.7493	AT1G03660.1 | Symbols: | Ankyrin-repeat containing protein | chr1:911436-911759 REVERSE LENGTH=107
AT1G03730	7.98233	41.7925	14.7189	8.64776	54.5482	20.0995	7.87706	43.9527	18.399	AT1G03730.1 | Symbols: | unknown protein; BEST Arabidopsis thaliana protein match is: unknown protein (TAIR:AT4G03600.1); Has 50 Blast hits to 50 proteins in 10 species: Archae - 0; Bacteria - 0; Metazoa - 0; Fungi - 0; Plants - 50; Viruses - 0; Other Eukaryotes - 0 (source: NCBI BLink). | chr1:931017-931520 REVERSE LENGTH=167
AT1G03740	23.7744	96.285	88.1856	25.0476	103.822	123.911	25.3825	100.887	112.236	AT1G03740.1 | Symbols: | Protein kinase superfamily protein | chr1:934055-936792 FORWARD LENGTH=740
AT1G03760	4.53219	3.42148	9.06022	4.37314	4.04349	10.2479	4.28889	3.68042	9.89801	AT1G03760.1 | Symbols: | Prefoldin chaperone subunit family protein | chr1:941211-943320 REVERSE LENGTH=391
AT1G03770	3.56578	8.4378	4.85003	3.72601	12.0446	6.52478	3.56691	10.5919	5.76015	AT1G03770.3 | Symbols: RING1B | RING 1B | chr1:944772-947431 FORWARD LENGTH=466
AT1G03850	12.7843	23.1854	25.2195	12.9773	22.5108	34.1362	14.755	34.6682	43.5822	AT1G03850.2 | Symbols: | Glutaredoxin family protein | chr1:977233-977685 REVERSE LENGTH=150
AT1G03905	3.9645	7.94321	13.1205	5.24515	9.61374	21.8973	4.60919	8.63334	19.6743	AT1G03905.1 | Symbols: | P-loop containing nucleoside triphosphate hydrolases superfamily protein | chr1:993478-995594 FORWARD LENGTH=290
AT1G03980	0.894319	1.80809	3.5322	0.727663	1.3037	2.4384	0.857642	1.51313	2.88548	AT1G03980.1 | Symbols: ATPCS2, PCS2 | phytochelatin synthase 2 | chr1:1019311-1021871 REVERSE LENGTH=452
AT1G04100	6.05722	7.55956	14.3481	6.22573	6.68165	21.0736	6.78004	7.64414	20.5905	AT1G04100.1 | Symbols: IAA10 | indoleacetic acid-induced protein 10 | chr1:1059809-1061026 FORWARD LENGTH=261
AT1G04220	18.0629	21.0835	43.6907	21.079	19.9305	28.2884	20.4989	20.7223	34.668	AT1G04220.1 | Symbols: KCS2 | 3-ketoacyl-CoA synthase 2 | chr1:1119853-1122483 REVERSE LENGTH=528
AT1G04240	26.4443	33.8602	18.329	24.8124	30.0472	10.2115	26.2397	35.4031	12.0094	AT1G04240.1 | Symbols: SHY2, IAA3 | AUX/IAA transcriptional regulator family protein | chr1:1128564-1129319 REVERSE LENGTH=189
AT1G04310	2.17171	2.14389	4.79868	2.5441	2.6503	5.22491	2.25829	2.71246	4.94676	AT1G04310.1 | Symbols: ERS2 | ethylene response sensor 2 | chr1:1155116-1157125 REVERSE LENGTH=645
AT1G04350	73.742	51.0819	28.6291	68.741	51.1937	20.8164	71.3513	50.1919	21.4561	AT1G04350.1 | Symbols: | 2-oxoglutarate (2OG) and Fe(II)-dependent oxygenase superfamily protein | chr1:1165296-1166538 FORWARD LENGTH=360
AT1G04370	0.190425	0.724047	5.17501	0.227661	0.511586	6.91496	0.070988	0.356142	5.97887	AT1G04370.1 | Symbols: ATERF14, ERF14 | Ethylene-responsive element binding factor 14 | chr1:1175177-1175578 FORWARD LENGTH=133
AT1G04490	0.930093	2.95051	0.988704	1.23882	4.55693	1.16103	1.01231	3.20009	0.957403	AT1G04490.1 | Symbols: | Protein of unknown function (DUF3527) | chr1:1218020-1219325 REVERSE LENGTH=401
AT1G04500	0.0643643	0.246372	0.438933	0.175804	0.47784	0.835949	0.0490254	0.177244	0.454839	AT1G04500.1 | Symbols: | CCT motif family protein | chr1:1221757-1224235 REVERSE LENGTH=386
AT1G04520	11.5351	12.9268	6.91027	13.1438	16.1768	5.74749	13.7436	15.6319	6.10002	AT1G04520.1 | Symbols: PDLP2 | plasmodesmata-located protein 2 | chr1:1231852-1233787 FORWARD LENGTH=307
AT1G04550	30.8465	32.222	17.3059	29.2861	31.6172	11.8896	29.3456	30.6776	12.6573	AT1G04550.2 | Symbols: IAA12, BDL | AUX/IAA transcriptional regulator family protein | chr1:1240582-1241810 FORWARD LENGTH=239
AT1G04570	1.07907	0.945021	3.72388	0.860949	0.736075	2.48443	0.783283	0.892491	3.95328	AT1G04570.1 | Symbols: | Major facilitator superfamily protein | chr1:1246859-1248600 REVERSE LENGTH=542
AT1G04650	1.10267	1.04449	0.620524	1.20858	0.863284	0.583352	1.15153	0.912278	0.537124	AT1G04650.1 | Symbols: | unknown protein; Has 30201 Blast hits to 17322 proteins in 780 species: Archae - 12; Bacteria - 1396; Metazoa - 17338; Fungi - 3422; Plants - 5037; Viruses - 0; Other Eukaryotes - 2996 (source: NCBI BLink). | chr1:1294893-1298903 REVERSE LENGTH=997
AT1G04660	1.30608	1.69791	0.922376	1.28807	1.51738	0.520985	1.31628	1.26806	0.461043	AT1G04660.1 | Symbols: | glycine-rich protein | chr1:1300668-1301306 REVERSE LENGTH=212
AT1G04680	26.8925	52.4149	21.6471	26.9132	55.0814	17.3236	28.1065	53.6028	20.8101	AT1G04680.1 | Symbols: | Pectin lyase-like superfamily protein | chr1:1304052-1307780 REVERSE LENGTH=431
AT1G04770	29.8974	33.005	42.0489	48.2209	26.9544	104.156	40.4618	27.9689	67.3854	AT1G04770.1 | Symbols: | Tetratricopeptide repeat (TPR)-like superfamily protein | chr1:1336564-1337767 REVERSE LENGTH=303
AT1G04930	2.17021	1.7208	5.30957	2.20105	1.36554	6.5315	1.99501	1.52291	6.66153	AT1G04930.1 | Symbols: | hydroxyproline-rich glycoprotein family protein | chr1:1396546-1398988 REVERSE LENGTH=332
AT1G04980	12.9535	14.5501	32.932	12.0884	12.6053	36.0446	13.5949	14.8581	43.3393	AT1G04980.1 | Symbols: ATPDIL2-2, ATPDI10, PDI10, PDIL2-2 | PDI-like 2-2 | chr1:1413869-1416120 REVERSE LENGTH=447
AT1G05010	201.879	265.846	1516.11	293.891	335.217	1972.14	255.002	300.927	2004.12	AT1G05010.1 | Symbols: EFE, ACO4, EAT1 | ethylene-forming enzyme | chr1:1431419-1432695 REVERSE LENGTH=323
AT1G05020	1.98578	4.94081	6.31415	1.49687	3.24801	6.77154	1.83989	4.58382	9.23592	AT1G05020.1 | Symbols: | ENTH/ANTH/VHS superfamily protein | chr1:1435384-1437345 REVERSE LENGTH=653
AT1G05065	12.8334	6.8546	9.62686	17.157	4.88716	9.52328	18.8298	9.31172	8.78424	AT1G05065.1 | Symbols: CLE20 | CLAVATA3/ESR-RELATED 20 | chr1:1454969-1455220 REVERSE LENGTH=83
AT1G05070	29.5943	27.5927	14.0068	26.9853	27.87	10.8577	28.8922	26.6132	11.5614	AT1G05070.1 | Symbols: | Protein of unknown function (DUF1068) | chr1:1457172-1458531 REVERSE LENGTH=184
AT1G05135	23.4991	83.9207	188.017	28.5478	84.1142	214.865	28.044	87.0984	222.477
AT1G05140	38.341	24.2279	16.6383	35.9733	22.1059	11.1914	39.2519	24.118	10.6859	AT1G05140.1 | Symbols: | Peptidase M50 family protein | chr1:1482681-1484006 FORWARD LENGTH=441
AT1G05200	9.59239	8.96946	4.89716	11.1382	10.701	4.59283	10.1345	8.45654	4.11096	AT1G05200.1 | Symbols: ATGLR3.4, GLR3.4, GLUR3 | glutamate receptor 3.4 | chr1:1505642-1509002 FORWARD LENGTH=959
AT1G05230	11.9773	10.8692	7.18737	10.5358	10.7224	5.31051	10.8253	10.4648	5.41428	AT1G05230.2 | Symbols: HDG2 | homeodomain GLABROUS 2 | chr1:1513388-1517024 REVERSE LENGTH=721
AT1G05300	2.07659	2.42558	29.5876	2.65782	3.00626	42.4517	2.65749	3.02598	50.526	AT1G05300.2 | Symbols: ZIP5 | zinc transporter 5 precursor | chr1:1546161-1547709 REVERSE LENGTH=267
AT1G05340	8.17735	16.1933	22.1678	18.8922	30.6719	59.6599	10.0831	16.9001	27.4238	AT1G05340.1 | Symbols: | unknown protein; FUNCTIONS IN: molecular_function unknown; INVOLVED IN: biological_process unknown; LOCATED IN: chloroplast; EXPRESSED IN: 14 plant structures; EXPRESSED DURING: 7 growth stages; BEST Arabidopsis thaliana protein match is: unknown protein (TAIR:AT2G32210.1); Has 189 Blast hits to 189 proteins in 27 species: Archae - 0; Bacteria - 0; Metazoa - 0; Fungi - 21…
AT1G05350	12.1815	13.5819	33.4497	11.8516	13.7896	34.5269	12.216	14.6045	35.9899	AT1G05350.1 | Symbols: | NAD(P)-binding Rossmann-fold superfamily protein | chr1:1560891-1564005 REVERSE LENGTH=431
AT1G05370	1.05749	1.76795	2.50797	1.34271	2.08973	3.3174	1.37977	2.46847	3.59035	AT1G05370.1 | Symbols: | Sec14p-like phosphatidylinositol transfer family protein | chr1:1569418-1572280 REVERSE LENGTH=417
AT1G05385	34.4043	27.7002	16.5536	28.6151	20.7307	9.91563	34.1275	26.6156	12.2582	AT1G05385.1 | Symbols: LPA19, Psb27-H1 | photosystem II 11 kDa protein-related | chr1:1582747-1583648 REVERSE LENGTH=199
AT1G05420	3.76104	1.62417	7.22169	2.99704	1.03473	2.06426	3.39128	1.11946	4.32814	AT1G05420.1 | Symbols: ATOFP12, OFP12 | ovate family protein 12 | chr1:1590073-1590753 FORWARD LENGTH=226
AT1G05450	1.89377	3.31484	4.29146	3.31851	3.89643	4.91205	2.50943	3.90635	5.78911	AT1G05450.1 | Symbols: | Bifunctional inhibitor/lipid-transfer protein/seed storage 2S albumin superfamily protein | chr1:1600860-1601090 FORWARD LENGTH=50
AT1G05460	4.60633	3.32489	2.0784	4.7846	3.49724	1.76534	5.09337	3.68176	1.84815	AT1G05460.1 | Symbols: SDE3 | P-loop containing nucleoside triphosphate hydrolases superfamily protein | chr1:1601357-1604658 REVERSE LENGTH=1002
AT1G05470	6.8606	5.05419	3.73825	6.09371	5.24791	3.86163	6.44004	5.16755	3.87243	AT1G05470.1 | Symbols: CVP2 | DNAse I-like superfamily protein | chr1:1608558-1611291 REVERSE LENGTH=617
AT1G05540	15.0057	12.3225	6.81551	9.98452	9.45614	3.45197	11.4849	10.4925	3.36822	AT1G05540.1 | Symbols: | Protein of unknown function (DUF295) | chr1:1639348-1640707 FORWARD LENGTH=367
AT1G05550	2.10565	1.6805	0.867224	2.20715	1.91742	0.53122	1.85472	1.32103	0.552191	AT1G05550.1 | Symbols: | Protein of unknown function (DUF295) | chr1:1641717-1642639 REVERSE LENGTH=236
AT1G05560	14.9231	5.46309	5.94558	15.3581	5.70348	7.40642	14.7948	4.98052	3.07065	AT1G05560.1 | Symbols: UGT1, UGT75B1 | UDP-glucosyltransferase 75B1 | chr1:1645674-1647083 REVERSE LENGTH=469
AT1G05575	6.48851	460.928	26.6528	8.33145	670.489	56.5079	7.64346	407.582	43.1995	AT1G05575.1 | Symbols: | unknown protein; FUNCTIONS IN: molecular_function unknown; INVOLVED IN: anaerobic respiration; LOCATED IN: endomembrane system; EXPRESSED IN: 17 plant structures; EXPRESSED DURING: 9 growth stages; BEST Arabidopsis thaliana protein match is: unknown protein (TAIR:AT2G31945.1); Has 63 Blast hits to 63 proteins in 10 species: Archae - 0; Bacteria - 0; Metazoa - 0; Fungi - 0…
AT1G05600	5.28176	3.63967	3.52725	5.00322	2.92797	2.66456	5.79484	3.19768	3.0293	AT1G05600.1 | Symbols: | Tetratricopeptide repeat (TPR)-like superfamily protein | chr1:1672161-1673675 FORWARD LENGTH=504
AT1G05630	6.5172	20.0898	5.98488	7.95963	21.9105	5.82357	7.08381	21.1924	6.0941	AT1G05630.2 | Symbols: AT5PTASE13, 5PTASE13 | Endonuclease/exonuclease/phosphatase family protein | chr1:1682483-1687153 FORWARD LENGTH=1136
AT1G05660	0.307718	1.39104	0.544951	0.420261	1.33054	0.587768	0.452147	1.31121	0.616011	AT1G05660.1 | Symbols: | Pectin lyase-like superfamily protein | chr1:1694286-1696058 REVERSE LENGTH=394
AT1G05675	1.58408	304.415	73.3973	3.55551	426.861	131.44	2.20478	226.311	125.777	AT1G05675.1 | Symbols: | UDP-Glycosyltransferase superfamily protein | chr1:1701213-1702715 REVERSE LENGTH=453
AT1G05680	1.84368	6.54689	3.80035	3.58902	10.5061	12.0722	1.75193	4.65513	4.58713	AT1G05680.1 | Symbols: UGT74E2 | Uridine diphosphate glycosyltransferase 74E2 | chr1:1703196-1704639 REVERSE LENGTH=453
AT1G05690	9.39278	4.86932	3.93412	9.20055	5.34458	1.64007	8.95287	4.8542	1.45995	AT1G05690.1 | Symbols: BT3 | BTB and TAZ domain protein 3 | chr1:1707809-1709132 FORWARD LENGTH=364
AT1G05710	8.2485	17.0933	15.689	12.3731	23.6615	22.1565	9.13205	19.6042	20.2078	AT1G05710.1 | Symbols: | basic helix-loop-helix (bHLH) DNA-binding superfamily protein | chr1:1716198-1717023 FORWARD LENGTH=149
AT1G05835	15.8607	13.2748	4.01909	19.2075	19.267	4.93394	19.7526	20.6288	5.22757	AT1G05835.1 | Symbols: | PHD finger protein | chr1:1762248-1762702 FORWARD LENGTH=127
AT1G05870	48.1526	20.8945	18.1146	46.8078	18.1025	13.0988	51.096	19.2487	12.6559	AT1G05870.2 | Symbols: | Protein of unknown function (DUF1685) | chr1:1772454-1773228 REVERSE LENGTH=189
AT1G05880	2.65862	4.6504	5.91623	3.24716	6.16187	7.51582	2.20876	3.48894	4.94038	AT1G05880.1 | Symbols: ATARI12, ARI12 | RING/U-box superfamily protein | chr1:1775655-1778330 FORWARD LENGTH=489
AT1G05900	31.5122	26.839	18.3464	29.8444	24.7716	14.4642	28.6578	22.6051	14.1806	AT1G05900.2 | Symbols: ATNTH2, NTH2 | endonuclease III 2 | chr1:1786896-1789502 FORWARD LENGTH=386
AT1G06050	6.65631	8.33993	11.5868	7.03709	9.43146	15.2822	7.34579	9.1853	13.7372	AT1G06050.1 | Symbols: | Protein of unknown function (DUF1336) | chr1:1830726-1831667 REVERSE LENGTH=313
AT1G06100	3.08661	2.86381	0.896632	1.94724	1.89759	0.529698	3.02936	2.95773	0.715161	AT1G06100.1 | Symbols: | Fatty acid desaturase family protein | chr1:1851530-1853019 FORWARD LENGTH=299
AT1G06140	0.637785	1.60176	0.922008	0.524409	1.87281	1.47589	0.639873	1.53656	1.45554	AT1G06140.1 | Symbols: | Pentatricopeptide repeat (PPR) superfamily protein | chr1:1864796-1866472 FORWARD LENGTH=558
AT1G06148	0.44774	0.293571	1.36813	0.719011	0.420343	1.88387	0.326395	0.233525	1.56443	AT1G06148.1 | Symbols: | Unknown gene | chr1:1876836-1877150 REVERSE LENGTH=75
AT1G06160	5.63314	3.4512	29.7891	6.89521	3.32912	41.5019	5.02454	4.29576	34.8286	AT1G06160.1 | Symbols: ORA59 | octadecanoid-responsive Arabidopsis AP2/ERF 59 | chr1:1883046-1883780 FORWARD LENGTH=244
AT1G06240	11.7665	10.356	4.25324	11.1056	10.0714	2.80448	11.8754	10.192	2.71819	AT1G06240.1 | Symbols: | Protein of unknown function DUF455 | chr1:1911166-1912875 FORWARD LENGTH=383
AT1G06250	2.62447	1.63126	1.43581	2.24358	1.93794	1.08668	2.76612	1.76288	0.753765	AT1G06250.1 | Symbols: | alpha/beta-Hydrolases superfamily protein | chr1:1913339-1914850 REVERSE LENGTH=423
AT1G06265	1.49087	1.00289	1.00258	1.45154	1.18028	0.669175	1.42257	1.05655	0.806117
AT1G06350	2.96671	2.16151	1.27947	9.91033	8.23876	2.419	7.59063	5.87152	1.08703	AT1G06350.1 | Symbols: | Fatty acid desaturase family protein | chr1:1935510-1936789 REVERSE LENGTH=300
AT1G06360	18.4416	14.083	5.63729	16.2576	15.4956	4.14505	19.0646	19.7726	4.74825	AT1G06360.1 | Symbols: | Fatty acid desaturase family protein | chr1:1939173-1940417 REVERSE LENGTH=299
AT1G06420	3.09037	2.56227	1.57497	3.23382	3.23863	1.15536	3.68794	2.88383	1.37941	AT1G06420.1 | Symbols: | unknown protein; Has 1017 Blast hits to 654 proteins in 124 species: Archae - 0; Bacteria - 39; Metazoa - 232; Fungi - 69; Plants - 40; Viruses - 0; Other Eukaryotes - 637 (source: NCBI BLink). | chr1:1958987-1959652 FORWARD LENGTH=221
AT1G06460	74.737	56.7632	30.2343	71.2036	56.0586	21.9964	77.7547	58.8003	22.5761	AT1G06460.1 | Symbols: ACD32.1, ACD31.2 | alpha-crystallin domain 32.1 | chr1:1967308-1969414 REVERSE LENGTH=285
AT1G06540	1.63173	1.98704	3.64713	1.26025	3.11781	4.84492	2.42792	2.11027	5.66431	AT1G06540.1 | Symbols: | unknown protein; BEST Arabidopsis thaliana protein match is: unknown protein (TAIR:AT2G30930.1); Has 16 Blast hits to 16 proteins in 3 species: Archae - 0; Bacteria - 0; Metazoa - 0; Fungi - 0; Plants - 16; Viruses - 0; Other Eukaryotes - 0 (source: NCBI BLink). | chr1:2002908-2003393 REVERSE LENGTH=125
AT1G06620	7.86471	18.2915	29.7776	7.43594	15.3526	31.8868	8.03454	15.0103	23.7122	AT1G06620.1 | Symbols: | 2-oxoglutarate (2OG) and Fe(II)-dependent oxygenase superfamily protein | chr1:2025618-2027094 FORWARD LENGTH=365
AT1G06645	27.2826	17.0555	17.8834	20.5739	10.6762	9.36089	22.6059	12.9824	12.3565	AT1G06645.1 | Symbols: | 2-oxoglutarate (2OG) and Fe(II)-dependent oxygenase superfamily protein | chr1:2034229-2035499 FORWARD LENGTH=366
AT1G06680	4439.48	4056.04	2305.57	3966.35	3527.48	1514.99	4033.54	3674.42	1778.26	AT1G06680.2 | Symbols: PSBP-1, OEE2, PSII-P | photosystem II subunit P-1 | chr1:2048076-2049186 FORWARD LENGTH=219
AT1G06800	7.00592	14.0024	18.2198	11.2066	18.389	28.3681	9.35593	16.5453	26.5182	AT1G06800.2 | Symbols: PLA-I{gamma}1 | alpha/beta-Hydrolases superfamily protein | chr1:2090109-2091443 REVERSE LENGTH=444
AT1G06830	27.6658	46.0314	86.5444	28.2751	43.5018	115.45	17.0987	24.7792	85.1049	AT1G06830.1 | Symbols: | Glutaredoxin family protein | chr1:2097189-2097488 FORWARD LENGTH=99
AT1G06980	4.3018	0.79886	1.77539	5.40334	0.574985	1.18131	5.5479	0.718479	1.28045	AT1G06980.1 | Symbols: | unknown protein; FUNCTIONS IN: molecular_function unknown; INVOLVED IN: biological_process unknown; LOCATED IN: endomembrane system; EXPRESSED IN: sepal, male gametophyte, carpel; EXPRESSED DURING: 4 anthesis; BEST Arabidopsis thaliana protein match is: unknown protein (TAIR:AT2G30230.1); Has 159 Blast hits to 159 proteins in 13 species: Archae - 0; Bacteria - 0; Metazoa …
AT1G07000	13.1691	153.611	79.5951	14.8141	159.993	109.893	14.1811	143.159	101.294	AT1G07000.1 | Symbols: ATEXO70B2, EXO70B2 | exocyst subunit exo70 family protein B2 | chr1:2150398-2152305 REVERSE LENGTH=599
AT1G07010	62.914	56.0419	34.3324	65.0893	60.2335	34.415	63.4173	55.5371	30.0205	AT1G07010.1 | Symbols: | Calcineurin-like metallo-phosphoesterase superfamily protein | chr1:2152949-2154968 FORWARD LENGTH=389
AT1G07020	19.2277	27.4583	59.0746	18.813	28.5971	65.2823	19.6743	27.7361	65.6102	AT1G07020.1 | Symbols: | unknown protein; Has 39 Blast hits to 39 proteins in 17 species: Archae - 0; Bacteria - 0; Metazoa - 6; Fungi - 3; Plants - 28; Viruses - 0; Other Eukaryotes - 2 (source: NCBI BLink). | chr1:2155319-2155884 REVERSE LENGTH=147
AT1G07030	10.1409	11.1115	20.491	11.3492	11.945	29.4494	10.3729	11.0755	25.3089	AT1G07030.1 | Symbols: | Mitochondrial substrate carrier family protein | chr1:2158631-2160524 REVERSE LENGTH=326
AT1G07090	12.4128	6.6848	33.8409	16.515	6.93323	40.4168	14.4413	6.49312	39.5364	AT1G07090.1 | Symbols: LSH6 | Protein of unknown function (DUF640) | chr1:2174202-2174792 REVERSE LENGTH=196
AT1G07128	2.56774	17.7614	12.9504	4.4839	20.8136	26.7571	3.18428	20.0533	21.0458
AT1G07130	4.16802	17.1779	12.1031	6.09857	20.5014	16.2494	6.40746	18.7834	16.9081	AT1G07130.1 | Symbols: STN1, ATSTN1 | Nucleic acid-binding, OB-fold-like protein | chr1:2187928-2188410 FORWARD LENGTH=160
AT1G07135	11.9084	1513.54	35.9753	19.6867	2049	66.0084	16.183	1579.75	67.8574	AT1G07135.1 | Symbols: | glycine-rich protein | chr1:2190157-2190624 REVERSE LENGTH=155
AT1G07150	1.4227	3.38572	3.04219	1.29344	3.45947	2.87329	1.58252	3.16156	2.43046	AT1G07150.1 | Symbols: MAPKKK13 | mitogen-activated protein kinase kinase kinase 13 | chr1:2194279-2195778 REVERSE LENGTH=499
AT1G07160	0.227668	32.8936	9.30799	0.332686	55.9561	15.8981	0.442419	24.3729	13.102	AT1G07160.1 | Symbols: | Protein phosphatase 2C family protein | chr1:2198155-2199678 REVERSE LENGTH=380
AT1G07180	59.4772	68.0292	32.5289	55.7518	61.6409	22.695	54.3401	57.3355	24.893	AT1G07180.1 | Symbols: ATNDI1, NDA1 | alternative NAD(P)H dehydrogenase 1 | chr1:2204414-2206773 FORWARD LENGTH=510
AT1G07220	7.83267	34.5375	18.513	8.58982	51.3785	25.135	8.40986	39.4445	18.1837	AT1G07220.1 | Symbols: | Arabidopsis thaliana protein of unknown function (DUF821) | chr1:2217073-2219379 REVERSE LENGTH=507
AT1G07240	17.905	32.4728	55.0263	21.7842	32.8558	77.402	20.2808	33.9336	70.7308	AT1G07240.1 | Symbols: UGT71C5 | UDP-glucosyl transferase 71C5 | chr1:2223889-2225331 FORWARD LENGTH=480
AT1G07280	29.1562	10.3572	11.0974	27.7526	9.41987	5.56265	28.7642	9.52644	5.2098	AT1G07280.3 | Symbols: | Tetratricopeptide repeat (TPR)-like superfamily protein | chr1:2238505-2240991 FORWARD LENGTH=552
AT1G07330	0.22147	0.564214	0.0928827	0.263729	0.448885	0.100932	0.239522	0.21193	0.0624725	AT1G07330.1 | Symbols: | unknown protein; BEST Arabidopsis thaliana protein match is: unknown protein (TAIR:AT2G29620.1); Has 597 Blast hits to 536 proteins in 121 species: Archae - 2; Bacteria - 47; Metazoa - 170; Fungi - 43; Plants - 98; Viruses - 0; Other Eukaryotes - 237 (source: NCBI BLink). | chr1:2251131-2253585 FORWARD LENGTH=685
AT1G07350	34.3255	39.2752	119.484	36.4695	38.992	131.975	38.8368	38.3913	137.597	AT1G07350.2 | Symbols: | RNA-binding (RRM/RBD/RNP motifs) family protein | chr1:2258816-2259586 REVERSE LENGTH=129
AT1G07390	1.44497	2.00403	13.3005	2.05579	2.82384	12.9424	1.53318	1.80482	13.4181	AT1G07390.2 | Symbols: AtRLP1, RLP1 | receptor like protein 1 | chr1:2270633-2274654 FORWARD LENGTH=913
AT1G07400	0.734916	1.53801	112.262	1.15761	1.18639	114.901	1.40184	1.27383	113.269	AT1G07400.1 | Symbols: | HSP20-like chaperones superfamily protein | chr1:2275148-2275621 FORWARD LENGTH=157
AT1G07440	46.2144	37.0831	14.402	43.7543	34.8004	10.2493	49.5502	40.9586	11.1949	AT1G07440.1 | Symbols: | NAD(P)-binding Rossmann-fold superfamily protein | chr1:2286436-2287665 REVERSE LENGTH=266
AT1G07450	11.4017	7.8741	2.01521	8.89584	5.36511	1.06522	9.66105	6.66712	0.930364	AT1G07450.1 | Symbols: | NAD(P)-binding Rossmann-fold superfamily protein | chr1:2288038-2289256 REVERSE LENGTH=260
AT1G07490	7.57573	4.88462	1.541	9.07531	6.7882	1.12552	10.0607	6.7486	1.20899	AT1G07490.1 | Symbols: RTFL3, DVL9 | ROTUNDIFOLIA like 3 | chr1:2301526-2301849 REVERSE LENGTH=107
AT1G07500	6.85303	34.0846	5.91921	7.9921	60.4461	11.786	7.64228	32.2602	7.67229	AT1G07500.1 | Symbols: | unknown protein; Has 4 Blast hits to 4 proteins in 3 species: Archae - 0; Bacteria - 0; Metazoa - 0; Fungi - 0; Plants - 4; Viruses - 0; Other Eukaryotes - 0 (source: NCBI BLink). | chr1:2304766-2305031 REVERSE LENGTH=74
AT1G07520	5.99772	42.9104	9.84481	6.92049	50.2851	12.974	6.3044	40.035	12.3509	AT1G07520.1 | Symbols: | GRAS family transcription factor | chr1:2309718-2311805 REVERSE LENGTH=695
AT1G07570	12.6428	19.5248	68.6402	11.2887	17.0037	61.0306	11.2362	18.9133	62.7478	AT1G07570.3 | Symbols: APK1A | Protein kinase superfamily protein | chr1:2331369-2333589 REVERSE LENGTH=424
AT1G07620	5.6903	31.0867	17.6519	8.00118	43.5731	24.3167	5.15988	26.1112	19.1017	AT1G07620.1 | Symbols: ATOBGM | GTP-binding protein Obg/CgtA | chr1:2344556-2346374 REVERSE LENGTH=552
AT1G07630	13.1543	45.4513	101.811	12.2492	42.9463	117.103	11.9495	39.7231	108.354	AT1G07630.1 | Symbols: PLL5 | pol-like 5 | chr1:2349189-2351437 FORWARD LENGTH=662
AT1G07650	17.7591	39.3126	72.81	26.6528	43.8563	83.2069	22.8047	43.0999	81.797	AT1G07650.2 | Symbols: | Leucine-rich repeat transmembrane protein kinase | chr1:2359817-2366423 REVERSE LENGTH=1020
AT1G07660	64.2527	140.291	89.0918	63.4308	130.11	91.3984	67.2296	117.582	83.91	AT1G07660.1 | Symbols: | Histone superfamily protein | chr1:2369212-2369523 FORWARD LENGTH=103
AT1G07870	8.00626	20.9962	8.61348	9.278	24.4997	8.93616	8.88835	21.0674	7.61787	AT1G07870.1 | Symbols: | Protein kinase superfamily protein | chr1:2429933-2431843 REVERSE LENGTH=423
AT1G07890	600.062	820.922	1719.92	673.145	815.703	1580.14	688.796	900.742	1633.48	AT1G07890.3 | Symbols: APX1, MEE6, CS1, ATAPX1, ATAPX01 | ascorbate peroxidase 1 | chr1:2438005-2439435 FORWARD LENGTH=250
AT1G07900	0.422432	1.94326	2.0988	1.42317	4.77923	3.55121	0.633484	1.27064	3.38418	AT1G07900.1 | Symbols: LBD1 | LOB domain-containing protein 1 | chr1:2442624-2443631 FORWARD LENGTH=190
AT1G07985	0.966064	0.278757	0.157742	1.33972	0.543384	0.488843	1.00934	0.057997	0.347763	AT1G07985.1 | Symbols: | Expressed protein | chr1:2475508-2475942 FORWARD LENGTH=144
AT1G08040	14.0075	11.6642	7.20007	13.5448	13.1236	6.60226	13.7996	13.2293	6.55722	AT1G08040.1 | Symbols: | Protein of unknown function (DUF707) | chr1:2495507-2497973 REVERSE LENGTH=382
AT1G08050	5.5384	16.7082	43.308	6.46321	24.0558	57.0671	6.09149	19.4688	53.1038	AT1G08050.1 | Symbols: | Zinc finger (C3HC4-type RING finger) family protein | chr1:2499088-2501311 REVERSE LENGTH=641
AT1G08090	17.2163	18.0432	8.92435	3.51519	2.33893	0.785866	4.98084	4.08343	1.6606	AT1G08090.1 | Symbols: ATNRT2:1, NRT2, NRT2;1AT, ACH1, LIN1, ATNRT2.1, NRT2.1, NRT2:1 | nitrate transporter 2:1 | chr1:2524139-2525920 FORWARD LENGTH=530
AT1G08100	1.71957	1.89768	0.720587	0.283904	0.182778	0.124188	0.414767	0.490953	0.237959	AT1G08100.1 | Symbols: ATNRT2.2, ACH2, NRT2;2AT, NRT2.2 | nitrate transporter 2.2 | chr1:2527268-2529078 REVERSE LENGTH=522
AT1G08180	14.1556	4.77704	8.12892	15.0162	4.87902	5.37788	15.1825	4.62588	6.70874	AT1G08180.1 | Symbols: | unknown protein; Has 53 Blast hits to 53 proteins in 9 species: Archae - 0; Bacteria - 0; Metazoa - 1; Fungi - 0; Plants - 52; Viruses - 0; Other Eukaryotes - 0 (source: NCBI BLink). | chr1:2564741-2565076 REVERSE LENGTH=111
AT1G08290	1.88259	3.57483	3.93662	2.0354	3.88013	5.03556	1.84779	2.84505	4.88188	AT1G08290.1 | Symbols: WIP3 | WIP domain protein 3 | chr1:2610680-2613180 REVERSE LENGTH=337
AT1G08315	8.96521	23.7317	17.0589	8.29891	23.5491	23.1804	8.58029	25.0844	21.9588	AT1G08315.1 | Symbols: | ARM repeat superfamily protein | chr1:2620500-2621477 REVERSE LENGTH=325
AT1G08380	4719.22	4453.04	2830.96	4239.05	3949.22	2107.15	4393.19	4092.81	2365.78	AT1G08380.1 | Symbols: PSAO | photosystem I subunit O | chr1:2641004-2641739 REVERSE LENGTH=140
AT1G08390	10.5334	6.65769	5.48326	10.1008	5.58906	4.71712	11.2309	6.57405	4.48871	AT1G08390.1 | Symbols: | unknown protein; Has 62 Blast hits to 62 proteins in 27 species: Archae - 0; Bacteria - 0; Metazoa - 34; Fungi - 0; Plants - 28; Viruses - 0; Other Eukaryotes - 0 (source: NCBI BLink). | chr1:2642220-2643103 FORWARD LENGTH=137
AT1G08450	53.4921	139.478	259.385	66.0324	154.607	293.945	62.2601	119.466	307.222	AT1G08450.2 | Symbols: CRT3, PSL1, EBS2, AtCRT3 | calreticulin 3 | chr1:2668008-2671800 REVERSE LENGTH=370
AT1G08465	15.9555	13.3287	8.41617	17.6775	15.7074	6.93534	17.2856	15.2559	7.50189	AT1G08465.1 | Symbols: YAB2 | Plant-specific transcription factor YABBY family protein | chr1:2676033-2679382 FORWARD LENGTH=184
AT1G08520	79.9782	69.4206	38.3824	75.4255	69.4217	31.8121	83.6014	73.4917	37.0403	AT1G08520.1 | Symbols: ALB1, ALB-1V, V157, PDE166, CHLD | ALBINA 1 | chr1:2696538-2700819 FORWARD LENGTH=760
AT1G08540	39.4537	33.6277	22.3961	37.4827	30.8992	17.8319	41.439	34.1751	19.8925	AT1G08540.1 | Symbols: SIGB, SIG1, SIG2, SIGA, ATSIG1, ABC1, ATSIG2 | RNApolymerase sigma subunit 2 | chr1:2703461-2706696 FORWARD LENGTH=572
AT1G08550	30.4434	20.9487	12.8127	28.4178	18.4758	8.9425	32.1126	22.4453	8.83765	AT1G08550.2 | Symbols: NPQ1, AVDE1 | non-photochemical quenching 1 | chr1:2707462-2709387 FORWARD LENGTH=462
AT1G08570	53.066	21.771	26.2195	59.9973	19.8873	30.1426	55.7485	21.428	29.2083	AT1G08570.4 | Symbols: ACHT4 | atypical CYS HIS rich thioredoxin 4 | chr1:2713604-2714312 FORWARD LENGTH=177
AT1G08610	1.85007	1.54139	1.18458	2.20724	2.34983	1.04307	2.33149	2.04879	1.07419	AT1G08610.1 | Symbols: | Pentatricopeptide repeat (PPR) superfamily protein | chr1:2733788-2735467 REVERSE LENGTH=559
AT1G08630	1.59989	1.30125	6.99836	1.56362	2.21353	14.4458	2.05279	1.80648	16.0965	AT1G08630.2 | Symbols: THA1 | threonine aldolase 1 | chr1:2743948-2745685 REVERSE LENGTH=358
AT1G08860	0.0676026	2.3262	0.333606	0.0535208	2.93406	0.636022	0.0445186	2.01667	0.582169	AT1G08860.1 | Symbols: BON3 | Calcium-dependent phospholipid-binding Copine family protein | chr1:2842153-2846138 FORWARD LENGTH=584
AT1G08920	15.888	38.5187	27.6782	20.8494	42.375	27.8757	17.086	33.4563	20.3059	AT1G08920.3 | Symbols: ESL1 | ERD (early response to dehydration) six-like 1 | chr1:2867446-2870190 FORWARD LENGTH=449
AT1G08930	76.9146	831.758	331.6	105.238	876.2	489.006	110.072	912.7	525.565	AT1G08930.2 | Symbols: ERD6 | Major facilitator superfamily protein | chr1:2873604-2876979 FORWARD LENGTH=496
AT1G08940	14.9017	34.2711	52.5124	24.9561	46.8338	92.132	22.3404	45.9756	82.9227	AT1G08940.1 | Symbols: | Phosphoglycerate mutase family protein | chr1:2877694-2879104 FORWARD LENGTH=281
AT1G08980	11.2612	17.1408	5.50331	10.2607	17.2852	5.87761	13.0784	19.9569	5.87186	AT1G08980.1 | Symbols: ATAMI1, AMI1, ATTOC64-I, TOC64-I | amidase 1 | chr1:2884455-2886430 FORWARD LENGTH=425
AT1G09010	27.907	19.6165	16.3117	26.9298	20.9109	13.3569	27.0198	19.5028	13.1277	AT1G09010.1 | Symbols: | glycoside hydrolase family 2 protein | chr1:2895259-2899287 REVERSE LENGTH=944
AT1G09060	17.8997	47.1532	22.3418	17.4829	44.1533	23.0256	18.251	46.0821	23.1964	AT1G09060.2 | Symbols: | Zinc finger, RING-type;Transcription factor jumonji/aspartyl beta-hydroxylase | chr1:2921235-2925212 REVERSE LENGTH=930
AT1G09070	79.4829	1046.46	327.51	76.1687	1006.96	366.027	75.6085	1000.78	337.249	AT1G09070.1 | Symbols: SRC2, (AT)SRC2 | soybean gene regulated by cold-2 | chr1:2927767-2928741 FORWARD LENGTH=324
AT1G09080	0.184679	0.405615	3.5117	0.200014	0.25157	2.76822	0.22046	0.224167	7.53531	AT1G09080.1 | Symbols: BIP3 | Heat shock protein 70 (Hsp 70) family protein | chr1:2929268-2931804 REVERSE LENGTH=675
AT1G09090	2.6811	5.63375	4.49614	1.51077	2.65645	1.86148	1.9883	3.90729	2.29021	AT1G09090.1 | Symbols: ATRBOHB, ATRBOHB-BETA, RBOHB | respiratory burst oxidase homolog B | chr1:2932743-2935590 FORWARD LENGTH=622
AT1G09195	6.98145	4.87308	14.8458	6.60673	4.98227	15.3617	6.28513	4.63699	15.0371	AT1G09195.2 | Symbols: | FUNCTIONS IN: molecular_function unknown; INVOLVED IN: biological_process unknown; CONTAINS InterPro DOMAIN/s: Metal-dependent phosphohydrolase, HD subdomain (InterPro:IPR006674), Ppx/GppA phosphatase (InterPro:IPR003695). | chr1:2968137-2971457 REVERSE LENGTH=600
AT1G09310	1106.83	889.258	584.349	1188.97	1054.41	456.143	1182.33	937.373	467.998	AT1G09310.1 | Symbols: | Protein of unknown function, DUF538 | chr1:3009109-3009648 FORWARD LENGTH=179
AT1G09390	15.7545	16.5262	6.85732	15.4603	15.6101	4.36118	16.9827	17.6755	4.56421	AT1G09390.1 | Symbols: | GDSL-like Lipase/Acylhydrolase superfamily protein | chr1:3031264-3033415 FORWARD LENGTH=370
AT1G09430	41.3098	39.9288	161.729	35.4118	36.9064	151.372	39.0003	37.4231	162.443	AT1G09430.1 | Symbols: ACLA-3 | ATP-citrate lyase A-3 | chr1:3042135-3044978 FORWARD LENGTH=424
AT1G09440	14.6719	10.8757	7.4849	13.5707	11.1095	5.2125	14.782	11.0614	6.06634	AT1G09440.1 | Symbols: | Protein kinase superfamily protein | chr1:3045513-3047393 REVERSE LENGTH=466
AT1G09530	9.05932	5.25877	22.9705	8.77196	6.50909	14.8287	9.07398	6.60613	19.2314	AT1G09530.2 | Symbols: PIF3, POC1, PAP3 | phytochrome interacting factor 3 | chr1:3077216-3079367 FORWARD LENGTH=524
AT1G09560	105.158	214.037	439.197	114.658	224.732	648.066	116.945	215.576	577.683	AT1G09560.1 | Symbols: GLP5 | germin-like protein 5 | chr1:3093896-3094639 FORWARD LENGTH=219
AT1G09575	3.29719	6.20524	7.57746	2.38921	5.48872	11.0816	2.87471	6.38709	9.65616	AT1G09575.1 | Symbols: | Protein of unknown function (DUF607) | chr1:3101851-3102832 REVERSE LENGTH=292
AT1G09600	1.42455	1.25126	0.730637	1.33604	1.16033	0.647046	1.24213	1.34022	0.536027	AT1G09600.1 | Symbols: | Protein kinase superfamily protein | chr1:3108617-3111318 FORWARD LENGTH=714
AT1G09630	30.1589	40.1531	81.544	30.5213	39.6174	111.761	33.3906	39.0764	96.542	AT1G09630.1 | Symbols: ATRAB11C, ATRABA2A, ATRAB-A2A, RAB-A2A, RAB11c | RAB GTPase 11C | chr1:3118350-3119571 REVERSE LENGTH=217
AT1G09645	30.0873	48.6582	60.3458	32.872	52.1545	79.0959	34.3475	53.3265	76.4572	AT1G09645.1 | Symbols: | unknown protein; BEST Arabidopsis thaliana protein match is: unknown protein (TAIR:AT1G57765.1); Has 35333 Blast hits to 34131 proteins in 2444 species: Archae - 798; Bacteria - 22429; Metazoa - 974; Fungi - 991; Plants - 531; Viruses - 0; Other Eukaryotes - 9610 (source: NCBI BLink). | chr1:3123155-3124347 FORWARD LENGTH=106
AT1G09750	36.0618	22.5997	7.44129	27.1563	14.8206	3.69108	34.1879	22.4601	4.8804	AT1G09750.1 | Symbols: | Eukaryotic aspartyl protease family protein | chr1:3157541-3158960 FORWARD LENGTH=449
AT1G09794	10.2892	11.5678	19.101	8.62814	10.753	23.5041	10.3764	11.294	24.8127	AT1G09794.1 | Symbols: | Cox19 family protein (CHCH motif) | chr1:3172196-3173321 FORWARD LENGTH=63
AT1G09812	6.96432	3.07776	5.37374	6.06395	4.98298	4.68894	7.82217	4.06446	4.72925	AT1G09812.1 | Symbols: | unknown protein; BEST Arabidopsis thaliana protein match is: unknown protein (TAIR:AT1G58007.2); Has 93 Blast hits to 93 proteins in 13 species: Archae - 0; Bacteria - 0; Metazoa - 0; Fungi - 0; Plants - 93; Viruses - 0; Other Eukaryotes - 0 (source: NCBI BLink). | chr1:3187817-3188580 FORWARD LENGTH=128
AT1G09900	7.88006	4.46569	4.32615	8.30186	4.37974	3.50004	8.66102	4.58588	3.13752	AT1G09900.1 | Symbols: | Pentatricopeptide repeat (PPR-like) superfamily protein | chr1:3218133-3219929 FORWARD LENGTH=598
AT1G09930	0.122047	1.21155	0.267067	0.1662	1.64222	0.253862	0.249465	1.57958	0.290149	AT1G09930.1 | Symbols: ATOPT2, OPT2 | oligopeptide transporter 2 | chr1:3227490-3230043 REVERSE LENGTH=734
AT1G09932	5.93032	56.5735	35.4203	6.84403	81.0758	52.4983	6.42228	61.9027	38.8773	AT1G09932.1 | Symbols: | Phosphoglycerate mutase family protein | chr1:3230716-3233027 REVERSE LENGTH=260
AT1G09940	9.66485	119.585	25.0754	9.66767	110.064	30.8623	10.3933	98.8188	36.1382	AT1G09940.1 | Symbols: HEMA2 | Glutamyl-tRNA reductase family protein | chr1:3237224-3239262 REVERSE LENGTH=530
AT1G09950	0.345036	9.76914	0.587211	0.55409	10.3371	0.58189	0.418069	10.0921	0.550786	AT1G09950.1 | Symbols: RAS1 | RESPONSE TO ABA AND SALT 1 | chr1:3240849-3241541 REVERSE LENGTH=230
AT1G09970	53.4024	247.053	440.492	74.4106	273.215	640.846	63.5406	258.331	565.089	AT1G09970.2 | Symbols: LRR XI-23, RLK7 | Leucine-rich receptor-like protein kinase family protein | chr1:3252408-3255428 FORWARD LENGTH=977
AT1G10020	17.8719	12.1447	8.88056	17.5935	8.98559	7.69152	20.3704	14.056	8.3016	AT1G10020.1 | Symbols: | Protein of unknown function (DUF1005) | chr1:3269939-3271732 REVERSE LENGTH=461
AT1G10040	2.84855	8.58559	8.44562	3.44735	16.0795	22.2415	2.92028	8.79065	13.1246	AT1G10040.2 | Symbols: | alpha/beta-Hydrolases superfamily protein | chr1:3276124-3278464 REVERSE LENGTH=408
AT1G10050	8.24296	20.3164	20.5256	9.00177	23.4108	24.8293	8.04821	18.2748	23.6775	AT1G10050.1 | Symbols: | glycosyl hydrolase family 10 protein / carbohydrate-binding domain-containing protein | chr1:3279270-3283444 FORWARD LENGTH=1063
AT1G10140	12.9189	12.5868	27.6843	13.4762	13.4406	49.7453	14.4029	15.5308	45.8407	AT1G10140.1 | Symbols: | Uncharacterised conserved protein UCP031279 | chr1:3322970-3323473 REVERSE LENGTH=167
AT1G10200	83.1482	74.1657	54.27	82.9174	70.9344	43.9817	90.9809	80.7041	51.9193	AT1G10200.1 | Symbols: WLIM1 | GATA type zinc finger transcription factor family protein | chr1:3346677-3347763 REVERSE LENGTH=190
AT1G10210	6.07935	3.96689	10.6563	6.79508	3.1433	11.0159	5.90065	3.65381	10.7997	AT1G10210.2 | Symbols: ATMPK1, MPK1 | mitogen-activated protein kinase 1 | chr1:3349579-3350776 FORWARD LENGTH=370
AT1G10220	0.583061	0.937972	1.16605	0.776343	1.00572	1.71397	0.971978	0.959521	1.29729	AT1G10220.2 | Symbols: | unknown protein; FUNCTIONS IN: molecular_function unknown; INVOLVED IN: biological_process unknown; Has 3 Blast hits to 3 proteins in 1 species: Archae - 0; Bacteria - 0; Metazoa - 0; Fungi - 0; Plants - 3; Viruses - 0; Other Eukaryotes - 0 (source: NCBI BLink). | chr1:3354364-3354690 FORWARD LENGTH=108
AT1G10230	11.4876	9.19391	26.5982	11.6799	9.38537	25.9013	11.8429	9.74764	26.7822	AT1G10230.1 | Symbols: ASK18, SK18 | SKP1-like 18 | chr1:3355600-3356151 FORWARD LENGTH=183
AT1G10280	3.48499	6.16023	3.70845	3.71953	8.2174	3.74241	3.58364	5.38867	3.2822	AT1G10280.1 | Symbols: | Core-2/I-branching beta-1,6-N-acetylglucosaminyltransferase family protein | chr1:3366795-3368739 REVERSE LENGTH=412
AT1G10340	3.74495	38.51	66.7402	2.32303	34.3696	57.8841	2.24295	30.1717	68.9314	AT1G10340.1 | Symbols: | Ankyrin repeat family protein | chr1:3390475-3392481 REVERSE LENGTH=578
AT1G10360	48.8236	46.3875	17.4624	45.8282	45.8448	11.8611	51.4786	47.8467	12.1341	AT1G10360.1 | Symbols: ATGSTU18, GST29, GSTU18 | glutathione S-transferase TAU 18 | chr1:3395738-3396806 REVERSE LENGTH=227
AT1G10400	3.00837	4.74122	7.19048	3.0391	4.26723	6.45393	2.43808	4.39548	6.08286	AT1G10400.1 | Symbols: | UDP-Glycosyltransferase superfamily protein | chr1:3414869-3416358 REVERSE LENGTH=467
AT1G10417	0.56465	0.610382	11.1081	0.838145	0.708333	15.582	0.685751	0.598861	15.5059	AT1G10417.1 | Symbols: | Encodes protein with unknown function whose expression is repressed by inoculation with Agrobacterium tumerifaciens. | chr1:3424616-3427457 REVERSE LENGTH=431
AT1G10540	1.28195	1.15843	0.537179	1.40587	1.41128	0.736722	1.29257	1.29483	0.691814	AT1G10540.1 | Symbols: ATNAT8, NAT8 | nucleobase-ascorbate transporter 8 | chr1:3475024-3477756 REVERSE LENGTH=539
AT1G10550	2.92207	3.34675	2.0882	2.42253	2.26872	0.976848	2.26168	3.69927	1.25334	AT1G10550.1 | Symbols: XTH33, XET | xyloglucan:xyloglucosyl transferase 33 | chr1:3479257-3480957 REVERSE LENGTH=310
AT1G10560	0.821264	2.72505	1.99438	0.601935	2.01476	1.93432	0.799264	2.47845	2.1591	AT1G10560.1 | Symbols: PUB18, ATPUB18 | plant U-box 18 | chr1:3484613-3486706 FORWARD LENGTH=697
AT1G10585	0.804028	0.466736	1.8554	0.380625	0.509431	1.30074	0.37331	0.843421	1.01693	AT1G10585.1 | Symbols: | basic helix-loop-helix (bHLH) DNA-binding superfamily protein | chr1:3494115-3495104 REVERSE LENGTH=181
AT1G10600	20.1668	14.5624	11.2417	19.3827	15.6177	10.1046	19.9715	15.0217	9.23886	AT1G10600.1 | Symbols: AMSH2 | associated molecule with the SH3 domain of STAM 2 | chr1:3503765-3505190 FORWARD LENGTH=223
AT1G10610	6.06844	4.48847	3.05203	4.9589	4.25394	2.47845	5.61322	4.44806	2.79043	AT1G10610.1 | Symbols: | basic helix-loop-helix (bHLH) DNA-binding superfamily protein | chr1:3506463-3508752 FORWARD LENGTH=441
AT1G10640	13.6117	4.76181	0.699327	9.34421	4.20912	0.439751	14.5945	6.13049	1.08019	AT1G10640.1 | Symbols: | Pectin lyase-like superfamily protein | chr1:3515478-3517807 REVERSE LENGTH=532
AT1G10657	29.2199	19.9728	12.3244	25.7577	16.3387	8.0179	26.1293	17.7002	8.78272	AT1G10657.2 | Symbols: | Plant protein 1589 of unknown function | chr1:3530652-3531522 FORWARD LENGTH=101
AT1G10700	13.3704	19.6845	25.7891	16.0983	22.8191	41.7416	14.8775	22.1152	37.9064	AT1G10700.1 | Symbols: PRS3 | phosphoribosyl pyrophosphate (PRPP) synthase 3 | chr1:3554157-3556274 FORWARD LENGTH=411
AT1G10720	21.1909	21.4668	43.0947	21.6803	21.8608	46.7794	21.2832	22.9067	46.824	AT1G10720.1 | Symbols: | BSD domain-containing protein | chr1:3562964-3564446 FORWARD LENGTH=429
AT1G10760	28.1447	20.318	10.7367	30.9913	25.2158	10.7101	32.5822	25.8133	10.3012	AT1G10760.1 | Symbols: SEX1, SOP1, SOP, GWD1, GWD | Pyruvate phosphate dikinase, PEP/pyruvate binding domain | chr1:3581210-3590043 REVERSE LENGTH=1399
AT1G10820	16.7535	13.3572	9.95345	16.6864	14.7754	7.527	16.6189	14.1518	7.70333	AT1G10820.1 | Symbols: | Protein of unknown function (DUF3755) | chr1:3601437-3604650 REVERSE LENGTH=232
AT1G10850	11.4545	11.5621	5.0638	12.1909	13.3883	3.88376	12.9296	12.8642	3.74616	AT1G10850.1 | Symbols: | Leucine-rich repeat protein kinase family protein | chr1:3612228-3614343 FORWARD LENGTH=663
AT1G10865	15.0301	24.5821	30.7133	15.4751	26.4729	38.6831	15.531	27.2029	38.1041	AT1G10865.1 | Symbols: | FUNCTIONS IN: molecular_function unknown; INVOLVED IN: biological_process unknown; LOCATED IN: cellular_component unknown; CONTAINS InterPro DOMAIN/s: Cytochrome c oxidase assembly protein PET191, N-terminal (InterPro:IPR018793); Has 241 Blast hits to 241 proteins in 124 species: Archae - 0; Bacteria - 0; Metazoa - 100; Fungi - 94; Plants - 38; Viruses - 0; Other Eukaryot…
AT1G10910	15.9356	12.177	6.77795	15.1604	11.9452	5.74829	16.9943	12.8986	5.53972	AT1G10910.1 | Symbols: | Pentatricopeptide repeat (PPR) superfamily protein | chr1:3639908-3643974 FORWARD LENGTH=664
AT1G10990	8.3384	15.3524	16.1418	13.0151	23.0085	33.941	10.0166	19.8332	24.4712	AT1G10990.1 | Symbols: | unknown protein; Has 4 Blast hits to 4 proteins in 1 species: Archae - 0; Bacteria - 0; Metazoa - 0; Fungi - 0; Plants - 4; Viruses - 0; Other Eukaryotes - 0 (source: NCBI BLink). | chr1:3670513-3671091 REVERSE LENGTH=166
AT1G11050	10.9419	124.568	13.1729	13.9601	155.45	17.3913	12.4883	120.936	17.5548	AT1G11050.1 | Symbols: | Protein kinase superfamily protein | chr1:3681892-3683769 FORWARD LENGTH=625
AT1G11070	0.383849	0.201689	0.200319	0.351743	0.445115	0.316364	0.346579	0.36296	0.303214	AT1G11070.1 | Symbols: | BEST Arabidopsis thaliana protein match is: Hydroxyproline-rich glycoprotein family protein (TAIR:AT1G61080.1); Has 579 Blast hits to 567 proteins in 152 species: Archae - 0; Bacteria - 68; Metazoa - 159; Fungi - 113; Plants - 172; Viruses - 0; Other Eukaryotes - 67 (source: NCBI BLink). | chr1:3690406-3693648 REVERSE LENGTH=763
AT1G11100	0.935022	1.13569	7.95594	0.93976	0.963936	8.51405	0.767051	1.09081	8.40742	AT1G11100.1 | Symbols: | SNF2 domain-containing protein / helicase domain-containing protein / zinc finger protein-related | chr1:3703934-3709302 REVERSE LENGTH=1226
AT1G11120	4.37291	3.90781	1.95516	4.28212	4.88333	2.35503	4.76932	4.65995	2.06475	AT1G11120.1 | Symbols: | unknown protein; BEST Arabidopsis thaliana protein match is: unknown protein (TAIR:AT1G09812.1); Has 270 Blast hits to 255 proteins in 62 species: Archae - 0; Bacteria - 2; Metazoa - 93; Fungi - 14; Plants - 126; Viruses - 0; Other Eukaryotes - 35 (source: NCBI BLink). | chr1:3715229-3717320 FORWARD LENGTH=187
AT1G11125	1.32486	1.8596	3.03708	1.78849	2.33646	3.51816	1.50772	2.19285	2.60354	AT1G11125.1 | Symbols: | unknown protein; BEST Arabidopsis thaliana protein match is: unknown protein (TAIR:AT1G61170.1). | chr1:3718846-3719643 FORWARD LENGTH=265
AT1G11130	6.00798	6.13565	3.36311	7.25744	7.35741	3.39182	7.34377	6.911	2.99536	AT1G11130.1 | Symbols: SUB, SCM, SRF9 | Leucine-rich repeat protein kinase family protein | chr1:3723135-3727178 FORWARD LENGTH=768
AT1G11175	8.27516	4.36818	10.1737	7.5167	3.3753	8.9313	7.83733	4.42846	9.18029
AT1G11185	16.2545	38.3268	45.0602	14.1744	30.3982	53.559	17.5009	32.1655	46.6539
AT1G11200	11.5938	31.4173	26.2853	14.1841	33.9578	36.5574	13.6303	29.9679	33.3402	AT1G11200.1 | Symbols: | Protein of unknown function (DUF300) | chr1:3753896-3755459 FORWARD LENGTH=295
AT1G11210	1.30026	3.4376	3.49493	1.06625	3.92027	3.02187	1.82841	4.65483	2.93853	AT1G11210.1 | Symbols: | Protein of unknown function (DUF761) | chr1:3755876-3756911 REVERSE LENGTH=308
AT1G11260	47.6942	55.8334	122.447	42.4623	41.903	137.597	52.0748	62.4945	156.259	AT1G11260.1 | Symbols: STP1, ATSTP1 | sugar transporter 1 | chr1:3777460-3780133 FORWARD LENGTH=522
AT1G11290	2.73798	3.42837	1.5409	2.90862	3.43017	1.45508	2.95512	3.18314	1.54429	AT1G11290.1 | Symbols: CRR22 | Pentatricopeptide repeat (PPR) superfamily protein | chr1:3791454-3793883 REVERSE LENGTH=809
AT1G11300	2.17536	3.71669	5.6651	4.88069	7.38389	8.96701	3.51951	4.63537	8.09291	AT1G11300.1 | Symbols: | protein serine/threonine kinases;protein kinases;ATP binding;sugar binding;kinases;carbohydrate binding | chr1:3794389-3800719 FORWARD LENGTH=1650
AT1G11310	77.247	467.167	204.927	88.8144	508.593	248.293	85.3764	446.18	239.52	AT1G11310.2 | Symbols: MLO2, ATMLO2, PMR2 | Seven transmembrane MLO family protein | chr1:3801546-3803870 REVERSE LENGTH=418
AT1G11330	19.8095	38.6855	46.3589	24.4443	45.8573	59.1789	23.7215	40.0549	54.0886	AT1G11330.1 | Symbols: | S-locus lectin protein kinase family protein | chr1:3810372-3813416 FORWARD LENGTH=840
AT1G11410	17.8682	12.3179	7.2058	18.0219	13.3045	4.68686	18.5034	12.4407	5.89855	AT1G11410.1 | Symbols: | S-locus lectin protein kinase family protein | chr1:3841286-3844284 FORWARD LENGTH=845
AT1G11430	68.4892	59.4082	40.1355	69.5253	60.0272	36.7767	74.1457	64.4354	38.888	AT1G11430.1 | Symbols: | plastid developmental protein DAG, putative | chr1:3847273-3848938 FORWARD LENGTH=232
AT1G11440	13.3343	6.03707	6.65336	12.5826	5.41951	3.87903	13.3555	6.10625	5.43638	AT1G11440.1 | Symbols: | BEST Arabidopsis thaliana protein match is: glycine-rich protein (TAIR:AT3G29075.1); Has 19337 Blast hits to 8589 proteins in 488 species: Archae - 26; Bacteria - 641; Metazoa - 7852; Fungi - 2167; Plants - 955; Viruses - 616; Other Eukaryotes - 7080 (source: NCBI BLink). | chr1:3849418-3850509 FORWARD LENGTH=363
AT1G11600	8.29362	4.66217	2.36349	8.82348	5.20691	1.80894	8.49907	4.8473	1.76243	AT1G11600.1 | Symbols: CYP77B1 | cytochrome P450, family 77, subfamily B, polypeptide 1 | chr1:3902090-3903622 FORWARD LENGTH=510
AT1G11610	0.133732	0.311884	1.18347	3.95647	4.58467	9.85728	1.93807	2.73502	7.51633	AT1G11610.1 | Symbols: CYP71A18 | cytochrome P450, family 71, subfamily A, polypeptide 18 | chr1:3907461-3909291 REVERSE LENGTH=497
AT1G11655	4.68175	3.97472	1.85047	3.67427	2.20741	1.00993	3.40189	1.46099	1.34145	AT1G11655.1 | Symbols: | unknown protein; BEST Arabidopsis thaliana protein match is: unknown protein (TAIR:AT4G21902.1); Has 22 Blast hits to 22 proteins in 6 species: Archae - 0; Bacteria - 0; Metazoa - 0; Fungi - 0; Plants - 22; Viruses - 0; Other Eukaryotes - 0 (source: NCBI BLink). | chr1:3919338-3919679 FORWARD LENGTH=113
AT1G11690	0.388566	0.214897	0.119448	0.761322	0.529075	0.170468	0.536201	0.277288	0.0601388	AT1G11690.1 | Symbols: | unknown protein; BEST Arabidopsis thaliana protein match is: unknown protein (TAIR:AT3G20350.1); Has 5959 Blast hits to 4807 proteins in 476 species: Archae - 156; Bacteria - 436; Metazoa - 2789; Fungi - 309; Plants - 336; Viruses - 9; Other Eukaryotes - 1924 (source: NCBI BLink). | chr1:3941469-3942212 FORWARD LENGTH=247
AT1G11700	45.8874	21.823	26.0657	52.3459	20.782	17.7788	45.9199	19.4337	17.6197	AT1G11700.1 | Symbols: | Protein of unknown function, DUF584 | chr1:3945852-3946457 FORWARD LENGTH=201
AT1G11720	23.2465	22.3463	10.7191	19.8684	18.7757	7.80148	18.3208	16.6343	7.28505	AT1G11720.1 | Symbols: ATSS3, SS3 | starch synthase 3 | chr1:3952460-3956840 FORWARD LENGTH=1042
AT1G11820	26.0173	23.3049	14.8893	25.6855	23.3411	12.0778	29.1741	25.6464	13.1545	AT1G11820.1 | Symbols: | O-Glycosyl hydrolases family 17 protein | chr1:3991259-3993327 REVERSE LENGTH=384
AT1G11860	608.672	617.873	318.842	470.298	479.137	208.207	557.105	543.946	254.953	AT1G11860.2 | Symbols: | Glycine cleavage T-protein family | chr1:4001801-4003245 FORWARD LENGTH=408
AT1G11905	22.1221	37.1057	50.0626	20.6466	47.0119	78.3901	22.5335	38.655	66.2056	AT1G11905.2 | Symbols: | B-cell receptor-associated protein 31-like | chr1:4014958-4016222 FORWARD LENGTH=220
AT1G11960	5.545	25.8184	10.3617	4.9419	22.96	8.10069	5.64294	27.3296	9.19996	AT1G11960.1 | Symbols: | ERD (early-responsive to dehydration stress) family protein | chr1:4039871-4043143 REVERSE LENGTH=771
AT1G12020	9.75381	5.18348	4.46895	10.6061	4.76193	3.82597	10.895	4.31264	3.418	AT1G12020.1 | Symbols: | unknown protein; BEST Arabidopsis thaliana protein match is: unknown protein (TAIR:AT1G62422.1); Has 89 Blast hits to 88 proteins in 16 species: Archae - 0; Bacteria - 0; Metazoa - 0; Fungi - 0; Plants - 87; Viruses - 0; Other Eukaryotes - 2 (source: NCBI BLink). | chr1:4062625-4063305 REVERSE LENGTH=226
AT1G12030	4.13605	1.9992	4.12963	7.70963	5.06586	17.1657	8.00124	3.18587	8.45807	AT1G12030.1 | Symbols: | Protein of unknown function (DUF506) | chr1:4064751-4066319 REVERSE LENGTH=295
AT1G12050	23.3139	21.9504	14.6307	25.5759	25.1475	12.115	23.5376	20.8294	10.8138	AT1G12050.1 | Symbols: | fumarylacetoacetase, putative | chr1:4072904-4075856 FORWARD LENGTH=421
AT1G12090	464.858	284.25	117.308	422.453	241.617	68.0111	514.362	309.926	70.4436	AT1G12090.1 | Symbols: ELP | extensin-like protein | chr1:4090176-4090589 REVERSE LENGTH=137
AT1G12100	5.49918	1.56245	1.02084	5.03202	0.868259	0.691886	4.8597	1.28703	0.803854	AT1G12100.1 | Symbols: | Bifunctional inhibitor/lipid-transfer protein/seed storage 2S albumin superfamily protein | chr1:4095246-4095845 FORWARD LENGTH=132
AT1G12200	19.512	13.8787	51.0392	38.7578	28.5554	104.605	24.1087	21.4587	69.2645	AT1G12200.1 | Symbols: | Flavin-binding monooxygenase family protein | chr1:4137627-4139835 FORWARD LENGTH=465
AT1G12210	1.46289	1.20135	5.04077	1.67944	1.38667	7.9296	1.45995	1.52651	5.46548	AT1G12210.1 | Symbols: RFL1 | RPS5-like 1 | chr1:4140948-4143605 FORWARD LENGTH=885
AT1G12240	80.3604	80.1665	38.1894	80.4586	83.3727	29.9861	86.2935	83.2006	27.9219	AT1G12240.1 | Symbols: ATBETAFRUCT4, VAC-INV | Glycosyl hydrolases family 32 protein | chr1:4153699-4157457 FORWARD LENGTH=664
AT1G12244	10.4712	9.55221	3.74169	8.74564	8.12852	3.04622	9.66072	9.02465	2.71629	AT1G12244.1 | Symbols: | Polynucleotidyl transferase, ribonuclease H-like superfamily protein | chr1:4157719-4158893 FORWARD LENGTH=254
AT1G12320	13.2642	6.66757	16.4834	11.8802	4.98325	13.0622	11.4208	6.42011	10.7558	AT1G12320.1 | Symbols: | Protein of unknown function (DUF1442) | chr1:4189424-4190209 FORWARD LENGTH=212
AT1G12330	14.7955	5.23804	6.24679	13.2923	5.46081	2.78281	14.0172	5.71791	3.82748	AT1G12330.1 | Symbols: | unknown protein; INVOLVED IN: biological_process unknown; LOCATED IN: chloroplast; EXPRESSED IN: 21 plant structures; EXPRESSED DURING: 12 growth stages; BEST Arabidopsis thaliana protein match is: unknown protein (TAIR:AT5G12900.1); Has 249 Blast hits to 249 proteins in 27 species: Archae - 0; Bacteria - 0; Metazoa - 7; Fungi - 14; Plants - 217; Viruses - 0; Other Eukary…
AT1G12360	28.8014	55.3472	82.7657	28.8156	55.0792	94.8779	29.4495	55.8797	90.9586	AT1G12360.1 | Symbols: KEU | Sec1/munc18-like (SM) proteins superfamily | chr1:4201172-4206144 FORWARD LENGTH=666
AT1G12460	8.00594	4.67585	4.38529	7.70609	4.55306	3.51648	9.14392	5.02811	3.48463	AT1G12460.1 | Symbols: | Leucine-rich repeat protein kinase family protein | chr1:4247703-4250444 FORWARD LENGTH=882
AT1G12570	2.88797	3.14082	1.81763	2.18262	2.75653	1.15587	3.67101	4.08406	1.83935	AT1G12570.1 | Symbols: | Glucose-methanol-choline (GMC) oxidoreductase family protein | chr1:4278192-4280753 REVERSE LENGTH=572
AT1G12580	23.4637	81.8054	36.6876	22.1339	84.9452	35.5288	23.0485	80.4262	34.18	AT1G12580.1 | Symbols: PEPKR1 | phosphoenolpyruvate carboxylase-related kinase 1 | chr1:4283635-4285675 FORWARD LENGTH=522
AT1G12700	1.51816	0.864857	0.816637	1.68677	0.843925	0.534974	1.50629	0.906636	0.539602	AT1G12700.1 | Symbols: | ATP binding;nucleic acid binding;helicases | chr1:4323722-4326227 REVERSE LENGTH=735
AT1G12760	31.9709	62.5966	85.5911	39.1846	61.217	100.67	37.2839	65.8434	107.694	AT1G12760.1 | Symbols: | Zinc finger, C3HC4 type (RING finger) family protein | chr1:4348728-4350512 FORWARD LENGTH=408
AT1G12780	49.2273	36.3731	26.0153	40.6235	31.9029	20.6278	48.7253	39.1371	26.6522	AT1G12780.1 | Symbols: UGE1, ATUGE1 | UDP-D-glucose/UDP-D-galactose 4-epimerase 1 | chr1:4356124-4358120 REVERSE LENGTH=351
AT1G12790	4.06242	3.11394	6.48348	4.22047	2.91789	9.80986	4.31897	3.35625	7.74078	AT1G12790.1 | Symbols: | CONTAINS InterPro DOMAIN/s: RuvA domain 2-like (InterPro:IPR010994); Has 29 Blast hits to 29 proteins in 9 species: Archae - 0; Bacteria - 2; Metazoa - 0; Fungi - 0; Plants - 27; Viruses - 0; Other Eukaryotes - 0 (source: NCBI BLink). | chr1:4359597-4361222 REVERSE LENGTH=250
AT1G12800	74.5896	71.2148	42.7075	68.0341	65.95	33.535	76.4987	69.5114	37.3548	AT1G12800.1 | Symbols: | Nucleic acid-binding, OB-fold-like protein | chr1:4361778-4365189 REVERSE LENGTH=767
AT1G12820	27.8128	12.9343	27.7188	27.5168	10.4645	24.5999	27.4553	12.0946	23.9383	AT1G12820.1 | Symbols: AFB3 | auxin signaling F-box 3 | chr1:4368879-4370780 REVERSE LENGTH=577
AT1G12845	8.1486	4.15053	3.05696	6.23155	3.82497	2.15815	7.80355	4.25013	2.16756	AT1G12845.1 | Symbols: | unknown protein; FUNCTIONS IN: molecular_function unknown; INVOLVED IN: biological_process unknown; LOCATED IN: endomembrane system; EXPRESSED IN: 22 plant structures; EXPRESSED DURING: 13 growth stages; Has 8 Blast hits to 8 proteins in 4 species: Archae - 0; Bacteria - 0; Metazoa - 0; Fungi - 0; Plants - 8; Viruses - 0; Other Eukaryotes - 0 (source: NCBI BLink). | chr1:…
AT1G12860	17.1228	7.07119	4.47108	14.418	5.89898	3.05494	16.0179	6.64311	2.5813	AT1G12860.1 | Symbols: SCRM2, ICE2 | basic helix-loop-helix (bHLH) DNA-binding superfamily protein | chr1:4384758-4386392 FORWARD LENGTH=450
AT1G12880	4.71326	16.5447	14.3387	4.46298	16.9485	17.1688	3.96843	12.0984	10.6464	AT1G12880.1 | Symbols: atnudt12, NUDT12 | nudix hydrolase homolog 12 | chr1:4390036-4391046 FORWARD LENGTH=203
AT1G12890	0.0279248	0.9411	0.510634	0.185312	1.23957	1.24177	0.183974	1.0841	0.514698	AT1G12890.1 | Symbols: | Integrase-type DNA-binding superfamily protein | chr1:4391734-4392393 FORWARD LENGTH=219
AT1G12900	1220.29	1222.03	518.122	1103.88	1047.61	327.541	1230.27	1109.03	398.883	AT1G12900.4 | Symbols: GAPA-2 | glyceraldehyde 3-phosphate dehydrogenase A subunit 2 | chr1:4392634-4393850 REVERSE LENGTH=350
AT1G12930	9.89358	9.22308	6.56345	9.28323	9.57767	4.87272	9.19971	9.00644	5.4019	AT1G12930.1 | Symbols: | ARM repeat superfamily protein | chr1:4398588-4405495 REVERSE LENGTH=1005
AT1G12940	1.41439	2.02526	107.366	1.56142	1.88262	60.2704	1.11409	1.63132	73.4733	AT1G12940.1 | Symbols: ATNRT2.5, NRT2.5 | nitrate transporter2.5 | chr1:4416405-4418337 FORWARD LENGTH=502
AT1G13000	15.2555	19.7784	36.9807	15.4635	20.8345	44.0507	15.8788	21.0734	43.4043	AT1G13000.2 | Symbols: | Protein of unknown function (DUF707) | chr1:4436402-4438693 REVERSE LENGTH=401
AT1G13080	72.8508	45.0279	280.176	50.4673	25.8627	181.793	55.2108	28.7625	205.148	AT1G13080.1 | Symbols: CYP71B2 | cytochrome P450, family 71, subfamily B, polypeptide 2 | chr1:4459212-4460807 FORWARD LENGTH=502
AT1G13090	35.6684	24.691	18.1881	37.8092	28.4592	16.4196	37.5252	26.2306	13.8492	AT1G13090.1 | Symbols: CYP71B28 | cytochrome P450, family 71, subfamily B, polypeptide 28 | chr1:4461846-4463400 FORWARD LENGTH=490
AT1G13100	15.6646	16.7948	34.6762	17.7207	18.8731	45.5883	16.8812	18.4309	37.0199	AT1G13100.1 | Symbols: CYP71B29 | cytochrome P450, family 71, subfamily B, polypeptide 29 | chr1:4463983-4465538 FORWARD LENGTH=490
AT1G13110	103.371	110.431	495.073	117.721	107.703	701.195	111.639	116.745	545.158	AT1G13110.1 | Symbols: CYP71B7 | cytochrome P450, family 71 subfamily B, polypeptide 7 | chr1:4467272-4468857 FORWARD LENGTH=504
AT1G13145	9.25758	6.7832	4.87358	8.08366	6.37365	3.31084	7.37981	6.53412	3.83133
AT1G13210	18.4582	217.484	75.2888	25.2554	232.83	108.091	24.2518	203.026	103.906	AT1G13210.1 | Symbols: ACA.l | autoinhibited Ca2+/ATPase II | chr1:4509252-4513774 REVERSE LENGTH=1203
AT1G13230	0.499978	0.413134	0.108412	0.413405	0.388279	0.171344	0.385225	0.270812	0.0886418	AT1G13230.1 | Symbols: | Leucine-rich repeat (LRR) family protein | chr1:4520679-4522439 FORWARD LENGTH=424
AT1G13250	17.447	8.11011	8.0617	18.5287	7.12374	5.43452	18.3011	8.21142	6.27397	AT1G13250.1 | Symbols: GATL3 | galacturonosyltransferase-like 3 | chr1:4528965-4530002 REVERSE LENGTH=345
AT1G13260	36.296	109.387	35.962	27.1792	112.6	30.2236	36.0845	121.607	42.2867	AT1G13260.1 | Symbols: RAV1, EDF4 | related to ABI3/VP1 1 | chr1:4542386-4543420 FORWARD LENGTH=344
AT1G13300	13.4179	7.95794	15.4033	9.41977	4.70914	10.8749	12.5134	7.5942	19.1345	AT1G13300.1 | Symbols: HRS1 | myb-like transcription factor family protein | chr1:4556977-4558591 FORWARD LENGTH=344
AT1G13310	0.253182	0.505731	0.614803	0.309358	0.601298	0.807788	0.253689	0.46806	0.475966	AT1G13310.1 | Symbols: | Endosomal targeting BRO1-like domain-containing protein | chr1:4561217-4562929 REVERSE LENGTH=374
AT1G13340	6.76892	33.4895	17.296	13.1129	50.5351	30.4112	8.11927	32.6449	21.3553	AT1G13340.1 | Symbols: | Regulator of Vps4 activity in the MVB pathway protein | chr1:4569622-4571043 REVERSE LENGTH=409
AT1G13360	50.019	58.6573	94.2064	56.6477	52.074	124.584	58.9334	61.0614	113.839	AT1G13360.3 | Symbols: | unknown protein; FUNCTIONS IN: molecular_function unknown; INVOLVED IN: biological_process unknown; LOCATED IN: cellular_component unknown; BEST Arabidopsis thaliana protein match is: unknown protein (TAIR:AT3G25870.1). | chr1:4577000-4577813 REVERSE LENGTH=177
AT1G13380	25.1196	27.1417	15.1713	25.6633	29.4762	12.5995	27.8429	30.7379	15.2958	AT1G13380.1 | Symbols: | Protein of unknown function (DUF1218) | chr1:4589218-4590362 REVERSE LENGTH=188
AT1G13390	37.1851	59.3801	74.6111	37.5554	55.9309	85.1526	37.4525	57.5539	85.1211	AT1G13390.1 | Symbols: | unknown protein; BEST Arabidopsis thaliana protein match is: unknown protein (TAIR:AT1G68490.1); Has 114 Blast hits to 114 proteins in 18 species: Archae - 0; Bacteria - 0; Metazoa - 0; Fungi - 0; Plants - 114; Viruses - 0; Other Eukaryotes - 0 (source: NCBI BLink). | chr1:4592829-4593549 REVERSE LENGTH=176
AT1G13448	4.91523	1.94081	2.05582	5.48078	2.92754	1.16037	3.68684	2.26197	1.52863
AT1G13470	14.3	26.8692	52.3815	18.6728	47.0968	91.7008	12.2379	23.577	43.2524	AT1G13470.1 | Symbols: | Protein of unknown function (DUF1262) | chr1:4620322-4621542 REVERSE LENGTH=379
AT1G13490	0.944767	1.76002	2.3297	1.13232	1.27678	1.8985	1.27026	1.54621	1.99273	AT1G13490.1 | Symbols: | Protein of unknown function (DUF1262) | chr1:4624715-4626064 REVERSE LENGTH=363
AT1G13540	5.56646	7.7967	11.5455	3.9954	5.06817	9.78919	5.1083	7.08127	12.3864	AT1G13540.1 | Symbols: | Protein of unknown function (DUF1262) | chr1:4635474-4636708 REVERSE LENGTH=381
AT1G13550	0.851877	2.63962	9.27071	1.04991	2.34043	12.5497	1.16946	2.59813	12.7685	AT1G13550.1 | Symbols: | Protein of unknown function (DUF1262) | chr1:4637072-4638315 REVERSE LENGTH=388
AT1G13607	5.1127	0.937475	0	5.84922	1.43472	0.112777	4.21506	0.566551	0	AT1G13607.1 | Symbols: | Defensin-like (DEFL) family protein | chr1:4660778-4661098 FORWARD LENGTH=72
AT1G13608	29.449	2.88369	0.984371	39.689	7.19409	3.12377	39.8155	3.02173	0.518616	AT1G13608.1 | Symbols: | Defensin-like (DEFL) family protein | chr1:4661682-4662029 FORWARD LENGTH=78
AT1G13609	210.904	58.596	10.0372	291.899	150.483	24.0402	291.686	85.6121	10.1453	AT1G13609.2 | Symbols: | Defensin-like (DEFL) family protein | chr1:4662818-4663048 FORWARD LENGTH=45
AT1G13650	69.212	36.2771	11.507	58.1779	30.1976	4.25409	62.1452	28.8454	2.76515	AT1G13650.1 | Symbols: | BEST Arabidopsis thaliana protein match is: 18S pre-ribosomal assembly protein gar2-related (TAIR:AT2G03810.4); Has 3688 Blast hits to 1629 proteins in 255 species: Archae - 22; Bacteria - 222; Metazoa - 684; Fungi - 292; Plants - 62; Viruses - 14; Other Eukaryotes - 2392 (source: NCBI BLink). | chr1:4680571-4681903 REVERSE LENGTH=286
AT1G13700	8.44408	5.53445	7.3315	6.30655	3.1149	5.50546	7.3133	5.00927	7.732	AT1G13700.1 | Symbols: PGL1 | 6-phosphogluconolactonase 1 | chr1:4694475-4695600 REVERSE LENGTH=268
AT1G13750	3.82482	4.29534	8.87819	4.07101	4.86188	8.31294	3.48948	4.04546	8.70091	AT1G13750.1 | Symbols: | Purple acid phosphatases superfamily protein | chr1:4715490-4718091 REVERSE LENGTH=613
AT1G13790	2.12024	3.29883	1.5121	1.78813	3.80477	1.43939	1.9827	3.62748	1.38232	AT1G13790.1 | Symbols: | XH/XS domain-containing protein | chr1:4727438-4730229 FORWARD LENGTH=736
AT1G13860	7.51863	6.84646	4.02186	8.07365	7.85241	3.33438	8.57049	7.33815	3.19865	AT1G13860.1 | Symbols: QUL1 | QUASIMODO2 LIKE 1 | chr1:4743754-4746256 REVERSE LENGTH=603
AT1G13910	7.18596	5.4452	4.06137	6.54809	4.98703	3.27811	7.4531	5.63413	3.98517	AT1G13910.1 | Symbols: | Leucine-rich repeat (LRR) family protein | chr1:4755955-4757814 FORWARD LENGTH=330
AT1G13930	350.86	223.798	126.117	328.931	210.499	88.1824	386.166	247.934	107.241	AT1G13930.1 | Symbols: | Involved in response to salt stress. Knockout mutants are hypersensitive to salt stress. | chr1:4761091-4761558 FORWARD LENGTH=155
AT1G13940	7.95424	4.18108	9.12441	8.37746	3.61716	8.82949	8.8016	3.9223	9.29771	AT1G13940.1 | Symbols: | Plant protein of unknown function (DUF863) | chr1:4762703-4765923 REVERSE LENGTH=1005
AT1G13990	16.8304	14.8994	44.388	21.0317	18.4078	62.9618	19.3991	19.6434	51.6696	AT1G13990.1 | Symbols: | unknown protein; FUNCTIONS IN: molecular_function unknown; INVOLVED IN: biological_process unknown; LOCATED IN: chloroplast; EXPRESSED IN: 23 plant structures; EXPRESSED DURING: 13 growth stages; CONTAINS InterPro DOMAIN/s: Protein of unknown function DUF3110 (InterPro:IPR021503); Has 25 Blast hits to 25 proteins in 8 species: Archae - 0; Bacteria - 0; Metazoa - 0; Fungi …
AT1G14000	45.991	57.1115	96.9087	47.077	60.7843	107.853	48.2512	61.0803	106.372	AT1G14000.1 | Symbols: VIK | VH1-interacting kinase | chr1:4797606-4800043 FORWARD LENGTH=438
AT1G14010	37.4317	50.5417	85.2249	41.2406	53.4954	97.8954	40.2719	55.7478	105.829	AT1G14010.1 | Symbols: | emp24/gp25L/p24 family/GOLD family protein | chr1:4800385-4801790 REVERSE LENGTH=212
AT1G14030	17.9479	12.5816	5.80806	16.1918	11.0351	3.33191	17.9715	12.3056	4.43974	AT1G14030.1 | Symbols: | Rubisco methyltransferase family protein | chr1:4805493-4807440 REVERSE LENGTH=482
AT1G14040	5.06041	14.5357	12.9388	7.29417	25.0063	30.342	6.5693	20.712	23.9285	AT1G14040.1 | Symbols: | EXS (ERD1/XPR1/SYG1) family protein | chr1:4810488-4814543 FORWARD LENGTH=813
AT1G14060	11.3963	12.7691	20.5939	12.7177	13.2337	27.2316	10.8153	13.2204	22.829	AT1G14060.1 | Symbols: | GCK domain-containing protein | chr1:4817354-4817893 REVERSE LENGTH=179
AT1G14150	115.968	105.738	46.28	97.4268	81.9283	25.8999	110.341	93.8501	33.0736	AT1G14150.1 | Symbols: PQL1, PQL2 | PsbQ-like 2 | chr1:4839885-4840632 FORWARD LENGTH=190
AT1G14170	10.9647	14.0802	26.278	12.0516	13.2131	36.9588	12.7333	14.5483	36.9582	AT1G14170.2 | Symbols: | RNA-binding KH domain-containing protein | chr1:4843463-4845253 REVERSE LENGTH=446
AT1G14185	1.91093	1.61481	1.36074	1.62957	1.07922	0.745356	1.57783	1.41297	1.35407	AT1G14185.1 | Symbols: | Glucose-methanol-choline (GMC) oxidoreductase family protein | chr1:4850284-4851885 FORWARD LENGTH=503
AT1G14200	20.5436	18.0893	133.9	20.0037	12.2265	179.205	21.2256	17.2271	199.813	AT1G14200.1 | Symbols: | RING/U-box superfamily protein | chr1:4854532-4855071 REVERSE LENGTH=179
AT1G14250	5.4136	5.04635	2.79032	4.32334	3.99327	2.27247	3.94249	3.07686	1.54948	AT1G14250.1 | Symbols: | GDA1/CD39 nucleoside phosphatase family protein | chr1:4868675-4871203 FORWARD LENGTH=488
AT1G14260	1.38322	2.25915	5.56045	1.26092	2.1114	6.77395	1.65523	2.53303	7.5734	AT1G14260.1 | Symbols: | RING/FYVE/PHD zinc finger superfamily protein | chr1:4873200-4874430 FORWARD LENGTH=265
AT1G14280	53.5196	15.7332	37.3592	49.125	8.55611	23.5509	54.7165	13.5495	29.6936	AT1G14280.1 | Symbols: PKS2 | phytochrome kinase substrate 2 | chr1:4877657-4878985 FORWARD LENGTH=442
AT1G14300	6.78158	7.40488	11.7547	7.30557	7.65538	15.7082	6.33706	7.64033	13.0028	AT1G14300.1 | Symbols: | ARM repeat superfamily protein | chr1:4882654-4884686 REVERSE LENGTH=339
AT1G14345	98.3093	70.7428	23.3523	88.7969	62.9772	11.7798	103.234	73.2662	11.7634	AT1G14345.1 | Symbols: | NAD(P)-linked oxidoreductase superfamily protein | chr1:4899176-4899766 FORWARD LENGTH=196
AT1G14350	13.7629	11.7923	4.40458	15.3232	16.1788	4.28818	13.5736	13.1828	3.89625	AT1G14350.1 | Symbols: FLP, AtMYB124, MYB124 | Duplicated homeodomain-like superfamily protein | chr1:4908427-4910647 FORWARD LENGTH=436
AT1G14360	15.8739	18.4751	79.2438	18.0669	19.4087	92.4447	19.6518	21.994	119.718	AT1G14360.1 | Symbols: ATUTR3, UTR3 | UDP-galactose transporter 3 | chr1:4911362-4913029 REVERSE LENGTH=331
AT1G14370	9.54197	102.661	63.5621	13.4051	135.293	89.1785	11.3935	107.178	82.7647	AT1G14370.1 | Symbols: APK2A, PBL2 | protein kinase 2A | chr1:4915859-4917959 FORWARD LENGTH=426
AT1G14380	19.2822	15.0159	11.7	19.2628	15.2115	8.95554	19.606	15.1562	9.33506	AT1G14380.1 | Symbols: IQD28 | IQ-domain 28 | chr1:4918279-4920761 REVERSE LENGTH=664
AT1G14430	5.95766	2.94247	1.84191	6.68955	4.11713	1.93482	6.42914	3.5964	1.94335	AT1G14430.1 | Symbols: | glyoxal oxidase-related protein | chr1:4934359-4936053 FORWARD LENGTH=564
AT1G14440	8.9657	5.1446	2.99557	7.55743	5.38276	2.97496	8.36768	5.50162	2.58659	AT1G14440.2 | Symbols: AtHB31, HB31, ZHD4 | homeobox protein 31 | chr1:4939076-4940014 REVERSE LENGTH=312
AT1G14460	8.06283	6.83387	4.79762	8.68908	7.59626	4.54714	8.42755	7.13268	4.349	AT1G14460.1 | Symbols: | AAA-type ATPase family protein | chr1:4948962-4952750 REVERSE LENGTH=1116
AT1G14480	1.79308	55.3852	1.767	2.15605	81.2016	2.48681	1.72838	61.9389	1.84089	AT1G14480.2 | Symbols: | Ankyrin repeat family protein | chr1:4956404-4957888 FORWARD LENGTH=398
AT1G14510	36.749	45.563	86.9771	37.7448	44.675	105.266	38.8933	45.2675	97.077	AT1G14510.1 | Symbols: AL7 | alfin-like 7 | chr1:4962171-4964154 REVERSE LENGTH=252
AT1G14520	7.3374	14.1263	2.16172	6.30284	12.417	2.27881	6.83827	16.5903	2.11508	AT1G14520.1 | Symbols: MIOX1 | myo-inositol oxygenase 1 | chr1:4968376-4969954 REVERSE LENGTH=311
AT1G14540	7.88372	173.341	45.336	34.6007	190.805	90.1165	53.7202	199.827	123.599	AT1G14540.1 | Symbols: | Peroxidase superfamily protein | chr1:4974233-4975600 REVERSE LENGTH=315
AT1G14550	0.158052	2.79569	1.47405	1.3363	9.43914	2.9137	1.84002	9.12194	5.91333	AT1G14550.1 | Symbols: | Peroxidase superfamily protein | chr1:4979028-4980324 FORWARD LENGTH=321
AT1G14580	22.6892	22.1091	9.45875	20.1472	20.3293	6.60699	22.0121	21.8928	7.13403	AT1G14580.1 | Symbols: | C2H2-like zinc finger protein | chr1:4990070-4992442 FORWARD LENGTH=467
AT1G14640	3.79006	3.88319	17.4902	3.62294	4.13941	25.6049	3.17585	3.16484	16.6967	AT1G14640.1 | Symbols: | SWAP (Suppressor-of-White-APricot)/surp domain-containing protein | chr1:5023656-5025955 FORWARD LENGTH=735
AT1G14642	37.8663	40.0897	151.763	31.3526	42.5839	252.675	24.3037	24.1136	153.038	AT1G14642.1 | Symbols: | unknown protein; FUNCTIONS IN: molecular_function unknown; INVOLVED IN: biological_process unknown; LOCATED IN: cellular_component unknown; Has 0 Blast hits to 0 proteins in 0 species (source: NCBI BLink). | chr1:5026364-5026558 FORWARD LENGTH=34
AT1G14680	0.726567	0.975626	2.14259	1.19124	0.845189	2.28913	0.952273	1.16325	1.97836	AT1G14680.1 | Symbols: | unknown protein; BEST Arabidopsis thaliana protein match is: unknown protein (TAIR:AT4G09060.1); Has 8132 Blast hits to 6366 proteins in 685 species: Archae - 171; Bacteria - 671; Metazoa - 4046; Fungi - 445; Plants - 318; Viruses - 23; Other Eukaryotes - 2458 (source: NCBI BLink). | chr1:5040861-5041733 FORWARD LENGTH=290
AT1G14700	26.7845	17.3016	3.97555	27.5975	18.71	2.1107	31.6517	20.5572	2.36731	AT1G14700.1 | Symbols: PAP3, ATPAP3 | purple acid phosphatase 3 | chr1:5058680-5060988 FORWARD LENGTH=366
AT1G14740	34.457	167.408	147.698	33.5226	156.117	161.519	34.4901	162.129	167.436	AT1G14740.1 | Symbols: | Protein of unknown function (DUF1423) | chr1:5075450-5077732 REVERSE LENGTH=733
AT1G14750	0.724008	2.80162	1.06787	0.836927	2.07032	0.919126	0.558814	2.23181	0.932997	AT1G14750.2 | Symbols: SDS | Cyclin family protein | chr1:5079674-5082423 REVERSE LENGTH=410
AT1G14780	6.36714	10.6974	20.6117	6.82159	11.3976	18.6512	6.5023	10.8042	20.9518	AT1G14780.1 | Symbols: | MAC/Perforin domain-containing protein | chr1:5091020-5093873 FORWARD LENGTH=627
AT1G14840	22.0953	16.7809	10.7349	21.4119	16.914	7.49427	22.7265	17.7387	9.40972	AT1G14840.1 | Symbols: ATMAP70-4, MAP70-4 | microtubule-associated proteins 70-4 | chr1:5112415-5115299 REVERSE LENGTH=604
AT1G14870	159.671	352.74	487.908	265.71	501.934	762.534	263.262	514.231	803.037	AT1G14870.1 | Symbols: PCR2 | PLANT CADMIUM RESISTANCE 2 | chr1:5128591-5129458 REVERSE LENGTH=152
AT1G14880	0.480309	1.06671	2.70408	0.660514	1.0642	3.35781	0.693721	0.823446	2.41111	AT1G14880.1 | Symbols: PCR1 | PLANT CADMIUM RESISTANCE 1 | chr1:5132791-5133663 REVERSE LENGTH=151
AT1G14920	21.4852	7.2301	21.147	20.3015	6.1426	17.4392	24.2382	8.81706	16.5315	AT1G14920.1 | Symbols: GAI, RGA2 | GRAS family transcription factor family protein | chr1:5149414-5151015 FORWARD LENGTH=533
AT1G15000	11.4713	9.84721	7.43596	12.3223	11.8124	6.33769	12.8086	11.6941	6.39233	AT1G15000.1 | Symbols: scpl50 | serine carboxypeptidase-like 50 | chr1:5168613-5169947 FORWARD LENGTH=444
AT1G15010	1.92503	20.3165	7.38863	1.29509	21.164	6.21793	1.00042	18.7518	6.0012	AT1G15010.1 | Symbols: | unknown protein; BEST Arabidopsis thaliana protein match is: unknown protein (TAIR:AT2G01300.1); Has 71 Blast hits to 71 proteins in 13 species: Archae - 0; Bacteria - 2; Metazoa - 0; Fungi - 0; Plants - 69; Viruses - 0; Other Eukaryotes - 0 (source: NCBI BLink). | chr1:5171215-5171643 FORWARD LENGTH=142
AT1G15030	27.6714	46.828	50.0904	31.6275	51.7046	69.4191	30.2531	47.1635	68.7023	AT1G15030.1 | Symbols: | Protein of unknown function (DUF789) | chr1:5177895-5179853 FORWARD LENGTH=360
AT1G15040	2.35455	4.14676	3.72724	2.33703	3.55997	6.56603	3.03452	6.35778	12.6384	AT1G15040.2 | Symbols: | Class I glutamine amidotransferase-like superfamily protein | chr1:5180314-5181315 REVERSE LENGTH=333
AT1G15080	2.99083	2.40146	1.48138	2.93116	2.68679	1.44844	2.99505	2.56149	1.69177	AT1G15080.1 | Symbols: ATPAP2, ATLPP2, LPP2 | lipid phosphate phosphatase 2 | chr1:5188080-5189476 FORWARD LENGTH=290
AT1G15125	31.6069	43.7128	123.944	59.8575	50.4243	181.816	36.1403	47.7309	167.491	AT1G15125.1 | Symbols: | S-adenosyl-L-methionine-dependent methyltransferases superfamily protein | chr1:5204625-5205912 FORWARD LENGTH=351
AT1G15175	3.60409	2.2604	1.41221	2.39728	2.19555	0.836484	3.21022	2.20722	1.05454
AT1G15180	11.2422	10.637	4.07997	12.091	11.3654	3.80405	11.8142	10.9816	3.11017	AT1G15180.2 | Symbols: | MATE efflux family protein | chr1:5224916-5226494 FORWARD LENGTH=410
AT1G15190	0.616186	3.35976	3.70546	0.76947	2.73627	4.55205	0.74331	2.90309	4.7312	AT1G15190.1 | Symbols: | Fasciclin-like arabinogalactan family protein | chr1:5227275-5228021 FORWARD LENGTH=248
AT1G15215	7.73511	6.48235	4.55167	7.50238	6.34661	3.53742	7.11698	6.10425	3.04081	AT1G15215.1 | Symbols: | BEST Arabidopsis thaliana protein match is: sequence-specific DNA binding transcription factors;sequence-specific DNA binding (TAIR:AT3G18380.1); Has 89 Blast hits to 86 proteins in 16 species: Archae - 0; Bacteria - 0; Metazoa - 0; Fungi - 0; Plants - 89; Viruses - 0; Other Eukaryotes - 0 (source: NCBI BLink). | chr1:5238238-5239741 FORWARD LENGTH=231
AT1G15260	75.3311	28.3547	42.1351	67.8616	23.8521	22.6536	72.0808	23.817	24.1349	AT1G15260.1 | Symbols: | unknown protein; BEST Arabidopsis thaliana protein match is: unknown protein (TAIR:AT3G16070.1); Has 28 Blast hits to 28 proteins in 7 species: Archae - 0; Bacteria - 0; Metazoa - 0; Fungi - 0; Plants - 28; Viruses - 0; Other Eukaryotes - 0 (source: NCBI BLink). | chr1:5249834-5250370 FORWARD LENGTH=178
AT1G15290	42.4032	31.2574	13.7975	40.2856	27.8384	8.13852	41.3146	27.718	7.49704	AT1G15290.1 | Symbols: | Tetratricopeptide repeat (TPR)-like superfamily protein | chr1:5257327-5264814 REVERSE LENGTH=1608
AT1G15350	27.3317	28.7546	57.84	25.0309	26.6181	62.7154	27.4516	28.8769	62.2954	AT1G15350.3 | Symbols: | unknown protein; FUNCTIONS IN: molecular_function unknown; INVOLVED IN: biological_process unknown; LOCATED IN: chloroplast; EXPRESSED IN: 22 plant structures; EXPRESSED DURING: 12 growth stages; BEST Arabidopsis thaliana protein match is: unknown protein (TAIR:AT3G15770.2); Has 145 Blast hits to 145 proteins in 25 species: Archae - 0; Bacteria - 0; Metazoa - 0; Fungi - 0…
AT1G15410	32.5241	21.8335	16.2	28.8464	19.4708	13.6951	29.1371	19.4714	11.1886	AT1G15410.1 | Symbols: | aspartate-glutamate racemase family | chr1:5299577-5300681 FORWARD LENGTH=330
AT1G15430	8.76348	35.6611	27.2275	8.74748	34.4734	40.808	8.38897	33.9848	35.7046	AT1G15430.2 | Symbols: | Protein of unknown function (DUF1644) | chr1:5305011-5305790 FORWARD LENGTH=259
AT1G15520	0.369002	1.49424	38.9783	0.528449	1.6672	147.077	0.622405	1.52801	68.5639	AT1G15520.1 | Symbols: PDR12, ATPDR12, ABCG40, ATABCG40 | pleiotropic drug resistance 12 | chr1:5331993-5338175 REVERSE LENGTH=1423
AT1G15530	7.29986	26.7849	19.6877	7.58118	28.3584	29.7195	7.82483	27.6839	30.8732	AT1G15530.1 | Symbols: | Concanavalin A-like lectin protein kinase family protein | chr1:5339961-5341931 REVERSE LENGTH=656
AT1G15550	2.47259	0.765128	1.06612	2.32268	0.726142	1.14576	2.21006	0.496708	1.28113	AT1G15550.1 | Symbols: GA4, ATGA3OX1, GA3OX1 | gibberellin 3-oxidase 1 | chr1:5344569-5346078 REVERSE LENGTH=358
AT1G15630	5.24658	9.43257	25.1839	4.14585	8.16761	17.501	3.77757	8.65086	17.6505	AT1G15630.1 | Symbols: | unknown protein; BEST Arabidopsis thaliana protein match is: unknown protein (TAIR:AT1G15610.1); Has 122 Blast hits to 122 proteins in 14 species: Archae - 0; Bacteria - 0; Metazoa - 0; Fungi - 0; Plants - 122; Viruses - 0; Other Eukaryotes - 0 (source: NCBI BLink). | chr1:5376988-5377938 FORWARD LENGTH=262
AT1G15640	7.25827	25.8348	32.1748	5.07904	18.8055	20.8673	5.24905	21.0234	20.5706	AT1G15640.1 | Symbols: | unknown protein; BEST Arabidopsis thaliana protein match is: unknown protein (TAIR:AT1G15620.1); Has 154 Blast hits to 146 proteins in 13 species: Archae - 0; Bacteria - 0; Metazoa - 0; Fungi - 0; Plants - 154; Viruses - 0; Other Eukaryotes - 0 (source: NCBI BLink). | chr1:5379077-5380027 FORWARD LENGTH=255
AT1G15670	10.7067	11.9639	135.656	9.21205	8.29698	217.79	10.5256	12.0174	168.308	AT1G15670.1 | Symbols: | Galactose oxidase/kelch repeat superfamily protein | chr1:5390119-5391198 FORWARD LENGTH=359
AT1G15730	22.1894	20.907	11.222	18.5932	18.05	8.42071	21.5153	20.5176	9.47613	AT1G15730.1 | Symbols: | Cobalamin biosynthesis CobW-like protein | chr1:5407535-5409937 REVERSE LENGTH=448
AT1G15790	1.32523	0.99671	5.86977	1.28022	1.67948	7.37791	0.985116	1.06	5.84273	AT1G15790.1 | Symbols: | unknown protein; BEST Arabidopsis thaliana protein match is: unknown protein (TAIR:AT1G15780.1); Has 170 Blast hits to 94 proteins in 14 species: Archae - 0; Bacteria - 0; Metazoa - 0; Fungi - 0; Plants - 170; Viruses - 0; Other Eukaryotes - 0 (source: NCBI BLink). | chr1:5438477-5439820 REVERSE LENGTH=179
AT1G15800	3.18891	4.39195	15.0492	3.27328	4.16399	23.0714	4.28643	4.89945	21.0964	AT1G15800.1 | Symbols: | unknown protein; BEST Arabidopsis thaliana protein match is: unknown protein (TAIR:AT1G80610.1); Has 56 Blast hits to 52 proteins in 9 species: Archae - 0; Bacteria - 0; Metazoa - 0; Fungi - 0; Plants - 56; Viruses - 0; Other Eukaryotes - 0 (source: NCBI BLink). | chr1:5441425-5443584 REVERSE LENGTH=207
AT1G15820	4088.3	3626.7	1939.38	3565.01	2980.54	1154.6	3760.37	3294.19	1450.69	AT1G15820.1 | Symbols: LHCB6, CP24 | light harvesting complex photosystem II subunit 6 | chr1:5446685-5447676 REVERSE LENGTH=258
AT1G15825	19.8891	8.85239	6.74507	20.3543	5.69555	4.20835	21.7138	7.67928	3.65289	AT1G15825.1 | Symbols: | hydroxyproline-rich glycoprotein family protein | chr1:5448149-5448529 REVERSE LENGTH=126
AT1G15830	8.99192	4.19197	3.0773	8.16425	2.73598	1.87933	9.04715	3.59319	2.01098	AT1G15830.1 | Symbols: | unknown protein; Has 165982 Blast hits to 57214 proteins in 2459 species: Archae - 263; Bacteria - 44622; Metazoa - 55751; Fungi - 10656; Plants - 17613; Viruses - 2527; Other Eukaryotes - 34550 (source: NCBI BLink). | chr1:5448726-5450177 FORWARD LENGTH=483
AT1G15980	168.221	147.235	81.8396	148.811	128.637	58.6049	165.75	137.637	64.7122	AT1G15980.1 | Symbols: NDF1, NDH48 | NDH-dependent cyclic electron flow 1 | chr1:5489314-5491199 FORWARD LENGTH=461
AT1G16030	6.26598	5.46003	21.4067	6.53809	5.36433	18.314	6.37845	5.02137	23.7693	AT1G16030.1 | Symbols: Hsp70b | heat shock protein 70B | chr1:5502386-5504326 REVERSE LENGTH=646
AT1G16090	4.30069	42.9432	43.6117	5.85494	104.296	107.919	5.18831	42.5117	56.6493	AT1G16090.1 | Symbols: WAKL7 | wall associated kinase-like 7 | chr1:5516259-5517380 FORWARD LENGTH=317
AT1G16110	3.14058	59.9775	39.3719	3.4983	62.2728	41.6694	3.59583	58.9554	42.5276	AT1G16110.1 | Symbols: WAKL6 | wall associated kinase-like 6 | chr1:5518381-5520470 FORWARD LENGTH=642
AT1G16120	1.0245	2.57734	1.52918	1.43933	2.89987	1.61656	1.43048	3.15247	1.6937	AT1G16120.1 | Symbols: WAKL1 | wall associated kinase-like 1 | chr1:5522639-5524983 FORWARD LENGTH=730
AT1G16130	2.10917	73.9794	25.0459	2.41639	79.3525	33.7282	2.50651	69.8517	36.492	AT1G16130.1 | Symbols: WAKL2 | wall associated kinase-like 2 | chr1:5525634-5528047 FORWARD LENGTH=748
AT1G16150	1.67528	23.3729	77.6546	2.00811	16.8726	73.0265	1.96897	16.7534	100.31	AT1G16150.1 | Symbols: WAKL4 | wall associated kinase-like 4 | chr1:5532415-5534877 FORWARD LENGTH=779
AT1G16160	0.562684	3.19545	6.49172	1.09184	3.46507	6.6217	1.35233	4.11983	11.2948	AT1G16160.1 | Symbols: WAKL5 | wall associated kinase-like 5 | chr1:5535973-5538269 FORWARD LENGTH=711
AT1G16300	8.67792	12.9151	17.6951	9.5056	13.5894	25.8056	8.58684	12.2341	21.1501	AT1G16300.1 | Symbols: GAPCP-2 | glyceraldehyde-3-phosphate dehydrogenase of plastid 2 | chr1:5574433-5577406 FORWARD LENGTH=420
AT1G16310	4.49379	2.89004	2.6582	5.00437	3.03633	2.15807	4.46121	2.83305	2.16214	AT1G16310.1 | Symbols: | Cation efflux family protein | chr1:5578435-5580585 FORWARD LENGTH=428
AT1G16340	10.0269	9.76699	6.10172	10.6281	10.1441	5.43822	11.2414	9.52094	5.87017	AT1G16340.3 | Symbols: ATKDSA2, ATKSDA | Aldolase superfamily protein | chr1:5588123-5590469 REVERSE LENGTH=291
AT1G16370	3.02406	11.6325	15.8186	3.37963	8.48494	14.6589	3.62723	8.68436	14.2459	AT1G16370.1 | Symbols: ATOCT6, OCT6 | organic cation/carnitine transporter 6 | chr1:5596762-5598327 FORWARD LENGTH=521
AT1G16390	6.80104	3.54672	3.95712	5.30777	1.95619	2.87202	6.02392	3.60185	3.88669	AT1G16390.1 | Symbols: ATOCT3, 3-Oct | organic cation/carnitine transporter 3 | chr1:5602921-5604477 FORWARD LENGTH=518
AT1G16400	21.2662	20.8912	17.1875	11.9665	9.73393	4.60143	20.1654	20.1317	11.9485	AT1G16400.1 | Symbols: CYP79F2 | cytochrome P450, family 79, subfamily F, polypeptide 2 | chr1:5605231-5607281 FORWARD LENGTH=537
AT1G16410	76.526	35.3503	9.96408	55.1251	30.5438	2.90476	63.499	31.3706	4.00062	AT1G16410.1 | Symbols: CYP79F1, BUS1, SPS1 | cytochrome p450 79f1 | chr1:5608862-5611118 FORWARD LENGTH=538
AT1G16420	2.38699	109.579	23.5306	3.5497	183.558	35.6822	2.33664	98.0761	28.9868	AT1G16420.1 | Symbols: ATMC8, MC8 | metacaspase 8 | chr1:5612304-5613829 REVERSE LENGTH=381
AT1G16445	2.06582	2.30801	3.75452	2.09622	1.99049	4.75217	2.39656	2.746	3.92055	AT1G16445.1 | Symbols: | S-adenosyl-L-methionine-dependent methyltransferases superfamily protein | chr1:5617811-5619303 FORWARD LENGTH=274
AT1G16510	1.45227	1.74428	5.56461	1.10807	1.26554	5.81587	0.874597	1.3898	5.69203	AT1G16510.1 | Symbols: | SAUR-like auxin-responsive protein family | chr1:5644784-5645227 REVERSE LENGTH=147
AT1G16540	4.99738	4.27023	8.83518	4.64861	4.50537	10.7078	4.55144	4.06673	8.83777	AT1G16540.1 | Symbols: SIR3, LOS5, ABA3, ATABA3, ACI2 | molybdenum cofactor sulfurase (LOS5) (ABA3) | chr1:5659465-5665201 FORWARD LENGTH=819
AT1G16640	3.46739	10.7181	9.21014	4.78328	11.128	13.5937	4.02675	11.1567	14.5178	AT1G16640.1 | Symbols: | AP2/B3-like transcriptional factor family protein | chr1:5686763-5687533 FORWARD LENGTH=134
AT1G16670	13.095	48.3333	43.1192	14.4751	51.4039	58.2553	13.5989	43.6905	54.9413	AT1G16670.1 | Symbols: | Protein kinase superfamily protein | chr1:5697846-5699492 FORWARD LENGTH=390
AT1G16680	10.6441	8.08037	6.12607	11.0639	8.24207	5.33705	11.2888	8.32587	5.54153	AT1G16680.1 | Symbols: | Chaperone DnaJ-domain superfamily protein | chr1:5702930-5705537 FORWARD LENGTH=554
AT1G16720	172.268	163.182	86.4788	143.267	128.935	54.0112	160.726	144.461	64.0321	AT1G16720.1 | Symbols: HCF173 | high chlorophyll fluorescence phenotype 173 | chr1:5723161-5726248 FORWARD LENGTH=598
AT1G16730	21.5427	20.6036	9.10075	24.1793	22.1176	6.18733	21.2081	17.2781	4.72319	AT1G16730.1 | Symbols: UP6 | unknown protein 6 | chr1:5726617-5727312 REVERSE LENGTH=202
AT1G16780	7.84101	7.7021	4.4344	8.02162	8.53769	3.98223	8.47132	8.41574	4.12322	AT1G16780.1 | Symbols: VHP2;2, AtVHP2;2 | Inorganic H pyrophosphatase family protein | chr1:5739468-5743818 REVERSE LENGTH=851
AT1G16880	262.293	259.261	143.561	236.487	228.962	104.549	262.846	252.85	117.035	AT1G16880.2 | Symbols: | uridylyltransferase-related | chr1:5773796-5775272 FORWARD LENGTH=213
AT1G17060	6.76805	7.97965	10.5968	5.49331	6.34952	13.4488	6.14159	6.61221	11.0619	AT1G17060.1 | Symbols: CYP72C1, SOB7 | cytochrome p450 72c1 | chr1:5832282-5835255 REVERSE LENGTH=476
AT1G17100	59.205	56.1976	21.7099	66.2114	60.3071	14.8631	58.2849	45.9493	12.6918	AT1G17100.1 | Symbols: | SOUL heme-binding family protein | chr1:5844766-5845539 FORWARD LENGTH=232
AT1G17140	34.4412	28.7442	22.6382	40.5754	36.1707	18.1124	37.4121	31.97	17.9877	AT1G17140.2 | Symbols: ICR1, RIP1 | interactor of constitutive active rops 1 | chr1:5856740-5857861 REVERSE LENGTH=344
AT1G17145	11.2363	18.1283	14.7058	12.3261	24.8947	22.4713	12.2671	21.6806	20.8395	AT1G17145.1 | Symbols: | RING/U-box superfamily protein | chr1:5860351-5862241 REVERSE LENGTH=335
AT1G17147	5.36789	216.599	24.9209	18.0615	257.407	48.5813	9.71864	210.919	42.6937	AT1G17147.1 | Symbols: | VQ motif-containing protein | chr1:5863654-5863950 REVERSE LENGTH=98
AT1G17160	12.6423	14.5969	26.696	13.8613	15.5333	31.6825	13.7564	14.302	29.2884	AT1G17160.1 | Symbols: | pfkB-like carbohydrate kinase family protein | chr1:5867678-5869215 FORWARD LENGTH=379
AT1G17170	39.7545	75.9035	115.88	104.534	145.783	265.722	61.3086	100.412	188.774	AT1G17170.1 | Symbols: ATGSTU24, GST, GSTU24 | glutathione S-transferase TAU 24 | chr1:5869895-5870691 FORWARD LENGTH=218
AT1G17180	3.41914	7.91178	6.42502	9.16561	14.1911	16.1989	3.93935	7.95682	8.86824	AT1G17180.1 | Symbols: ATGSTU25, GSTU25 | glutathione S-transferase TAU 25 | chr1:5872208-5872958 FORWARD LENGTH=221
AT1G17200	54.0136	38.4612	25.4142	56.909	41.7687	14.7901	56.1043	40.6555	18.1491	AT1G17200.1 | Symbols: | Uncharacterised protein family (UPF0497) | chr1:5878493-5879871 FORWARD LENGTH=204
AT1G17220	117.26	105.945	54.1838	102.876	94.995	35.2208	119.005	104.004	41.2324	AT1G17220.1 | Symbols: FUG1 | Translation initiation factor 2, small GTP-binding protein | chr1:5885383-5890165 FORWARD LENGTH=1026
AT1G17230	4.71777	4.21566	17.6553	4.13206	3.56198	13.1465	4.37362	3.98528	13.2638	AT1G17230.1 | Symbols: | Leucine-rich receptor-like protein kinase family protein | chr1:5891375-5894855 FORWARD LENGTH=1101
AT1G17250	3.05141	14.9359	6.01465	4.19539	18.5628	8.1915	3.2054	13.9437	7.17952	AT1G17250.1 | Symbols: AtRLP3, RLP3 | receptor like protein 3 | chr1:5901169-5903439 REVERSE LENGTH=756
AT1G17260	0.627196	0.773556	0.437708	0.844476	0.950139	0.332529	0.667747	0.71849	0.417728	AT1G17260.1 | Symbols: AHA10 | autoinhibited H(+)-ATPase isoform 10 | chr1:5904058-5908898 FORWARD LENGTH=947
AT1G17290	44.8955	76.866	171.463	48.3209	97.6098	275.991	46.4159	88.5727	210.909	AT1G17290.1 | Symbols: AlaAT1 | alanine aminotransferas | chr1:5922771-5926093 FORWARD LENGTH=543
AT1G17310	2.00347	2.51084	4.05371	2.60006	2.29952	5.84928	1.41385	1.96088	2.06027	AT1G17310.1 | Symbols: | MADS-box transcription factor family protein | chr1:5928014-5928667 REVERSE LENGTH=217
AT1G17330	10.0662	14.9521	38.3423	11.3755	16.9928	49.6598	10.7717	17.2809	45.5419	AT1G17330.1 | Symbols: | Metal-dependent phosphohydrolase | chr1:5929966-5931595 FORWARD LENGTH=222
AT1G17340	13.2845	22.4086	26.6215	12.0828	23.3442	27.0678	13.0852	21.9799	25.8425	AT1G17340.1 | Symbols: | Phosphoinositide phosphatase family protein | chr1:5934129-5938391 FORWARD LENGTH=785
AT1G17360	28.3188	32.6299	19.1897	28.6551	33.2857	14.5822	28.9513	31.1694	16.4788	AT1G17360.1 | Symbols: | BEST Arabidopsis thaliana protein match is: COP1-interacting protein-related (TAIR:AT1G72410.1); Has 9949 Blast hits to 7480 proteins in 576 species: Archae - 12; Bacteria - 1007; Metazoa - 3636; Fungi - 982; Plants - 444; Viruses - 50; Other Eukaryotes - 3818 (source: NCBI BLink). | chr1:5947441-5951399 FORWARD LENGTH=1061
AT1G17380	1.41207	29.4673	7.36685	1.40874	36.4835	11.6727	1.58099	23.9665	7.47497	AT1G17380.1 | Symbols: JAZ5, TIFY11A | jasmonate-zim-domain protein 5 | chr1:5955654-5957070 REVERSE LENGTH=274
AT1G17400	0.516679	0.451759	1.49725	0.666606	0.484728	1.84828	0.588925	0.547488	1.67924	AT1G17400.1 | Symbols: | unknown protein; BEST Arabidopsis thaliana protein match is: unknown protein (TAIR:AT1G72490.1); Has 30201 Blast hits to 17322 proteins in 780 species: Archae - 12; Bacteria - 1396; Metazoa - 17338; Fungi - 3422; Plants - 5037; Viruses - 0; Other Eukaryotes - 2996 (source: NCBI BLink). | chr1:5960920-5962245 REVERSE LENGTH=295
AT1G17420	3.40795	121.109	11.0474	3.01309	121.704	10.8832	3.53636	79.0742	13.1847	AT1G17420.1 | Symbols: LOX3 | lipoxygenase 3 | chr1:5977512-5981384 FORWARD LENGTH=919
AT1G17480	3.41441	2.81788	27.688	4.22178	3.15271	26.4573	4.15571	4.08237	25.1473	AT1G17480.1 | Symbols: IQD7 | IQ-domain 7 | chr1:6006675-6008132 REVERSE LENGTH=371
AT1G17490	26.8766	28.7821	135.353	27.6208	30.7428	131.141	28.2008	30.221	135.682	AT1G17490.1 | Symbols: | unknown protein; BEST Arabidopsis thaliana protein match is: unknown protein (TAIR:AT1G72690.1); Has 57 Blast hits to 45 proteins in 9 species: Archae - 0; Bacteria - 0; Metazoa - 0; Fungi - 0; Plants - 57; Viruses - 0; Other Eukaryotes - 0 (source: NCBI BLink). | chr1:6008669-6009165 FORWARD LENGTH=77
AT1G17500	12.1336	23.9261	33.9307	13.8135	27.2316	36.647	13.7228	27.7444	39.0308	AT1G17500.1 | Symbols: | ATPase E1-E2 type family protein / haloacid dehalogenase-like hydrolase family protein | chr1:6018757-6023201 FORWARD LENGTH=1216
AT1G17600	1.74346	9.85241	10.5887	1.58104	10.3166	14.2554	1.49925	8.56465	11.1699	AT1G17600.1 | Symbols: | Disease resistance protein (TIR-NBS-LRR class) family | chr1:6053026-6056572 REVERSE LENGTH=1049
AT1G17610	2.5444	8.26269	5.37295	2.24743	11.3669	5.49575	2.11435	7.65679	4.50523	AT1G17610.1 | Symbols: | Disease resistance protein (TIR-NBS class) | chr1:6056895-6058157 FORWARD LENGTH=420
AT1G17700	3.98244	1.54722	2.34571	8.04435	2.60282	2.09482	6.59485	2.74207	1.63449	AT1G17700.1 | Symbols: PRA1.F1 | prenylated RAB acceptor 1.F1 | chr1:6089588-6090130 FORWARD LENGTH=180
AT1G17710	7.84518	18.1305	7.12296	4.8756	15.4853	3.71753	5.63115	15.9717	6.26809	AT1G17710.1 | Symbols: | Pyridoxal phosphate phosphatase-related protein | chr1:6090763-6091975 REVERSE LENGTH=279
AT1G17750	1.8638	13.0326	3.36732	2.03264	19.3228	4.66013	2.25209	12.59	3.30679	AT1G17750.1 | Symbols: PEPR2, AtPEPR2 | PEP1 receptor 2 | chr1:6106656-6110008 FORWARD LENGTH=1088
AT1G17830	1.23686	2.48612	1.25953	1.9866	6.19367	2.38527	1.7126	3.42956	1.39614	AT1G17830.1 | Symbols: | Protein of unknown function (DUF789) | chr1:6136118-6138172 REVERSE LENGTH=337
AT1G17850	11.4057	8.81002	4.71243	10.3987	8.54414	3.77107	12.372	9.48498	3.46614	AT1G17850.1 | Symbols: | Rhodanese/Cell cycle control phosphatase superfamily protein | chr1:6146470-6148820 REVERSE LENGTH=446
AT1G17860	80.8188	567.368	540.879	103.824	499.474	762.144	105.266	532.286	726.018	AT1G17860.1 | Symbols: | Kunitz family trypsin and protease inhibitor protein | chr1:6149343-6149933 FORWARD LENGTH=196
AT1G17920	2.34188	1.45107	1.15738	2.20896	1.33888	0.931484	2.51794	1.64566	0.989151	AT1G17920.1 | Symbols: HDG12 | homeodomain GLABROUS 12 | chr1:6162214-6165033 REVERSE LENGTH=687
AT1G17940	10.7947	8.16069	5.44846	8.28211	6.60837	4.8067	9.57196	7.40889	5.27594	AT1G17940.1 | Symbols: | Endosomal targeting BRO1-like domain-containing protein | chr1:6169621-6172035 REVERSE LENGTH=405
AT1G17970	15.6232	11.4645	8.25346	15.5304	12.1377	7.29955	17.0548	13.6781	7.22222	AT1G17970.1 | Symbols: | RING/U-box superfamily protein | chr1:6185032-6187202 FORWARD LENGTH=368
AT1G17980	17.8729	44.9359	22.3386	18.4112	46.6511	21.5976	18.9526	48.4912	21.6917	AT1G17980.2 | Symbols: PAPS1 | poly(A) polymerase 1 | chr1:6187742-6190318 REVERSE LENGTH=586
AT1G17990	29.4913	92.233	25.4135	33.0709	80.843	24.588	26.1241	81.7484	21.3968	AT1G17990.2 | Symbols: | FMN-linked oxidoreductases superfamily protein | chr1:6192455-6193755 REVERSE LENGTH=261
AT1G18000	19.1264	12.5402	6.37743	16.3805	9.67868	4.61636	17.9447	12.0859	4.54896	AT1G18000.1 | Symbols: | Major facilitator superfamily protein | chr1:6194668-6196047 REVERSE LENGTH=459
AT1G18010	18.8748	12.7256	6.11425	16.382	9.56478	4.4927	18.705	11.332	4.71445	AT1G18010.1 | Symbols: | Major facilitator superfamily protein | chr1:6199980-6201359 FORWARD LENGTH=459
AT1G18020	31.0651	104.839	26.9613	35.5264	91.5999	27.8228	29.8989	91.2047	24.2881	AT1G18020.1 | Symbols: | FMN-linked oxidoreductases superfamily protein | chr1:6202272-6203572 FORWARD LENGTH=269
AT1G18140	2.27532	4.8004	6.18175	3.2687	6.18022	8.19693	2.4991	4.69093	4.7146	AT1G18140.1 | Symbols: LAC1, ATLAC1 | laccase 1 | chr1:6238986-6241393 REVERSE LENGTH=581
AT1G18170	33.9604	34.3292	19.087	31.695	30.5156	13.2346	36.5177	36.0387	15.8298	AT1G18170.1 | Symbols: | FKBP-like peptidyl-prolyl cis-trans isomerase family protein | chr1:6254291-6255507 FORWARD LENGTH=247
AT1G18210	82.05	286.936	411.553	92.8728	269.151	509.732	84.0864	281.001	461.926	AT1G18210.1 | Symbols: | Calcium-binding EF-hand family protein | chr1:6268273-6268785 REVERSE LENGTH=170
AT1G18265	3.30014	1.79925	0.912194	3.38481	1.82177	0.654849	3.03616	1.40631	0.520639	AT1G18265.1 | Symbols: | Protein of unknown function, DUF593 | chr1:6282338-6283180 REVERSE LENGTH=280
AT1G18290	1.01983	0.982402	2.06167	0.925651	0.705113	2.73161	1.2742	0.861554	2.91948	AT1G18290.1 | Symbols: | unknown protein; FUNCTIONS IN: molecular_function unknown; INVOLVED IN: N-terminal protein myristoylation; LOCATED IN: chloroplast; EXPRESSED IN: root; Has 94 Blast hits to 94 proteins in 12 species: Archae - 0; Bacteria - 0; Metazoa - 0; Fungi - 0; Plants - 94; Viruses - 0; Other Eukaryotes - 0 (source: NCBI BLink). | chr1:6297436-6297966 FORWARD LENGTH=176
AT1G18300	5.9805	192.691	44.472	5.66054	245.581	71.3246	6.33567	185.664	62.7815	AT1G18300.1 | Symbols: atnudt4, NUDT4 | nudix hydrolase homolog 4 | chr1:6299841-6300799 FORWARD LENGTH=207
AT1G18330	14.1412	4.93468	31.4427	9.99989	3.47834	22.1334	15.1897	4.91628	33.5483	AT1G18330.2 | Symbols: EPR1, RVE7 | Homeodomain-like superfamily protein | chr1:6306196-6307718 REVERSE LENGTH=372
AT1G18350	0.328326	0.137789	2.79127	0.11474	0.132263	1.48198	0.314211	0.139376	2.19871	AT1G18350.1 | Symbols: ATMKK7, BUD1, MKK7 | MAP kinase kinase 7 | chr1:6315686-6316609 FORWARD LENGTH=307
AT1G18360	18.4081	15.4445	6.28211	16.9466	15.9089	4.69639	17.3314	15.0833	4.37562	AT1G18360.1 | Symbols: | alpha/beta-Hydrolases superfamily protein | chr1:6316996-6319204 REVERSE LENGTH=382
AT1G18382	13.1157	102.416	88.9114	17.0173	114.367	132.669	15.1149	100.934	136.13
AT1G18390	8.34159	46.4298	65.3459	14.9265	53.5734	94.9106	14.7482	55.6584	96.9895	AT1G18390.2 | Symbols: | Protein kinase superfamily protein | chr1:6327463-6329935 FORWARD LENGTH=654
AT1G18400	1.59683	1.53401	24.8486	2.33596	1.97139	19.842	2.53971	2.0653	27.0063	AT1G18400.1 | Symbols: BEE1 | BR enhanced expression 1 | chr1:6331464-6333576 FORWARD LENGTH=260
AT1G18415	3.22419	2.83979	2.07664	3.49273	2.66316	1.81609	2.74342	2.39886	1.55902
AT1G18460	35.7585	28.842	15.8176	33.4213	27.2378	13.5261	35.6565	27.5254	13.8192	AT1G18460.1 | Symbols: | alpha/beta-Hydrolases superfamily protein | chr1:6352682-6355971 FORWARD LENGTH=701
AT1G18570	8.47071	231.625	64.26	15.914	303.445	130.758	14.1434	248.079	127.177	AT1G18570.1 | Symbols: MYB51, AtMYB51, BW51A, BW51B, HIG1 | myb domain protein 51 | chr1:6389765-6391026 FORWARD LENGTH=352
AT1G18610	6.57821	4.72093	4.18425	7.07562	4.81385	3.54189	6.9266	4.64409	3.4148	AT1G18610.1 | Symbols: | Galactose oxidase/kelch repeat superfamily protein | chr1:6405779-6408831 FORWARD LENGTH=556
AT1G18620	37.2542	16.3808	9.47988	35.0155	15.3268	6.72247	42.066	18.5416	6.71137	AT1G18620.2 | Symbols: | unknown protein; FUNCTIONS IN: molecular_function unknown; INVOLVED IN: biological_process unknown; LOCATED IN: cellular_component unknown; EXPRESSED IN: 22 plant structures; EXPRESSED DURING: 13 growth stages; BEST Arabidopsis thaliana protein match is: unknown protein (TAIR:AT1G74160.1); Has 1906 Blast hits to 1265 proteins in 203 species: Archae - 0; Bacteria - 130; Me…
AT1G18650	50.9049	36.5685	8.24733	47.792	35.8979	6.9218	58.0375	42.5484	7.60168	AT1G18650.1 | Symbols: PDCB3 | plasmodesmata callose-binding protein 3 | chr1:6419036-6420413 REVERSE LENGTH=184
AT1G18710	7.50706	6.51029	1.19885	6.22268	6.76564	1.10113	6.0288	4.55198	0.619601	AT1G18710.1 | Symbols: AtMYB47, MYB47 | myb domain protein 47 | chr1:6450781-6452986 FORWARD LENGTH=267
AT1G18740	28.0913	148.002	34.7071	34.7761	122.423	43.8152	36.455	149.23	43.1816	AT1G18740.1 | Symbols: | Protein of unknown function (DUF793) | chr1:6464125-6465273 FORWARD LENGTH=382
AT1G18750	4.59029	7.66024	2.42746	5.17447	8.47787	1.7697	4.99425	7.29636	1.41316	AT1G18750.2 | Symbols: AGL65 | AGAMOUS-like 65 | chr1:6467404-6469698 FORWARD LENGTH=334
AT1G18773	6.02582	3.80409	2.85961	4.93592	3.30024	2.2127	5.78489	3.50256	2.54984	AT1G18773.1 | Symbols: | FUNCTIONS IN: molecular_function unknown; INVOLVED IN: biological_process unknown; LOCATED IN: endomembrane system; BEST Arabidopsis thaliana protein match is: carboxylesterases (TAIR:AT4G22300.1); Has 30201 Blast hits to 17322 proteins in 780 species: Archae - 12; Bacteria - 1396; Metazoa - 17338; Fungi - 3422; Plants - 5037; Viruses - 0; Other Eukaryotes - 2996 (source:…
AT1G18810	29.4504	5.37943	15.7515	28.707	3.2094	13.7036	29.2718	4.69716	13.9182	AT1G18810.1 | Symbols: | phytochrome kinase substrate-related | chr1:6485709-6486872 REVERSE LENGTH=387
AT1G18860	3.96751	5.57702	8.69913	4.66325	6.46509	8.0654	5.09569	6.13476	9.86148	AT1G18860.1 | Symbols: WRKY61, ATWRKY61 | WRKY DNA-binding protein 61 | chr1:6509494-6511209 FORWARD LENGTH=480
AT1G18870	2.83397	1.83611	1.324	8.56156	6.76641	2.38562	3.6891	2.2001	1.23569	AT1G18870.2 | Symbols: ICS2 | isochorismate synthase 2 | chr1:6515746-6519176 FORWARD LENGTH=512
AT1G18890	15.7542	59.5231	51.6234	20.2096	74.5427	73.0887	18.3787	60.3371	68.652	AT1G18890.1 | Symbols: ATCDPK1, CPK10, CDPK1, AtCPK10 | calcium-dependent protein kinase 1 | chr1:6523468-6525736 REVERSE LENGTH=545
AT1G18900	6.78219	23.5442	12.2226	8.26025	28.2262	16.9056	7.29256	22.6925	14.1582	AT1G18900.2 | Symbols: | Pentatricopeptide repeat (PPR) superfamily protein | chr1:6529778-6532360 FORWARD LENGTH=860
AT1G18990	0.539419	0.190929	0.180834	0.38927	0.122442	0.100791	0.555624	0.212858	0.124144	AT1G18990.1 | Symbols: | Protein of unknown function, DUF593 | chr1:6558778-6560432 REVERSE LENGTH=524
AT1G19000	183.651	116.303	77.7308	172.798	105.311	63.477	176.1	106.489	69.8425	AT1G19000.1 | Symbols: | Homeodomain-like superfamily protein | chr1:6561335-6562684 REVERSE LENGTH=285
AT1G19020	43.5407	1289.37	470.891	76.128	1468.92	884.821	68.5311	1290.7	790.228	AT1G19020.1 | Symbols: | unknown protein; BEST Arabidopsis thaliana protein match is: unknown protein (TAIR:AT3G48180.1); Has 88 Blast hits to 88 proteins in 15 species: Archae - 0; Bacteria - 0; Metazoa - 0; Fungi - 0; Plants - 88; Viruses - 0; Other Eukaryotes - 0 (source: NCBI BLink). | chr1:6568142-6568402 FORWARD LENGTH=86
AT1G19050	5.48317	17.8906	9.33854	3.77415	12.5849	8.22904	5.18701	18.6957	12.1146	AT1G19050.1 | Symbols: ARR7 | response regulator 7 | chr1:6577919-6579078 REVERSE LENGTH=206
AT1G19130	34.3338	41.1484	76.0503	38.6921	46.7587	107.648	34.9037	41.9616	93.5399	AT1G19130.1 | Symbols: | CONTAINS InterPro DOMAIN/s: Protein of unknown function DUF985 (InterPro:IPR009327), RmlC-like jelly roll fold (InterPro:IPR014710); Has 1465 Blast hits to 1465 proteins in 584 species: Archae - 10; Bacteria - 1038; Metazoa - 19; Fungi - 43; Plants - 51; Viruses - 0; Other Eukaryotes - 304 (source: NCBI BLink). | chr1:6609545-6610555 REVERSE LENGTH=192
AT1G19150	111.341	92.3299	31.2731	96.5744	74.8529	17.0353	107.18	83.3489	18.2709	AT1G19150.1 | Symbols: LHCA6, LHCA2*1 | photosystem I light harvesting complex gene 6 | chr1:6612806-6613799 FORWARD LENGTH=270
AT1G19180	19.9864	213.533	163.697	24.1367	234.82	215.377	25.5569	200.716	213.894	AT1G19180.2 | Symbols: TIFY10A | jasmonate-zim-domain protein 1 | chr1:6622708-6623271 FORWARD LENGTH=187
AT1G19210	0.307451	1.32851	0.283632	0.385047	1.54753	0.182599	0.329335	1.03798	0.278951	AT1G19210.1 | Symbols: | Integrase-type DNA-binding superfamily protein | chr1:6626973-6627530 REVERSE LENGTH=185
AT1G19240	9.09783	13.2258	25.437	10.5812	13.7001	30.3538	10.0728	13.3952	31.8946	AT1G19240.1 | Symbols: | unknown protein; Has 24 Blast hits to 24 proteins in 11 species: Archae - 0; Bacteria - 0; Metazoa - 0; Fungi - 0; Plants - 24; Viruses - 0; Other Eukaryotes - 0 (source: NCBI BLink). | chr1:6649562-6650384 REVERSE LENGTH=104
AT1G19250	0.450843	1.52396	3.35397	0.8927	1.62441	1.74416	0.514777	1.75643	2.05221	AT1G19250.1 | Symbols: FMO1 | flavin-dependent monooxygenase 1 | chr1:6650656-6653053 REVERSE LENGTH=530
AT1G19270	6.36325	14.51	13.6572	6.48378	17.2729	15.7832	6.57234	15.056	15.2239	AT1G19270.1 | Symbols: DA1 | DA1 | chr1:6663327-6665845 FORWARD LENGTH=532
AT1G19300	7.5296	23.5993	10.121	7.82218	26.9096	11.2402	7.99788	25.9716	11.861	AT1G19300.1 | Symbols: GATL1, PARVUS, GLZ1, ATGATL1 | Nucleotide-diphospho-sugar transferases superfamily protein | chr1:6671451-6672506 REVERSE LENGTH=351
AT1G19310	13.8604	32.6343	58.0588	16.0212	30.6469	73.0429	16.531	35.6727	69.4709	AT1G19310.1 | Symbols: | RING/U-box superfamily protein | chr1:6676424-6677104 REVERSE LENGTH=226
AT1G19320	0.192332	2.31246	7.68281	0.681893	1.61018	8.25395	0.770756	3.2243	15.9337	AT1G19320.1 | Symbols: | Pathogenesis-related thaumatin superfamily protein | chr1:6679327-6680178 FORWARD LENGTH=247
AT1G19340	5.25776	6.10013	2.69498	5.12935	6.76106	1.41972	5.3739	6.9438	1.56725	AT1G19340.1 | Symbols: | Methyltransferase MT-A70 family protein | chr1:6684798-6686798 FORWARD LENGTH=414
AT1G19350	66.4241	66.705	28.4101	80.1061	85.9213	22.1409	84.8785	92.6975	22.3907	AT1G19350.6 | Symbols: BES1, BZR2 | Brassinosteroid signalling positive regulator (BZR1) family protein | chr1:6688841-6690165 FORWARD LENGTH=335
AT1G19360	33.6441	46.6432	77.2094	36.8686	47.6473	94.5436	37.2302	52.1107	93.4988	AT1G19360.1 | Symbols: | Nucleotide-diphospho-sugar transferase family protein | chr1:6690672-6692211 REVERSE LENGTH=428
AT1G19380	12.3391	657.883	751.978	14.4134	617.559	945.877	11.9368	600.568	896.595	AT1G19380.1 | Symbols: | Protein of unknown function (DUF1195) | chr1:6698129-6698662 FORWARD LENGTH=147
AT1G19397	5.03805	4.45643	12.109	4.4836	3.72497	9.59253	5.96023	3.53402	11.9528	AT1G19397.1 | Symbols: | unknown protein; Has 30201 Blast hits to 17322 proteins in 780 species: Archae - 12; Bacteria - 1396; Metazoa - 17338; Fungi - 3422; Plants - 5037; Viruses - 0; Other Eukaryotes - 2996 (source: NCBI BLink). | chr1:6711040-6711336 FORWARD LENGTH=98
AT1G19450	63.4399	73.897	32.3762	53.7967	68.1758	23.86	70.8963	87.4385	31.8496	AT1G19450.1 | Symbols: | Major facilitator superfamily protein | chr1:6731671-6734633 REVERSE LENGTH=488
AT1G19490	3.73211	2.40078	1.87554	4.07407	2.42309	1.79769	3.55635	1.96365	1.70947	AT1G19490.1 | Symbols: | Basic-leucine zipper (bZIP) transcription factor family protein | chr1:6751953-6753959 REVERSE LENGTH=471
AT1G19610	1.85356	1.12836	12.3521	1.90188	2.42618	15.3078	2.89326	4.17486	24.5198	AT1G19610.1 | Symbols: LCR78, PDF1.4 | Arabidopsis defensin-like protein | chr1:6781674-6782024 REVERSE LENGTH=78
AT1G19630	4.09291	1.40733	0.529089	4.31302	3.10357	0.499486	3.80953	1.69548	0.281277	AT1G19630.1 | Symbols: CYP722A1 | cytochrome P450, family 722, subfamily A, polypeptide 1 | chr1:6785427-6787967 REVERSE LENGTH=476
AT1G19640	1.02028	0.641627	0.321418	1.29673	1.12042	0.183377	0.869509	0.527368	0.0731597	AT1G19640.1 | Symbols: JMT | jasmonic acid carboxyl methyltransferase | chr1:6789166-6791708 REVERSE LENGTH=389
AT1G19660	151.716	108.978	75.7157	139.534	103.216	66.2982	129.74	93.7489	62.0734	AT1G19660.1 | Symbols: | Wound-responsive family protein | chr1:6800361-6802240 REVERSE LENGTH=329
AT1G19670	61.6828	28.0989	41.5275	76.4924	26.2562	43.048	63.3953	23.6898	47.0118	AT1G19670.1 | Symbols: ATCLH1, CORI1, ATHCOR1, CLH1 | chlorophyllase 1 | chr1:6803796-6804923 REVERSE LENGTH=324
AT1G19690	13.6667	11.0201	7.51029	12.9388	9.60582	5.72189	12.4714	9.30699	5.1387	AT1G19690.1 | Symbols: | NAD(P)-binding Rossmann-fold superfamily protein | chr1:6807925-6809562 REVERSE LENGTH=352
AT1G19715	49.0646	60.8614	29.2266	44.3202	59.1033	20.2939	43.9394	54.2681	19.7616	AT1G19715.3 | Symbols: | Mannose-binding lectin superfamily protein | chr1:6816934-6819432 REVERSE LENGTH=601
AT1G19720	42.1596	55.1197	19.469	38.8348	52.5839	12.026	40.4384	50.6854	12.4689	AT1G19720.1 | Symbols: | Pentatricopeptide repeat (PPR-like) superfamily protein | chr1:6819926-6822610 REVERSE LENGTH=894
AT1G19770	113.598	1816.32	125.776	105.491	1873.96	140.235	116.602	1676.35	153.067	AT1G19770.1 | Symbols: ATPUP14, PUP14 | purine permease 14 | chr1:6832426-6833702 FORWARD LENGTH=393
AT1G19830	1.96004	1.09279	0.852663	1.98108	0.948978	0.496552	2.12489	1.35924	0.553271	AT1G19830.1 | Symbols: | SAUR-like auxin-responsive protein family | chr1:6852230-6852583 FORWARD LENGTH=117
AT1G19835	34.5813	28.1313	22.1872	32.6334	25.6049	16.2003	34.5874	27.8161	20.2172	AT1G19835.2 | Symbols: | Plant protein of unknown function (DUF869) | chr1:6856212-6859513 REVERSE LENGTH=982
AT1G19840	7.2655	4.00161	7.79089	7.76023	3.83593	9.5963	7.25548	4.90815	9.4777	AT1G19840.1 | Symbols: | SAUR-like auxin-responsive protein family | chr1:6872794-6873255 REVERSE LENGTH=153
AT1G19920	49.0777	51.2355	27.9389	46.4195	49.4215	20.0255	49.9667	48.2128	22.4015	AT1G19920.1 | Symbols: APS2, ASA1 | Pseudouridine synthase/archaeosine transglycosylase-like family protein | chr1:6914835-6916657 REVERSE LENGTH=476
AT1G19950	7.49982	6.1088	3.61773	7.11159	6.52132	2.5596	7.69345	6.22257	3.02548	AT1G19950.1 | Symbols: HVA22H | HVA22-like protein H (ATHVA22H) | chr1:6925043-6926527 FORWARD LENGTH=315
AT1G19960	269.107	147.926	105.967	263.187	153.902	66.01	230.523	122.105	70.6416	AT1G19960.1 | Symbols: | BEST Arabidopsis thaliana protein match is: transmembrane receptors (TAIR:AT2G32140.1); Has 41 Blast hits to 41 proteins in 17 species: Archae - 0; Bacteria - 2; Metazoa - 23; Fungi - 0; Plants - 11; Viruses - 0; Other Eukaryotes - 5 (source: NCBI BLink). | chr1:6928083-6928277 FORWARD LENGTH=64
AT1G19970	6.07279	43.0487	5.63874	5.87362	62.8053	4.65444	5.81556	47.6663	4.64538	AT1G19970.1 | Symbols: | ER lumen protein retaining receptor family protein | chr1:6931194-6932597 REVERSE LENGTH=272
AT1G20010	178.522	126.262	57.9422	162.776	117.517	37.1791	195.295	143.739	45.3969	AT1G20010.1 | Symbols: TUB5 | tubulin beta-5 chain | chr1:6938033-6940481 REVERSE LENGTH=449
AT1G20020	450.706	357.09	252.764	399.624	339.859	203.765	480.373	398.936	240.428	AT1G20020.1 | Symbols: ATLFNR2, FNR2 | ferredoxin-NADP(+)-oxidoreductase 2 | chr1:6942851-6944868 FORWARD LENGTH=369
AT1G20030	2.74204	2.57941	1.51174	2.92555	2.17696	1.03686	2.77113	2.50987	1.21853	AT1G20030.1 | Symbols: | Pathogenesis-related thaumatin superfamily protein | chr1:6945850-6947017 FORWARD LENGTH=299
AT1G20070	13.7496	7.45716	11.5664	18.6348	7.91459	8.70253	14.7961	5.56381	5.81061	AT1G20070.1 | Symbols: | unknown protein; FUNCTIONS IN: molecular_function unknown; INVOLVED IN: biological_process unknown; LOCATED IN: chloroplast; EXPRESSED IN: 20 plant structures; EXPRESSED DURING: 11 growth stages; Has 26 Blast hits to 26 proteins in 9 species: Archae - 0; Bacteria - 0; Metazoa - 0; Fungi - 2; Plants - 24; Viruses - 0; Other Eukaryotes - 0 (source: NCBI BLink). | chr1:69582…
AT1G20100	40.835	77.9927	87.2163	42.5865	83.5757	104.474	40.9603	79.6005	90.0723	AT1G20100.1 | Symbols: | unknown protein; BEST Arabidopsis thaliana protein match is: unknown protein (TAIR:AT1G75860.1); Has 471 Blast hits to 438 proteins in 92 species: Archae - 0; Bacteria - 14; Metazoa - 217; Fungi - 43; Plants - 91; Viruses - 1; Other Eukaryotes - 105 (source: NCBI BLink). | chr1:6969314-6970699 REVERSE LENGTH=285
AT1G20160	9.24169	5.85174	6.44975	9.31689	6.90686	3.77905	10.0848	7.34349	4.8636	AT1G20160.1 | Symbols: ATSBT5.2 | Subtilisin-like serine endopeptidase family protein | chr1:6990852-6993854 REVERSE LENGTH=769
AT1G20190	18.4067	10.01	5.43068	26.2483	11.0795	4.84049	26.9573	10.0796	4.65135	AT1G20190.1 | Symbols: ATEXPA11, EXP11, ATEXP11, ATHEXP ALPHA 1.14, EXPA11 | expansin 11 | chr1:6998762-6999710 REVERSE LENGTH=252
AT1G20300	5.06443	12.8524	7.93797	6.03965	12.9827	9.76102	5.92001	12.3071	7.8537	AT1G20300.1 | Symbols: | Pentatricopeptide repeat (PPR) superfamily protein | chr1:7029701-7031314 FORWARD LENGTH=537
AT1G20310	0.202424	40.4082	1.80462	0.315627	49.8127	2.77477	0.311076	30.4076	2.45051	AT1G20310.1 | Symbols: | unknown protein; FUNCTIONS IN: molecular_function unknown; INVOLVED IN: biological_process unknown; LOCATED IN: chloroplast; EXPRESSED IN: 16 plant structures; EXPRESSED DURING: 9 growth stages; BEST Arabidopsis thaliana protein match is: unknown protein (TAIR:AT1G76070.1); Has 46 Blast hits to 46 proteins in 12 species: Archae - 0; Bacteria - 0; Metazoa - 0; Fungi - 0; P…
AT1G20350	0.808997	13.4233	2.81171	0.980037	11.694	4.45118	0.81872	11.4487	3.2718	AT1G20350.1 | Symbols: ATTIM17-1, TIM17-1 | translocase inner membrane subunit 17-1 | chr1:7043737-7044393 FORWARD LENGTH=218
AT1G20450	50.7758	114.653	50.3239	47.2236	114.074	35.5721	49.0323	125.216	40.2171	AT1G20450.1 | Symbols: LTI29, LTI45, ERD10 | Dehydrin family protein | chr1:7088235-7089107 REVERSE LENGTH=260
AT1G20460	19.9198	18.9442	43.8374	19.8732	20.8735	53.6345	19.8552	20.1706	51.6738	AT1G20460.1 | Symbols: | unknown protein; BEST Arabidopsis thaliana protein match is: unknown protein (TAIR:AT1G76185.1); Has 37 Blast hits to 37 proteins in 11 species: Archae - 0; Bacteria - 0; Metazoa - 0; Fungi - 0; Plants - 37; Viruses - 0; Other Eukaryotes - 0 (source: NCBI BLink). | chr1:7091505-7092993 FORWARD LENGTH=106
AT1G20470	28.7211	15.337	10.3634	26.5654	11.9107	5.87289	27.2762	12.2381	4.67684	AT1G20470.1 | Symbols: | SAUR-like auxin-responsive protein family | chr1:7094325-7094765 FORWARD LENGTH=146
AT1G20510	29.8175	340.014	90.8163	31.8933	408.715	109.369	30.5214	291.582	98.2416	AT1G20510.2 | Symbols: OPCL1 | OPC-8:0 CoA ligase1 | chr1:7103939-7105856 REVERSE LENGTH=473
AT1G20620	853.07	629.223	431.391	1106.41	821.137	377.337	928.064	762.432	425.97	AT1G20620.4 | Symbols: CAT3, SEN2, ATCAT3 | catalase 3 | chr1:7144692-7146193 FORWARD LENGTH=377
AT1G20650	25.5961	12.3722	6.10207	23.9644	11.8808	3.34466	23.831	11.0222	3.65549	AT1G20650.1 | Symbols: | Protein kinase superfamily protein | chr1:7158422-7160022 REVERSE LENGTH=381
AT1G20780	15.7095	35.942	54.0998	16.4926	32.8295	58.7975	17.0293	36.7297	54.8295	AT1G20780.1 | Symbols: PUB44, ATPUB44, SAUL1 | senescence-associated E3 ubiquitin ligase 1 | chr1:7217812-7220609 FORWARD LENGTH=801
AT1G20823	23.3853	315.44	19.6675	25.0948	389.111	14.5053	24.8156	312.255	15.737	AT1G20823.1 | Symbols: | RING/U-box superfamily protein | chr1:7238880-7239473 FORWARD LENGTH=197
AT1G20870	1.11177	0.402658	0.481358	0.91461	0.672226	0.394637	1.19848	0.631567	0.245331	AT1G20870.1 | Symbols: | HSP20-like chaperones superfamily protein | chr1:7259287-7260775 REVERSE LENGTH=463
AT1G21010	10.7022	92.9286	37.7902	10.8836	80.5719	39.5158	10.5764	74.8924	46.1094	AT1G21010.1 | Symbols: | unknown protein; FUNCTIONS IN: molecular_function unknown; INVOLVED IN: N-terminal protein myristoylation; LOCATED IN: cellular_component unknown; EXPRESSED IN: 24 plant structures; EXPRESSED DURING: 14 growth stages; BEST Arabidopsis thaliana protein match is: unknown protein (TAIR:AT1G76600.1); Has 206 Blast hits to 206 proteins in 13 species: Archae - 0; Bacteria - 0; …
AT1G21050	32.778	37.2811	76.1564	46.8028	39.8136	87.1093	38.1716	41.3181	82.3917	AT1G21050.1 | Symbols: | Protein of unknown function, DUF617 | chr1:7366859-7367596 FORWARD LENGTH=245
AT1G21070	4.53908	13.2314	4.09365	4.39433	16.5686	4.40532	5.05272	14.1566	4.30592	AT1G21070.1 | Symbols: | Nucleotide-sugar transporter family protein | chr1:7376148-7377810 REVERSE LENGTH=348
AT1G21100	16.5148	156.975	53.5298	43.2575	276.982	123.556	44.5424	230.383	144.822	AT1G21100.1 | Symbols: | O-methyltransferase family protein | chr1:7386991-7388318 REVERSE LENGTH=373
AT1G21110	41.3668	671.639	144.749	93.1282	1035.3	288.513	86.5099	778.076	311.914	AT1G21110.1 | Symbols: | O-methyltransferase family protein | chr1:7390110-7391419 REVERSE LENGTH=373
AT1G21120	35.0297	443.346	102.343	63.7148	648.44	192.149	62.5518	515.589	212.361	AT1G21120.1 | Symbols: | O-methyltransferase family protein | chr1:7395331-7396640 REVERSE LENGTH=373
AT1G21130	148.374	1144.87	341.095	210.029	1375.63	574.023	221.164	1308.43	637.281	AT1G21130.1 | Symbols: | O-methyltransferase family protein | chr1:7399170-7400470 REVERSE LENGTH=373
AT1G21230	0.72119	1.55013	1.58927	1.03692	2.12164	1.51823	1.09881	2.07218	1.57973	AT1G21230.1 | Symbols: WAK5 | wall associated kinase 5 | chr1:7429980-7432346 FORWARD LENGTH=733
AT1G21240	0.857646	0.937162	1.71676	0.726151	1.38884	2.30241	0.728577	0.904085	1.58768	AT1G21240.1 | Symbols: WAK3 | wall associated kinase 3 | chr1:7434303-7436702 FORWARD LENGTH=741
AT1G21245	1.51957	2.66613	3.58881	1.74556	3.84394	4.19416	1.3911	1.93545	3.00883	AT1G21245.1 | Symbols: | Protein kinase superfamily protein | chr1:7436842-7437342 FORWARD LENGTH=166
AT1G21250	16.8609	35.2406	33.4425	21.6827	65.9192	38.3063	17.1956	37.7861	26.1234	AT1G21250.1 | Symbols: WAK1, PRO25 | cell wall-associated kinase | chr1:7439512-7441892 FORWARD LENGTH=735
AT1G21320	0.578101	8.56619	4.3667	1.08861	11.0426	7.00117	0.783629	7.76759	4.95271	AT1G21320.2 | Symbols: | nucleotide binding;nucleic acid binding | chr1:7462834-7466164 REVERSE LENGTH=253
AT1G21326	1.88138	99.321	7.48125	2.18413	119.645	8.87976	2.03905	84.4124	9.49561	AT1G21326.1 | Symbols: | VQ motif-containing protein | chr1:7469002-7469721 REVERSE LENGTH=239
AT1G21360	2.81007	2.46826	5.95192	1.75383	1.6726	4.76599	2.48938	1.53986	5.13646	AT1G21360.1 | Symbols: GLTP2 | glycolipid transfer protein 2 | chr1:7481365-7483237 FORWARD LENGTH=223
AT1G21370	11.5268	18.3362	26.2227	13.2577	22.0403	30.6931	11.7544	19.7558	30.3838	AT1G21370.1 | Symbols: | unknown protein; CONTAINS InterPro DOMAIN/s: Protein of unknown function DUF218 (InterPro:IPR003848); Has 160 Blast hits to 160 proteins in 86 species: Archae - 0; Bacteria - 0; Metazoa - 0; Fungi - 102; Plants - 44; Viruses - 0; Other Eukaryotes - 14 (source: NCBI BLink). | chr1:7484250-7485451 FORWARD LENGTH=342
AT1G21380	37.435	72.7229	92.051	37.1394	68.7892	94.1623	37.8625	71.2881	95.1414	AT1G21380.1 | Symbols: | Target of Myb protein 1 | chr1:7485806-7488032 REVERSE LENGTH=506
AT1G21410	8.34662	6.62722	3.63914	10.5191	8.28137	3.41514	9.08601	6.64388	3.42332	AT1G21410.1 | Symbols: SKP2A | F-box/RNI-like superfamily protein | chr1:7497479-7499386 FORWARD LENGTH=360
AT1G21440	56.3471	46.7335	31.6066	41.5048	35.9771	17.7536	56.631	49.1812	30.0423	AT1G21440.1 | Symbols: | Phosphoenolpyruvate carboxylase family protein | chr1:7502325-7504103 REVERSE LENGTH=336
AT1G21450	21.3233	42.1468	53.7475	23.719	43.5851	70.7496	22.9802	41.1893	65.4002	AT1G21450.1 | Symbols: SCL1 | SCARECROW-like 1 | chr1:7509721-7511502 FORWARD LENGTH=593
AT1G21460	14.1438	9.01735	7.62966	12.9852	8.3035	4.05476	12.5502	8.59206	4.1641	AT1G21460.1 | Symbols: SWEET1, AtSWEET1 | Nodulin MtN3 family protein | chr1:7512030-7513281 REVERSE LENGTH=247
AT1G21500	411.775	367.34	177.969	351.304	304.866	119.104	393.22	355.303	146.38	AT1G21500.1 | Symbols: | unknown protein; Has 29 Blast hits to 29 proteins in 12 species: Archae - 0; Bacteria - 0; Metazoa - 0; Fungi - 2; Plants - 27; Viruses - 0; Other Eukaryotes - 0 (source: NCBI BLink). | chr1:7530047-7530954 REVERSE LENGTH=126
AT1G21520	10.6574	14.4544	26.1359	25.6804	26.9016	41.5094	7.39794	8.23358	34.7401	AT1G21520.1 | Symbols: | unknown protein; Has 9 Blast hits to 9 proteins in 2 species: Archae - 0; Bacteria - 0; Metazoa - 0; Fungi - 0; Plants - 9; Viruses - 0; Other Eukaryotes - 0 (source: NCBI BLink). | chr1:7534533-7534733 REVERSE LENGTH=66
AT1G21540	2.7705	3.46418	6.58799	1.51489	1.76515	4.10916	1.86581	2.32301	4.56743	AT1G21540.1 | Symbols: | AMP-dependent synthetase and ligase family protein | chr1:7548758-7550521 REVERSE LENGTH=550
AT1G21550	1.92107	6.62997	7.13148	4.72619	10.7635	9.74239	2.59498	6.16734	9.35416	AT1G21550.1 | Symbols: | Calcium-binding EF-hand family protein | chr1:7553317-7553784 REVERSE LENGTH=155
AT1G21560	11.6975	10.8529	6.03229	11.7671	9.90475	4.90196	12.2759	10.6356	5.80923	AT1G21560.1 | Symbols: | unknown protein; BEST Arabidopsis thaliana protein match is: unknown protein (TAIR:AT4G01170.1); Has 76 Blast hits to 76 proteins in 15 species: Archae - 0; Bacteria - 4; Metazoa - 3; Fungi - 2; Plants - 67; Viruses - 0; Other Eukaryotes - 0 (source: NCBI BLink). | chr1:7555430-7556789 FORWARD LENGTH=325
AT1G21600	22.5843	15.2478	8.80842	21.6688	16.4052	7.02351	25.7192	18.5613	7.74657	AT1G21600.1 | Symbols: PTAC6 | plastid transcriptionally active 6 | chr1:7571514-7573782 REVERSE LENGTH=328
AT1G21670	6.35794	6.33725	62.021	5.7959	4.49342	60.1621	6.3382	5.7884	67.5973	AT1G21670.1 | Symbols: | LOCATED IN: cell wall, plant-type cell wall; EXPRESSED IN: 23 plant structures; EXPRESSED DURING: 14 growth stages; CONTAINS InterPro DOMAIN/s: WD40-like Beta Propeller (InterPro:IPR011659), Six-bladed beta-propeller, TolB-like (InterPro:IPR011042); BEST Arabidopsis thaliana protein match is: DPP6 N-terminal domain-like protein (TAIR:AT1G21680.1); Has 8461 Blast hits to 5…
AT1G21730	7.78652	7.01581	5.20884	8.57557	7.99234	4.09322	8.44188	8.05846	4.98275	AT1G21730.1 | Symbols: | P-loop containing nucleoside triphosphate hydrolases superfamily protein | chr1:7630365-7636247 FORWARD LENGTH=890
AT1G21830	12.1582	11.8972	27.0061	17.7736	11.2556	35.7619	16.5759	13.1241	38.6381	AT1G21830.1 | Symbols: | unknown protein; CONTAINS InterPro DOMAIN/s: Protein of unknown function DUF740 (InterPro:IPR008004); BEST Arabidopsis thaliana protein match is: unknown protein (TAIR:AT1G44608.1); Has 49 Blast hits to 49 proteins in 12 species: Archae - 0; Bacteria - 0; Metazoa - 0; Fungi - 0; Plants - 49; Viruses - 0; Other Eukaryotes - 0 (source: NCBI BLink). | chr1:7661429-7662521 RE…
AT1G21890	1.67754	1.11314	0.652602	1.92149	1.36308	0.168959	1.08964	0.659598	0.0417994	AT1G21890.1 | Symbols: | nodulin MtN21 /EamA-like transporter family protein | chr1:7682808-7685581 REVERSE LENGTH=389
AT1G21900	40.2154	65.453	139.436	46.9183	67.7762	166.525	45.1701	67.7006	185.73	AT1G21900.1 | Symbols: | emp24/gp25L/p24 family/GOLD family protein | chr1:7691165-7692327 REVERSE LENGTH=216
AT1G21910	16.5177	61.8761	7.80683	11.2056	74.0274	7.04588	14.1974	92.457	6.91513	AT1G21910.1 | Symbols: DREB26 | Integrase-type DNA-binding superfamily protein | chr1:7696655-7697347 FORWARD LENGTH=230
AT1G22060	15.4102	12.726	9.39672	14.5402	12.7323	7.05904	15.2677	11.9147	7.80398	AT1G22060.1 | Symbols: | LOCATED IN: vacuole; EXPRESSED IN: 23 plant structures; EXPRESSED DURING: 13 growth stages; BEST Arabidopsis thaliana protein match is: FBD, F-box and Leucine Rich Repeat domains containing protein (TAIR:AT1G22000.1); Has 84739 Blast hits to 38714 proteins in 2257 species: Archae - 1436; Bacteria - 11314; Metazoa - 40747; Fungi - 7706; Plants - 4675; Viruses - 308; Other …
AT1G22070	28.6357	41.5198	114.277	34.6176	44.7708	123.117	33.8865	44.6202	135.825	AT1G22070.1 | Symbols: TGA3 | TGA1A-related gene 3 | chr1:7789651-7791821 FORWARD LENGTH=384
AT1G22120	1.1547	1.02329	0.787508	1.39843	1.31894	0.710096	1.32071	1.08649	0.589627	AT1G22120.1 | Symbols: | unknown protein; Has 30201 Blast hits to 17322 proteins in 780 species: Archae - 12; Bacteria - 1396; Metazoa - 17338; Fungi - 3422; Plants - 5037; Viruses - 0; Other Eukaryotes - 2996 (source: NCBI BLink). | chr1:7806655-7809632 REVERSE LENGTH=462
AT1G22150	3.58076	3.72225	1.6606	3.4745	3.826	1.58868	1.55883	1.3739	0.504987	AT1G22150.1 | Symbols: SULTR1;3 | sulfate transporter 1;3 | chr1:7818361-7821344 FORWARD LENGTH=656
AT1G22160	80.6389	54.4767	25.1478	74.8064	51.2323	21.3144	77.5944	47.5877	18.6863	AT1G22160.1 | Symbols: | Protein of unknown function (DUF581) | chr1:7823238-7823774 FORWARD LENGTH=147
AT1G22170	6.38927	5.71734	3.29666	5.47785	5.53583	3.52879	5.22065	6.15318	3.2639	AT1G22170.1 | Symbols: | Phosphoglycerate mutase family protein | chr1:7826603-7828055 FORWARD LENGTH=334
AT1G22180	10.7832	16.6051	31.2883	12.4298	20.4769	50.24	10.7307	16.4438	37.674	AT1G22180.2 | Symbols: | Sec14p-like phosphatidylinositol transfer family protein | chr1:7828434-7829745 REVERSE LENGTH=314
AT1G22190	13.3064	37.2169	15.5056	13.6008	29.0142	15.9024	11.8001	31.0977	12.6698	AT1G22190.1 | Symbols: | Integrase-type DNA-binding superfamily protein | chr1:7836245-7837030 FORWARD LENGTH=261
AT1G22250	4.57567	3.58708	23.0815	4.71036	3.11091	28.6559	5.0213	4.30859	27.5646	AT1G22250.1 | Symbols: | unknown protein; BEST Arabidopsis thaliana protein match is: unknown protein (TAIR:AT1G78170.1); Has 64 Blast hits to 64 proteins in 10 species: Archae - 0; Bacteria - 0; Metazoa - 0; Fungi - 0; Plants - 64; Viruses - 0; Other Eukaryotes - 0 (source: NCBI BLink). | chr1:7858961-7859648 FORWARD LENGTH=200
AT1G22280	30.2275	134.467	128.471	34.6842	143.15	173.581	32.2941	132.899	164.988	AT1G22280.1 | Symbols: PAPP2C | phytochrome-associated protein phosphatase type 2C | chr1:7874236-7875496 FORWARD LENGTH=281
AT1G22360	17.8774	16.9437	54.8196	18.6487	17.3337	80.7777	21.1081	20.4062	71.827	AT1G22360.1 | Symbols: AtUGT85A2, UGT85A2 | UDP-glucosyl transferase 85A2 | chr1:7895068-7897527 REVERSE LENGTH=481
AT1G22370	9.90591	3.40502	2.54848	7.00141	2.45889	3.00326	8.65145	2.87411	2.64512	AT1G22370.2 | Symbols: AtUGT85A5, UGT85A5 | UDP-glucosyl transferase 85A5 | chr1:7898116-7899879 REVERSE LENGTH=479
AT1G22380	0.922461	0.332473	4.50586	0.564281	0.216251	6.95707	0.654794	0.212009	4.80131	AT1G22380.1 | Symbols: AtUGT85A3, UGT85A3 | UDP-glucosyl transferase 85A3 | chr1:7900522-7902332 REVERSE LENGTH=488
AT1G22400	5.03565	8.56233	191.884	4.73787	5.09594	398.539	4.69485	8.51244	250.238	AT1G22400.1 | Symbols: UGT85A1, ATUGT85A1 | UDP-Glycosyltransferase superfamily protein | chr1:7903851-7906607 REVERSE LENGTH=489
AT1G22403	3.76842	5.63928	15.009	3.15677	4.36165	20.371	3.8253	4.67916	17.4699
AT1G22410	132.33	175.537	482.975	148.125	183.585	644.63	140.46	181.387	535.788	AT1G22410.1 | Symbols: | Class-II DAHP synthetase family protein | chr1:7912120-7914742 FORWARD LENGTH=527
AT1G22470	6.2242	12.5076	3.98838	4.29764	12.0227	3.43157	3.68708	18.114	3.76049	AT1G22470.1 | Symbols: | unknown protein; BEST Arabidopsis thaliana protein match is: unknown protein (TAIR:AT1G72240.1); Has 1693 Blast hits to 236 proteins in 54 species: Archae - 0; Bacteria - 8; Metazoa - 451; Fungi - 116; Plants - 94; Viruses - 2; Other Eukaryotes - 1022 (source: NCBI BLink). | chr1:7932908-7933348 REVERSE LENGTH=146
AT1G22490	1.22436	0.730306	0.658384	1.0713	0.912091	0.643636	1.24797	0.832313	0.340125	AT1G22490.1 | Symbols: | basic helix-loop-helix (bHLH) DNA-binding superfamily protein | chr1:7938448-7940489 REVERSE LENGTH=304
AT1G22510	11.6344	56.8845	23.7929	12.5076	63.835	32.0954	11.4707	57.4658	25.4519	AT1G22510.1 | Symbols: | RING/U-box protein with domain of unknown function (DUF 1232) | chr1:7951003-7952597 REVERSE LENGTH=185
AT1G22530	65.1571	70.0735	38.2175	57.1562	54.6642	29.4305	65.3011	74.1177	33.9478	AT1G22530.1 | Symbols: PATL2 | PATELLIN 2 | chr1:7955773-7958326 REVERSE LENGTH=683
AT1G22550	16.146	10.6339	10.2959	12.8646	8.13251	5.35828	14.4179	8.29733	6.7709	AT1G22550.1 | Symbols: | Major facilitator superfamily protein | chr1:7966608-7968552 REVERSE LENGTH=564
AT1G22590	31.5465	34.7331	14.1444	32.7396	30.7191	10.577	16.3258	17.399	6.60502	AT1G22590.2 | Symbols: AGL87 | AGAMOUS-like 87 | chr1:7983511-7984002 FORWARD LENGTH=163
AT1G22630	65.8041	58.6341	22.8216	58.9091	51.5387	8.72112	64.5141	45.5052	9.64344	AT1G22630.1 | Symbols: | unknown protein; LOCATED IN: chloroplast; EXPRESSED IN: 21 plant structures; EXPRESSED DURING: 13 growth stages; Has 87 Blast hits to 86 proteins in 34 species: Archae - 0; Bacteria - 13; Metazoa - 27; Fungi - 0; Plants - 40; Viruses - 0; Other Eukaryotes - 7 (source: NCBI BLink). | chr1:8003487-8004167 FORWARD LENGTH=110
AT1G22640	20.3775	8.96573	16.4803	16.1038	6.28242	11.5214	16.9567	6.52123	13.1691	AT1G22640.1 | Symbols: ATMYB3, MYB3 | myb domain protein 3 | chr1:8006289-8007219 FORWARD LENGTH=257
AT1G22650	5.40725	7.88043	30.2239	4.52647	7.87718	28.6597	4.11368	5.90548	33.4509	AT1G22650.1 | Symbols: | Plant neutral invertase family protein | chr1:8013529-8015647 REVERSE LENGTH=534
AT1G22680	0.465659	0.113623	0.0707803	0.638355	0.267656	0.0930343	0.563866	0.124112	0.0457953	AT1G22680.1 | Symbols: | unknown protein; FUNCTIONS IN: molecular_function unknown; INVOLVED IN: biological_process unknown; LOCATED IN: chloroplast; CONTAINS InterPro DOMAIN/s: Protein of unknown function DUF688 (InterPro:IPR007789); BEST Arabidopsis thaliana protein match is: unknown protein (TAIR:AT1G71970.1); Has 44 Blast hits to 44 proteins in 8 species: Archae - 0; Bacteria - 0; Metazoa - 0…
AT1G22700	63.1917	49.1308	28.5947	65.5277	52.1289	23.0493	71.9753	58.8442	27.6814	AT1G22700.2 | Symbols: | Tetratricopeptide repeat (TPR)-like superfamily protein | chr1:8028323-8029878 REVERSE LENGTH=296
AT1G22740	12.9372	9.88936	5.61764	9.00753	6.95901	3.51837	13.0131	8.87104	4.53282	AT1G22740.1 | Symbols: RAB7, ATRABG3B, RAB75, RABG3B | RAB GTPase homolog G3B | chr1:8049247-8050494 FORWARD LENGTH=203
AT1G22810	0.233293	50.9556	19.2935	0.178659	48.0701	38.299	0.324919	37.3892	34.1195	AT1G22810.1 | Symbols: | Integrase-type DNA-binding superfamily protein | chr1:8074535-8074969 REVERSE LENGTH=144
AT1G22850	101.282	105.399	64.9998	90.8227	92.5687	46.595	96.5525	93.4637	50.8503	AT1G22850.1 | Symbols: | SNARE associated Golgi protein family | chr1:8080671-8082816 REVERSE LENGTH=344
AT1G22870	7.28359	12.6067	13.8381	7.44862	12.7648	16.0883	7.33914	11.5873	14.9221	AT1G22870.1 | Symbols: | Protein kinase family protein with ARM repeat domain | chr1:8089501-8094173 FORWARD LENGTH=913
AT1G22885	69.6318	106.978	176.579	78.445	104.044	220.379	67.846	100.748	209.443	AT1G22885.2 | Symbols: | unknown protein; FUNCTIONS IN: molecular_function unknown; INVOLVED IN: biological_process unknown; LOCATED IN: endomembrane system; EXPRESSED IN: 22 plant structures; EXPRESSED DURING: 13 growth stages; Has 15 Blast hits to 15 proteins in 2 species: Archae - 0; Bacteria - 0; Metazoa - 0; Fungi - 0; Plants - 15; Viruses - 0; Other Eukaryotes - 0 (source: NCBI BLink). | ch…
AT1G22890	10.6461	59.8876	168.52	20.4181	84.4592	293.427	15.1599	63.332	258.67	AT1G22890.1 | Symbols: | unknown protein; FUNCTIONS IN: molecular_function unknown; INVOLVED IN: biological_process unknown; LOCATED IN: endomembrane system; EXPRESSED IN: 19 plant structures; EXPRESSED DURING: 11 growth stages; Has 17 Blast hits to 17 proteins in 2 species: Archae - 0; Bacteria - 0; Metazoa - 0; Fungi - 0; Plants - 17; Viruses - 0; Other Eukaryotes - 0 (source: NCBI BLink). | ch…
AT1G22900	6.20053	6.53676	54.4825	4.7963	4.46574	63.0478	5.42108	5.56375	55.5544	AT1G22900.1 | Symbols: | Disease resistance-responsive (dirigent-like protein) family protein | chr1:8103910-8104491 REVERSE LENGTH=193
AT1G23000	4.97427	4.45426	2.42019	4.27367	4.57584	2.35956	4.66042	5.14277	2.14095	AT1G23000.1 | Symbols: | Heavy metal transport/detoxification superfamily protein | chr1:8143614-8144865 FORWARD LENGTH=358
AT1G23020	78.6083	65.1498	40.485	108.653	121.739	66.338	100.106	78.1258	41.1884	AT1G23020.1 | Symbols: ATFRO3, FRO3 | ferric reduction oxidase 3 | chr1:8150187-8153530 REVERSE LENGTH=716
AT1G23030	28.3413	27.1908	14.5145	27.0885	29.0377	13.6006	30.0594	30.7679	13.4861	AT1G23030.1 | Symbols: | ARM repeat superfamily protein | chr1:8156745-8158842 FORWARD LENGTH=612
AT1G23050	9.49771	2.76791	3.58228	7.51336	2.70268	2.45557	8.5411	3.29996	3.18994	AT1G23050.1 | Symbols: | hydroxyproline-rich glycoprotein family protein | chr1:8168631-8169116 FORWARD LENGTH=161
AT1G23080	62.4626	31.0755	41.3188	61.4303	31.2679	26.2076	65.5604	32.9322	32.0595	AT1G23080.2 | Symbols: PIN7 | Auxin efflux carrier family protein | chr1:8181644-8183406 REVERSE LENGTH=527
AT1G23090	11.0144	9.8671	90.8926	14.3582	11.9317	128.48	12.1211	10.4405	118.855	AT1G23090.1 | Symbols: AST91, SULTR3;3 | sulfate transporter 91 | chr1:8185238-8188954 REVERSE LENGTH=631
AT1G23120	6.36539	11.5312	7.63185	7.09213	15.8667	7.61721	7.20046	14.303	9.29381	AT1G23120.1 | Symbols: | Polyketide cyclase/dehydrase and lipid transport superfamily protein | chr1:8198788-8199359 FORWARD LENGTH=148
AT1G23160	0.475249	0.2763	0.252638	0.278282	0.246412	0.152572	0.442791	0.369275	0.209324	AT1G23160.1 | Symbols: | Auxin-responsive GH3 family protein | chr1:8209232-8211325 FORWARD LENGTH=578
AT1G23180	15.2541	14.4126	38.3926	16.736	15.0116	38.6493	16.2058	14.4859	46.1328	AT1G23180.1 | Symbols: | ARM repeat superfamily protein | chr1:8216125-8219515 FORWARD LENGTH=834
AT1G23200	1.19224	1.51979	2.48032	0.633565	0.883649	1.39496	0.506339	0.783532	1.69106	AT1G23200.1 | Symbols: | Plant invertase/pectin methylesterase inhibitor superfamily | chr1:8227236-8229400 FORWARD LENGTH=554
AT1G23205	9.87999	9.43035	5.69047	9.73276	7.8142	3.56246	12.6737	9.28647	3.98702	AT1G23205.1 | Symbols: | Plant invertase/pectin methylesterase inhibitor superfamily protein | chr1:8234234-8234851 REVERSE LENGTH=205
AT1G23220	20.8667	22.8513	40.7359	21.7546	26.0369	51.7489	22.2925	24.2963	48.5433	AT1G23220.1 | Symbols: | Dynein light chain type 1 family protein | chr1:8242614-8244136 FORWARD LENGTH=129
AT1G23340	5.48375	4.35382	2.71871	5.59798	4.58023	1.83153	4.96523	5.17047	2.13403	AT1G23340.1 | Symbols: | Protein of Unknown Function (DUF239) | chr1:8284158-8286528 REVERSE LENGTH=409
AT1G23360	13.3512	10.3637	8.30501	14.1485	10.8604	7.14736	14.257	11.911	8.06118	AT1G23360.2 | Symbols: MENG | S-adenosyl-L-methionine-dependent methyltransferases superfamily protein | chr1:8295421-8296339 REVERSE LENGTH=160
AT1G23390	143.369	25.7685	106.241	101.473	9.94881	95.2182	131.736	22.9918	122.832	AT1G23390.1 | Symbols: | Kelch repeat-containing F-box family protein | chr1:8309449-8310633 REVERSE LENGTH=394
AT1G23400	30.8963	12.1145	11.4328	25.4656	10.2819	6.78412	28.9436	11.7922	7.56661	AT1G23400.1 | Symbols: CAF2, ATCAF2 | RNA-binding CRS1 / YhbY (CRM) domain-containing protein | chr1:8312199-8314740 REVERSE LENGTH=564
AT1G23490	180.632	314.858	482.835	188.412	321.624	561.563	198.138	333.187	469.157	AT1G23490.1 | Symbols: ATARFA1A, ATARF1, ATARF, ARF1 | ADP-ribosylation factor 1 | chr1:8337232-8338373 FORWARD LENGTH=181
AT1G23550	3.47228	6.61914	8.15208	4.88189	7.95523	14.1976	3.90428	6.38367	9.95685	AT1G23550.1 | Symbols: SRO2 | similar to RCD one 2 | chr1:8350912-8352232 FORWARD LENGTH=323
AT1G23560	3.03976	3.92622	8.7199	3.33573	3.93632	8.71313	4.5158	5.14218	9.27688	AT1G23560.1 | Symbols: | Domain of unknown function (DUF220) | chr1:8352802-8354145 REVERSE LENGTH=332
AT1G23700	0.148464	0.864104	1.1328	0.105436	0.404033	1.363	0.0795261	0.459641	1.26391	AT1G23700.1 | Symbols: | Protein kinase superfamily protein | chr1:8379454-8381965 REVERSE LENGTH=473
AT1G23710	10.3164	272.628	22.4385	11.5586	322.933	31.9875	11.1591	242.86	27.9397	AT1G23710.1 | Symbols: | Protein of unknown function (DUF1645) | chr1:8385363-8386250 FORWARD LENGTH=295
AT1G23740	131.903	102.943	44.8375	112.458	86.4989	24.3272	126.016	89.012	28.4991	AT1G23740.1 | Symbols: | Oxidoreductase, zinc-binding dehydrogenase family protein | chr1:8398245-8399656 REVERSE LENGTH=386
AT1G23830	1.97138	9.12535	3.47347	3.25602	15.4828	5.51572	2.38405	9.96664	5.94203	AT1G23830.1 | Symbols: | unknown protein; FUNCTIONS IN: molecular_function unknown; INVOLVED IN: biological_process unknown; LOCATED IN: endomembrane system; EXPRESSED IN: 12 plant structures; EXPRESSED DURING: 9 growth stages; BEST Arabidopsis thaliana protein match is: unknown protein (TAIR:AT1G23840.1); Has 57 Blast hits to 52 proteins in 7 species: Archae - 0; Bacteria - 0; Metazoa - 0; Fungi…
AT1G23840	1.81547	10.132	8.53306	4.38841	20.5072	12.8816	2.59383	10.901	12.0932	AT1G23840.1 | Symbols: | unknown protein; LOCATED IN: endomembrane system; EXPRESSED IN: 18 plant structures; EXPRESSED DURING: 12 growth stages; BEST Arabidopsis thaliana protein match is: unknown protein (TAIR:AT1G23850.1); Has 53 Blast hits to 48 proteins in 5 species: Archae - 0; Bacteria - 0; Metazoa - 0; Fungi - 0; Plants - 53; Viruses - 0; Other Eukaryotes - 0 (source: NCBI BLink). | chr1:…
AT1G23850	8.38302	15.9587	49.6867	10.2705	16.4662	62.6671	8.25919	13.587	50.4506	AT1G23850.1 | Symbols: | unknown protein; BEST Arabidopsis thaliana protein match is: unknown protein (TAIR:AT1G23840.1); Has 47 Blast hits to 40 proteins in 5 species: Archae - 0; Bacteria - 0; Metazoa - 0; Fungi - 0; Plants - 47; Viruses - 0; Other Eukaryotes - 0 (source: NCBI BLink). | chr1:8425981-8427045 REVERSE LENGTH=354
AT1G23880	2.45614	1.99903	1.26211	2.52014	2.41855	1.28415	2.59738	2.32631	1.47705	AT1G23880.1 | Symbols: | NHL domain-containing protein | chr1:8436125-8438636 FORWARD LENGTH=545
AT1G24020	157.944	80.8971	71.9752	200.513	129.033	72.8718	201.479	126.13	71.131	AT1G24020.1 | Symbols: MLP423 | MLP-like protein 423 | chr1:8500653-8501458 REVERSE LENGTH=155
AT1G24040	15.8948	11.1966	8.68999	16.1264	12.4247	6.95135	16.9567	11.8267	6.37486	AT1G24040.2 | Symbols: | Acyl-CoA N-acyltransferases (NAT) superfamily protein | chr1:8505794-8506753 REVERSE LENGTH=319
AT1G24070	4.72297	3.27456	1.30431	4.74736	3.98542	0.727251	5.05507	3.90952	0.802392	AT1G24070.1 | Symbols: ATCSLA10, CSLA10 | cellulose synthase-like A10 | chr1:8516437-8519734 REVERSE LENGTH=552
AT1G24120	21.2513	16.6367	11.7762	19.1939	15.9919	10.0206	21.9536	17.048	10.3112	AT1G24120.1 | Symbols: ARL1 | ARG1-like 1 | chr1:8529283-8531946 REVERSE LENGTH=436
AT1G24140	1.98391	47.4514	7.43017	5.57705	98.2936	16.1773	3.82438	49.5531	12.2061	AT1G24140.1 | Symbols: | Matrixin family protein | chr1:8536131-8537285 REVERSE LENGTH=384
AT1G24145	1.05853	32.0078	8.47762	2.93931	68.4516	19.6343	1.07711	27.5789	8.39913	AT1G24145.1 | Symbols: | unknown protein; FUNCTIONS IN: molecular_function unknown; INVOLVED IN: biological_process unknown; LOCATED IN: endomembrane system; Has 3 Blast hits to 3 proteins in 1 species: Archae - 0; Bacteria - 0; Metazoa - 0; Fungi - 0; Plants - 3; Viruses - 0; Other Eukaryotes - 0 (source: NCBI BLink). | chr1:8541040-8541616 FORWARD LENGTH=128
AT1G24147	25.0733	92.417	128.092	38.7453	183.3	207.516	24.873	100.314	164.677	AT1G24147.1 | Symbols: | unknown protein; FUNCTIONS IN: molecular_function unknown; INVOLVED IN: biological_process unknown; LOCATED IN: endomembrane system; BEST Arabidopsis thaliana protein match is: unknown protein (TAIR:AT1G24148.1); Has 4 Blast hits to 4 proteins in 2 species: Archae - 0; Bacteria - 0; Metazoa - 0; Fungi - 0; Plants - 4; Viruses - 0; Other Eukaryotes - 0 (source: NCBI BLink)…
AT1G24150	10.4531	89.8197	31.0636	13.6535	112.93	46.5371	13.7158	94.4025	51.1315	AT1G24150.1 | Symbols: ATFH4, FH4 | formin homologue 4 | chr1:8549518-8551910 FORWARD LENGTH=725
AT1G24265	4.13682	4.10418	2.34455	4.28952	3.65302	1.76124	4.00028	3.41747	1.78369	AT1G24265.1 | Symbols: | Protein of unknown function (DUF1664) | chr1:8600613-8603630 FORWARD LENGTH=348
AT1G24290	2.80097	1.50819	1.56384	2.53499	1.23626	1.27993	2.77716	1.41686	1.41284	AT1G24290.1 | Symbols: | AAA-type ATPase family protein | chr1:8612650-8614227 REVERSE LENGTH=525
AT1G24320	2.44271	3.20615	7.27874	1.78972	2.19366	5.00576	1.69441	2.08839	5.6549	AT1G24320.1 | Symbols: | Six-hairpin glycosidases superfamily protein | chr1:8626437-8630935 REVERSE LENGTH=789
AT1G24330	1.4465	1.64451	0.854346	1.41836	1.75501	0.665029	1.29946	1.46706	0.749601	AT1G24330.1 | Symbols: | ARM repeat superfamily protein | chr1:8631779-8634835 FORWARD LENGTH=771
AT1G24350	20.7754	25.2599	37.7067	21.3118	25.6105	48.9088	22.0758	25.7304	48.8975	AT1G24350.3 | Symbols: | Acid phosphatase/vanadium-dependent haloperoxidase-related protein | chr1:8639098-8640313 REVERSE LENGTH=186
AT1G24450	15.3689	10.9353	7.68609	15.3647	12.7606	6.34541	16.2651	11.3331	7.32426	AT1G24450.1 | Symbols: NFD2 | Ribonuclease III family protein | chr1:8664201-8665077 FORWARD LENGTH=191
AT1G24485	2.08821	2.32237	1.59375	1.23465	1.1516	0.583606	1.5075	1.78847	0.755909	AT1G24485.3 | Symbols: | FUNCTIONS IN: molecular_function unknown; INVOLVED IN: biological_process unknown; LOCATED IN: endomembrane system; BEST Arabidopsis thaliana protein match is: protein kinase-related (TAIR:AT3G46280.1); Has 1310 Blast hits to 1260 proteins in 183 species: Archae - 0; Bacteria - 258; Metazoa - 162; Fungi - 42; Plants - 688; Viruses - 16; Other Eukaryotes - 144 (source: NCB…
AT1G24530	5.53656	22.2389	23.1422	4.39199	29.2192	20.7464	4.9284	26.1621	22.5848	AT1G24530.1 | Symbols: | Transducin/WD40 repeat-like superfamily protein | chr1:8693287-8694543 FORWARD LENGTH=418
AT1G24580	14.1705	4.62618	3.11224	15.692	3.85916	4.26233	19.1534	5.20623	1.53082	AT1G24580.1 | Symbols: | RING/U-box superfamily protein | chr1:8710232-8710573 FORWARD LENGTH=113
AT1G24625	17.788	10.002	15.5645	19.9163	9.725	12.4423	20.0679	10.6733	12.7293	AT1G24625.1 | Symbols: ZFP7 | zinc finger protein 7 | chr1:8726009-8726638 REVERSE LENGTH=209
AT1G24807	3.81187	18.968	26.4168	5.3917	20.5428	41.8471	5.37822	18.9421	45.7995	AT1G24807.1 | Symbols: | Glutamine amidotransferase type 1 family protein | chr1:8771766-8773535 REVERSE LENGTH=235
AT1G24909	2.61903	12.7687	19.024	4.18994	15.9834	31.3893	3.59834	14.3821	33.9202	AT1G24909.1 | Symbols: | Glutamine amidotransferase type 1 family protein | chr1:8786145-8787914 REVERSE LENGTH=222
AT1G25083	4.14194	17.3065	25.6541	5.3351	19.6424	41.9193	4.90211	17.6973	45.3055	AT1G25083.1 | Symbols: | Glutamine amidotransferase type 1 family protein | chr1:8808674-8810443 REVERSE LENGTH=222
AT1G25155	2.74679	12.9622	19.5602	4.09457	15.8048	31.8511	3.96776	14.0454	32.7883	AT1G25155.1 | Symbols: | Glutamine amidotransferase type 1 family protein | chr1:8823052-8824821 REVERSE LENGTH=222
AT1G25220	13.9763	77.8368	120.335	22.7224	90.8479	193.643	21.2063	83.0169	208.904	AT1G25220.1 | Symbols: ASB1, TRP4, WEI7 | anthranilate synthase beta subunit 1 | chr1:8837430-8839478 REVERSE LENGTH=276
AT1G25230	24.2978	12.6937	12.0301	23.1079	11.8309	11.8705	29.6588	18.139	15.208	AT1G25230.1 | Symbols: | Calcineurin-like metallo-phosphoesterase superfamily protein | chr1:8840474-8842298 REVERSE LENGTH=339
AT1G25275	161.124	313.782	415.614	256.471	387.928	729.496	224.3	348.388	702.867	AT1G25275.2 | Symbols: | unknown protein; FUNCTIONS IN: molecular_function unknown; INVOLVED IN: response to karrikin; LOCATED IN: endomembrane system; EXPRESSED IN: 23 plant structures; EXPRESSED DURING: 13 growth stages; Has 35333 Blast hits to 34131 proteins in 2444 species: Archae - 798; Bacteria - 22429; Metazoa - 974; Fungi - 991; Plants - 531; Viruses - 0; Other Eukaryotes - 9610 (source: …
AT1G25280	29.4027	36.0658	57.5501	29.4479	34.72	63.6376	30.0742	36.4712	62.4091	AT1G25280.2 | Symbols: AtTLP10, TLP10 | tubby like protein 10 | chr1:8865676-8866608 FORWARD LENGTH=267
AT1G25370	7.45404	31.5669	27.6424	8.49691	38.6318	43.0512	7.39773	33.4557	35.5255	AT1G25370.1 | Symbols: | Protein of unknown function (DUF1639) | chr1:8898046-8898934 REVERSE LENGTH=263
AT1G25390	18.2415	79.3278	93.0205	20.7122	83.001	115.198	20.3884	80.0468	117.756	AT1G25390.1 | Symbols: | Protein kinase superfamily protein | chr1:8906640-8908800 REVERSE LENGTH=629
AT1G25400	8.65697	79.5459	25.2914	11.7993	89.7723	35.0203	11.2075	92.425	40.4977	AT1G25400.2 | Symbols: | unknown protein; FUNCTIONS IN: molecular_function unknown; INVOLVED IN: biological_process unknown; LOCATED IN: cellular_component unknown; EXPRESSED IN: 20 plant structures; EXPRESSED DURING: 10 growth stages; BEST Arabidopsis thaliana protein match is: unknown protein (TAIR:AT1G68440.1). | chr1:8911463-8912329 REVERSE LENGTH=288
AT1G25425	7.76	3.55638	6.37651	11.2686	6.36521	5.07348	9.00311	5.65085	5.97045	AT1G25425.1 | Symbols: CLE43 | CLAVATA3/ESR-RELATED 43 | chr1:8922832-8923122 FORWARD LENGTH=96
AT1G25440	174.112	30.3984	50.0299	170.25	14.5067	28.5261	169.301	21.5047	33.2945	AT1G25440.1 | Symbols: | B-box type zinc finger protein with CCT domain | chr1:8933939-8935284 REVERSE LENGTH=417
AT1G25460	2.04926	2.88803	6.8566	1.76897	2.06583	4.99838	1.71597	2.28247	5.529	AT1G25460.1 | Symbols: | NAD(P)-binding Rossmann-fold superfamily protein | chr1:8942811-8944244 FORWARD LENGTH=320
AT1G25550	28.1323	78.8804	31.9357	26.9764	87.9328	48.9124	31.7186	83.7381	47.4672	AT1G25550.1 | Symbols: | myb-like transcription factor family protein | chr1:8976644-8977942 FORWARD LENGTH=344
AT1G25560	28.777	155.479	178.208	31.0032	171.876	205.413	29.3357	166.127	223.214	AT1G25560.1 | Symbols: TEM1, EDF1 | AP2/B3 transcription factor family protein | chr1:8981891-8982976 REVERSE LENGTH=361
AT1G25580	8.35694	13.6373	18.6281	9.39042	12.7674	19.788	9.38811	13.5665	18.9135	AT1G25580.1 | Symbols: SOG1, ANAC008 | NAC (No Apical Meristem) domain transcriptional regulator superfamily protein | chr1:8997064-8999600 REVERSE LENGTH=449
AT1G25682	21.4443	47.419	34.4383	19.1527	51.3435	37.9417	20.1318	49.556	37.411	AT1G25682.1 | Symbols: | Family of unknown function (DUF572) | chr1:9002532-9004550 REVERSE LENGTH=310
AT1G25988	7.29097	18.2413	12.8362	7.90691	19.0333	13.7369	6.74486	18.6904	14.1369	AT1G25988.1 | Symbols: | Family of unknown function (DUF572) | chr1:9016252-9017450 REVERSE LENGTH=180
AT1G26100	11.5431	9.49919	5.69552	10.7401	9.45955	5.55173	12.3451	9.94882	5.16402	AT1G26100.1 | Symbols: | Cytochrome b561/ferric reductase transmembrane protein family | chr1:9022716-9024081 REVERSE LENGTH=236
AT1G26130	4.70096	3.77826	10.373	4.58784	3.72107	12.2452	4.72673	3.70319	12.3872	AT1G26130.1 | Symbols: | ATPase E1-E2 type family protein / haloacid dehalogenase-like hydrolase family protein | chr1:9033600-9038246 FORWARD LENGTH=1184
AT1G26150	41.4653	37.1704	12.7682	37.0326	34.937	7.41478	38.9281	36.0417	9.06193	AT1G26150.1 | Symbols: ATPERK10, PERK10 | proline-rich extensin-like receptor kinase 10 | chr1:9039790-9042873 REVERSE LENGTH=762
AT1G26200	4.65182	4.50896	10.8703	4.05011	4.61023	10.7761	3.49521	3.64743	10.15	AT1G26200.1 | Symbols: | TRAM, LAG1 and CLN8 (TLC) lipid-sensing domain containing protein | chr1:9063471-9064914 REVERSE LENGTH=312
AT1G26208	14.6794	8.04424	7.72115	15.059	7.95371	6.62402	15.6356	9.11412	8.82106
AT1G26210	26.238	24.8479	16.5273	28.6345	23.8827	13.7179	32.4056	28.2109	17.5383	AT1G26210.1 | Symbols: ATSOFL1, SOFL1 | SOB five-like 1 | chr1:9067524-9067970 FORWARD LENGTH=148
AT1G26220	45.6462	35.198	20.0248	39.0422	24.0348	14.4781	44.6792	32.0186	13.9102	AT1G26220.1 | Symbols: | Acyl-CoA N-acyltransferases (NAT) superfamily protein | chr1:9071157-9071750 FORWARD LENGTH=197
AT1G26230	10.9135	8.7459	7.38947	10.477	8.56822	4.61507	12.0792	9.24381	5.94288	AT1G26230.2 | Symbols: | TCP-1/cpn60 chaperonin family protein | chr1:9072388-9075047 REVERSE LENGTH=559
AT1G26270	21.9458	46.5146	49.8867	25.9518	48.1611	62.4856	24.7349	53.538	62.7909	AT1G26270.1 | Symbols: | Phosphatidylinositol 3- and 4-kinase family protein | chr1:9089822-9091714 REVERSE LENGTH=630
AT1G26360	2.93655	2.20981	1.46087	1.88577	1.3572	0.883063	1.62785	1.16703	0.912778	AT1G26360.1 | Symbols: ATMES13, MES13 | methyl esterase 13 | chr1:9119021-9121203 REVERSE LENGTH=444
AT1G26380	2.74283	41.1531	86.9239	25.6365	116.918	293.985	23.903	76.8974	262.229	AT1G26380.1 | Symbols: | FAD-binding Berberine family protein | chr1:9126901-9128508 REVERSE LENGTH=535
AT1G26390	9.16303	13.6508	20.7745	78.5968	92.6381	130.5	55.6689	71.9745	107.996	AT1G26390.1 | Symbols: | FAD-binding Berberine family protein | chr1:9130164-9131756 REVERSE LENGTH=530
AT1G26400	0.0643419	0.248595	0.496035	0.702103	1.07852	2.11192	0.553886	0.770121	1.9035	AT1G26400.1 | Symbols: | FAD-binding Berberine family protein | chr1:9133291-9134874 REVERSE LENGTH=527
AT1G26410	0.74566	1.51622	2.26448	19.3088	23.1825	30.1455	14.4825	19.8385	29.5511	AT1G26410.1 | Symbols: | FAD-binding Berberine family protein | chr1:9138774-9140432 REVERSE LENGTH=552
AT1G26420	1.34296	8.44896	53.5458	9.42355	28.3122	131.907	8.05055	20.6476	122.534	AT1G26420.1 | Symbols: | FAD-binding Berberine family protein | chr1:9141715-9143304 REVERSE LENGTH=529
AT1G26540	1.07621	0.731475	0.377167	1.44875	1.31413	0.390258	1.7861	1.35274	0.465162	AT1G26540.1 | Symbols: | Agenet domain-containing protein | chr1:9167783-9170795 REVERSE LENGTH=695
AT1G26560	11.1615	24.797	9.78851	13.8535	29.1965	7.73179	13.939	26.7947	6.75565	AT1G26560.1 | Symbols: BGLU40 | beta glucosidase 40 | chr1:9178513-9181726 FORWARD LENGTH=510
AT1G26570	5.75061	13.1661	4.48845	4.47178	14.705	3.4619	6.01131	15.5735	3.74086	AT1G26570.1 | Symbols: UGD1, ATUGD1 | UDP-glucose dehydrogenase 1 | chr1:9182801-9184246 FORWARD LENGTH=481
AT1G26690	33.2479	34.7862	86.5774	35.0398	37.2449	92.4692	34.8029	34.4147	92.9146	AT1G26690.1 | Symbols: | emp24/gp25L/p24 family/GOLD family protein | chr1:9224299-9225682 REVERSE LENGTH=214
AT1G26730	2.68793	12.6692	9.5665	4.22434	17.2597	16.9583	3.13359	13.143	12.7353	AT1G26730.1 | Symbols: | EXS (ERD1/XPR1/SYG1) family protein | chr1:9241435-9244650 FORWARD LENGTH=750
AT1G26761	46.0607	19.6222	14.1407	43.1219	16.4763	7.23662	46.3194	17.6734	6.65951	AT1G26761.1 | Symbols: | Arabinanase/levansucrase/invertase | chr1:9250269-9251603 REVERSE LENGTH=444
AT1G26770	14.4962	12.2929	8.8556	14.0218	8.89639	6.07121	13.9772	10.5442	8.93479	AT1G26770.2 | Symbols: ATEXPA10, AT-EXP10, ATEXP10, ATHEXP ALPHA 1.1, EXP10, EXPA10 | expansin A10 | chr1:9259775-9260792 FORWARD LENGTH=259
AT1G26780	0.798601	0.403999	0.304844	0.545026	0.379211	0.201783	1.01606	0.405218	0.160724	AT1G26780.2 | Symbols: MYB117, AtMYB117, LOF1 | myb domain protein 117 | chr1:9271033-9272463 FORWARD LENGTH=359
AT1G26790	0.854971	0.353084	0.442195	0.918371	0.425469	0.0534475	0.998253	0.233094	0.186958	AT1G26790.1 | Symbols: | Dof-type zinc finger DNA-binding family protein | chr1:9273857-9275312 REVERSE LENGTH=396
AT1G26800	5.81875	3.82508	14.5514	5.93159	2.71697	16.5746	6.40118	3.35712	21.3809	AT1G26800.1 | Symbols: | RING/U-box superfamily protein | chr1:9285576-9286190 REVERSE LENGTH=204
AT1G26810	3.95413	6.50486	1.80449	3.82305	7.5724	1.47748	3.7551	7.4755	1.5031	AT1G26810.1 | Symbols: GALT1 | galactosyltransferase1 | chr1:9286862-9289327 REVERSE LENGTH=643
AT1G26920	65.0228	21.4786	28.717	62.4317	16.7805	20.3244	69.3259	22.6282	23.9745	AT1G26920.1 | Symbols: | unknown protein; BEST Arabidopsis thaliana protein match is: unknown protein (TAIR:AT1G69760.1); Has 47 Blast hits to 47 proteins in 13 species: Archae - 0; Bacteria - 0; Metazoa - 0; Fungi - 7; Plants - 34; Viruses - 0; Other Eukaryotes - 6 (source: NCBI BLink). | chr1:9329584-9330105 FORWARD LENGTH=173
AT1G26945	24.2319	8.50695	15.9148	28.8788	9.19163	10.2762	25.211	8.65557	10.2793	AT1G26945.1 | Symbols: KDR | basic helix-loop-helix (bHLH) DNA-binding superfamily protein | chr1:9351571-9352474 FORWARD LENGTH=94
AT1G27020	27.7833	96.2686	413.331	57.1277	128.746	797.894	66.2042	186.116	878.326	AT1G27020.1 | Symbols: | unknown protein; BEST Arabidopsis thaliana protein match is: unknown protein (TAIR:AT1G27030.1); Has 514 Blast hits to 514 proteins in 175 species: Archae - 0; Bacteria - 311; Metazoa - 0; Fungi - 0; Plants - 65; Viruses - 0; Other Eukaryotes - 138 (source: NCBI BLink). | chr1:9378635-9380419 FORWARD LENGTH=308
AT1G27045	4.06969	2.33954	1.78337	3.49325	2.04238	1.18618	2.84415	1.69895	1.15852	AT1G27045.1 | Symbols: | Homeobox-leucine zipper protein family | chr1:9391893-9392887 FORWARD LENGTH=227
AT1G27100	32.9448	245.564	44.9252	39.3999	251.099	69.0066	38.9815	233.868	59.414	AT1G27100.1 | Symbols: | Actin cross-linking protein | chr1:9407557-9411074 REVERSE LENGTH=519
AT1G27120	5.54762	4.33819	2.79053	5.25425	4.67555	2.0538	5.83346	4.39858	2.5638	AT1G27120.1 | Symbols: | Galactosyltransferase family protein | chr1:9421389-9423910 FORWARD LENGTH=673
AT1G27130	50.8773	113.832	114.397	74.1293	144.6	223.587	65.6167	136.668	206.194	AT1G27130.1 | Symbols: ATGSTU13, GST12, GSTU13 | glutathione S-transferase tau 13 | chr1:9425582-9426597 FORWARD LENGTH=227
AT1G27210	21.743	11.2865	11.1026	21.6356	10.8211	10.15	21.9959	11.859	10.4181	AT1G27210.1 | Symbols: | ARM repeat superfamily protein | chr1:9455669-9457917 REVERSE LENGTH=625
AT1G27330	96.3998	257.985	572.628	97.626	232.39	664.435	95.0893	231.61	796.095	AT1G27330.1 | Symbols: | Ribosome associated membrane protein RAMP4 | chr1:9493064-9493898 FORWARD LENGTH=68
AT1G27350	98.5654	166.438	328.77	97.3207	171.2	399.251	104.617	163.381	456.868	AT1G27350.1 | Symbols: | Ribosome associated membrane protein RAMP4 | chr1:9498319-9499303 REVERSE LENGTH=68
AT1G27360	6.90335	9.15148	3.95058	6.27784	9.18223	3.24142	7.12382	8.34672	3.25792	AT1G27360.1 | Symbols: SPL11 | squamosa promoter-like 11 | chr1:9502139-9503715 FORWARD LENGTH=393
AT1G27410	4.57202	3.15313	2.71582	4.37763	3.74934	1.96351	4.55738	3.50708	2.09301	AT1G27410.1 | Symbols: | DNA repair metallo-beta-lactamase family protein | chr1:9517226-9518743 FORWARD LENGTH=422
AT1G27460	11.2131	8.45267	3.83771	9.5419	7.15439	2.75304	11.0019	8.69488	2.97417	AT1G27460.1 | Symbols: NPGR1 | no pollen germination related 1 | chr1:9534977-9537424 FORWARD LENGTH=694
AT1G27480	24.2369	28.8546	10.8415	23.8192	24.7488	5.76367	27.2307	29.5402	6.70855	AT1G27480.1 | Symbols: | alpha/beta-Hydrolases superfamily protein | chr1:9544607-9546168 FORWARD LENGTH=432
AT1G27500	5.6825	7.12559	10.4711	5.67368	6.84302	13.0245	5.79176	7.23005	12.6303	AT1G27500.1 | Symbols: | Tetratricopeptide repeat (TPR)-like superfamily protein | chr1:9551629-9553654 REVERSE LENGTH=650
AT1G27570	1.78955	1.12475	1.07167	2.02572	1.17696	0.86235	2.1475	1.30679	0.848392	AT1G27570.1 | Symbols: | phosphatidylinositol 3- and 4-kinase family protein | chr1:9575538-9582376 FORWARD LENGTH=649
AT1G27660	3.50461	2.83436	1.47817	3.72288	3.1915	1.19186	3.82458	3.14871	1.25422	AT1G27660.1 | Symbols: | basic helix-loop-helix (bHLH) DNA-binding superfamily protein | chr1:9621701-9625666 FORWARD LENGTH=453
AT1G27720	0.736629	1.75193	3.27787	1.43654	1.92328	4.80664	1.2159	1.82008	4.98866	AT1G27720.1 | Symbols: TAF4, TAF4B | TBP-associated factor 4B | chr1:9643351-9647376 REVERSE LENGTH=720
AT1G27730	9.85222	469.212	40.2314	14.7887	743.37	75.0096	16.829	492.559	63.6019	AT1G27730.1 | Symbols: STZ, ZAT10 | salt tolerance zinc finger | chr1:9648302-9648985 REVERSE LENGTH=227
AT1G27760	36.6507	46.1274	73.6376	41.3052	48.1719	89.9316	37.3128	40.8629	73.3981	AT1G27760.2 | Symbols: SAT32, ATSAT32 | interferon-related developmental regulator family protein / IFRD protein family | chr1:9669120-9671322 FORWARD LENGTH=426
AT1G27770	22.1866	471.896	33.8988	20.9114	525.586	34.1638	21.9048	441.709	37.5357	AT1G27770.1 | Symbols: ACA1, PEA1 | autoinhibited Ca2+-ATPase 1 | chr1:9671912-9676010 REVERSE LENGTH=1020
AT1G27820	0.0748616	4.24426	0.132356	0.136396	7.41491	0.227377	0.113881	3.70069	0.119018	AT1G27820.1 | Symbols: | Polynucleotidyl transferase, ribonuclease H-like superfamily protein | chr1:9691628-9692560 FORWARD LENGTH=310
AT1G27890	0.126237	12.2777	0.179693	0.170014	19.3611	0.412042	0.273466	12.3899	0.228979	AT1G27890.1 | Symbols: | Polynucleotidyl transferase, ribonuclease H-like superfamily protein | chr1:9714136-9715044 REVERSE LENGTH=302
AT1G28010	2.06087	2.14094	17.4525	1.87898	1.55154	11.2286	1.9289	1.75522	14.0584	AT1G28010.1 | Symbols: PGP14, ATABCB14, ABCB14 | P-glycoprotein 14 | chr1:9763436-9767917 FORWARD LENGTH=1247
AT1G28130	15.2697	10.9036	11.3318	16.3255	10.0761	7.53902	12.7906	9.29224	8.60872	AT1G28130.2 | Symbols: GH3.17 | Auxin-responsive GH3 family protein | chr1:9826379-9827883 FORWARD LENGTH=466
AT1G28150	24.0069	20.722	14.099	24.8413	19.3818	13.2723	23.8704	21.539	13.2323	AT1G28150.1 | Symbols: | unknown protein; FUNCTIONS IN: molecular_function unknown; INVOLVED IN: biological_process unknown; LOCATED IN: plastoglobule; EXPRESSED IN: 22 plant structures; EXPRESSED DURING: 13 growth stages; Has 96 Blast hits to 96 proteins in 44 species: Archae - 0; Bacteria - 56; Metazoa - 0; Fungi - 0; Plants - 40; Viruses - 0; Other Eukaryotes - 0 (source: NCBI BLink). | chr1:9…
AT1G28190	4.68038	53.1974	40.9426	13.1547	110.459	115.879	10.9335	73.2481	88.6191	AT1G28190.1 | Symbols: | unknown protein; BEST Arabidopsis thaliana protein match is: unknown protein (TAIR:AT5G12340.1); Has 166 Blast hits to 162 proteins in 36 species: Archae - 0; Bacteria - 2; Metazoa - 15; Fungi - 5; Plants - 124; Viruses - 0; Other Eukaryotes - 20 (source: NCBI BLink). | chr1:9847015-9847815 REVERSE LENGTH=266
AT1G28230	21.0262	21.4361	10.1404	30.5729	31.5312	11.7932	23.0927	22.5983	11.7425	AT1G28230.1 | Symbols: PUP1, ATPUP1 | purine permease 1 | chr1:9862200-9864554 REVERSE LENGTH=356
AT1G28280	39.4059	94.7109	120.304	52.2005	105.549	158.115	48.6961	101.452	165.328	AT1G28280.1 | Symbols: | VQ motif-containing protein | chr1:9886652-9887395 REVERSE LENGTH=247
AT1G28310	10.2963	4.36319	7.29942	10.7928	3.85302	5.38835	10.732	4.43995	5.28514	AT1G28310.1 | Symbols: | Dof-type zinc finger DNA-binding family protein | chr1:9912534-9913469 REVERSE LENGTH=311
AT1G28370	2.1226	147.979	14.7243	2.55911	188.303	23.8914	2.05645	131.305	15.0363	AT1G28370.1 | Symbols: ERF11, ATERF11 | ERF domain protein 11 | chr1:9956351-9956851 REVERSE LENGTH=166
AT1G28380	26.0272	256.418	114.763	31.0245	246.246	157.707	29.3007	240.349	151.681	AT1G28380.1 | Symbols: NSL1 | MAC/Perforin domain-containing protein | chr1:9963696-9966060 FORWARD LENGTH=612
AT1G28390	6.54509	8.88931	33.2163	9.70048	12.9548	54.3627	8.09486	11.9606	50.8527	AT1G28390.1 | Symbols: | Protein kinase superfamily protein | chr1:9966814-9968226 REVERSE LENGTH=470
AT1G28480	2.71051	81.1119	12.8188	5.68734	101.52	17.6251	3.9496	70.4151	10.0729	AT1G28480.1 | Symbols: GRX480, roxy19 | Thioredoxin superfamily protein | chr1:10013634-10014047 REVERSE LENGTH=137
AT1G28530	2.51457	2.32342	1.53783	2.74273	2.01376	1.23897	2.46627	2.18524	1.2754	AT1G28530.1 | Symbols: | unknown protein; INVOLVED IN: biological_process unknown; LOCATED IN: chloroplast; EXPRESSED IN: 19 plant structures; EXPRESSED DURING: 10 growth stages; Has 20 Blast hits to 20 proteins in 6 species: Archae - 0; Bacteria - 0; Metazoa - 0; Fungi - 0; Plants - 20; Viruses - 0; Other Eukaryotes - 0 (source: NCBI BLink). | chr1:10032127-10035496 REVERSE LENGTH=614
AT1G28570	29.4076	26.2826	10.2493	30.3003	28.7682	8.65454	29.3708	24.2269	8.35713	AT1G28570.2 | Symbols: | SGNH hydrolase-type esterase superfamily protein | chr1:10041838-10044112 REVERSE LENGTH=317
AT1G28600	35.7247	144.402	31.4393	44.5645	164.181	31.7976	41.5645	142.41	32.9749	AT1G28600.1 | Symbols: | GDSL-like Lipase/Acylhydrolase superfamily protein | chr1:10051228-10053073 REVERSE LENGTH=393
AT1G28610	22.2201	11.5204	4.32971	26.2732	15.7145	2.78549	24.374	12.6501	2.22654	AT1G28610.2 | Symbols: | GDSL-like Lipase/Acylhydrolase superfamily protein | chr1:10053877-10055665 REVERSE LENGTH=383
AT1G28640	0.714015	0.738003	0.11935	0.757346	0.623736	0.154247	0.683411	0.463143	0.151763	AT1G28640.1 | Symbols: | GDSL-like Lipase/Acylhydrolase superfamily protein | chr1:10067563-10069109 REVERSE LENGTH=389
AT1G28650	3.70123	4.23634	1.20831	4.29601	3.91666	0.97633	3.72872	3.15617	0.960995	AT1G28650.1 | Symbols: | GDSL-like Lipase/Acylhydrolase superfamily protein | chr1:10069547-10071082 REVERSE LENGTH=385
AT1G28660	37.7382	28.73	20.54	36.7364	28.2415	15.6728	37.946	26.7984	16.6841	AT1G28660.1 | Symbols: | GDSL-like Lipase/Acylhydrolase superfamily protein | chr1:10071856-10073371 REVERSE LENGTH=383
AT1G28670	22.3961	22.1555	8.2334	24.3967	21.3043	6.76503	21.8215	20.7283	6.12434	AT1G28670.1 | Symbols: ARAB-1 | GDSL-like Lipase/Acylhydrolase superfamily protein | chr1:10074669-10076250 REVERSE LENGTH=384
AT1G29020	31.0655	47.4388	110.114	22.0949	32.7009	69.2071	18.2786	32.069	77.419	AT1G29020.1 | Symbols: | Calcium-binding EF-hand family protein | chr1:10120497-10122902 REVERSE LENGTH=564
AT1G29050	43.3222	90.9657	127.073	55.0182	126.698	183.086	45.3544	107.563	151.971	AT1G29050.1 | Symbols: TBL38 | TRICHOME BIREFRINGENCE-LIKE 38 | chr1:10136376-10139082 REVERSE LENGTH=380
AT1G29060	11.2513	12.127	35.0573	11.2609	11.668	39.2393	12.4552	13.3001	45.7381	AT1G29060.1 | Symbols: | Target SNARE coiled-coil domain protein | chr1:10147857-10149459 FORWARD LENGTH=134
AT1G29110	0.680068	0.540595	0.370764	0.827183	0.382003	0.176412	0.845379	0.52307	0.198654	AT1G29110.1 | Symbols: | Cysteine proteinases superfamily protein | chr1:10171683-10173071 FORWARD LENGTH=334
AT1G29120	27.6223	30.7861	48.5253	27.7919	29.488	63.4999	27.7509	30.1934	54.6508	AT1G29120.4 | Symbols: | Hydrolase-like protein family | chr1:10174481-10177869 FORWARD LENGTH=391
AT1G29170	13.972	12.6932	6.51633	14.1254	13.6923	4.24025	13.4705	10.8701	4.19131	AT1G29170.1 | Symbols: WAVE2, ATSCAR3, SCAR3 | SCAR family protein | chr1:10190352-10194900 REVERSE LENGTH=1020
AT1G29195	2.28679	1.23288	2.70639	3.19343	1.11566	2.86095	2.65842	0.883188	2.35143	AT1G29195.1 | Symbols: | unknown protein; FUNCTIONS IN: molecular_function unknown; INVOLVED IN: biological_process unknown; LOCATED IN: chloroplast; EXPRESSED IN: 13 plant structures; EXPRESSED DURING: 4 anthesis, C globular stage, 4 leaf senescence stage, petal differentiation and expansion stage; BEST Arabidopsis thaliana protein match is: unknown protein (TAIR:AT2G30230.1); Has 180 Blast hits…
AT1G29290	5.5718	8.70289	7.4828	6.93016	14.2639	14.0387	6.32608	9.89245	12.3135	AT1G29290.1 | Symbols: | unknown protein; FUNCTIONS IN: molecular_function unknown; INVOLVED IN: biological_process unknown; LOCATED IN: endomembrane system; Has 18 Blast hits to 18 proteins in 5 species: Archae - 0; Bacteria - 0; Metazoa - 0; Fungi - 0; Plants - 18; Viruses - 0; Other Eukaryotes - 0 (source: NCBI BLink). | chr1:10245055-10245378 FORWARD LENGTH=107
AT1G29340	26.6101	120.84	38.5851	29.0622	157.572	45.2939	30.4757	124.346	48.4082	AT1G29340.1 | Symbols: PUB17, ATPUB17 | plant U-box 17 | chr1:10264412-10266601 FORWARD LENGTH=729
AT1G29357	6.37731	5.29902	10.0029	6.17857	5.52675	13.4953	6.28519	4.15847	10.2288
AT1G29395	18.5862	10.0893	5.26194	13.0433	10.2169	3.27177	15.6939	10.5678	3.10441	AT1G29395.1 | Symbols: COR414-TM1, COR413IM1, COR413-TM1 | COLD REGULATED 314 INNER MEMBRANE 1 | chr1:10288345-10289539 REVERSE LENGTH=225
AT1G29400	56.6004	22.189	74.5593	58.4646	22.4632	78.5619	56.7634	22.6429	73.1245	AT1G29400.2 | Symbols: AML5, ML5 | MEI2-like protein 5 | chr1:10290393-10293696 REVERSE LENGTH=800
AT1G29420	2.68686	0.743257	2.35547	2.29878	0.262016	1.63124	2.84011	0.565142	1.3286	AT1G29420.1 | Symbols: | SAUR-like auxin-responsive protein family | chr1:10301483-10301908 REVERSE LENGTH=141
AT1G29430	37.9075	21.9506	52.5835	38.1363	11.1755	47.0721	40.7178	16.3182	43.7379	AT1G29430.1 | Symbols: | SAUR-like auxin-responsive protein family | chr1:10302801-10303226 REVERSE LENGTH=141
AT1G29440	31.8194	21.1162	46.8286	31.0521	11.4524	35.7731	35.1992	17.7488	40.0738	AT1G29440.1 | Symbols: | SAUR-like auxin-responsive protein family | chr1:10304571-10304996 REVERSE LENGTH=141
AT1G29450	11.2934	9.42486	16.4829	11.1676	3.89017	10.0864	13.0155	6.46811	14.0278	AT1G29450.1 | Symbols: | SAUR-like auxin-responsive protein family | chr1:10305981-10306406 REVERSE LENGTH=141
AT1G29460	14.5836	4.86134	13.9435	13.8897	1.87953	10.6001	17.4282	3.28567	12.1486	AT1G29460.1 | Symbols: | SAUR-like auxin-responsive protein family | chr1:10307609-10308055 REVERSE LENGTH=148
AT1G29500	16.816	9.82518	28.8859	15.1998	4.88883	22.5767	18.3727	7.92398	24.1891	AT1G29500.1 | Symbols: | SAUR-like auxin-responsive protein family | chr1:10321290-10321697 FORWARD LENGTH=135
AT1G29510	13.2038	8.21301	14.0246	12.4646	3.46864	10.9807	13.5653	7.15446	11.5856	AT1G29510.1 | Symbols: SAUR68 | SAUR-like auxin-responsive protein family | chr1:10322683-10323114 FORWARD LENGTH=143
AT1G29530	23.8337	19.7054	6.20931	22.8061	18.0689	4.0213	24.4271	21.5263	4.32002	AT1G29530.1 | Symbols: | unknown protein; BEST Arabidopsis thaliana protein match is: unknown protein (TAIR:AT2G34310.3); Has 84 Blast hits to 78 proteins in 24 species: Archae - 2; Bacteria - 4; Metazoa - 9; Fungi - 8; Plants - 55; Viruses - 0; Other Eukaryotes - 6 (source: NCBI BLink). | chr1:10325553-10326651 REVERSE LENGTH=236
AT1G29660	115.483	124.02	29.291	139.097	148.824	18.976	155.095	159.535	21.3572	AT1G29660.1 | Symbols: | GDSL-like Lipase/Acylhydrolase superfamily protein | chr1:10371955-10373624 FORWARD LENGTH=364
AT1G29670	54.0439	188.488	368.124	74.9206	197.968	430.181	73.3161	214.204	473.575	AT1G29670.1 | Symbols: | GDSL-like Lipase/Acylhydrolase superfamily protein | chr1:10375843-10377717 FORWARD LENGTH=363
AT1G29690	14.5099	216.174	48.5023	17.2548	217.109	64.2687	17.5968	203.533	66.3941	AT1G29690.1 | Symbols: CAD1 | MAC/Perforin domain-containing protein | chr1:10379310-10381861 REVERSE LENGTH=561
AT1G29700	61.2838	61.6833	29.787	54.0245	54.9891	19.9594	58.2758	54.6152	23.8389	AT1G29700.1 | Symbols: | Metallo-hydrolase/oxidoreductase superfamily protein | chr1:10385196-10386906 REVERSE LENGTH=350
AT1G29715	0.174412	0.440903	2.99429	0.443605	0.533297	3.35425	0.256288	0.368104	2.82313
AT1G29860	0.331378	1.27872	0.408736	0.717655	2.75861	2.06276	0.534453	2.65057	1.42274	AT1G29860.1 | Symbols: WRKY71, ATWRKY71 | WRKY DNA-binding protein 71 | chr1:10454482-10455652 FORWARD LENGTH=282
AT1G29910	11692.6	10398	5381.29	11063.9	9750.39	4124.27	11471.1	10111.7	4719.1	AT1G29910.1 | Symbols: CAB3, AB180, LHCB1.2 | chlorophyll A/B binding protein 3 | chr1:10472443-10473246 REVERSE LENGTH=267
AT1G29920	7426.46	6650.83	2930.14	6823.76	5936.93	2114.28	7279.4	6399.57	2442.35	AT1G29920.1 | Symbols: CAB2, AB165, LHCB1.1 | chlorophyll A/B-binding protein 2 | chr1:10475089-10475892 REVERSE LENGTH=267
AT1G29930	6090.78	5665.51	3102.72	5664.11	5137.48	2465.42	5996.22	5465.67	2849.77	AT1G29930.1 | Symbols: CAB1, AB140, CAB140, LHCB1.3 | chlorophyll A/B binding protein 1 | chr1:10478071-10478874 FORWARD LENGTH=267
AT1G29950	40.602	37.2494	24.762	42.7192	40.4909	18.7346	44.2646	39.7655	22.0839	AT1G29950.2 | Symbols: | basic helix-loop-helix (bHLH) DNA-binding superfamily protein | chr1:10493461-10494216 FORWARD LENGTH=251
AT1G29980	10.937	25.3939	18.73	13.4104	27.561	18.4111	13.6582	28.4751	18.5853	AT1G29980.2 | Symbols: | Protein of unknown function, DUF642 | chr1:10503411-10504617 REVERSE LENGTH=371
AT1G30000	14.0219	21.7101	35.6323	15.1049	20.2374	41.7559	15.3583	20.8811	42.3554	AT1G30000.1 | Symbols: MNS3 | alpha-mannosidase 3 | chr1:10509532-10512320 REVERSE LENGTH=624
AT1G30040	2.74986	28.6689	3.93058	4.67512	38.2362	8.5117	3.58404	35.2516	6.33819	AT1G30040.1 | Symbols: ATGA2OX2, GA2OX2 | gibberellin 2-oxidase | chr1:10537769-10539570 FORWARD LENGTH=341
AT1G30070	12.621	13.957	76.0276	13.9557	14.3107	75.0296	13.3428	13.2705	76.8928	AT1G30070.2 | Symbols: | SGS domain-containing protein | chr1:10546794-10548072 REVERSE LENGTH=229
AT1G30110	12.469	19.1979	102.101	8.76336	13.6382	66.1327	9.68805	17.5272	91.7921	AT1G30110.1 | Symbols: ATNUDX25, NUDX25 | nudix hydrolase homolog 25 | chr1:10582700-10583821 FORWARD LENGTH=175
AT1G30135	0.694459	6.5625	2.97985	1.20386	6.07181	7.16657	1.14877	4.56761	4.63198	AT1G30135.1 | Symbols: JAZ8, TIFY5A | jasmonate-zim-domain protein 8 | chr1:10596516-10597095 FORWARD LENGTH=131
AT1G30190	0.519477	50.4675	0.764175	0.4199	92.1175	0.639146	0.589185	52.2001	0.894333	AT1G30190.1 | Symbols: | unknown protein; BEST Arabidopsis thaliana protein match is: unknown protein (TAIR:AT2G34610.1); Has 56 Blast hits to 56 proteins in 13 species: Archae - 0; Bacteria - 0; Metazoa - 0; Fungi - 0; Plants - 44; Viruses - 0; Other Eukaryotes - 12 (source: NCBI BLink). | chr1:10618966-10619802 FORWARD LENGTH=278
AT1G30210	16.2435	13.35	10.6794	16.6187	14.0668	8.15668	17.3886	14.2576	9.23304	AT1G30210.2 | Symbols: TCP24 | TEOSINTE BRANCHED 1, cycloidea, and PCF family 24 | chr1:10628754-10629728 REVERSE LENGTH=324
AT1G30270	31.3389	34.5142	65.6114	30.8849	37.3479	90.243	32.1117	35.8203	78.6214	AT1G30270.1 | Symbols: CIPK23, SnRK3.23, ATCIPK23, LKS1 | CBL-interacting protein kinase 23 | chr1:10655270-10658524 FORWARD LENGTH=482
AT1G30280	4.56527	2.28224	1.75595	4.52409	2.96957	1.02362	4.6257	2.61211	1.45243	AT1G30280.1 | Symbols: | Chaperone DnaJ-domain superfamily protein | chr1:10662851-10664570 REVERSE LENGTH=455
AT1G30320	9.51653	8.22876	66.8523	11.598	9.60842	95.2775	10.5294	9.00744	87.7391	AT1G30320.1 | Symbols: | Remorin family protein | chr1:10680348-10682852 FORWARD LENGTH=509
AT1G30370	1.15171	113.991	3.14666	1.99629	199.35	5.73084	2.22357	99.8259	7.43613	AT1G30370.1 | Symbols: | alpha/beta-Hydrolases superfamily protein | chr1:10719169-10720758 REVERSE LENGTH=529
AT1G30380	2913.76	2820.13	1909.29	2614.82	2389.59	1371	2699.13	2613.17	1609.91	AT1G30380.1 | Symbols: PSAK | photosystem I subunit K | chr1:10722325-10723013 FORWARD LENGTH=130
AT1G30420	3.257	3.37474	9.50537	3.9639	4.4695	18.0981	3.43221	4.31241	12.1523	AT1G30420.1 | Symbols: ATMRP12, MRP12, ABCC11 | multidrug resistance-associated protein 12 | chr1:10748816-10756316 FORWARD LENGTH=1495
AT1G30440	34.84	26.6704	17.828	35.7829	25.5962	16.2941	38.6491	28.6952	16.835	AT1G30440.1 | Symbols: | Phototropic-responsive NPH3 family protein | chr1:10759475-10762199 FORWARD LENGTH=665
AT1G30500	11.9436	7.65719	6.3226	11.1654	7.25315	4.28682	10.3811	6.98085	3.76923	AT1G30500.1 | Symbols: NF-YA7 | nuclear factor Y, subunit A7 | chr1:10804736-10805896 REVERSE LENGTH=186
AT1G30520	19.0569	15.0226	4.35541	15.3028	11.9354	2.48543	17.9582	15.0107	2.68566	AT1G30520.1 | Symbols: AAE14 | acyl-activating enzyme 14 | chr1:10811039-10813546 FORWARD LENGTH=560
AT1G30530	38.8851	27.8591	10.3231	45.6113	37.2258	5.19269	40.7874	28.4226	6.58337	AT1G30530.1 | Symbols: UGT78D1 | UDP-glucosyl transferase 78D1 | chr1:10814917-10816374 FORWARD LENGTH=453
AT1G30620	6.40351	17.1737	22.4367	8.27276	24.2433	39.2601	7.30215	19.208	35.5652	AT1G30620.2 | Symbols: HSR8, MUR4, UXE1 | NAD(P)-binding Rossmann-fold superfamily protein | chr1:10855496-10857970 FORWARD LENGTH=419
AT1G30640	9.55633	18.9301	23.2806	9.37595	19.5602	26.7699	9.21472	19.0573	26.067	AT1G30640.1 | Symbols: | Protein kinase family protein | chr1:10861297-10864700 FORWARD LENGTH=562
AT1G30700	16.1326	50.9907	117.295	41.7438	102.975	234.632	33.9402	84.8818	238.763	AT1G30700.1 | Symbols: | FAD-binding Berberine family protein | chr1:10892623-10894437 FORWARD LENGTH=527
AT1G30720	4.36558	35.7062	182.695	4.70435	46.7482	255.337	5.7982	39.173	229.971	AT1G30720.1 | Symbols: | FAD-binding Berberine family protein | chr1:10898197-10899780 FORWARD LENGTH=527
AT1G30730	3.45828	14.3924	27.2805	4.12805	21.1067	39.6878	6.58882	22.2497	45.7232	AT1G30730.1 | Symbols: | FAD-binding Berberine family protein | chr1:10900854-10902434 FORWARD LENGTH=526
AT1G30740	0.104508	0.522716	0.348422	0.0950501	0.561933	0.752984	0.0998404	0.495624	0.464397	AT1G30740.1 | Symbols: | FAD-binding Berberine family protein | chr1:10903029-10904630 FORWARD LENGTH=533
AT1G30755	7.59206	88.217	98.356	9.48657	108.787	142.194	8.87177	79.9295	131.91	AT1G30755.1 | Symbols: | Protein of unknown function (DUF668) | chr1:10905991-10908773 REVERSE LENGTH=615
AT1G30757	2.79152	37.6847	42.9074	3.92834	44.5944	62.5228	3.23915	35.4353	55.2756	AT1G30757.1 | Symbols: | unknown protein; FUNCTIONS IN: molecular_function unknown; INVOLVED IN: biological_process unknown; LOCATED IN: endomembrane system; Has 2 Blast hits to 2 proteins in 1 species: Archae - 0; Bacteria - 0; Metazoa - 0; Fungi - 0; Plants - 2; Viruses - 0; Other Eukaryotes - 0 (source: NCBI BLink). | chr1:10909287-10909391 FORWARD LENGTH=34
AT1G30780	0.133807	0.167942	1.4999	0.122361	0.13326	2.52095	0.122998	0.209403	3.08961	AT1G30780.1 | Symbols: | F-box associated ubiquitination effector family protein | chr1:10923919-10926561 REVERSE LENGTH=482
AT1G30810	9.65747	30.5779	10.2185	8.86172	36.1853	10.9092	9.47612	28.8241	10.2082	AT1G30810.2 | Symbols: | Transcription factor jumonji (jmj) family protein / zinc finger (C5HC2 type) family protein | chr1:10938139-10941505 REVERSE LENGTH=819
AT1G30860	1.57268	0.728611	1.54929	1.45804	0.636928	1.89091	1.3917	0.583126	1.17176	AT1G30860.1 | Symbols: | RING/U-box superfamily protein | chr1:10986696-10989246 REVERSE LENGTH=730
AT1G30900	19.5428	24.802	54.7791	18.2323	21.4841	53.009	18.3501	22.5842	53.8509	AT1G30900.1 | Symbols: VSR6, VSR3;3, BP80-3;3 | VACUOLAR SORTING RECEPTOR 6 | chr1:10997275-11000543 FORWARD LENGTH=631
AT1G30990	18.5831	26.4762	60.3325	19.0143	22.655	53.917	13.2061	20.4236	60.526	AT1G30990.1 | Symbols: | Polyketide cyclase/dehydrase and lipid transport superfamily protein | chr1:11052130-11053063 FORWARD LENGTH=152
AT1G31040	2.14562	1.10421	1.12695	4.32857	1.69459	1.52479	4.4137	1.2621	1.12194	AT1G31040.1 | Symbols: | PLATZ transcription factor family protein | chr1:11069793-11072182 REVERSE LENGTH=243
AT1G31070	13.5467	14.6276	9.18755	13.8395	14.3013	7.03897	13.3576	13.6584	7.50048	AT1G31070.1 | Symbols: GlcNAc1pUT1 | N-acetylglucosamine-1-phosphate uridylyltransferase 1 | chr1:11084951-11086334 FORWARD LENGTH=153
AT1G31130	75.9118	403.573	138.247	87.8484	459.542	189.694	77.74	397.385	161.936	AT1G31130.1 | Symbols: | unknown protein; FUNCTIONS IN: molecular_function unknown; INVOLVED IN: biological_process unknown; LOCATED IN: cellular_component unknown; EXPRESSED IN: 23 plant structures; EXPRESSED DURING: 13 growth stages; BEST Arabidopsis thaliana protein match is: unknown protein (TAIR:AT4G19950.1); Has 246 Blast hits to 244 proteins in 29 species: Archae - 2; Bacteria - 16; Metazo…
AT1G31150	4.57554	4.26214	2.55977	4.55399	4.02221	2.41371	4.65384	4.17428	2.04736	AT1G31150.1 | Symbols: | Domain of unknown function (DUF1985) | chr1:11120097-11122412 FORWARD LENGTH=673
AT1G31173	1.11164	0.101282	0.0815686	0.924479	0.0740867	0.0730838	1.19146	0.101489	0.0888317
AT1G31220	7.08496	12.3359	16.9152	7.16635	11.9067	17.3982	6.73277	11.213	20.1077	AT1G31220.1 | Symbols: | Formyl transferase | chr1:11157064-11158408 FORWARD LENGTH=292
AT1G31230	41.8091	30.3801	18.1841	35.5068	27.2271	10.599	38.7157	27.7914	12.6076	AT1G31230.1 | Symbols: AK-HSDH I, AK-HSDH | aspartate kinase-homoserine dehydrogenase i | chr1:11158744-11163055 REVERSE LENGTH=911
AT1G31290	0.0809594	0.892533	0.148394	0.119179	0.958118	0.27904	0.0613996	0.632266	0.200149	AT1G31290.1 | Symbols: AGO3 | ARGONAUTE 3 | chr1:11188293-11192317 FORWARD LENGTH=1194
AT1G31310	1.01233	1.45342	0.55815	1.43957	1.83802	0.729023	1.40298	1.92086	0.777965	AT1G31310.1 | Symbols: | hydroxyproline-rich glycoprotein family protein | chr1:11198565-11200025 REVERSE LENGTH=383
AT1G31340	83.3963	94.043	193.395	85.1329	89.4193	216.253	86.1847	92.5088	245.489	AT1G31340.1 | Symbols: RUB1, NEDD8, ATRUB1 | related to ubiquitin 1 | chr1:11218076-11219417 REVERSE LENGTH=156
AT1G31350	11.6825	24.589	27.5764	10.1779	15.7991	28.4721	10.0281	21.5468	30.4323	AT1G31350.1 | Symbols: KUF1 | KAR-UP F-box 1 | chr1:11221519-11222706 REVERSE LENGTH=395
AT1G31420	59.5341	59.9659	33.63	59.0194	56.44	25.5382	64.087	60.2298	27.1855	AT1G31420.1 | Symbols: FEI1 | Leucine-rich repeat protein kinase family protein | chr1:11250360-11253516 FORWARD LENGTH=592
AT1G31540	33.1951	161.578	85.6039	35.1595	186.668	93.5285	31.9161	171.637	87.8895	AT1G31540.1 | Symbols: | Disease resistance protein (TIR-NBS-LRR class) family | chr1:11291051-11293697 REVERSE LENGTH=776
AT1G31550	21.3888	15.5832	5.26123	21.8736	18.349	3.29473	22.0603	15.5793	3.12052	AT1G31550.1 | Symbols: | GDSL-like Lipase/Acylhydrolase superfamily protein | chr1:11295635-11297284 REVERSE LENGTH=391
AT1G31650	16.9794	13.0824	7.34696	15.8167	12.7803	5.09829	17.558	11.1955	4.37122	AT1G31650.1 | Symbols: ATROPGEF14, ROPGEF14 | RHO guanyl-nucleotide exchange factor 14 | chr1:11326474-11329767 REVERSE LENGTH=576
AT1G31710	15.687	14.9331	11.4813	18.5424	16.9239	9.25157	19.5018	18.0036	11.6269	AT1G31710.1 | Symbols: | Copper amine oxidase family protein | chr1:11349855-11355339 FORWARD LENGTH=681
AT1G31800	50.6472	49.9323	28.4175	44.949	45.843	20.8247	51.058	47.5367	25.0953	AT1G31800.1 | Symbols: CYP97A3, LUT5 | cytochrome P450, family 97, subfamily A, polypeptide 3 | chr1:11396440-11399470 FORWARD LENGTH=595
AT1G31820	5.67529	3.71992	2.78282	6.28992	4.30199	3.07539	6.88935	4.67588	2.85534	AT1G31820.1 | Symbols: | Amino acid permease family protein | chr1:11416691-11418139 REVERSE LENGTH=482
AT1G31920	12.0406	5.34037	4.38489	10.2619	3.342	2.85359	11.6476	4.95082	2.94754	AT1G31920.1 | Symbols: | Tetratricopeptide repeat (TPR)-like superfamily protein | chr1:11461864-11463684 REVERSE LENGTH=606
AT1G31930	15.1218	24.9079	42.7177	16.7165	25.1004	65.9164	17.1689	25.2663	61.0418	AT1G31930.1 | Symbols: XLG3 | extra-large GTP-binding protein 3 | chr1:11465832-11468961 FORWARD LENGTH=848
AT1G31990	0.399152	0.39855	4.75444	0.3234	0.282175	2.79878	0.297154	0.338858	2.76303	AT1G31990.1 | Symbols: | unknown protein; Has 35333 Blast hits to 34131 proteins in 2444 species: Archae - 798; Bacteria - 22429; Metazoa - 974; Fungi - 991; Plants - 531; Viruses - 0; Other Eukaryotes - 9610 (source: NCBI BLink). | chr1:11488205-11489182 FORWARD LENGTH=325
AT1G32060	1194.33	993.894	416.124	1085.39	871.67	247.961	1122.49	883.602	269.032	AT1G32060.1 | Symbols: PRK | phosphoribulokinase | chr1:11532668-11534406 FORWARD LENGTH=395
AT1G32130	42.4653	50.5465	93.6895	44.9487	52.1421	102.133	43.4899	48.9283	106.497	AT1G32130.1 | Symbols: IWS1, ATIWS1 | Transcription elongation factor (TFIIS) family protein | chr1:11559146-11561786 REVERSE LENGTH=502
AT1G32150	10.3625	24.2235	10.3231	9.84545	26.4045	9.98057	9.84659	27.4285	10.4637	AT1G32150.1 | Symbols: bZIP68, AtbZIP68 | basic region/leucine zipper transcription factor 68 | chr1:11566022-11568317 FORWARD LENGTH=389
AT1G32200	41.3622	45.7755	23.621	32.9548	34.6289	17.527	38.4984	42.591	19.1574	AT1G32200.2 | Symbols: ATS1, ACT1 | phospholipid/glycerol acyltransferase family protein | chr1:11602223-11605001 REVERSE LENGTH=459
AT1G32330	8.21957	7.96364	16.9895	8.6084	7.63115	19.9694	8.92628	7.71207	19.8618	AT1G32330.1 | Symbols: ATHSFA1D, HSFA1D | heat shock transcription factor A1D | chr1:11657265-11660234 REVERSE LENGTH=485
AT1G32350	0.502657	1.08716	1.93187	4.64851	10.2997	12.9002	1.31222	3.4566	6.05935	AT1G32350.1 | Symbols: AOX1D | alternative oxidase 1D | chr1:11667237-11668569 REVERSE LENGTH=318
AT1G32460	96.0771	187.775	282.604	82.4824	161.457	313.422	98.715	190.7	318.852	AT1G32460.1 | Symbols: | unknown protein; Has 19 Blast hits to 19 proteins in 8 species: Archae - 0; Bacteria - 0; Metazoa - 0; Fungi - 0; Plants - 19; Viruses - 0; Other Eukaryotes - 0 (source: NCBI BLink). | chr1:11738859-11739137 FORWARD LENGTH=92
AT1G32520	34.5587	21.0125	19.2103	32.5649	19.9586	13.0323	35.2476	21.1998	13.5644	AT1G32520.1 | Symbols: | unknown protein; FUNCTIONS IN: molecular_function unknown; INVOLVED IN: biological_process unknown; LOCATED IN: chloroplast; EXPRESSED IN: 24 plant structures; EXPRESSED DURING: 15 growth stages; Has 143 Blast hits to 142 proteins in 34 species: Archae - 0; Bacteria - 0; Metazoa - 39; Fungi - 0; Plants - 56; Viruses - 0; Other Eukaryotes - 48 (source: NCBI BLink). | chr1:…
AT1G32550	48.1087	46.1011	29.2452	46.5952	46.2668	22.5382	50.2081	48.3538	24.9	AT1G32550.2 | Symbols: FdC1 | 2Fe-2S ferredoxin-like superfamily protein | chr1:11771969-11774117 REVERSE LENGTH=194
AT1G32583	0.759563	0.527245	0.387048	1.00353	0.565676	0.59962	0.820912	0.620452	0.431324	AT1G32583.1 | Symbols: | FUNCTIONS IN: molecular_function unknown; INVOLVED IN: biological_process unknown; LOCATED IN: endomembrane system; BEST Arabidopsis thaliana protein match is: tapetum determinant 1 (TAIR:AT4G24972.1); Has 35333 Blast hits to 34131 proteins in 2444 species: Archae - 798; Bacteria - 22429; Metazoa - 974; Fungi - 991; Plants - 531; Viruses - 0; Other Eukaryotes - 9610 (sour…
AT1G32640	22.6293	100.327	27.3744	21.9767	119.295	23.399	22.7745	92.0745	24.6808	AT1G32640.1 | Symbols: ATMYC2, RD22BP1, JAI1, JIN1, MYC2, ZBF1 | Basic helix-loop-helix (bHLH) DNA-binding family protein | chr1:11799042-11800913 REVERSE LENGTH=623
AT1G32700	56.451	39.6571	181.655	53.3277	37.19	190.62	50.9598	42.962	199.259	AT1G32700.2 | Symbols: | PLATZ transcription factor family protein | chr1:11827986-11829444 FORWARD LENGTH=174
AT1G32780	8.37187	6.22915	5.35481	5.85658	5.01573	2.9424	8.08062	5.71932	3.73995	AT1G32780.1 | Symbols: | GroES-like zinc-binding dehydrogenase family protein | chr1:11869977-11872595 REVERSE LENGTH=394
AT1G32900	139.92	143.305	31.5324	154.833	182.039	27.7156	126.456	112.561	18.9298	AT1G32900.1 | Symbols: | UDP-Glycosyltransferase superfamily protein | chr1:11920582-11923506 REVERSE LENGTH=610
AT1G32910	0.0660596	4.12496	1.68716	0.110094	4.09766	2.45457	0.069773	2.81373	1.61215	AT1G32910.1 | Symbols: | HXXXD-type acyl-transferase family protein | chr1:11925426-11926908 FORWARD LENGTH=464
AT1G32920	47.4808	1534.14	110.543	73.2607	2078.46	194.25	63.5643	1536.36	162.914	AT1G32920.1 | Symbols: | unknown protein; FUNCTIONS IN: molecular_function unknown; INVOLVED IN: response to wounding; LOCATED IN: endomembrane system; EXPRESSED IN: 23 plant structures; EXPRESSED DURING: 13 growth stages; BEST Arabidopsis thaliana protein match is: unknown protein (TAIR:AT1G32928.1); Has 42 Blast hits to 42 proteins in 8 species: Archae - 0; Bacteria - 0; Metazoa - 0; Fungi - 0;…
AT1G32928	3.54464	86.3528	8.19144	4.48866	124.576	18.2462	5.07212	80.439	15.1914	AT1G32928.1 | Symbols: | unknown protein; BEST Arabidopsis thaliana protein match is: unknown protein (TAIR:AT1G32920.1); Has 35333 Blast hits to 34131 proteins in 2444 species: Archae - 798; Bacteria - 22429; Metazoa - 974; Fungi - 991; Plants - 531; Viruses - 0; Other Eukaryotes - 9610 (source: NCBI BLink). | chr1:11931332-11931586 FORWARD LENGTH=84
AT1G32940	8.05474	8.92622	17.2178	15.3569	16.2061	35.766	9.88729	10.5282	23.7672	AT1G32940.1 | Symbols: ATSBT3.5, SBT3.5 | Subtilase family protein | chr1:11937634-11940856 FORWARD LENGTH=774
AT1G32960	0.152595	1.94408	2.25892	0.392211	4.63163	7.94683	0.190604	1.87446	2.80885	AT1G32960.1 | Symbols: ATSBT3.3, SBT3.3 | Subtilase family protein | chr1:11945351-11948429 FORWARD LENGTH=777
AT1G32970	0.0657744	2.52701	0.925376	0.0363019	1.62276	0.224691	0.103864	0.916518	0.143632	AT1G32970.1 | Symbols: | Subtilisin-like serine endopeptidase family protein | chr1:11948721-11951982 REVERSE LENGTH=734
AT1G33030	0.842597	1.37957	9.48562	2.95214	4.185	26.8557	1.80607	2.64432	16.4292	AT1G33030.1 | Symbols: | O-methyltransferase family protein | chr1:11964885-11966212 REVERSE LENGTH=352
AT1G33170	19.1905	18.6725	8.77951	20.5818	18.4304	7.83249	20.1353	18.8386	8.13162	AT1G33170.1 | Symbols: | S-adenosyl-L-methionine-dependent methyltransferases superfamily protein | chr1:12027262-12030397 FORWARD LENGTH=639
AT1G33240	71.4215	42.1462	36.8029	65.6686	36.7462	22.3455	76.2774	41.0692	25.5667	AT1G33240.1 | Symbols: AT-GTL1, AT-GTL2, GTL1 | GT-2-like 1 | chr1:12051859-12054320 REVERSE LENGTH=669
AT1G33390	3.72052	3.85996	10.6515	4.1186	4.14388	14.934	4.08045	3.88026	13.507	AT1G33390.1 | Symbols: ATFAS4, FAS4 | RNA helicase family protein | chr1:12099738-12104108 REVERSE LENGTH=1237
AT1G33400	5.62793	4.53644	3.73026	5.80255	4.74763	2.85371	6.16561	4.89302	2.85343	AT1G33400.1 | Symbols: TPR9 | Tetratricopeptide repeat (TPR)-like superfamily protein | chr1:12104891-12109488 REVERSE LENGTH=798
AT1G33420	4.7095	8.82916	7.30268	4.94057	11.0177	8.24291	4.97716	9.58426	7.95526	AT1G33420.1 | Symbols: | RING/FYVE/PHD zinc finger superfamily protein | chr1:12121063-12123346 REVERSE LENGTH=697
AT1G33480	11.2974	7.43054	4.69766	9.81468	7.44283	3.29427	10.8179	7.17829	2.85587	AT1G33480.1 | Symbols: | RING/U-box superfamily protein | chr1:12148758-12150121 REVERSE LENGTH=261
AT1G33540	1.65029	1.68311	3.07712	1.22222	1.54786	2.94883	1.46089	1.78939	2.45999	AT1G33540.1 | Symbols: scpl18 | serine carboxypeptidase-like 18 | chr1:12162349-12164700 REVERSE LENGTH=446
AT1G33560	4.86886	14.1684	8.08323	5.81745	18.6036	9.28252	4.20145	14.9866	6.41259	AT1G33560.1 | Symbols: ADR1 | Disease resistance protein (CC-NBS-LRR class) family | chr1:12169092-12171878 FORWARD LENGTH=787
AT1G33590	87.7773	722.797	559.791	116.961	752.324	958.443	105.55	672.981	752.826	AT1G33590.1 | Symbols: | Leucine-rich repeat (LRR) family protein | chr1:12177788-12179221 FORWARD LENGTH=477
AT1G33600	33.2851	416.754	120.82	43.8374	428.129	225.74	43.9717	409.966	208.147	AT1G33600.1 | Symbols: | Leucine-rich repeat (LRR) family protein | chr1:12180776-12182212 FORWARD LENGTH=478
AT1G33610	4.79648	93.8478	78.3781	6.935	88.3815	86.4259	5.68371	84.7891	83.5016	AT1G33610.1 | Symbols: | Leucine-rich repeat (LRR) family protein | chr1:12188910-12190346 FORWARD LENGTH=478
AT1G33612	1.48798	6.74859	10.9216	1.62354	6.80947	10.6515	1.60085	6.17454	10.925	AT1G33612.1 | Symbols: | Leucine-rich repeat (LRR) family protein | chr1:12191312-12192679 FORWARD LENGTH=455
AT1G33615	3.00726	2.40331	9.00822	3.16059	2.5168	8.10875	2.54172	2.78343	7.32886
AT1G33720	1.65504	3.63612	1.47562	1.8129	4.48667	1.39087	1.86007	3.59215	1.02661	AT1G33720.1 | Symbols: CYP76C6 | cytochrome P450, family 76, subfamily C, polypeptide 6 | chr1:12220957-12223981 REVERSE LENGTH=511
AT1G33760	0.857501	32.0678	1.62414	0.705041	32.2482	2.4118	0.560149	38.0679	1.58917	AT1G33760.1 | Symbols: | Integrase-type DNA-binding superfamily protein | chr1:12237944-12238498 FORWARD LENGTH=184
AT1G33780	32.0336	22.489	18.6699	31.3822	19.9608	15.5893	30.7488	20.703	14.7176	AT1G33780.1 | Symbols: | Protein of unknown function (DUF179) | chr1:12244799-12246034 REVERSE LENGTH=325
AT1G33790	1.64949	1.94033	7.48299	2.54778	2.40589	10.9739	2.00246	1.87689	7.81082	AT1G33790.2 | Symbols: | jacalin lectin family protein | chr1:12256990-12260432 FORWARD LENGTH=745
AT1G33810	84.8815	85.126	53.2422	81.8455	75.5176	39.9274	89.867	87.6056	48.5073	AT1G33810.1 | Symbols: | unknown protein; FUNCTIONS IN: molecular_function unknown; INVOLVED IN: biological_process unknown; LOCATED IN: chloroplast thylakoid membrane, chloroplast, chloroplast envelope; EXPRESSED IN: 22 plant structures; EXPRESSED DURING: 13 growth stages; Has 39 Blast hits to 39 proteins in 18 species: Archae - 0; Bacteria - 0; Metazoa - 0; Fungi - 0; Plants - 39; Viruses - 0; …
AT1G33840	1.35833	0.869738	4.54764	0.170858	0.140598	0.893299	0.425218	0.207765	1.87845	AT1G33840.1 | Symbols: | Protein of unknown function (DUF567) | chr1:12283862-12285306 REVERSE LENGTH=230
AT1G33930	3.92296	3.00596	1.69767	3.31094	2.47074	0.824706	4.34651	3.49826	1.21158	AT1G33930.1 | Symbols: | P-loop containing nucleoside triphosphate hydrolases superfamily protein | chr1:12323888-12327084 FORWARD LENGTH=336
AT1G33940	0.912032	0.883761	0.499175	0.793867	1.13168	0.560464	0.941229	0.908267	0.54285	AT1G33940.2 | Symbols: | FUNCTIONS IN: molecular_function unknown; INVOLVED IN: biological_process unknown; LOCATED IN: cellular_component unknown; BEST Arabidopsis thaliana protein match is: Protein kinase family protein with ARM repeat domain (TAIR:AT5G18700.1); Has 128 Blast hits to 95 proteins in 44 species: Archae - 0; Bacteria - 0; Metazoa - 37; Fungi - 0; Plants - 78; Viruses - 0; Other Eu…
AT1G34044	1.31131	0.747352	1.6423	0.868868	0.760913	2.1245	1.09363	0.757818	2.45154
AT1G34050	2.50349	5.00372	5.63455	2.03839	3.96071	3.88102	0.91302	2.47276	2.59307	AT1G34050.1 | Symbols: | Ankyrin repeat family protein | chr1:12393495-12396006 FORWARD LENGTH=573
AT1G34060	2.63321	2.08642	1.18797	2.69831	1.94133	0.565169	2.13343	1.55437	0.509148	AT1G34060.1 | Symbols: | Pyridoxal phosphate (PLP)-dependent transferases superfamily protein | chr1:12396561-12398299 REVERSE LENGTH=463
AT1G34200	5.79939	10.3799	12.4532	7.3655	13.0169	18.0503	6.57817	11.8005	15.4274	AT1G34200.1 | Symbols: | Glyceraldehyde-3-phosphate dehydrogenase-like family protein | chr1:12455793-12456935 FORWARD LENGTH=352
AT1G34210	10.1599	8.00184	5.2488	9.39782	8.97174	6.20167	9.77716	8.39665	5.12625	AT1G34210.1 | Symbols: SERK2, ATSERK2 | somatic embryogenesis receptor-like kinase 2 | chr1:12459078-12462752 FORWARD LENGTH=628
AT1G34245	2.93837	1.01276	1.63713	2.57141	0.619025	1.28487	3.21673	1.23033	1.50399	AT1G34245.1 | Symbols: EPF2 | Putative membrane lipoprotein | chr1:12472990-12473631 FORWARD LENGTH=120
AT1G34260	7.50107	24.2478	15.185	7.91422	23.6382	17.3714	7.94248	24.907	19.4752	AT1G34260.1 | Symbols: FAB1D | FORMS APLOID AND BINUCLEATE CELLS 1A | chr1:12485967-12491799 FORWARD LENGTH=1456
AT1G34300	13.504	21.836	40.4279	15.4523	21.5892	50.5911	14.2497	21.9383	47.2059	AT1G34300.1 | Symbols: | lectin protein kinase family protein | chr1:12503450-12505939 FORWARD LENGTH=829
AT1G34370	34.5617	63.7264	96.171	35.0542	69.0728	122.192	34.3386	70.0666	113.127	AT1G34370.3 | Symbols: STOP1 | C2H2 and C2HC zinc fingers superfamily protein | chr1:12551449-12552501 FORWARD LENGTH=350
AT1G34420	1.74315	7.76202	6.00767	2.74139	12.0027	8.93473	2.16645	8.10034	7.12277	AT1G34420.1 | Symbols: | leucine-rich repeat transmembrane protein kinase family protein | chr1:12584587-12587570 FORWARD LENGTH=966
AT1G34580	2.44943	1.19459	0.565106	2.56104	1.55926	0.408744	2.09448	1.35411	0.560086	AT1G34580.1 | Symbols: | Major facilitator superfamily protein | chr1:12660631-12663553 FORWARD LENGTH=506
AT1G34640	13.645	8.12754	5.85127	12.643	6.80467	3.9302	13.9186	7.48853	4.34259	AT1G34640.1 | Symbols: | peptidases | chr1:12687706-12688427 REVERSE LENGTH=110
AT1G34750	17.4667	86.4798	121.688	15.6233	73.9691	140.052	15.668	76.6271	135.888	AT1G34750.1 | Symbols: | Protein phosphatase 2C family protein | chr1:12736386-12737727 REVERSE LENGTH=282
AT1G34760	22.2459	18.9155	11.5994	14.5343	12.996	7.30748	19.0943	15.9081	8.21426	AT1G34760.1 | Symbols: GRF11, GF14 OMICRON, RHS5 | general regulatory factor 11 | chr1:12744062-12745603 REVERSE LENGTH=255
AT1G35140	10.9331	496.295	4.70282	12.0844	496.186	5.59324	12.2761	634.962	5.73167	AT1G35140.1 | Symbols: PHI-1, EXL7 | Phosphate-responsive 1 family protein | chr1:12852089-12853018 FORWARD LENGTH=309
AT1G35210	4.16459	236.507	12.5756	5.5315	385.077	24.1106	4.2716	230.413	19.6021	AT1G35210.1 | Symbols: | unknown protein; FUNCTIONS IN: molecular_function unknown; INVOLVED IN: biological_process unknown; LOCATED IN: chloroplast; EXPRESSED IN: 14 plant structures; EXPRESSED DURING: 9 growth stages; CONTAINS InterPro DOMAIN/s: Protein of unknown function DUF740 (InterPro:IPR008004); BEST Arabidopsis thaliana protein match is: unknown protein (TAIR:AT1G22470.1); Has 83 Blast h…
AT1G35230	0.593601	3.75456	1.70501	1.32577	8.78546	5.03549	0.642281	5.08718	3.59753	AT1G35230.1 | Symbols: AGP5 | arabinogalactan protein 5 | chr1:12917184-12917585 FORWARD LENGTH=133
AT1G35290	1.31166	1.21536	0.447263	0.919492	1.70587	0.430838	1.81956	1.09182	0.400102	AT1G35290.1 | Symbols: | Thioesterase superfamily protein | chr1:12947760-12948778 REVERSE LENGTH=189
AT1G35350	15.8828	81.2198	42.7232	17.8287	85.396	48.6494	16.1108	86.4139	45.0656	AT1G35350.1 | Symbols: | EXS (ERD1/XPR1/SYG1) family protein | chr1:12981251-12984583 REVERSE LENGTH=751
AT1G35420	49.5349	29.5348	19.0368	42.2294	29.2554	13.2974	46.7736	29.6951	15.6981	AT1G35420.1 | Symbols: | alpha/beta-Hydrolases superfamily protein | chr1:13026320-13027463 FORWARD LENGTH=310
AT1G35430	14.2759	24.5114	30.2892	13.5605	25.7472	30.8326	13.6026	23.7805	33.248	AT1G35430.1 | Symbols: | unknown protein; FUNCTIONS IN: molecular_function unknown; INVOLVED IN: biological_process unknown; LOCATED IN: mitochondrion; EXPRESSED IN: 22 plant structures; EXPRESSED DURING: 13 growth stages; BEST Arabidopsis thaliana protein match is: unknown protein (TAIR:AT4G09170.1); Has 23 Blast hits to 23 proteins in 5 species: Archae - 0; Bacteria - 0; Metazoa - 0; Fungi - 0;…
AT1G35580	53.1136	60.1006	104.366	48.056	50.8118	105.157	53.2682	57.661	101.846	AT1G35580.3 | Symbols: CINV1 | cytosolic invertase 1 | chr1:13123183-13124808 REVERSE LENGTH=460
AT1G35910	3.42601	7.84539	5.53996	5.34436	11.639	6.84501	3.9305	7.63594	4.0834	AT1G35910.1 | Symbols: TPPD | Haloacid dehalogenase-like hydrolase (HAD) superfamily protein | chr1:13363200-13364965 REVERSE LENGTH=369
AT1G36600	0.0233534	0.0508984	0.844461	0.00913534	0.029917	1.31893	0	0.0244399	1.10807
AT1G36620	0.00812713	0.0529154	0.642219	0.0331025	0.109816	1.05592	0.0169946	0.0644927	0.813934
AT1G36622	8.97785	223.979	303.846	22.3366	251.037	450.466	21.6853	226.945	470.329	AT1G36622.1 | Symbols: | unknown protein; LOCATED IN: endomembrane system; BEST Arabidopsis thaliana protein match is: unknown protein (TAIR:AT1G36640.1); Has 12 Blast hits to 12 proteins in 2 species: Archae - 0; Bacteria - 0; Metazoa - 0; Fungi - 0; Plants - 12; Viruses - 0; Other Eukaryotes - 0 (source: NCBI BLink). | chr1:13836417-13836925 REVERSE LENGTH=74
AT1G36640	7.46846	30.5973	31.0123	9.70277	32.2469	44.488	12.6798	41.182	43.8216	AT1G36640.1 | Symbols: | unknown protein; FUNCTIONS IN: molecular_function unknown; INVOLVED IN: biological_process unknown; LOCATED IN: endomembrane system; EXPRESSED IN: sperm cell, root; BEST Arabidopsis thaliana protein match is: unknown protein (TAIR:AT1G36622.1); Has 14 Blast hits to 14 proteins in 2 species: Archae - 0; Bacteria - 0; Metazoa - 0; Fungi - 0; Plants - 14; Viruses - 0; Other …
AT1G36940	3.78955	1.724	3.00835	5.93088	2.34005	3.16756	5.66778	2.52959	3.2185	AT1G36940.1 | Symbols: | unknown protein; Has 21 Blast hits to 21 proteins in 8 species: Archae - 0; Bacteria - 0; Metazoa - 0; Fungi - 0; Plants - 21; Viruses - 0; Other Eukaryotes - 0 (source: NCBI BLink). | chr1:14004158-14004706 FORWARD LENGTH=182
AT1G37130	164.203	401.534	175.792	192.958	503.495	272.358	160.726	432.598	216.366	AT1G37130.1 | Symbols: NIA2, B29, NIA2-1, CHL3, NR, NR2, ATNR2 | nitrate reductase 2 | chr1:14158617-14161652 FORWARD LENGTH=917
AT1G38065	10.0063	7.48712	5.64504	10.0088	7.60097	4.5502	10.5265	7.67873	4.41064	AT1G38065.1 | Symbols: | O-fucosyltransferase family protein | chr1:14289906-14292060 REVERSE LENGTH=470
AT1G38131	11.9064	8.50334	6.60171	12.6393	8.67897	5.17574	12.3612	9.11427	4.74576	AT1G38131.1 | Symbols: | O-fucosyltransferase family protein | chr1:14293392-14296020 REVERSE LENGTH=589
AT1G41890	0.629856	0.751347	1.58925	0.606075	0.705858	1.91826	0.622937	0.685769	2.10643
AT1G42090	1.11996	0.953424	2.23974	0.944557	0.645451	3.07138	0.940259	1.0226	3.31338
AT1G42430	13.6575	12.111	6.94278	12.8329	12.4599	5.49174	13.2388	12.3175	5.63584	AT1G42430.1 | Symbols: | unknown protein; BEST Arabidopsis thaliana protein match is: unknown protein (TAIR:AT3G55760.3); Has 186 Blast hits to 143 proteins in 47 species: Archae - 0; Bacteria - 23; Metazoa - 14; Fungi - 6; Plants - 87; Viruses - 0; Other Eukaryotes - 56 (source: NCBI BLink). | chr1:15891512-15894322 FORWARD LENGTH=426
AT1G42470	9.43996	19.9932	10.8084	10.3785	20.8232	10.9781	10.5087	21.5793	12.4494	AT1G42470.1 | Symbols: | Patched family protein | chr1:15926987-15935128 FORWARD LENGTH=1272
AT1G42490	1.29437	1.73614	2.42411	1.39178	1.77564	5.27098	1.69872	2.06079	4.45296
AT1G42550	49.6304	32.5774	21.1672	45.3276	31.2982	12.8439	50.59	31.5113	14.5125	AT1G42550.1 | Symbols: PMI1 | plastid movement impaired1 | chr1:15977131-15979734 FORWARD LENGTH=843
AT1G42680	1.65037	1.95929	1.81834	1.77367	2.07057	4.32954	1.34544	1.33628	2.83528	AT1G42680.1 | Symbols: | P-loop containing nucleoside triphosphate hydrolases superfamily protein | chr1:16041656-16042880 FORWARD LENGTH=170
AT1G42990	29.6224	231.331	134.304	44.1046	325.867	217.537	39.6324	223.149	209.892	AT1G42990.1 | Symbols: ATBZIP60, BZIP60 | basic region/leucine zipper motif 60 | chr1:16136062-16137459 REVERSE LENGTH=295
AT1G43160	5.37767	10.4199	11.1751	3.65091	7.60041	10.6024	4.6259	6.50223	8.16045	AT1G43160.1 | Symbols: RAP2.6 | related to AP2 6 | chr1:16263989-16264663 FORWARD LENGTH=192
AT1G43180	1.24376	3.38484	13.446	1.26422	2.30874	11.2557	1.37466	3.14296	11.7737
AT1G43650	5.52572	4.64744	2.97136	4.61515	5.14083	2.53275	5.38609	5.28274	3.12909	AT1G43650.2 | Symbols: | nodulin MtN21 /EamA-like transporter family protein | chr1:16444526-16446814 REVERSE LENGTH=206
AT1G43910	12.5839	22.6792	30.0557	16.9722	30.0104	30.6367	11.0169	19.7636	19.5919	AT1G43910.1 | Symbols: | P-loop containing nucleoside triphosphate hydrolases superfamily protein | chr1:16656050-16657628 REVERSE LENGTH=475
AT1G44000	143.935	140.279	64.4147	134.614	125.548	46.0062	149.18	135.179	46.5239	AT1G44000.1 | Symbols: | unknown protein; BEST Arabidopsis thaliana protein match is: unknown protein (TAIR:AT4G11911.1); Has 216 Blast hits to 212 proteins in 76 species: Archae - 0; Bacteria - 96; Metazoa - 0; Fungi - 0; Plants - 118; Viruses - 0; Other Eukaryotes - 2 (source: NCBI BLink). | chr1:16708201-16709521 REVERSE LENGTH=260
AT1G44010	0.853102	1.67597	5.22369	0.329859	0.628546	2.8064	0.430066	0.696375	4.03336	AT1G44010.1 | Symbols: | unknown protein; BEST Arabidopsis thaliana protein match is: unknown protein (TAIR:AT1G15640.1); Has 211 Blast hits to 210 proteins in 16 species: Archae - 0; Bacteria - 0; Metazoa - 0; Fungi - 0; Plants - 211; Viruses - 0; Other Eukaryotes - 0 (source: NCBI BLink). | chr1:16714656-16715504 FORWARD LENGTH=227
AT1G44020	0.56044	3.52361	2.65686	0.417841	2.28566	1.4389	0.55282	2.80998	1.57849	AT1G44020.1 | Symbols: | Cysteine/Histidine-rich C1 domain family protein | chr1:16716692-16718656 REVERSE LENGTH=577
AT1G44030	0.0652827	0.611803	0.394766	0.0650642	0.346308	0.240298	0.0442246	0.34655	0.223811	AT1G44030.1 | Symbols: | Cysteine/Histidine-rich C1 domain family protein | chr1:16724773-16726566 REVERSE LENGTH=597
AT1G44050	2.58725	7.67256	7.176	1.44975	3.38388	3.22357	1.56433	5.0092	3.92247	AT1G44050.1 | Symbols: | Cysteine/Histidine-rich C1 domain family protein | chr1:16739309-16741513 FORWARD LENGTH=734
AT1G44100	29.1368	158.594	53.9831	26.5601	178.807	49.5536	24.3056	160.218	48.5068	AT1G44100.1 | Symbols: AAP5 | amino acid permease 5 | chr1:16764651-16767223 REVERSE LENGTH=480
AT1G44130	1.6777	5.46516	7.57765	4.22156	10.5181	15.1259	2.66607	8.21007	11.4199	AT1G44130.1 | Symbols: | Eukaryotic aspartyl protease family protein | chr1:16787508-16789318 REVERSE LENGTH=405
AT1G44350	2.60806	5.13746	4.25725	2.98339	4.99738	6.5854	3.62603	4.34356	4.07855	AT1G44350.1 | Symbols: ILL6 | IAA-leucine resistant (ILR)-like gene 6 | chr1:16834749-16838201 REVERSE LENGTH=464
AT1G44446	254.178	93.7828	70.6077	214.655	67.999	37.2878	225.56	75.831	33.0776	AT1G44446.2 | Symbols: CH1, ATCAO, CAO | Pheophorbide a oxygenase family protein with Rieske [2Fe-2S] domain | chr1:16848822-16851152 REVERSE LENGTH=511
AT1G44542	0.219182	0.562176	0.703962	0.173578	0.347199	1.07998	0.237362	0.681327	1.10815	AT1G44542.1 | Symbols: | Cyclase family protein | chr1:16865145-16866573 REVERSE LENGTH=271
AT1G44780	4.06426	2.94969	2.4452	4.08165	2.91501	2.10192	3.98725	3.14429	1.88199	AT1G44780.1 | Symbols: | CONTAINS InterPro DOMAIN/s: Histone chaperone domain CHZ (InterPro:IPR019098); BEST Arabidopsis thaliana protein match is: unknown protein (TAIR:AT4G08310.1); Has 18105 Blast hits to 11200 proteins in 808 species: Archae - 37; Bacteria - 1195; Metazoa - 7724; Fungi - 1727; Plants - 674; Viruses - 183; Other Eukaryotes - 6565 (source: NCBI BLink). | chr1:16909753-16912060 …
AT1G44830	0.985516	4.58058	1.69193	1.14249	7.22832	1.98668	1.44777	8.8122	2.23727	AT1G44830.1 | Symbols: | Integrase-type DNA-binding superfamily protein | chr1:16933792-16934427 FORWARD LENGTH=211
AT1G45145	136.34	184.638	306.669	206.437	260.877	466.007	153.694	211.062	375.673	AT1G45145.1 | Symbols: ATTRX5, ATH5, LIV1, TRX5 | thioredoxin H-type 5 | chr1:17075264-17076256 REVERSE LENGTH=118
AT1G45180	7.66723	15.2431	17.4987	7.19802	14.2445	17.0526	7.899	15.5574	15.8903	AT1G45180.1 | Symbols: | RING/U-box superfamily protein | chr1:17099335-17101683 FORWARD LENGTH=645
AT1G45201	115.655	106.01	63.9238	156.626	154.313	63.6563	123.785	106.877	59.8245	AT1G45201.1 | Symbols: ATTLL1, TLL1 | triacylglycerol lipase-like 1 | chr1:17123889-17128462 FORWARD LENGTH=479
AT1G45207	7.34417	17.3811	5.38623	8.05326	17.9635	5.14146	8.33313	16.6904	5.2181	AT1G45207.2 | Symbols: | Remorin family protein | chr1:17130703-17133548 REVERSE LENGTH=555
AT1G45230	27.2633	21.0772	12.3606	24.695	16.8653	6.74191	29.115	20.5102	7.50746	AT1G45230.2 | Symbols: | Protein of unknown function (DUF3223) | chr1:17169874-17171381 REVERSE LENGTH=219
AT1G45474	136.364	133.06	66.1711	112.919	112.993	45.6227	132.8	126.666	55.5671	AT1G45474.2 | Symbols: LHCA5 | photosystem I light harvesting complex gene 5 | chr1:17179353-17180439 FORWARD LENGTH=256
AT1G45616	0.0635942	0.196431	0.639808	0.108515	0.220107	0.864767	0.0800484	0.216701	0.605665	AT1G45616.1 | Symbols: AtRLP6, RLP6 | receptor like protein 6 | chr1:17183550-17186534 REVERSE LENGTH=994
AT1G46554	3.61771	2.24904	2.70513	3.85388	1.90642	1.90529	3.35084	1.81715	2.21565
AT1G47370	0.483554	0.255576	0.142737	0.377976	0.298721	0.0710688	0.265522	0.255306	0.07203	AT1G47370.1 | Symbols: | Toll-Interleukin-Resistance (TIR) domain family protein | chr1:17365898-17368703 REVERSE LENGTH=363
AT1G47380	11.1008	28.6228	8.81379	10.1441	30.3856	10.0896	11.1826	31.8908	10.3014	AT1G47380.1 | Symbols: | Protein phosphatase 2C family protein | chr1:17373004-17375305 REVERSE LENGTH=428
AT1G47395	238.142	122.615	61.3592	377.168	322.381	141.414	335.378	164.054	61.1027	AT1G47395.1 | Symbols: | unknown protein; FUNCTIONS IN: molecular_function unknown; INVOLVED IN: biological_process unknown; LOCATED IN: endomembrane system; BEST Arabidopsis thaliana protein match is: unknown protein (TAIR:AT1G47400.1); Has 9 Blast hits to 9 proteins in 2 species: Archae - 0; Bacteria - 0; Metazoa - 0; Fungi - 0; Plants - 9; Viruses - 0; Other Eukaryotes - 0 (source: NCBI BLink)…
AT1G47400	128.882	60.6248	21.8302	189.768	153.293	50.2776	180.194	79.349	25.9699	AT1G47400.1 | Symbols: | unknown protein; BEST Arabidopsis thaliana protein match is: unknown protein (TAIR:AT1G47395.1); Has 11 Blast hits to 11 proteins in 2 species: Archae - 0; Bacteria - 0; Metazoa - 0; Fungi - 0; Plants - 11; Viruses - 0; Other Eukaryotes - 0 (source: NCBI BLink). | chr1:17385818-17385970 FORWARD LENGTH=50
AT1G47510	0.42186	1.99629	1.00319	0.838425	5.01854	2.15566	0.687264	1.65946	1.25899	AT1G47510.1 | Symbols: AT5PTASE11, 5PTASE11 | inositol polyphosphate 5-phosphatase 11 | chr1:17435991-17438296 REVERSE LENGTH=334
AT1G47530	41.5807	49.7887	82.471	39.8546	49.0308	120.575	39.0754	44.522	85.0707	AT1G47530.1 | Symbols: | MATE efflux family protein | chr1:17451724-17454110 FORWARD LENGTH=484
AT1G47578	2.46828	6.63179	1.95424	2.40522	7.08581	2.08283	2.37733	7.09748	1.73155	AT1G47578.1 | Symbols: | Biotin/lipoate A/B protein ligase family | chr1:17484365-17485470 FORWARD LENGTH=280
AT1G47580	28.5777	16.8225	9.43879	27.5738	16.1496	6.7803	28.8179	17.4885	6.25178	AT1G47580.1 | Symbols: | Pentatricopeptide repeat (PPR) superfamily protein | chr1:17485668-17486387 FORWARD LENGTH=239
AT1G47655	2.04231	1.73795	1.20714	2.06661	1.60938	1.00574	2.32857	2.41073	1.20221	AT1G47655.1 | Symbols: | Dof-type zinc finger DNA-binding family protein | chr1:17525437-17526066 FORWARD LENGTH=209
AT1G47750	14.3877	13.5035	32.3866	15.6364	14.311	36.0431	15.0503	14.2548	39.0023	AT1G47750.1 | Symbols: PEX11A | peroxin 11A | chr1:17569388-17570134 REVERSE LENGTH=248
AT1G47830	34.0324	38.014	71.3728	37.4755	39.0887	84.1445	38.4132	40.2309	83.8301	AT1G47830.1 | Symbols: | SNARE-like superfamily protein | chr1:17613346-17614784 REVERSE LENGTH=142
AT1G47860	1.61929	0.883793	1.59635	1.57802	0.639411	1.177	1.45928	0.818047	1.25147
AT1G47890	0.269074	3.0625	4.24978	1.09936	7.48696	9.42748	0.739427	3.887	6.55264	AT1G47890.1 | Symbols: AtRLP7, RLP7 | receptor like protein 7 | chr1:17643976-17647035 FORWARD LENGTH=1019
AT1G47990	0.239038	0.284739	0.336936	0.44882	0.783386	1.19216	0.458589	0.673384	0.789994	AT1G47990.1 | Symbols: ATGA2OX4, GA2OX4 | gibberellin 2-oxidase 4 | chr1:17698655-17700834 FORWARD LENGTH=321
AT1G48100	3.11003	2.66895	1.05507	2.76177	2.49909	0.899306	2.98189	2.37769	0.83752	AT1G48100.1 | Symbols: | Pectin lyase-like superfamily protein | chr1:17766921-17769625 FORWARD LENGTH=475
AT1G48170	8.47382	9.46147	16.4479	8.37863	8.8404	18.6448	8.55819	10.0423	18.7367	AT1G48170.1 | Symbols: | unknown protein; Has 78 Blast hits to 78 proteins in 34 species: Archae - 0; Bacteria - 0; Metazoa - 30; Fungi - 0; Plants - 48; Viruses - 0; Other Eukaryotes - 0 (source: NCBI BLink). | chr1:17788810-17789635 FORWARD LENGTH=153
AT1G48210	12.3787	12.0549	27.9193	13.1039	13.562	29.7682	13.4554	12.8009	28.6856	AT1G48210.2 | Symbols: | Protein kinase superfamily protein | chr1:17799551-17801798 FORWARD LENGTH=363
AT1G48220	0.559454	0.403796	1.06667	0.448166	0.312559	1.06241	0.431949	0.422086	0.788365	AT1G48220.1 | Symbols: | Protein kinase superfamily protein | chr1:17802863-17804882 FORWARD LENGTH=364
AT1G48240	18.1333	19.9029	7.86222	17.8179	19.5731	6.02043	18.9795	20.1522	5.99321	AT1G48240.1 | Symbols: ATNPSN12, NPSN12 | novel plant snare 12 | chr1:17809223-17811656 REVERSE LENGTH=265
AT1G48320	18.7304	58.3075	67.3755	19.2702	72.7165	71.1994	18.6865	64.3922	83.4578	AT1G48320.1 | Symbols: | Thioesterase superfamily protein | chr1:17855024-17855577 REVERSE LENGTH=156
AT1G48480	37.7092	27.5412	21.8145	41.9126	29.3719	21.2523	43.9067	31.3852	21.0708	AT1G48480.1 | Symbols: RKL1 | receptor-like kinase 1 | chr1:17918475-17920743 FORWARD LENGTH=655
AT1G48490	11.1053	10.7019	21.5347	12.0526	11.5824	26.7194	11.4029	11.0725	26.1739	AT1G48490.1 | Symbols: | Protein kinase superfamily protein | chr1:17922345-17928597 REVERSE LENGTH=1235
AT1G48540	18.2855	16.7834	9.49229	19.1159	18.9081	9.92398	19.544	18.049	8.84601	AT1G48540.2 | Symbols: | Outer arm dynein light chain 1 protein | chr1:17945540-17950405 FORWARD LENGTH=1051
AT1G48605	2.54151	2.76082	8.14168	2.86855	2.96715	11.8924	2.22079	3.11529	9.56665	AT1G48605.1 | Symbols: ATHAL3B, HAL3B, HAL3 | Flavoprotein | chr1:17969395-17970080 REVERSE LENGTH=201
AT1G48650	21.2707	19.3355	11.9737	21.5899	20.2969	10.3782	21.3561	18.6994	9.63496	AT1G48650.1 | Symbols: | DEA(D/H)-box RNA helicase family protein | chr1:17989670-17995169 REVERSE LENGTH=1197
AT1G48745	33.8829	16.7241	24.1955	36.6408	13.3149	19.7535	32.9975	14.093	20.1628	AT1G48745.1 | Symbols: | unknown protein; Has 7 Blast hits to 7 proteins in 3 species: Archae - 0; Bacteria - 0; Metazoa - 0; Fungi - 0; Plants - 7; Viruses - 0; Other Eukaryotes - 0 (source: NCBI BLink). | chr1:18030829-18031206 FORWARD LENGTH=125
AT1G48750	191.992	174.131	125.506	170.412	175.095	80.3924	200.143	198.624	127.388	AT1G48750.1 | Symbols: | Bifunctional inhibitor/lipid-transfer protein/seed storage 2S albumin superfamily protein | chr1:18036019-18036303 FORWARD LENGTH=94
AT1G48780	9.56425	4.55698	9.1866	7.85556	4.79287	9.48219	7.24988	5.04661	8.6843	AT1G48780.1 | Symbols: | unknown protein; BEST Arabidopsis thaliana protein match is: unknown protein (TAIR:AT3G18300.1); Has 89 Blast hits to 89 proteins in 11 species: Archae - 0; Bacteria - 2; Metazoa - 0; Fungi - 0; Plants - 86; Viruses - 0; Other Eukaryotes - 1 (source: NCBI BLink). | chr1:18041989-18042744 FORWARD LENGTH=251
AT1G48850	44.9929	53.0796	179.118	52.046	55.7519	215.319	48.3235	56.0884	203.579	AT1G48850.1 | Symbols: EMB1144 | chorismate synthase, putative / 5-enolpyruvylshikimate-3-phosphate phospholyase, putative | chr1:18065154-18067956 REVERSE LENGTH=436
AT1G49000	2.9694	23.0997	354.097	4.63962	23.3284	470.261	4.52364	23.5826	514.547	AT1G49000.1 | Symbols: | unknown protein; FUNCTIONS IN: molecular_function unknown; INVOLVED IN: biological_process unknown; LOCATED IN: chloroplast; EXPRESSED IN: stem; BEST Arabidopsis thaliana protein match is: unknown protein (TAIR:AT3G18560.1); Has 105 Blast hits to 105 proteins in 13 species: Archae - 0; Bacteria - 0; Metazoa - 0; Fungi - 0; Plants - 105; Viruses - 0; Other Eukaryotes - 0 (…
AT1G49010	21.6841	11.7168	9.82851	17.8956	8.90027	4.86905	21.1814	10.1577	6.5277	AT1G49010.1 | Symbols: | Duplicated homeodomain-like superfamily protein | chr1:18132714-18133778 FORWARD LENGTH=314
AT1G49030	5.33676	8.62285	15.505	4.35607	9.23531	14.421	5.34943	9.87165	20.3512	AT1G49030.1 | Symbols: | PLAC8 family protein | chr1:18136794-18137846 FORWARD LENGTH=224
AT1G49032	23.2318	13.0615	64.6029	18.2515	10.4768	63.5781	23.626	12.2163	68.2396	AT1G49032.1 | Symbols: | unknown protein; FUNCTIONS IN: molecular_function unknown; INVOLVED IN: biological_process unknown; LOCATED IN: endomembrane system; Has 30201 Blast hits to 17322 proteins in 780 species: Archae - 12; Bacteria - 1396; Metazoa - 17338; Fungi - 3422; Plants - 5037; Viruses - 0; Other Eukaryotes - 2996 (source: NCBI BLink). | chr1:18138315-18138488 FORWARD LENGTH=57
AT1G49050	18.6685	54.0251	57.7015	20.3578	58.8902	67.1747	18.5375	56.846	65.905	AT1G49050.1 | Symbols: | Eukaryotic aspartyl protease family protein | chr1:18150638-18153186 FORWARD LENGTH=583
AT1G49130	4.52933	0.931915	0.986483	3.86105	0.839907	0.629904	5.25996	1.09765	0.58705	AT1G49130.2 | Symbols: | B-box type zinc finger protein with CCT domain | chr1:18174741-18175811 REVERSE LENGTH=319
AT1G49180	8.27357	4.07311	5.89916	6.76956	3.63791	5.45877	7.21211	3.51011	5.05874	AT1G49180.1 | Symbols: | protein kinase family protein | chr1:18184840-18187444 REVERSE LENGTH=408
AT1G49200	6.30029	2.34491	2.69653	6.59647	1.74379	2.23468	7.29679	3.2019	3.04191	AT1G49200.1 | Symbols: | RING/U-box superfamily protein | chr1:18198298-18198978 FORWARD LENGTH=226
AT1G49380	21.7419	19.8512	8.20316	19.444	18.0708	4.95102	23.5523	18.8422	5.65492	AT1G49380.1 | Symbols: | cytochrome c biogenesis protein family | chr1:18276794-18279204 FORWARD LENGTH=547
AT1G49470	20.6504	5.80434	23.3147	21.5594	4.81702	20.9003	17.7292	4.94125	18.0569	AT1G49470.1 | Symbols: | Family of unknown function (DUF716) | chr1:18310554-18311462 FORWARD LENGTH=302
AT1G49490	1.72607	1.16435	0.762668	1.3743	0.842614	0.506563	1.4539	1.36998	0.505619	AT1G49490.1 | Symbols: | Leucine-rich repeat (LRR) family protein | chr1:18317563-18320106 REVERSE LENGTH=847
AT1G49500	6.13749	1.96041	1.50483	6.79689	1.6222	1.47215	11.9976	4.29668	3.24808	AT1G49500.1 | Symbols: | unknown protein; FUNCTIONS IN: molecular_function unknown; INVOLVED IN: biological_process unknown; LOCATED IN: endomembrane system; EXPRESSED IN: 19 plant structures; EXPRESSED DURING: 10 growth stages; BEST Arabidopsis thaliana protein match is: unknown protein (TAIR:AT3G19030.1); Has 24 Blast hits to 24 proteins in 2 species: Archae - 0; Bacteria - 0; Metazoa - 0; Fung…
AT1G49510	20.857	14.7986	11.5235	19.9339	14.641	9.81197	22.1668	15.2587	10.1528	AT1G49510.1 | Symbols: emb1273 | embryo defective 1273 | chr1:18327026-18328147 FORWARD LENGTH=240
AT1G49570	3.49111	4.4935	7.91234	5.78234	6.43457	7.36597	2.6128	3.57342	3.88088	AT1G49570.1 | Symbols: | Peroxidase superfamily protein | chr1:18347077-18348712 FORWARD LENGTH=350
AT1G49640	0.426597	0.143031	0.493571	1.37772	0.147638	1.26053	1.16957	0.161492	1.36834	AT1G49640.1 | Symbols: | alpha/beta-Hydrolases superfamily protein | chr1:18375697-18376644 REVERSE LENGTH=315
AT1G49650	1.89378	1.03201	2.02197	2.53901	1.11636	2.66096	2.58649	1.15241	2.39948	AT1G49650.1 | Symbols: | alpha/beta-Hydrolases superfamily protein | chr1:18377363-18378487 REVERSE LENGTH=374
AT1G49730	19.8692	18.6154	11.2719	19.6625	19.5562	9.45221	22.0011	20.7237	9.99281	AT1G49730.2 | Symbols: | Protein kinase superfamily protein | chr1:18403515-18405548 REVERSE LENGTH=450
AT1G49740	16.0946	14.2411	8.18012	14.6371	14.5305	5.72173	15.5373	15.147	5.85993	AT1G49740.1 | Symbols: | PLC-like phosphodiesterases superfamily protein | chr1:18407728-18409468 FORWARD LENGTH=359
AT1G49750	175.453	115.491	102.86	187.503	148.41	61.8266	174.498	114.706	62.6025	AT1G49750.1 | Symbols: | Leucine-rich repeat (LRR) family protein | chr1:18411177-18412779 REVERSE LENGTH=494
AT1G49780	14.9152	37.653	13.4116	23.9112	31.717	14.0314	19.7467	43.3277	15.2961	AT1G49780.1 | Symbols: PUB26 | plant U-box 26 | chr1:18429024-18430289 REVERSE LENGTH=421
AT1G49790	0.474533	0.508041	0.404956	0.935073	0.304612	0.274422	0.728423	0.330873	0.401562	AT1G49790.1 | Symbols: | F-box associated ubiquitination effector family protein | chr1:18436137-18437068 REVERSE LENGTH=283
AT1G49830	1.3135	0.478924	0.372452	0.928107	0.661013	0.191567	1.30672	0.59602	0.331478	AT1G49830.1 | Symbols: | basic helix-loop-helix (bHLH) DNA-binding superfamily protein | chr1:18445111-18446659 REVERSE LENGTH=250
AT1G49840	6.48494	11.2646	4.68037	5.15279	10.4585	3.38121	5.75713	10.6598	2.7751	AT1G49840.1 | Symbols: | Protein of unknown function (DUF620) | chr1:18452243-18454157 FORWARD LENGTH=494
AT1G49930	4.48696	3.84796	1.83229	2.74417	3.83267	0.921298	3.69366	4.61458	0.887702	AT1G49930.1 | Symbols: | BEST Arabidopsis thaliana protein match is: Alanyl-tRNA synthetase, class IIc (TAIR:AT5G22800.1); Has 21 Blast hits to 21 proteins in 10 species: Archae - 0; Bacteria - 0; Metazoa - 0; Fungi - 0; Plants - 21; Viruses - 0; Other Eukaryotes - 0 (source: NCBI BLink). | chr1:18484932-18485639 FORWARD LENGTH=134
AT1G49950	25.5843	66.4197	47.2423	26.4627	63.1024	50.7692	26.4395	65.395	48.8303	AT1G49950.3 | Symbols: TRB1, ATTRB1 | telomere repeat binding factor 1 | chr1:18494439-18496713 REVERSE LENGTH=300
AT1G49975	99.4827	78.7009	34.9573	95.7897	77.2778	22.8928	102.676	83.7486	25.3226	AT1G49975.1 | Symbols: | INVOLVED IN: photosynthesis; LOCATED IN: photosystem I, chloroplast, thylakoid membrane; EXPRESSED IN: 20 plant structures; EXPRESSED DURING: 13 growth stages; CONTAINS InterPro DOMAIN/s: Photosystem I reaction centre subunit N (InterPro:IPR008796); Has 34 Blast hits to 34 proteins in 14 species: Archae - 0; Bacteria - 0; Metazoa - 0; Fungi - 0; Plants - 34; Viruses - 0; …
AT1G49990	2.26686	0.797771	1.2178	2.17376	0.839624	0.878441	2.65573	0.985138	0.817539	AT1G49990.1 | Symbols: | F-box family protein | chr1:18513696-18514988 FORWARD LENGTH=430
AT1G50020	91.7054	85.8423	50.4722	86.1068	84.6104	43.4481	84.1946	76.2891	41.6055	AT1G50020.1 | Symbols: | unknown protein; FUNCTIONS IN: molecular_function unknown; INVOLVED IN: biological_process unknown; LOCATED IN: chloroplast thylakoid membrane, chloroplast; EXPRESSED IN: 24 plant structures; EXPRESSED DURING: 15 growth stages; Has 72 Blast hits to 72 proteins in 27 species: Archae - 0; Bacteria - 0; Metazoa - 0; Fungi - 0; Plants - 72; Viruses - 0; Other Eukaryotes - 0 (…
AT1G50040	2.32351	1.996	1.11396	1.56606	1.20939	0.958206	2.08637	2.12443	1.19864	AT1G50040.1 | Symbols: | Protein of unknown function (DUF1005) | chr1:18542236-18543823 FORWARD LENGTH=460
AT1G50090	1.7312	3.25615	37.9238	1.22662	2.38356	27.3496	1.19925	2.6351	31.0682	AT1G50090.1 | Symbols: | D-aminoacid aminotransferase-like PLP-dependent enzymes superfamily protein | chr1:18554641-18556794 REVERSE LENGTH=367
AT1G50180	2.72646	8.58964	30.3883	2.54939	6.06035	24.3913	2.60063	7.04024	26.2056	AT1G50180.1 | Symbols: | NB-ARC domain-containing disease resistance protein | chr1:18584235-18587136 FORWARD LENGTH=857
AT1G50190	1.64007	0.31167	1.51201	1.05885	0.139961	0.977137	1.6054	0.260261	1.54636	AT1G50190.1 | Symbols: | Cysteine/Histidine-rich C1 domain family protein | chr1:18588229-18590799 REVERSE LENGTH=619
AT1G50250	143.014	132.043	78.3622	133.873	128.002	60.5978	136.302	120.586	62.7496	AT1G50250.1 | Symbols: FTSH1 | FTSH protease 1 | chr1:18614398-18616930 REVERSE LENGTH=716
AT1G50270	2.99436	1.45735	1.35987	2.86751	1.37725	1.17669	2.79054	1.32328	1.06928	AT1G50270.1 | Symbols: | Pentatricopeptide repeat (PPR) superfamily protein | chr1:18622044-18623834 FORWARD LENGTH=596
AT1G50280	9.39811	1.8753	1.93452	8.4502	1.42365	0.65616	10.1485	1.63586	1.1594	AT1G50280.1 | Symbols: | Phototropic-responsive NPH3 family protein | chr1:18623857-18626292 REVERSE LENGTH=525
AT1G50310	0.520908	1.00387	0.573557	0.418167	1.01308	0.513938	0.482208	0.965881	0.5776	AT1G50310.1 | Symbols: ATSTP9, STP9 | sugar transporter 9 | chr1:18635984-18638110 FORWARD LENGTH=517
AT1G50360	8.45129	8.11175	14.3261	9.59324	10.1119	20.6277	8.58956	8.81339	17.4486	AT1G50360.1 | Symbols: VIIIA, ATVIIIA | P-loop containing nucleoside triphosphate hydrolases superfamily protein | chr1:18650688-18657106 FORWARD LENGTH=1153
AT1G50400	0.805689	1.06184	1.59057	0.816156	1.0619	2.60683	1.01836	1.21215	2.39074	AT1G50400.1 | Symbols: | Eukaryotic porin family protein | chr1:18668155-18670322 FORWARD LENGTH=310
AT1G50480	68.1942	52.0216	41.4779	78.5603	63.018	41.0448	72.5892	57.4867	39.3752	AT1G50480.1 | Symbols: THFS | 10-formyltetrahydrofolate synthetase | chr1:18702064-18704687 FORWARD LENGTH=634
AT1G50570	25.9469	26.4742	48.9098	28.0298	31.2149	60.8929	26.617	27.1764	52.4758	AT1G50570.2 | Symbols: | Calcium-dependent lipid-binding (CaLB domain) family protein | chr1:18726400-18727566 REVERSE LENGTH=388
AT1G50590	1.61984	5.1278	3.29571	1.59944	5.78776	2.88232	1.73244	4.10715	2.93323	AT1G50590.1 | Symbols: | RmlC-like cupins superfamily protein | chr1:18732378-18734053 REVERSE LENGTH=310
AT1G50640	34.948	89.0163	68.4316	36.1472	115.585	80.3254	35.3879	90.6649	77.1538	AT1G50640.1 | Symbols: ERF3, ATERF3 | ethylene responsive element binding factor 3 | chr1:18757602-18758279 REVERSE LENGTH=225
AT1G50732	22.427	18.7925	5.62876	18.3915	13.8026	2.84575	21.1024	15.7646	3.329	AT1G50732.1 | Symbols: | unknown protein. | chr1:18802781-18803263 FORWARD LENGTH=118
AT1G50740	21.4922	359.848	141.581	25.7418	358.201	204.97	21.3558	330.629	161.161	AT1G50740.1 | Symbols: | Transmembrane proteins 14C | chr1:18807861-18808765 FORWARD LENGTH=119
AT1G50750	0.341841	8.47124	1.19857	0.468371	11.9698	2.24819	0.52889	10.8923	1.68022	AT1G50750.1 | Symbols: | Plant mobile domain protein family | chr1:18809184-18812050 REVERSE LENGTH=816
AT1G50840	15.2192	14.9589	6.78552	15.7609	15.6141	5.34617	16.657	15.0049	5.52804	AT1G50840.1 | Symbols: POLGAMMA2 | polymerase gamma 2 | chr1:18839277-18844313 FORWARD LENGTH=1050
AT1G50900	131.111	121.345	66.8904	123.574	110.347	50.2274	149.048	124.717	60.2432	AT1G50900.1 | Symbols: GDC1 | Ankyrin repeat family protein | chr1:18866272-18867014 FORWARD LENGTH=175
AT1G50930	1.29557	2.64259	0.733764	0.971041	1.69923	0.495458	0.949784	1.92761	0.75508	AT1G50930.1 | Symbols: | unknown protein; BEST Arabidopsis thaliana protein match is: unknown protein (TAIR:AT3G20557.1); Has 215 Blast hits to 213 proteins in 63 species: Archae - 0; Bacteria - 2; Metazoa - 83; Fungi - 10; Plants - 45; Viruses - 5; Other Eukaryotes - 70 (source: NCBI BLink). | chr1:18876898-18877706 FORWARD LENGTH=196
AT1G51080	8.88436	7.27034	1.84895	9.92926	8.77157	1.49804	9.29012	7.77492	1.59324	AT1G51080.1 | Symbols: | unknown protein; FUNCTIONS IN: molecular_function unknown; INVOLVED IN: biological_process unknown; LOCATED IN: chloroplast; EXPRESSED IN: 15 plant structures; EXPRESSED DURING: 11 growth stages; Has 101 Blast hits to 98 proteins in 44 species: Archae - 0; Bacteria - 0; Metazoa - 38; Fungi - 10; Plants - 27; Viruses - 0; Other Eukaryotes - 26 (source: NCBI BLink). | chr1:…
AT1G51100	19.9102	11.7679	6.13808	21.2505	12.6518	3.7082	24.9354	15.2366	4.68463	AT1G51100.1 | Symbols: | unknown protein; FUNCTIONS IN: molecular_function unknown; INVOLVED IN: biological_process unknown; LOCATED IN: chloroplast, chloroplast stroma; EXPRESSED IN: 22 plant structures; EXPRESSED DURING: 13 growth stages; Has 26 Blast hits to 26 proteins in 9 species: Archae - 0; Bacteria - 0; Metazoa - 0; Fungi - 0; Plants - 26; Viruses - 0; Other Eukaryotes - 0 (source: NCBI …
AT1G51140	11.0396	6.71414	3.49292	11.7346	8.63954	3.11112	10.3473	7.03945	2.6258	AT1G51140.1 | Symbols: | basic helix-loop-helix (bHLH) DNA-binding superfamily protein | chr1:18943802-18945613 REVERSE LENGTH=379
AT1G51170	7.39182	4.76191	6.96462	7.74535	3.64074	5.0485	7.34163	4.43488	5.38283	AT1G51170.1 | Symbols: | Protein kinase superfamily protein | chr1:18953625-18954839 REVERSE LENGTH=404
AT1G51270	0.0663226	0.905282	2.40616	0.0731719	1.40784	3.65701	0.0942168	0.92068	2.32269	AT1G51270.3 | Symbols: | structural molecules;transmembrane receptors;structural molecules | chr1:19007577-19011225 FORWARD LENGTH=637
AT1G51330	2.58125	6.88151	3.00037	2.65873	8.11086	3.80612	2.12049	7.56556	3.38143	AT1G51330.1 | Symbols: | Serine protease inhibitor (SERPIN) family protein | chr1:19028841-19029844 REVERSE LENGTH=193
AT1G51400	2008.15	1453.86	720.262	1601.16	1035.69	348.282	1711.7	1173.26	377.488	AT1G51400.1 | Symbols: | Photosystem II 5 kD protein | chr1:19052172-19052492 REVERSE LENGTH=106
AT1G51420	7.89519	10.7668	19.4009	14.287	17.0898	24.0396	8.39064	10.3963	19.6927	AT1G51420.1 | Symbols: ATSPP1, SPP1 | sucrose-phosphatase 1 | chr1:19064852-19066704 REVERSE LENGTH=423
AT1G51430	35.1234	21.129	15.5099	29.0681	18.2329	12.1691	32.065	20.9357	11.1472	AT1G51430.1 | Symbols: | unknown protein; BEST Arabidopsis thaliana protein match is: unknown protein (TAIR:AT3G28370.1); Has 13 Blast hits to 13 proteins in 4 species: Archae - 0; Bacteria - 0; Metazoa - 0; Fungi - 0; Plants - 13; Viruses - 0; Other Eukaryotes - 0 (source: NCBI BLink). | chr1:19068241-19069366 FORWARD LENGTH=160
AT1G51440	6.29877	2.1022	4.1025	7.2914	1.85156	2.55832	7.0343	1.81895	2.80525	AT1G51440.1 | Symbols: | alpha/beta-Hydrolases superfamily protein | chr1:19070971-19072554 FORWARD LENGTH=527
AT1G51520	1.10346	1.50765	0.988835	1.54151	1.73848	0.673375	1.54778	1.60588	0.817396	AT1G51520.1 | Symbols: | RNA-binding (RRM/RBD/RNP motifs) family protein | chr1:19106789-19108533 FORWARD LENGTH=414
AT1G51550	5.985	2.94327	6.44875	5.2884	2.2827	4.91573	5.77319	3.1103	5.17486	AT1G51550.1 | Symbols: | Kelch repeat-containing F-box family protein | chr1:19117646-19119291 REVERSE LENGTH=478
AT1G51560	14.0326	10.8041	8.13143	13.9235	11.075	7.2449	14.6396	11.6283	7.84947	AT1G51560.1 | Symbols: | Pyridoxamine 5'-phosphate oxidase family protein | chr1:19119900-19121859 REVERSE LENGTH=392
AT1G51570	43.3755	29.4788	26.5403	44.671	32.0499	23.8081	46.8091	33.5699	23.1924	AT1G51570.1 | Symbols: | Calcium-dependent lipid-binding (CaLB domain) plant phosphoribosyltransferase family protein | chr1:19122358-19124688 REVERSE LENGTH=776
AT1G51620	2.55367	37.2816	91.509	2.63406	31.3289	91.6814	2.54934	32.1548	100.571	AT1G51620.1 | Symbols: | Protein kinase superfamily protein | chr1:19140536-19141638 FORWARD LENGTH=262
AT1G51645	3.97174	2.68796	9.70882	4.088	3.88525	10.5683	3.68697	3.16884	9.37649
AT1G51660	9.80972	111.439	23.3608	10.4856	145.518	30.5075	10.0795	115.009	25.4226	AT1G51660.1 | Symbols: ATMKK4, MKK4, ATMEK4 | mitogen-activated protein kinase kinase 4 | chr1:19154575-19155675 FORWARD LENGTH=366
AT1G51670	0.520699	3.54499	1.14735	0.531014	4.70379	1.69828	0.442662	3.05218	0.834355	AT1G51670.1 | Symbols: | unknown protein; BEST Arabidopsis thaliana protein match is: unknown protein (TAIR:AT1G48180.1); Has 37 Blast hits to 37 proteins in 2 species: Archae - 0; Bacteria - 0; Metazoa - 0; Fungi - 0; Plants - 37; Viruses - 0; Other Eukaryotes - 0 (source: NCBI BLink). | chr1:19157142-19158344 FORWARD LENGTH=178
AT1G51680	129.501	146.4	418.74	153.101	156.743	504.008	136.482	148.73	545.629	AT1G51680.2 | Symbols: 4CL1, 4CL.1, AT4CL1 | 4-coumarate:CoA ligase 1 | chr1:19159647-19161464 REVERSE LENGTH=490
AT1G51700	19.3354	257.513	41.3273	22.3126	321.374	53.005	21.5273	260.943	55.303	AT1G51700.1 | Symbols: ADOF1, DOF1 | DOF zinc finger protein 1 | chr1:19174266-19174850 FORWARD LENGTH=194
AT1G51760	19.9777	31.3867	93.7728	23.736	33.0175	154.075	22.5691	28.7041	111.573	AT1G51760.1 | Symbols: IAR3, JR3 | peptidase M20/M25/M40 family protein | chr1:19199562-19201424 FORWARD LENGTH=440
AT1G51780	0.0769872	0.143635	0.544898	0.24454	0.19243	1.102	0.115031	0.1682	0.583999	AT1G51780.1 | Symbols: ILL5 | IAA-leucine resistant (ILR)-like gene 5 | chr1:19204602-19206453 FORWARD LENGTH=435
AT1G51790	4.14036	13.3434	115.285	3.5747	11.9718	120.161	4.10423	12.095	123.28	AT1G51790.1 | Symbols: | Leucine-rich repeat protein kinase family protein | chr1:19206858-19210574 REVERSE LENGTH=882
AT1G51800	7.22769	39.6821	593.514	6.78406	32.8749	676.614	7.89038	31.6641	659.712	AT1G51800.1 | Symbols: | Leucine-rich repeat protein kinase family protein | chr1:19214203-19217833 FORWARD LENGTH=894
AT1G51805	86.2985	218.793	159.027	99.5185	205.896	150.904	97.3295	215.742	170.347	AT1G51805.2 | Symbols: | Leucine-rich repeat protein kinase family protein | chr1:19221187-19225590 REVERSE LENGTH=860
AT1G51810	0.180556	0.291605	0.754618	0.151983	0.18366	0.835839	0.113005	0.196885	0.75676	AT1G51810.1 | Symbols: | Leucine-rich repeat protein kinase family protein | chr1:19227119-19230584 REVERSE LENGTH=744
AT1G51820	3.64331	67.8703	323.689	5.01448	52.3228	402.748	5.29665	60.0146	420.163	AT1G51820.1 | Symbols: | Leucine-rich repeat protein kinase family protein | chr1:19237407-19241883 REVERSE LENGTH=885
AT1G51850	9.26984	25.2444	249.039	10.6943	23.1213	255.284	11.8929	27.4627	301.872	AT1G51850.1 | Symbols: | Leucine-rich repeat protein kinase family protein | chr1:19252964-19256783 REVERSE LENGTH=865
AT1G51890	4.8459	8.29481	20.9504	9.17968	13.4647	31.6754	7.28796	11.73	32.294	AT1G51890.1 | Symbols: | Leucine-rich repeat protein kinase family protein | chr1:19274802-19278528 REVERSE LENGTH=876
AT1G51913	0.796365	3.32055	11.3388	2.70294	12.0561	22.5872	3.60224	10.1325	37.3321	AT1G51913.1 | Symbols: | LOCATED IN: endomembrane system; BEST Arabidopsis thaliana protein match is: cryptdin protein-related (TAIR:AT1G51915.1); Has 22 Blast hits to 22 proteins in 3 species: Archae - 0; Bacteria - 0; Metazoa - 0; Fungi - 0; Plants - 22; Viruses - 0; Other Eukaryotes - 0 (source: NCBI BLink). | chr1:19292930-19293249 FORWARD LENGTH=77
AT1G51920	1.03235	10.0598	78.9194	2.50814	32.1489	170.853	3.24966	25.2177	168.096	AT1G51920.1 | Symbols: | unknown protein; FUNCTIONS IN: molecular_function unknown; INVOLVED IN: biological_process unknown; LOCATED IN: endomembrane system; EXPRESSED IN: stem, stamen; EXPRESSED DURING: 4 anthesis; Has 22 Blast hits to 22 proteins in 5 species: Archae - 0; Bacteria - 0; Metazoa - 0; Fungi - 0; Plants - 22; Viruses - 0; Other Eukaryotes - 0 (source: NCBI BLink). | chr1:19294229-1…
AT1G51940	9.57104	6.05986	3.86881	9.2552	6.57719	3.4373	10.3263	6.77696	3.44155	AT1G51940.1 | Symbols: | protein kinase family protein / peptidoglycan-binding LysM domain-containing protein | chr1:19296092-19298941 REVERSE LENGTH=651
AT1G52000	48.8665	30.7903	14.1418	53.4065	35.3232	8.683	44.2274	23.4713	4.35518	AT1G52000.1 | Symbols: | Mannose-binding lectin superfamily protein | chr1:19333352-19335700 REVERSE LENGTH=730
AT1G52030	6.41765	5.27441	2.64458	5.56603	5.62854	2.22058	5.18204	4.08135	2.11771	AT1G52030.1 | Symbols: MBP2, MBP1.2, F-ATMBP | myrosinase-binding protein 2 | chr1:19346090-19348282 REVERSE LENGTH=642
AT1G52040	8.81362	4.7485	2.31913	8.88436	6.65997	1.82783	8.7014	5.23527	1.58092	AT1G52040.1 | Symbols: MBP1, ATMBP | myrosinase-binding protein 1 | chr1:19350595-19352578 REVERSE LENGTH=462
AT1G52100	0.69242	0.583002	0.248202	0.674205	0.643725	0.271305	0.631732	0.549441	0.176929	AT1G52100.2 | Symbols: | Mannose-binding lectin superfamily protein | chr1:19383479-19385123 REVERSE LENGTH=381
AT1G52110	0.981441	1.23294	2.99345	0.46749	0.60676	1.90705	0.530339	0.63712	2.29913	AT1G52110.1 | Symbols: | Mannose-binding lectin superfamily protein | chr1:19386789-19389740 REVERSE LENGTH=615
AT1G52130	1.81802	4.10884	37.5409	1.52122	2.40656	26.9865	0.77832	2.55152	28.7365	AT1G52130.1 | Symbols: | Mannose-binding lectin superfamily protein | chr1:19400619-19402363 REVERSE LENGTH=483
AT1G52190	46.7913	28.2316	18.3899	73.0115	42.7406	14.0988	70.9949	45.4939	22.2313	AT1G52190.1 | Symbols: | Major facilitator superfamily protein | chr1:19434671-19438673 FORWARD LENGTH=607
AT1G52200	42.7875	151.744	1503.02	43.5098	116.049	1937.99	53.0819	158.182	1885.67	AT1G52200.1 | Symbols: | PLAC8 family protein | chr1:19442271-19443407 REVERSE LENGTH=190
AT1G52230	2191.67	1956.22	978.797	1921.26	1690.02	605.446	2074.31	1791.45	752.775	AT1G52230.1 | Symbols: PSAH2, PSAH-2, PSI-H | photosystem I subunit H2 | chr1:19454902-19455508 FORWARD LENGTH=145
AT1G52290	15.5688	24.1529	10.4704	14.5048	24.4625	6.21494	15.0346	26.7192	7.70788	AT1G52290.1 | Symbols: | Protein kinase superfamily protein | chr1:19470251-19472362 REVERSE LENGTH=509
AT1G52342	41.0492	26.5282	9.53762	35.7242	20.4567	7.40978	40.9544	21.8693	5.95839	AT1G52342.1 | Symbols: | unknown protein; FUNCTIONS IN: molecular_function unknown; INVOLVED IN: biological_process unknown; LOCATED IN: cellular_component unknown; Has 30201 Blast hits to 17322 proteins in 780 species: Archae - 12; Bacteria - 1396; Metazoa - 17338; Fungi - 3422; Plants - 5037; Viruses - 0; Other Eukaryotes - 2996 (source: NCBI BLink). | chr1:19492440-19492703 REVERSE LENGTH=87
AT1G52400	125.447	82.2591	43.5003	151.899	141.592	52.2193	161.025	114.508	49.0752	AT1G52400.2 | Symbols: BGL1, BGLU18, ATBG1 | beta glucosidase 18 | chr1:19515250-19517646 FORWARD LENGTH=461
AT1G52410	12.795	11.3936	6.16796	15.9388	17.7782	7.07984	14.8213	14.2499	5.82627	AT1G52410.1 | Symbols: TSA1 | TSK-associating protein 1 | chr1:19520762-19525361 FORWARD LENGTH=755
AT1G52570	1.67308	1.31128	1.04272	1.7814	1.25793	0.808959	1.81718	1.27345	0.857713	AT1G52570.1 | Symbols: PLDALPHA2 | phospholipase D alpha 2 | chr1:19583940-19586551 REVERSE LENGTH=810
AT1G52700	1.64107	1.77257	1.29912	1.94717	1.68391	0.60143	1.66765	1.72254	0.668398	AT1G52700.1 | Symbols: | alpha/beta-Hydrolases superfamily protein | chr1:19631186-19633366 REVERSE LENGTH=255
AT1G52750	6.19724	3.39144	4.07574	5.72193	2.75875	2.73807	6.81693	3.82749	3.39334	AT1G52750.1 | Symbols: | alpha/beta-Hydrolases superfamily protein | chr1:19646785-19649208 REVERSE LENGTH=633
AT1G52760	66.0186	66.7567	180.216	69.5834	62.2471	171.516	65.9377	67.9885	178.188	AT1G52760.1 | Symbols: LysoPL2 | lysophospholipase 2 | chr1:19651378-19652576 FORWARD LENGTH=332
AT1G52780	8.33543	9.19516	25.1485	9.95342	10.2756	30.0922	9.09022	9.23241	28.3305	AT1G52780.1 | Symbols: | Protein of unknown function (DUF2921) | chr1:19658846-19662025 FORWARD LENGTH=1059
AT1G52800	1.16655	0.683128	3.16559	1.1159	0.363176	3.68782	0.782094	0.612581	2.7269	AT1G52800.1 | Symbols: | 2-oxoglutarate (2OG) and Fe(II)-dependent oxygenase superfamily protein | chr1:19664044-19665362 FORWARD LENGTH=314
AT1G52830	2.01153	6.13056	2.53663	1.2311	5.44725	2.06508	1.75448	6.71404	3.4988	AT1G52830.1 | Symbols: IAA6, SHY1 | indole-3-acetic acid 6 | chr1:19672670-19673559 REVERSE LENGTH=189
AT1G52855	1.44953	1.67833	3.91696	2.60639	2.74701	4.27592	1.65667	1.68695	4.36924	AT1G52855.1 | Symbols: | unknown protein; BEST Arabidopsis thaliana protein match is: unknown protein (TAIR:AT3G15534.1); Has 35333 Blast hits to 34131 proteins in 2444 species: Archae - 798; Bacteria - 22429; Metazoa - 974; Fungi - 991; Plants - 531; Viruses - 0; Other Eukaryotes - 9610 (source: NCBI BLink). | chr1:19683137-19683343 REVERSE LENGTH=68
AT1G52870	189.722	137.495	99.6743	145.286	104.634	57.9764	166.655	115.239	66.1599	AT1G52870.1 | Symbols: | Peroxisomal membrane 22 kDa (Mpv17/PMP22) family protein | chr1:19685856-19687310 FORWARD LENGTH=306
AT1G52880	8.77723	3.59652	7.32842	9.38312	4.29259	6.53749	7.5755	3.13096	5.40827	AT1G52880.1 | Symbols: NAM, ANAC018, ATNAM, NARS2 | NAC (No Apical Meristem) domain transcriptional regulator superfamily protein | chr1:19689285-19690430 REVERSE LENGTH=320
AT1G52890	0.426836	0.575471	0.870714	0.30569	0.662883	1.35455	0.320568	0.490524	1.17866	AT1G52890.1 | Symbols: ANAC019, NAC019 | NAC domain containing protein 19 | chr1:19697292-19698444 REVERSE LENGTH=317
AT1G52920	0.799866	0.502462	0.523702	0.899952	0.635778	0.443184	0.51089	0.580168	0.229501	AT1G52920.1 | Symbols: GCR2, GPCR | G protein coupled receptor | chr1:19709360-19711048 REVERSE LENGTH=410
AT1G53060	1.06736	3.4101	1.33897	0.701766	5.06204	2.59295	0.631494	2.55288	2.14419	AT1G53060.1 | Symbols: | Legume lectin family protein | chr1:19776052-19776780 FORWARD LENGTH=242
AT1G53070	9.44195	8.45231	5.49314	13.6711	12.0118	5.56199	12.4716	10.9709	5.90942	AT1G53070.1 | Symbols: | Legume lectin family protein | chr1:19778371-19779189 FORWARD LENGTH=272
AT1G53080	1.71101	182.16	31.6769	4.74537	242.098	72.4608	2.9239	141.601	69.9502	AT1G53080.1 | Symbols: | Legume lectin family protein | chr1:19781368-19782219 FORWARD LENGTH=283
AT1G53090	13.1266	17.4811	6.03808	13.2059	20.791	4.50893	13.5928	17.7528	4.89379	AT1G53090.1 | Symbols: SPA4 | SPA1-related 4 | chr1:19783748-19786690 FORWARD LENGTH=794
AT1G53110	3.05368	10.5732	8.68319	3.72905	13.4634	11.5698	3.70657	11.299	12.1572	AT1G53110.1 | Symbols: | BEST Arabidopsis thaliana protein match is: proton pump interactor 2 (TAIR:AT3G15340.1); Has 9980 Blast hits to 7312 proteins in 825 species: Archae - 146; Bacteria - 1301; Metazoa - 3338; Fungi - 830; Plants - 588; Viruses - 42; Other Eukaryotes - 3735 (source: NCBI BLink). | chr1:19790434-19792016 FORWARD LENGTH=439
AT1G53160	3.35916	2.31862	0.969271	4.99935	4.68011	1.61894	4.5064	3.94644	1.34206	AT1G53160.1 | Symbols: SPL4 | squamosa promoter binding protein-like 4 | chr1:19806478-19807080 FORWARD LENGTH=174
AT1G53170	5.8107	13.9159	7.10524	8.14541	16.341	10.534	6.06057	13.9837	8.90779	AT1G53170.1 | Symbols: ATERF-8, ATERF8, ERF8 | ethylene response factor 8 | chr1:19821539-19822096 REVERSE LENGTH=185
AT1G53250	4.06639	2.49943	2.39775	3.86115	2.24932	1.70282	4.69873	2.79126	2.09663	AT1G53250.1 | Symbols: | unknown protein; BEST Arabidopsis thaliana protein match is: unknown protein (TAIR:AT1G53800.1); Has 11909 Blast hits to 7704 proteins in 757 species: Archae - 51; Bacteria - 1338; Metazoa - 4550; Fungi - 987; Plants - 464; Viruses - 24; Other Eukaryotes - 4495 (source: NCBI BLink). | chr1:19857468-19859156 FORWARD LENGTH=371
AT1G53300	20.8717	33.1351	13.9531	19.4075	40.1335	10.2885	20.1919	38.4524	10.7417	AT1G53300.1 | Symbols: TTL1 | tetratricopetide-repeat thioredoxin-like 1 | chr1:19879726-19882375 FORWARD LENGTH=699
AT1G53330	0.813609	1.40047	2.12368	0.602704	1.42988	2.06783	0.640665	1.07239	2.41404	AT1G53330.1 | Symbols: | Pentatricopeptide repeat (PPR) superfamily protein | chr1:19896027-19897442 FORWARD LENGTH=471
AT1G53390	16.3097	20.2167	41.6987	18.8944	22.3292	54.5109	18.1229	20.9037	58.2278	AT1G53390.1 | Symbols: | P-loop containing nucleoside triphosphate hydrolases superfamily protein | chr1:19918197-19923579 FORWARD LENGTH=1109
AT1G53430	19.603	115.211	47.2073	21.4888	119.63	61.2656	20.9827	116.769	61.1132	AT1G53430.1 | Symbols: | Leucine-rich repeat transmembrane protein kinase | chr1:19935298-19940959 FORWARD LENGTH=1030
AT1G53440	11.5387	58.1449	35.2472	11.3964	68.0794	35.1449	11.1202	61.8169	31.0078	AT1G53440.1 | Symbols: | Leucine-rich repeat transmembrane protein kinase | chr1:19945959-19951562 FORWARD LENGTH=1035
AT1G53520	25.0664	23.2887	13.7072	22.9307	21.0627	11.2514	26.2631	23.0006	13.5666	AT1G53520.1 | Symbols: | Chalcone-flavanone isomerase family protein | chr1:19976485-19977915 REVERSE LENGTH=287
AT1G53540	0.20679	0.573942	13.8624	0.229669	0.114338	9.27567	0.342455	0.31112	13.8511	AT1G53540.1 | Symbols: | HSP20-like chaperones superfamily protein | chr1:19980510-19980983 FORWARD LENGTH=157
AT1G53620	1.49889	3.97526	5.3411	1.95709	7.42542	5.22077	2.4176	5.9154	4.5712	AT1G53620.1 | Symbols: | unknown protein; FUNCTIONS IN: molecular_function unknown; INVOLVED IN: biological_process unknown; LOCATED IN: endomembrane system; BEST Arabidopsis thaliana protein match is: unknown protein (TAIR:AT1G53610.1); Has 5795 Blast hits to 2209 proteins in 338 species: Archae - 0; Bacteria - 1555; Metazoa - 2403; Fungi - 181; Plants - 1035; Viruses - 76; Other Eukaryotes - 54…
AT1G53625	36.6079	78.5794	79.0798	79.4676	143.141	182.29	67.6069	115.349	149.097	AT1G53625.1 | Symbols: | unknown protein; Has 29996 Blast hits to 6987 proteins in 655 species: Archae - 23; Bacteria - 6686; Metazoa - 10521; Fungi - 1178; Plants - 7439; Viruses - 681; Other Eukaryotes - 3468 (source: NCBI BLink). | chr1:20014545-20014814 REVERSE LENGTH=89
AT1G53633	2.4632	4.28023	11.9204	2.40512	4.48436	11.676	3.3586	5.04311	12.6674	AT1G53633.1 | Symbols: | unknown protein; FUNCTIONS IN: molecular_function unknown; INVOLVED IN: biological_process unknown; LOCATED IN: cellular_component unknown; Has 5 Blast hits to 5 proteins in 2 species: Archae - 0; Bacteria - 0; Metazoa - 2; Fungi - 0; Plants - 3; Viruses - 0; Other Eukaryotes - 0 (source: NCBI BLink). | chr1:20017504-20017932 REVERSE LENGTH=111
AT1G53700	2.43493	2.10595	10.1523	2.28478	1.77655	11.8647	2.19591	2.25934	11.8717	AT1G53700.1 | Symbols: WAG1, PK3AT | WAG 1 | chr1:20048604-20050034 FORWARD LENGTH=476
AT1G53800	16.3942	13.7802	8.72032	17.4159	14.0479	7.76336	18.0987	14.6576	7.65327	AT1G53800.1 | Symbols: | unknown protein; BEST Arabidopsis thaliana protein match is: unknown protein (TAIR:AT1G53250.1); Has 1136 Blast hits to 882 proteins in 242 species: Archae - 2; Bacteria - 216; Metazoa - 257; Fungi - 77; Plants - 87; Viruses - 4; Other Eukaryotes - 493 (source: NCBI BLink). | chr1:20081888-20084320 FORWARD LENGTH=568
AT1G53860	1.04622	1.05691	0.560494	1.13208	1.30006	0.787542	0.918871	1.21085	0.73505	AT1G53860.1 | Symbols: | Remorin family protein | chr1:20107165-20109458 REVERSE LENGTH=442
AT1G53870	5.52403	1.87715	10.3523	5.85842	1.15878	6.65005	6.87154	1.34026	10.2286	AT1G53870.2 | Symbols: | Protein of unknown function (DUF567) | chr1:20112295-20113094 FORWARD LENGTH=202
AT1G53885	0.450036	2.51202	1.17785	0.23375	1.64507	0.7422	0.989265	0.917404	0.542049	AT1G53885.1 | Symbols: | Protein of unknown function (DUF581) | chr1:20119798-20120277 FORWARD LENGTH=126
AT1G53890	5.4196	1.30607	10.7565	5.80108	0.853425	7.9056	6.8147	1.28741	9.23192	AT1G53890.3 | Symbols: | Protein of unknown function (DUF567) | chr1:20124896-20125995 FORWARD LENGTH=231
AT1G53903	0.570773	3.17391	1.43536	0.434865	1.38316	0.434477	0.424232	1.27574	0.927372	AT1G53903.1 | Symbols: | Protein of unknown function (DUF581) | chr1:20132363-20132842 FORWARD LENGTH=126
AT1G53920	14.2554	22.6896	66.9923	14.3576	19.4781	64.0211	13.6015	20.3666	70.5365	AT1G53920.1 | Symbols: GLIP5 | GDSL-motif lipase 5 | chr1:20137725-20139637 FORWARD LENGTH=385
AT1G53990	6.42639	10.4352	17.7992	19.9435	27.5946	40.7225	13.9714	25.0406	40.588	AT1G53990.1 | Symbols: GLIP3 | GDSL-motif lipase 3 | chr1:20151016-20152752 FORWARD LENGTH=367
AT1G54040	2551.73	2254.31	1269.58	2577.56	2504.42	1312.4	2276.26	2001.05	1086.01	AT1G54040.1 | Symbols: ESP, TASTY, ESR | epithiospecifier protein | chr1:20170995-20171780 REVERSE LENGTH=261
AT1G54050	1.39158	1.16339	44.1142	1.14289	1.02841	34.7238	1.57307	0.869241	45.2186	AT1G54050.1 | Symbols: | HSP20-like chaperones superfamily protein | chr1:20179558-20180122 REVERSE LENGTH=155
AT1G54110	7.36176	6.08784	4.59392	6.91937	6.91296	3.49934	8.26613	6.51632	3.63725	AT1G54110.1 | Symbols: | Membrane fusion protein Use1 | chr1:20199909-20201623 FORWARD LENGTH=236
AT1G54120	6.93499	1.47329	1.33706	6.58842	1.42845	0.832111	5.88165	1.33905	0.920848	AT1G54120.1 | Symbols: | unknown protein; BEST Arabidopsis thaliana protein match is: unknown protein (TAIR:AT3G14060.1); Has 23 Blast hits to 23 proteins in 7 species: Archae - 0; Bacteria - 0; Metazoa - 0; Fungi - 0; Plants - 23; Viruses - 0; Other Eukaryotes - 0 (source: NCBI BLink). | chr1:20207078-20207452 FORWARD LENGTH=124
AT1G54150	11.0017	12.0234	25.6465	10.4714	11.9533	27.257	11.2531	11.3742	28.3968	AT1G54150.1 | Symbols: | E3 Ubiquitin ligase family protein | chr1:20215480-20217303 FORWARD LENGTH=383
AT1G54200	6.43096	3.09198	5.07803	6.24873	3.14348	5.25223	6.00398	3.70641	4.94821	AT1G54200.1 | Symbols: | unknown protein; BEST Arabidopsis thaliana protein match is: unknown protein (TAIR:AT3G13980.1); Has 1084 Blast hits to 581 proteins in 136 species: Archae - 0; Bacteria - 72; Metazoa - 212; Fungi - 78; Plants - 102; Viruses - 0; Other Eukaryotes - 620 (source: NCBI BLink). | chr1:20235855-20236955 FORWARD LENGTH=366
AT1G54320	56.7073	70.6397	128.257	60.5504	75.3163	136.273	59.9696	73.6577	138.416	AT1G54320.1 | Symbols: | LEM3 (ligand-effect modulator 3) family protein / CDC50 family protein | chr1:20275732-20277793 REVERSE LENGTH=349
AT1G54350	50.8187	41.5533	26.2867	42.5284	35.147	17.9521	45.4087	35.089	18.6975	AT1G54350.1 | Symbols: | ABC transporter family protein | chr1:20286917-20290245 FORWARD LENGTH=706
AT1G54385	4.8038	3.98286	3.02228	4.86472	3.70299	2.58383	4.99115	4.10629	2.27169	AT1G54385.1 | Symbols: | ARM repeat superfamily protein | chr1:20301289-20303048 REVERSE LENGTH=560
AT1G54500	121.651	103.676	45.8947	100.571	80.996	27.6735	119.055	100.056	36.2113	AT1G54500.1 | Symbols: | Rubredoxin-like superfamily protein | chr1:20357084-20357671 REVERSE LENGTH=195
AT1G54730	25.9976	21.9446	8.70941	26.1248	20.7722	5.01945	28.4459	22.4686	6.76536	AT1G54730.2 | Symbols: | Major facilitator superfamily protein | chr1:20424471-20429978 FORWARD LENGTH=470
AT1G54780	504.479	347.806	169.077	422.272	289.252	94.1466	451.346	318.515	116.822	AT1G54780.1 | Symbols: TLP18.3 | thylakoid lumen 18.3 kDa protein | chr1:20439533-20440953 FORWARD LENGTH=285
AT1G54820	41.5034	23.2974	6.29091	35.3948	20.7358	2.87868	40.6916	21.589	2.43214	AT1G54820.1 | Symbols: | Protein kinase superfamily protein | chr1:20447370-20450761 FORWARD LENGTH=458
AT1G54923	0.352179	1.03092	2.17885	0.528439	1.29257	2.02118	0.364378	1.05538	2.05242
AT1G54926	0.377437	0.791801	1.50579	0.352993	0.624135	1.8026	0.224603	0.672814	1.6736
AT1G54970	3.89744	3.89103	1.51563	4.0792	3.85393	1.50647	4.15859	3.92958	1.26423	AT1G54970.1 | Symbols: ATPRP1, RHS7, PRP1 | proline-rich protein 1 | chr1:20505000-20506238 FORWARD LENGTH=335
AT1G55120	16.8292	28.8845	37.0608	19.9495	33.4449	37.3022	17.5096	28.0575	37.4958	AT1G55120.1 | Symbols: ATFRUCT5, AtcwINV3, FRUCT5 | beta-fructofuranosidase 5 | chr1:20566617-20569165 FORWARD LENGTH=594
AT1G55140	26.3064	23.0023	14.4884	26.2895	21.7935	11.3656	26.0729	22.6175	12.5009	AT1G55140.1 | Symbols: | Ribonuclease III family protein | chr1:20572503-20574332 REVERSE LENGTH=237
AT1G55200	5.67692	1.76585	0.742036	5.64402	1.98414	0.568595	4.99702	1.90371	0.390064	AT1G55200.1 | Symbols: | Protein kinase protein with adenine nucleotide alpha hydrolases-like domain | chr1:20589309-20592049 REVERSE LENGTH=676
AT1G55260	63.2385	47.5155	17.5525	74.6453	67.4208	13.643	84.593	63.933	13.2884	AT1G55260.1 | Symbols: | Bifunctional inhibitor/lipid-transfer protein/seed storage 2S albumin superfamily protein | chr1:20614663-20616158 FORWARD LENGTH=227
AT1G55330	320.127	275.187	140.348	332.085	258.936	110.301	389.085	348.365	138.514	AT1G55330.1 | Symbols: AGP21, ATAGP21 | arabinogalactan protein 21 | chr1:20648634-20648810 REVERSE LENGTH=58
AT1G55340	22.321	21.3428	12.8634	22.459	20.7966	10.8139	23.6072	21.1217	10.1277	AT1G55340.1 | Symbols: | Protein of unknown function (DUF1639) | chr1:20652605-20653469 FORWARD LENGTH=205
AT1G55360	126.425	83.9245	38.891	139.885	109.204	34.7696	148.44	94.0866	31.942	AT1G55360.1 | Symbols: | Protein of Unknown Function (DUF239) | chr1:20666526-20668502 REVERSE LENGTH=422
AT1G55365	2.72423	5.84243	7.90026	2.73922	5.30264	10.8881	3.10028	5.02479	12.1422	AT1G55365.1 | Symbols: | unknown protein; FUNCTIONS IN: molecular_function unknown; INVOLVED IN: biological_process unknown; LOCATED IN: endomembrane system; BEST Arabidopsis thaliana protein match is: unknown protein (TAIR:AT3G13500.1); Has 29 Blast hits to 29 proteins in 6 species: Archae - 0; Bacteria - 0; Metazoa - 0; Fungi - 0; Plants - 29; Viruses - 0; Other Eukaryotes - 0 (source: NCBI BLi…
AT1G55370	23.5005	12.1433	3.76889	17.951	8.54695	1.8735	22.0431	10.5522	2.02301	AT1G55370.1 | Symbols: NDF5 | NDH-dependent cyclic electron flow 5 | chr1:20674852-20675857 FORWARD LENGTH=308
AT1G55410	0.370711	0.944064	0.667395	0.315901	0.703666	0.449324	0.370501	0.722601	0.595453
AT1G55450	76.6926	1672.26	442.383	103.786	1590.46	707.234	100.119	1598.63	762.025	AT1G55450.2 | Symbols: | S-adenosyl-L-methionine-dependent methyltransferases superfamily protein | chr1:20705274-20706825 REVERSE LENGTH=320
AT1G55460	15.1981	30.9043	18.3717	15.5048	29.0548	20.9441	16.1426	29.8949	20.5304	AT1G55460.1 | Symbols: | DNA/RNA-binding protein Kin17, conserved region | chr1:20707567-20708802 FORWARD LENGTH=411
AT1G55530	17.6806	19.6666	42.1914	18.6725	18.7179	51.0517	19.0969	18.2445	53.8405	AT1G55530.1 | Symbols: | RING/U-box superfamily protein | chr1:20729472-20730527 REVERSE LENGTH=351
AT1G55540	5.99011	5.34667	4.02744	5.80373	5.65725	3.05268	5.84909	5.49738	3.07401	AT1G55540.1 | Symbols: | Nuclear pore complex protein | chr1:20734759-20743049 REVERSE LENGTH=1816
AT1G55550	1.24277	0.807452	0.486766	1.26786	1.10044	0.429023	1.19805	0.858325	0.328697	AT1G55550.1 | Symbols: | P-loop containing nucleoside triphosphate hydrolases superfamily protein | chr1:20748915-20752862 FORWARD LENGTH=859
AT1G55675	9.555	7.76869	4.84018	9.27167	8.54474	3.98108	9.3601	7.53985	4.10678	AT1G55675.1 | Symbols: | unknown protein; FUNCTIONS IN: molecular_function unknown; INVOLVED IN: biological_process unknown; LOCATED IN: endomembrane system; Has 35333 Blast hits to 34131 proteins in 2444 species: Archae - 798; Bacteria - 22429; Metazoa - 974; Fungi - 991; Plants - 531; Viruses - 0; Other Eukaryotes - 9610 (source: NCBI BLink). | chr1:20803854-20804129 REVERSE LENGTH=91
AT1G55700	0.327002	0.642198	0.531719	0.19674	0.431516	0.499178	0.128458	0.521833	0.392395	AT1G55700.1 | Symbols: | Cysteine/Histidine-rich C1 domain family protein | chr1:20821601-20823640 FORWARD LENGTH=679
AT1G55720	1.21761	1.86772	3.61456	1.56006	2.23449	3.53348	1.44735	2.19434	3.30814	AT1G55720.1 | Symbols: ATCAX6, CAX6 | cation exchanger 6 | chr1:20828118-20830595 REVERSE LENGTH=467
AT1G55730	10.2237	13.4128	23.5254	10.5343	14.2132	24.0121	10.3296	14.9566	25.1209	AT1G55730.1 | Symbols: ATCAX5, CAX5 | cation exchanger 5 | chr1:20831387-20833941 REVERSE LENGTH=441
AT1G55790	8.14127	17.0327	16.9692	12.4251	23.9088	21.3547	6.37173	14.7335	14.1104	AT1G55790.1 | Symbols: | Domain of unknown function (DUF2431) | chr1:20852685-20856069 REVERSE LENGTH=515
AT1G55910	29.1166	32.3282	73.0679	34.043	38.6449	69.5914	28.9041	30.9664	69.5022	AT1G55910.1 | Symbols: ZIP11 | zinc transporter 11 precursor | chr1:20906161-20907225 FORWARD LENGTH=326
AT1G55960	81.4418	74.6725	24.73	73.1614	64.7243	14.5344	76.0055	59.0165	11.4017	AT1G55960.1 | Symbols: | Polyketide cyclase/dehydrase and lipid transport superfamily protein | chr1:20927962-20929825 REVERSE LENGTH=403
AT1G56060	1.22474	228.201	41.81	3.48301	309.304	89.6594	3.92229	241.963	78.5347	AT1G56060.1 | Symbols: | unknown protein; BEST Arabidopsis thaliana protein match is: unknown protein (TAIR:AT2G32210.1); Has 180 Blast hits to 180 proteins in 22 species: Archae - 0; Bacteria - 0; Metazoa - 0; Fungi - 10; Plants - 170; Viruses - 0; Other Eukaryotes - 0 (source: NCBI BLink). | chr1:20966737-20967133 REVERSE LENGTH=71
AT1G56130	1.27057	3.50233	8.67468	1.4371	3.86488	12.4616	1.49068	3.78819	12.7437	AT1G56130.1 | Symbols: | Leucine-rich repeat transmembrane protein kinase | chr1:20994931-21000887 REVERSE LENGTH=1032
AT1G56140	11.0867	59.152	75.8071	14.5271	57.3991	107.617	13.6124	60.0217	108.832	AT1G56140.1 | Symbols: | Leucine-rich repeat transmembrane protein kinase | chr1:21001708-21007725 REVERSE LENGTH=1033
AT1G56145	6.64465	11.2854	15.2286	7.25524	12.0907	18.313	7.77289	12.4109	18.7132	AT1G56145.2 | Symbols: | Leucine-rich repeat transmembrane protein kinase | chr1:21008225-21013934 REVERSE LENGTH=1039
AT1G56150	4.83204	23.2856	12.1481	4.0369	28.4788	10.4369	3.66782	21.1546	11.5214	AT1G56150.1 | Symbols: | SAUR-like auxin-responsive protein family | chr1:21017432-21017764 FORWARD LENGTH=110
AT1G56165	1.78744	1.00679	0.826093	1.22737	0.808973	0.790511	1.45541	0.863799	0.652607
AT1G56170	14.1533	10.7021	7.96862	15.6521	14.8662	6.86244	14.4184	11.4479	5.83778	AT1G56170.2 | Symbols: HAP5B, ATHAP5B, NF-YC2 | nuclear factor Y, subunit C2 | chr1:21025118-21025717 FORWARD LENGTH=199
AT1G56220	263.802	118.177	148.683	237.842	117.078	138.483	275.048	145.694	170.242	AT1G56220.3 | Symbols: | Dormancy/auxin associated family protein | chr1:21043414-21044469 FORWARD LENGTH=140
AT1G56240	3.63151	568.607	77.7525	5.76742	735.632	157.119	3.66808	455.618	141.52	AT1G56240.1 | Symbols: AtPP2-B13, PP2-B13 | phloem protein 2-B13 | chr1:21056351-21057409 REVERSE LENGTH=284
AT1G56250	1.9594	217.978	39.6393	2.75435	300.063	86.7181	1.83804	171.4	78.6934	AT1G56250.1 | Symbols: AtPP2-B14, PP2-B14 | phloem protein 2-B14 | chr1:21061746-21062844 REVERSE LENGTH=282
AT1G56300	2.56928	2.3382	5.86154	2.13027	2.09496	5.87699	3.53985	3.09446	7.17272	AT1G56300.1 | Symbols: | Chaperone DnaJ-domain superfamily protein | chr1:21079022-21080168 REVERSE LENGTH=156
AT1G56345	3.62472	8.56604	5.02288	3.5392	11.0216	5.3722	3.46026	9.78586	5.50656	AT1G56345.1 | Symbols: | Pseudouridine synthase family protein | chr1:21093409-21094454 REVERSE LENGTH=322
AT1G56410	2.87683	3.50044	13.5947	3.20828	3.8144	15.9169	3.42987	3.73388	16.4872	AT1G56410.1 | Symbols: ERD2, HSP70T-1 | heat shock protein 70 (Hsp 70) family protein | chr1:21117147-21119241 FORWARD LENGTH=617
AT1G56430	23.8252	8.80007	9.16139	32.0223	14.5995	12.4332	29.8387	8.50099	8.66291	AT1G56430.1 | Symbols: ATNAS4, NAS4 | nicotianamine synthase 4 | chr1:21137023-21137997 FORWARD LENGTH=324
AT1G56510	0.341206	3.68689	0.245576	0.418559	4.1059	0.292552	0.389838	3.53999	0.300813	AT1G56510.1 | Symbols: WRR4, ADR2 | Disease resistance protein (TIR-NBS-LRR class) | chr1:21167704-21172260 FORWARD LENGTH=1007
AT1G56520	4.59254	50.1096	3.99184	5.0843	68.6628	4.6122	4.9432	50.1859	3.70151	AT1G56520.1 | Symbols: | Disease resistance protein (TIR-NBS-LRR class) family | chr1:21175614-21178920 REVERSE LENGTH=897
AT1G56540	1.9461	19.3463	4.31617	2.32338	22.798	4.84409	2.07698	18.1721	4.98861	AT1G56540.1 | Symbols: | Disease resistance protein (TIR-NBS-LRR class) family | chr1:21181664-21185306 FORWARD LENGTH=1096
AT1G56600	4.53872	5.30916	1.18984	5.49961	7.87705	1.79855	2.88713	2.98654	0.588296	AT1G56600.1 | Symbols: AtGolS2, GolS2 | galactinol synthase 2 | chr1:21207620-21209291 FORWARD LENGTH=335
AT1G56650	6.0142	2.44367	0.374639	6.42605	4.10156	0.273212	5.37852	2.14517	0.176576	AT1G56650.1 | Symbols: PAP1, MYB75, SIAA1, ATMYB75 | production of anthocyanin pigment 1 | chr1:21233714-21235089 REVERSE LENGTH=248
AT1G56660	17.6984	57.705	30.5366	17.163	47.0301	25.9493	16.3635	53.4891	27.1334	AT1G56660.1 | Symbols: | unknown protein; Has 665200 Blast hits to 205811 proteins in 4684 species: Archae - 3320; Bacteria - 107592; Metazoa - 249086; Fungi - 76753; Plants - 38542; Viruses - 3008; Other Eukaryotes - 186899 (source: NCBI BLink). | chr1:21238809-21240377 FORWARD LENGTH=522
AT1G56670	3.6223	4.08076	1.61362	4.55324	4.51943	1.36675	3.94168	4.02743	1.34418	AT1G56670.1 | Symbols: | GDSL-like Lipase/Acylhydrolase superfamily protein | chr1:21241688-21243965 FORWARD LENGTH=373
AT1G56680	4.71966	6.87475	8.98672	4.27641	5.82692	9.64602	3.94321	6.12392	8.72796	AT1G56680.1 | Symbols: | Chitinase family protein | chr1:21250428-21251417 REVERSE LENGTH=280
AT1G56710	2.80046	1.06588	2.1015	2.46767	1.01624	1.72145	3.14475	0.925716	1.48503	AT1G56710.1 | Symbols: | Pectin lyase-like superfamily protein | chr1:21258206-21259922 REVERSE LENGTH=434
AT1G56720	12.8524	7.79636	3.9205	12.685	7.27829	3.05899	13.8278	7.51268	3.36938	AT1G56720.2 | Symbols: | Protein kinase superfamily protein | chr1:21263630-21265559 REVERSE LENGTH=492
AT1G57560	4.44099	4.07191	6.42962	3.28883	3.10031	8.1701	3.01605	3.7457	6.06525	AT1G57560.1 | Symbols: AtMYB50, MYB50 | myb domain protein 50 | chr1:21316851-21317959 FORWARD LENGTH=314
AT1G57610	14.3198	17.923	23.2855	14.0531	19.4109	30.2186	14.9012	18.2821	25.5715	AT1G57610.2 | Symbols: | Protein of unknown function (DUF607) | chr1:21337449-21338412 REVERSE LENGTH=293
AT1G57630	4.53553	42.1533	61.4698	16.0136	84.3264	157.146	9.21516	45.5131	110.939	AT1G57630.1 | Symbols: | Toll-Interleukin-Resistance (TIR) domain family protein | chr1:21345639-21346157 FORWARD LENGTH=172
AT1G57650	0.0637282	0.088869	0.683834	0.0972197	0.167856	1.95904	0.0901765	0.185416	1.41665	AT1G57650.1 | Symbols: | ATP binding | chr1:21351291-21354311 FORWARD LENGTH=709
AT1G57750	2.91469	1.43966	0.60446	17.2775	12.5375	1.78311	13.1801	7.0805	0.511316	AT1G57750.1 | Symbols: MAH1, CYP96A15 | cytochrome P450, family 96, subfamily A, polypeptide 15 | chr1:21384186-21385679 REVERSE LENGTH=497
AT1G57790	4.5103	2.13788	2.31675	4.7068	2.29691	1.93106	4.88415	2.52596	2.24372	AT1G57790.1 | Symbols: | F-box family protein | chr1:21404578-21405636 REVERSE LENGTH=352
AT1G57943	2.93873	19.5879	3.8048	4.14739	21.7914	6.16566	4.62123	22.8608	6.33001	AT1G57943.1 | Symbols: ATPUP17, PUP17 | purine permease 17 | chr1:21437602-21438889 REVERSE LENGTH=398
AT1G57980	23.3546	42.5878	12.093	21.7101	42.0217	12.5253	24.1609	44.3912	13.4035	AT1G57980.1 | Symbols: | Nucleotide-sugar transporter family protein | chr1:21439444-21440732 REVERSE LENGTH=394
AT1G57990	73.2428	1466.05	195.054	109.298	1533.03	335.261	111.353	1539.97	300.191	AT1G57990.1 | Symbols: ATPUP18, PUP18 | purine permease 18 | chr1:21441700-21442872 REVERSE LENGTH=390
AT1G58100	18.1012	30.7669	40.4421	18.3596	29.5756	45.695	20.3161	34.9969	49.3305	AT1G58100.2 | Symbols: | TCP family transcription factor | chr1:21512680-21513885 REVERSE LENGTH=377
AT1G58170	4.21814	5.70503	8.42551	4.81327	6.94133	13.1113	4.19132	6.29162	10.3457	AT1G58170.1 | Symbols: | Disease resistance-responsive (dirigent-like protein) family protein | chr1:21536188-21536745 FORWARD LENGTH=185
AT1G58180	44.1766	22.8164	57.6662	39.7043	19.0514	58.9039	40.1948	22.6727	56.0521	AT1G58180.1 | Symbols: ATBCA6, BCA6 | beta carbonic anhydrase 6 | chr1:21538010-21539711 REVERSE LENGTH=256
AT1G58190	1.88418	1.90515	4.09909	2.29761	2.6916	5.07296	2.67663	3.02561	6.58195	AT1G58190.2 | Symbols: RLP9 | receptor like protein 9 | chr1:21540720-21547996 FORWARD LENGTH=1029
AT1G58225	0.34059	7.19653	1.6871	1.17178	11.9349	2.54722	0.502895	6.53955	2.83019	AT1G58225.1 | Symbols: | unknown protein; FUNCTIONS IN: molecular_function unknown; INVOLVED IN: biological_process unknown; LOCATED IN: endomembrane system; Has 4 Blast hits to 4 proteins in 2 species: Archae - 0; Bacteria - 0; Metazoa - 0; Fungi - 0; Plants - 4; Viruses - 0; Other Eukaryotes - 0 (source: NCBI BLink). | chr1:21564205-21564995 FORWARD LENGTH=143
AT1G58290	182.698	238.336	99.499	143.441	173.434	58.0797	162.189	206.601	68.6593	AT1G58290.1 | Symbols: HEMA1 | Glutamyl-tRNA reductase family protein | chr1:21624028-21626051 REVERSE LENGTH=543
AT1G58300	0.864101	1.05926	4.31708	1.00846	1.04047	2.62749	0.84987	1.14709	3.49302	AT1G58300.1 | Symbols: HO4 | heme oxygenase 4 | chr1:21628015-21629996 REVERSE LENGTH=283
AT1G58320	1.87918	2.74417	4.2014	13.2584	13.2813	20.0218	7.71707	9.66492	14.4806	AT1G58320.1 | Symbols: | PLAC8 family protein | chr1:21634123-21635303 REVERSE LENGTH=148
AT1G58420	1.40662	93.5813	14.6854	2.46657	116.163	19.3994	1.49846	91.863	22.2019	AT1G58420.1 | Symbols: | Uncharacterised conserved protein UCP031279 | chr1:21707407-21707946 FORWARD LENGTH=179
AT1G58430	2.27627	1.18516	0.758001	1.23744	1.84215	0.737668	5.0363	4.78411	1.96413	AT1G58430.1 | Symbols: RXF26 | GDSL-like Lipase/Acylhydrolase family protein | chr1:21711684-21712992 REVERSE LENGTH=360
AT1G58520	24.3858	20.6913	10.7632	20.2391	17.427	4.93221	19.6496	14.2316	4.29556	AT1G58520.1 | Symbols: RXW8 | lipases;hydrolases, acting on ester bonds | chr1:21733543-21738165 FORWARD LENGTH=746
AT1G58643	0.813563	1.11484	2.38783	0.493724	0.621479	1.49382	0.605446	0.967051	1.66554	AT1G58643.1 | Symbols: | Inositol-pentakisphosphate 2-kinase family protein | chr1:21767342-21769456 FORWARD LENGTH=486
AT1G58936	0.856791	1.00817	2.22251	0.611031	0.575175	1.21287	0.593777	0.716312	1.46499	AT1G58936.1 | Symbols: | Inositol-pentakisphosphate 2-kinase family protein | chr1:21803600-21805714 FORWARD LENGTH=486
AT1G59312	0.823737	0.927863	2.12655	0.618265	0.652792	1.3723	0.571014	0.842889	1.55912	AT1G59312.1 | Symbols: | Inositol-pentakisphosphate 2-kinase family protein | chr1:21839858-21841972 FORWARD LENGTH=486
AT1G59580	24.3584	26.7853	58.8703	26.7498	29.1499	67.645	24.8189	29.0615	69.6679	AT1G59580.2 | Symbols: ATMPK2, MPK2 | mitogen-activated protein kinase homolog 2 | chr1:21884521-21885743 FORWARD LENGTH=376
AT1G59590	7.93132	73.008	20.3816	10.3994	95.7837	35.8876	8.09395	67.8896	28.9861	AT1G59590.1 | Symbols: ZCF37 | ZCF37 | chr1:21887860-21888495 FORWARD LENGTH=211
AT1G59620	6.0945	24.6494	18.2474	6.77959	27.465	18.8836	5.83983	23.8916	19.3919	AT1G59620.1 | Symbols: CW9 | Disease resistance protein (CC-NBS-LRR class) family | chr1:21902627-21905527 FORWARD LENGTH=842
AT1G59670	2.68698	2.0988	4.09457	3.86127	4.68752	11.1026	2.09113	2.48258	3.78643	AT1G59670.1 | Symbols: ATGSTU15, GSTU15 | glutathione S-transferase TAU 15 | chr1:21930035-21931228 FORWARD LENGTH=233
AT1G59710	17.4257	16.0993	43.8553	17.3747	16.8769	54.5873	17.0887	18.9711	46.9544	AT1G59710.1 | Symbols: | Protein of unknown function (DUF569) | chr1:21938623-21939673 FORWARD LENGTH=300
AT1G59740	9.96236	14.3051	21.8902	8.71608	14.5201	21.3775	10.8994	13.7005	21.33	AT1G59740.1 | Symbols: | Major facilitator superfamily protein | chr1:21968227-21972312 FORWARD LENGTH=591
AT1G59820	12.1437	24.5361	22.3678	13.8586	25.5431	26.7732	12.9781	25.7648	25.5011	AT1G59820.1 | Symbols: ALA3 | aminophospholipid ATPase 3 | chr1:22011599-22020023 FORWARD LENGTH=1213
AT1G59840	14.8931	12.0755	7.48166	13.6351	12.5628	6.54511	15.6452	11.9588	6.78434	AT1G59840.1 | Symbols: CCB4 | cofactor assembly of complex C | chr1:22026569-22028174 FORWARD LENGTH=297
AT1G59860	3.92172	27.2702	131.913	3.69618	29.1042	181.821	3.63077	22.3115	168.308	AT1G59860.1 | Symbols: | HSP20-like chaperones superfamily protein | chr1:22031474-22031941 FORWARD LENGTH=155
AT1G59865	0.309836	13.0772	13.1221	0.51511	15.3731	24.8709	0.374785	9.83195	18.905	AT1G59865.1 | Symbols: | unknown protein; Has 35333 Blast hits to 34131 proteins in 2444 species: Archae - 798; Bacteria - 22429; Metazoa - 974; Fungi - 991; Plants - 531; Viruses - 0; Other Eukaryotes - 9610 (source: NCBI BLink). | chr1:22032323-22033297 REVERSE LENGTH=175
AT1G59870	139.435	1303.31	928.794	202.507	1301.97	1577.95	191.176	1273.56	1499.71	AT1G59870.1 | Symbols: PEN3, PDR8, ATPDR8, ABCG36, ATABCG36 | ABC-2 and Plant PDR ABC-type transporter family protein | chr1:22034661-22039844 FORWARD LENGTH=1469
AT1G59910	9.08865	131.853	23.3438	9.35781	138.516	29.0164	9.92975	125.718	30.1203	AT1G59910.1 | Symbols: | Actin-binding FH2 (formin homology 2) family protein | chr1:22054167-22057052 REVERSE LENGTH=929
AT1G59940	2.6576	1.17321	1.96336	1.66252	1.04447	2.71903	2.58502	1.73025	2.57578	AT1G59940.1 | Symbols: ARR3 | response regulator 3 | chr1:22065894-22066895 REVERSE LENGTH=231
AT1G59950	0.0515933	0.360002	6.36156	0.0818913	0.312795	14.7439	0.0366424	0.245746	7.86377	AT1G59950.1 | Symbols: | NAD(P)-linked oxidoreductase superfamily protein | chr1:22068033-22070588 REVERSE LENGTH=320
AT1G59970	5.02751	9.72047	7.82522	5.08029	10.7302	10.196	4.8925	8.70219	8.55997	AT1G59970.1 | Symbols: | Matrixin family protein | chr1:22073601-22074683 FORWARD LENGTH=360
AT1G59980	4.98381	3.9193	2.75235	5.17643	4.13278	2.41176	5.29677	4.01173	2.70031	AT1G59980.1 | Symbols: ATDJC39, ARL2 | ARG1-like 2 | chr1:22081069-22083491 FORWARD LENGTH=414
AT1G59990	7.83797	6.1753	4.47428	8.34387	7.29075	4.11806	8.42626	7.75639	4.43275	AT1G59990.1 | Symbols: | DEA(D/H)-box RNA helicase family protein | chr1:22090369-22092885 REVERSE LENGTH=581
AT1G60000	139.543	98.1361	41.9939	133.908	101.624	31.6129	148.545	107.873	32.003	AT1G60000.2 | Symbols: | RNA-binding (RRM/RBD/RNP motifs) family protein | chr1:22093704-22094540 REVERSE LENGTH=99
AT1G60010	45.8041	25.6982	17.0343	49.0285	28.9295	10.7625	47.7567	25.5235	12.5078	AT1G60010.1 | Symbols: | unknown protein; FUNCTIONS IN: molecular_function unknown; INVOLVED IN: N-terminal protein myristoylation; LOCATED IN: cellular_component unknown; EXPRESSED IN: 22 plant structures; EXPRESSED DURING: 13 growth stages; BEST Arabidopsis thaliana protein match is: unknown protein (TAIR:AT1G10530.1); Has 185 Blast hits to 185 proteins in 18 species: Archae - 0; Bacteria - 0; …
AT1G60060	3.52332	1.3818	2.18268	4.47829	2.04165	2.18204	4.18205	1.55919	1.87741	AT1G60060.1 | Symbols: | Serine/threonine-protein kinase WNK (With No Lysine)-related | chr1:22139282-22141585 FORWARD LENGTH=386
AT1G60090	0.482264	0.590529	0.245312	0.721528	0.889866	0.239033	0.559742	0.490842	0.285641	AT1G60090.1 | Symbols: BGLU4 | beta glucosidase 4 | chr1:22155582-22158065 FORWARD LENGTH=512
AT1G60095	6.71388	8.84255	33.8859	5.87379	7.27658	23.7138	5.10125	6.66822	23.7307	AT1G60095.1 | Symbols: | Mannose-binding lectin superfamily protein | chr1:22160099-22162265 FORWARD LENGTH=531
AT1G60110	0.400892	0.468341	1.05987	0.31965	0.341517	0.968973	0.287395	0.496641	1.0011	AT1G60110.1 | Symbols: | Mannose-binding lectin superfamily protein | chr1:22168502-22170649 FORWARD LENGTH=598
AT1G60130	3.91752	5.38194	8.73201	3.32963	3.73101	6.37222	2.90417	3.89507	6.77839	AT1G60130.1 | Symbols: | Mannose-binding lectin superfamily protein | chr1:22174179-22176321 FORWARD LENGTH=600
AT1G60160	12.3178	9.05302	3.21344	10.8421	9.89657	2.42244	12.0593	9.61294	1.98175	AT1G60160.1 | Symbols: | Potassium transporter family protein | chr1:22188330-22191395 REVERSE LENGTH=827
AT1G60190	1.28336	2.29966	0.691419	1.25607	2.30576	0.378696	1.21731	1.7423	0.427764	AT1G60190.1 | Symbols: | ARM repeat superfamily protein | chr1:22198403-22200463 FORWARD LENGTH=686
AT1G60260	14.2048	10.3087	4.45923	15.0129	11.7582	3.67226	13.7329	10.3241	3.17302	AT1G60260.1 | Symbols: BGLU5 | beta glucosidase 5 | chr1:22218879-22221394 REVERSE LENGTH=478
AT1G60270	15.0382	14.5837	7.58006	17.8384	18.8021	7.63038	16.1179	13.7121	6.26082	AT1G60270.1 | Symbols: BGLU6 | beta glucosidase 6 | chr1:22222266-22224257 REVERSE LENGTH=379
AT1G60420	23.9113	26.8452	58.619	26.7963	29.328	60.872	24.4198	28.2206	62.0126	AT1G60420.1 | Symbols: | DC1 domain-containing protein | chr1:22261978-22264243 FORWARD LENGTH=578
AT1G60440	19.1193	21.4906	67.3266	20.2754	22.4064	87.5759	18.4092	20.1922	73.4976	AT1G60440.1 | Symbols: ATCOAA, ATPANK1, PANK1 | pantothenate kinase 1 | chr1:22266653-22269070 REVERSE LENGTH=383
AT1G60460	0.819455	0.704702	0.265428	0.797048	0.874987	0.324714	0.889013	0.606832	0.214828	AT1G60460.2 | Symbols: | unknown protein; Has 35333 Blast hits to 34131 proteins in 2444 species: Archae - 798; Bacteria - 22429; Metazoa - 974; Fungi - 991; Plants - 531; Viruses - 0; Other Eukaryotes - 9610 (source: NCBI BLink). | chr1:22275610-22278565 FORWARD LENGTH=462
AT1G60480	3.58005	5.9308	8.23494	3.81163	6.32548	9.85609	4.92736	6.74459	8.69952
AT1G60550	48.6177	38.4708	16.6791	45	34.1966	10.0475	48.0919	35.8263	10.8098	AT1G60550.1 | Symbols: ECHID, DHNS | enoyl-CoA hydratase/isomerase D | chr1:22305988-22308092 REVERSE LENGTH=337
AT1G60590	9.53511	2.60723	0.550976	7.21424	2.76141	0.436535	8.70444	2.86154	0.503224	AT1G60590.1 | Symbols: | Pectin lyase-like superfamily protein | chr1:22314426-22316867 REVERSE LENGTH=540
AT1G60600	14.0591	11.7527	6.45683	14.2093	12.4508	5.57332	15.7725	12.7616	6.49118	AT1G60600.1 | Symbols: ABC4 | UbiA prenyltransferase family protein | chr1:22324807-22326395 REVERSE LENGTH=287
AT1G60630	3.444	3.01938	2.02406	2.99779	2.68483	1.29144	3.14596	2.78377	1.46525	AT1G60630.1 | Symbols: | Leucine-rich repeat protein kinase family protein | chr1:22334754-22336785 REVERSE LENGTH=652
AT1G60700	1.39654	1.37035	0.725875	1.51554	1.36197	0.657257	1.75263	1.53367	0.642594	AT1G60700.1 | Symbols: | SMAD/FHA domain-containing protein | chr1:22352036-22354372 REVERSE LENGTH=525
AT1G60730	8.30819	12.9324	53.6641	21.6459	30.3285	137.375	11.5237	18.721	89.7906	AT1G60730.3 | Symbols: | NAD(P)-linked oxidoreductase superfamily protein | chr1:22358327-22360082 REVERSE LENGTH=365
AT1G60750	5.04641	5.35367	12.1108	12.2142	14.9531	32.1139	5.17556	7.52727	18.1258	AT1G60750.1 | Symbols: | NAD(P)-linked oxidoreductase superfamily protein | chr1:22362293-22363854 REVERSE LENGTH=330
AT1G60790	7.90194	6.73053	3.63211	7.4639	6.84187	2.34592	7.92087	6.35364	3.00036	AT1G60790.1 | Symbols: TBL2 | Plant protein of unknown function (DUF828) | chr1:22380193-22382216 REVERSE LENGTH=541
AT1G60800	39.6454	24.8353	15.5286	39.452	24.7959	10.2833	42.9622	24.8258	11.0521	AT1G60800.1 | Symbols: NIK3 | NSP-interacting kinase 3 | chr1:22383601-22386931 REVERSE LENGTH=632
AT1G60930	1.40302	1.31993	0.915554	1.2413	1.3988	0.568193	1.27498	0.986233	0.499977	AT1G60930.1 | Symbols: RECQL4B, ATRECQ4B, RECQ4B | RECQ helicase L4B | chr1:22431093-22438302 REVERSE LENGTH=1150
AT1G60950	1340.22	1372.32	732.351	916.007	826.438	347.514	1207.58	1116.98	507.583	AT1G60950.1 | Symbols: FED A, ATFD2 | 2Fe-2S ferredoxin-like superfamily protein | chr1:22444565-22445011 FORWARD LENGTH=148
AT1G60970	0.235222	0.213416	3.15048	0.254043	0.378583	1.79425	0.263222	0.496515	2.30054	AT1G60970.1 | Symbols: | SNARE-like superfamily protein | chr1:22448008-22449387 REVERSE LENGTH=177
AT1G60990	19.7251	16.7703	8.92704	16.6389	14.6168	5.91044	16.622	14.7751	5.96957	AT1G60990.1 | Symbols: | Glycine cleavage T-protein family | chr1:22462771-22465416 REVERSE LENGTH=432
AT1G61120	0.0192958	0.404657	0.67213	0.0324635	0.606052	1.74553	0.0412324	0.265689	1.44592	AT1G61120.1 | Symbols: TPS04, GES, TPS4 | terpene synthase 04 | chr1:22523689-22528598 FORWARD LENGTH=877
AT1G61140	8.68486	23.8908	22.6691	9.47971	25.9283	29.8991	9.63626	25.6845	27.8326	AT1G61140.2 | Symbols: EDA16 | SNF2 domain-containing protein / helicase domain-containing protein / zinc finger protein-related | chr1:22536293-22540610 REVERSE LENGTH=1022
AT1G61250	48.9342	81.9381	186.955	56.2861	97.3313	260.917	54.1199	88.7639	235.618	AT1G61250.1 | Symbols: SC3 | secretory carrier 3 | chr1:22586035-22588664 FORWARD LENGTH=289
AT1G61255	0.886362	0.868886	7.88247	1.09915	1.95086	8.35305	1.43828	1.39006	8.48325	AT1G61255.1 | Symbols: | BEST Arabidopsis thaliana protein match is: glycine-rich protein (TAIR:AT4G21620.2); Has 58 Blast hits to 58 proteins in 12 species: Archae - 0; Bacteria - 2; Metazoa - 0; Fungi - 0; Plants - 56; Viruses - 0; Other Eukaryotes - 0 (source: NCBI BLink). | chr1:22589260-22589691 REVERSE LENGTH=143
AT1G61260	4.98539	39.3565	13.5356	5.52559	49.3683	16.6869	5.75757	38.8535	15.6128	AT1G61260.1 | Symbols: | Protein of unknown function (DUF761) | chr1:22593756-22594986 REVERSE LENGTH=344
AT1G61340	3.0692	248.592	13.5832	3.60443	348.429	17.3197	3.24437	211.451	15.8886	AT1G61340.1 | Symbols: | F-box family protein | chr1:22628526-22629741 FORWARD LENGTH=185
AT1G61360	8.08026	46.9141	63.0573	14.9937	66.125	105.832	13.9033	56.1628	104.329	AT1G61360.2 | Symbols: | S-locus lectin protein kinase family protein | chr1:22637867-22640731 REVERSE LENGTH=740
AT1G61370	8.31228	16.4087	62.1184	9.17576	19.7788	83.1268	8.83311	17.749	75.2137	AT1G61370.1 | Symbols: | S-locus lectin protein kinase family protein | chr1:22642096-22645147 REVERSE LENGTH=814
AT1G61380	6.69791	40.4026	167.705	7.94519	44.6998	193.893	7.2166	38.8105	193.468	AT1G61380.1 | Symbols: SD1-29 | S-domain-1 29 | chr1:22646277-22649401 REVERSE LENGTH=805
AT1G61390	0.880596	1.15469	2.23682	0.841581	1.25614	2.40092	0.946801	1.33036	2.72063	AT1G61390.2 | Symbols: | S-locus lectin protein kinase family protein | chr1:22650338-22653135 REVERSE LENGTH=663
AT1G61400	2.21938	2.49748	5.49868	2.23971	2.62578	6.73301	2.40074	2.67064	6.57858	AT1G61400.1 | Symbols: | S-locus lectin protein kinase family protein | chr1:22654638-22657774 REVERSE LENGTH=819
AT1G61410	2.43594	3.62276	5.88232	2.29314	2.58975	6.2505	2.35429	2.20624	5.9074	AT1G61410.1 | Symbols: | DNA double-strand break repair and VJ recombination XRCC4 | chr1:22658708-22659064 REVERSE LENGTH=118
AT1G61415	0.32527	0.568393	2.75082	0.233551	0.773779	3.67549	0.287297	0.794963	3.60074	AT1G61415.1 | Symbols: | unknown protein; FUNCTIONS IN: molecular_function unknown; INVOLVED IN: biological_process unknown; LOCATED IN: cellular_component unknown; BEST Arabidopsis thaliana protein match is: unknown protein (TAIR:AT1G61450.1); Has 30201 Blast hits to 17322 proteins in 780 species: Archae - 12; Bacteria - 1396; Metazoa - 17338; Fungi - 3422; Plants - 5037; Viruses - 0; Other Euka…
AT1G61420	2.18574	8.06981	35.7519	3.3028	10.3141	50.7317	2.93232	8.64612	55.2991	AT1G61420.1 | Symbols: | S-locus lectin protein kinase family protein | chr1:22660557-22663596 REVERSE LENGTH=807
AT1G61430	10.5639	11.6586	20.3631	11.2981	13.1192	26.7651	11.6249	12.7083	24.1517	AT1G61430.1 | Symbols: | S-locus lectin protein kinase family protein | chr1:22664669-22667769 REVERSE LENGTH=806
AT1G61440	1.68511	2.34715	5.26327	2.56752	3.73903	7.4466	2.22327	3.00981	7.07075	AT1G61440.1 | Symbols: | S-locus lectin protein kinase family protein | chr1:22669245-22672323 REVERSE LENGTH=792
AT1G61460	1.34371	23.2369	3.98543	1.38829	23.4876	4.80726	1.37002	19.5825	5.07799	AT1G61460.1 | Symbols: | S-locus protein kinase, putative | chr1:22674268-22676735 REVERSE LENGTH=598
AT1G61470	1.30885	66.4587	1.14056	1.81586	88.2193	1.71312	1.42301	52.6749	1.66371	AT1G61470.1 | Symbols: | Polynucleotidyl transferase, ribonuclease H-like superfamily protein | chr1:22678185-22679021 FORWARD LENGTH=278
AT1G61475	0.267525	0.745144	1.62105	0.557128	1.29717	2.74034	0.321606	1.16978	2.49016	AT1G61475.1 | Symbols: | ATP binding;protein kinases | chr1:22679770-22680771 REVERSE LENGTH=212
AT1G61480	0.562239	0.973847	1.0724	0.464604	1.00344	1.32454	0.616869	1.04306	1.37157	AT1G61480.1 | Symbols: | S-locus lectin protein kinase family protein | chr1:22681420-22684404 REVERSE LENGTH=809
AT1G61510	0.509004	0.208104	0.517323	1.01172	0.598284	0.750618	0.255681	0.22238	0.396873
AT1G61520	5306.59	4714.17	2967.41	4634.57	3944.01	1997.69	4651.5	4104.14	2225.76	AT1G61520.2 | Symbols: LHCA3 | photosystem I light harvesting complex gene 3 | chr1:22700493-22701149 FORWARD LENGTH=218
AT1G61550	1.06731	2.16513	2.50183	1.99724	3.44882	4.35259	1.61217	2.92246	3.79189	AT1G61550.1 | Symbols: | S-locus lectin protein kinase family protein | chr1:22704866-22707826 REVERSE LENGTH=802
AT1G61560	17.8089	64.9631	56.5812	32.0371	89.8668	104.886	29.5712	77.1035	97.4782	AT1G61560.1 | Symbols: MLO6, ATMLO6 | Seven transmembrane MLO family protein | chr1:22708875-22712032 REVERSE LENGTH=583
AT1G61610	0.534739	2.31933	2.60418	0.750192	3.59836	3.82821	0.985087	1.70327	3.79987	AT1G61610.1 | Symbols: | S-locus lectin protein kinase family protein | chr1:22733472-22736509 FORWARD LENGTH=842
AT1G61640	3.30708	4.50852	11.8384	3.4092	4.53647	17.2657	3.18498	4.84266	15.9802	AT1G61640.1 | Symbols: | Protein kinase superfamily protein | chr1:22746629-22749053 REVERSE LENGTH=621
AT1G61660	27.8998	49.5529	71.4949	26.6999	54.7687	98.2143	27.4035	44.5944	79.6686	AT1G61660.3 | Symbols: | basic helix-loop-helix (bHLH) DNA-binding superfamily protein | chr1:22754366-22756171 REVERSE LENGTH=390
AT1G61740	52.8673	27.4326	62.8911	42.4797	18.7911	42.7974	50.6489	26.4807	56.4038	AT1G61740.1 | Symbols: | Sulfite exporter TauE/SafE family protein | chr1:22798365-22801020 REVERSE LENGTH=458
AT1G61795	12.7273	11.2136	6.27217	10.2395	9.36329	5.08635	12.6149	8.22733	5.4241	AT1G61795.1 | Symbols: | PAK-box/P21-Rho-binding family protein | chr1:22819943-22820826 FORWARD LENGTH=128
AT1G61800	2.55771	11.0698	19.8077	0.977991	16.5719	47.1412	1.50668	9.76406	30.7186	AT1G61800.1 | Symbols: GPT2, ATGPT2 | glucose-6-phosphate/phosphate translocator 2 | chr1:22824527-22826459 FORWARD LENGTH=388
AT1G61820	16.5016	29.4259	25.8742	13.6627	30.2914	30.0487	19.1961	38.3512	35.8366	AT1G61820.3 | Symbols: BGLU46 | beta glucosidase 46 | chr1:22836707-22838444 FORWARD LENGTH=377
AT1G61840	4.15861	9.73318	10.5533	3.50083	7.94556	8.19544	3.2494	9.48546	9.08172	AT1G61840.1 | Symbols: | Cysteine/Histidine-rich C1 domain family protein | chr1:22847389-22849833 FORWARD LENGTH=814
AT1G61890	15.4921	151.226	11.4296	18.4516	199.272	11.9331	17.3172	146.427	10.703	AT1G61890.1 | Symbols: | MATE efflux family protein | chr1:22868103-22871163 REVERSE LENGTH=501
AT1G61900	21.4736	19.7929	10.6023	19.9158	18.4895	9.32145	23.6629	20.5533	9.5351	AT1G61900.1 | Symbols: | unknown protein; FUNCTIONS IN: molecular_function unknown; INVOLVED IN: biological_process unknown; LOCATED IN: anchored to plasma membrane, plasma membrane, anchored to membrane; EXPRESSED IN: 23 plant structures; EXPRESSED DURING: 13 growth stages; BEST Arabidopsis thaliana protein match is: unknown protein (TAIR:AT2G30700.1); Has 65 Blast hits to 65 proteins in 12 spec…
AT1G61930	2.76704	1.73167	1.68358	2.46577	1.95013	1.13267	2.57791	1.11089	1.56383	AT1G61930.1 | Symbols: | Protein of unknown function, DUF584 | chr1:22893218-22893829 FORWARD LENGTH=203
AT1G61970	3.70823	1.86763	3.44231	3.31002	1.57572	2.79361	3.4757	1.94497	2.70591	AT1G61970.1 | Symbols: | Mitochondrial transcription termination factor family protein | chr1:22904713-22905969 FORWARD LENGTH=418
AT1G62030	4.21733	1.31696	5.05953	3.67377	1.04767	3.56594	4.17802	1.38366	3.97272	AT1G62030.1 | Symbols: | Cysteine/Histidine-rich C1 domain family protein | chr1:22924309-22926540 REVERSE LENGTH=743
AT1G62050	4.51257	2.22493	4.01109	4.34865	2.23921	3.18408	4.51309	2.35961	3.97424	AT1G62050.1 | Symbols: | Ankyrin repeat family protein | chr1:22936323-22938874 REVERSE LENGTH=624
AT1G62300	11.0897	40.6362	84.893	17.6691	48.2465	169.896	15.6791	45.5133	142.257	AT1G62300.1 | Symbols: WRKY6, ATWRKY6 | WRKY family transcription factor | chr1:23016887-23019155 REVERSE LENGTH=553
AT1G62305	2.68611	4.5163	12.7246	2.85826	5.81484	18.9104	2.55443	4.8533	17.782	AT1G62305.1 | Symbols: | Core-2/I-branching beta-1,6-N-acetylglucosaminyltransferase family protein | chr1:23026989-23029189 REVERSE LENGTH=378
AT1G62355	11.5904	12.7079	14.6287	17.8196	13.9935	1.41027	9.60129	13.2827	6.44521
AT1G62360	6.17287	4.52943	1.17149	9.40958	8.8574	1.35396	9.46123	7.98769	1.34428	AT1G62360.1 | Symbols: STM, BUM1, SHL, WAM1, BUM, WAM | KNOX/ELK homeobox transcription factor | chr1:23058796-23061722 REVERSE LENGTH=382
AT1G62420	10.2184	13.6345	3.77791	15.7091	29.8148	10.4696	16.5567	18.7912	4.95019	AT1G62420.1 | Symbols: | Protein of unknown function (DUF506) | chr1:23102937-23104604 REVERSE LENGTH=283
AT1G62422	13.1586	36.0516	16.7635	15.4987	41.1204	25.2219	14.902	36.4213	23.6459	AT1G62422.1 | Symbols: | unknown protein; EXPRESSED IN: 22 plant structures; EXPRESSED DURING: 13 growth stages; BEST Arabidopsis thaliana protein match is: unknown protein (TAIR:AT1G12020.1); Has 87 Blast hits to 86 proteins in 14 species: Archae - 0; Bacteria - 0; Metazoa - 0; Fungi - 0; Plants - 87; Viruses - 0; Other Eukaryotes - 0 (source: NCBI BLink). | chr1:23100419-23100985 REVERSE LENGTH…
AT1G62500	6.61449	4.84866	2.18172	5.86116	5.35065	2.64979	8.20892	7.15935	2.76398	AT1G62500.1 | Symbols: | Bifunctional inhibitor/lipid-transfer protein/seed storage 2S albumin superfamily protein | chr1:23132181-23133074 FORWARD LENGTH=297
AT1G62510	30.0067	26.965	15.4648	13.8211	11.4887	4.71023	29.6371	21.9448	7.77567	AT1G62510.1 | Symbols: | Bifunctional inhibitor/lipid-transfer protein/seed storage 2S albumin superfamily protein | chr1:23136632-23137081 REVERSE LENGTH=149
AT1G62540	3.64199	3.45368	0.96522	4.06834	4.05649	0.91412	4.75011	3.35266	0.978394	AT1G62540.1 | Symbols: FMO GS-OX2 | flavin-monooxygenase glucosinolate S-oxygenase 2 | chr1:23151870-23155427 FORWARD LENGTH=457
AT1G62560	33.6328	18.167	5.04977	28.5854	17.8045	2.24966	32.9535	18.5838	3.09268	AT1G62560.1 | Symbols: FMO GS-OX3 | flavin-monooxygenase glucosinolate S-oxygenase 3 | chr1:23159912-23162551 FORWARD LENGTH=462
AT1G62590	1.24274	0.962425	0.840278	1.40073	1.14405	0.627754	1.49298	0.829114	0.592764	AT1G62590.1 | Symbols: | pentatricopeptide (PPR) repeat-containing protein | chr1:23177294-23179198 REVERSE LENGTH=634
AT1G62740	26.7198	31.5328	74.9575	29.7701	33.2809	92.8268	27.1738	31.8941	85.6249	AT1G62740.1 | Symbols: Hop2 | stress-inducible protein, putative | chr1:23231026-23233380 FORWARD LENGTH=571
AT1G62750	199.004	184.577	87.5659	177.762	160.188	54.1965	196.036	165.85	67.865	AT1G62750.1 | Symbols: ATSCO1, ATSCO1/CPEF-G, SCO1 | Translation elongation factor EFG/EF2 protein | chr1:23233622-23236321 REVERSE LENGTH=783
AT1G62840	1.12555	2.18984	7.34107	1.33632	1.98877	13.3917	1.34139	1.91078	14.4305	AT1G62840.1 | Symbols: | Protein of unknown function (DUF1442) | chr1:23271481-23272407 FORWARD LENGTH=224
AT1G62870	2.03132	1.3731	1.41464	2.51523	1.34773	1.17843	2.06947	1.30016	1.16475	AT1G62870.1 | Symbols: | unknown protein; BEST Arabidopsis thaliana protein match is: unknown protein (TAIR:AT1G12380.1); Has 351 Blast hits to 343 proteins in 42 species: Archae - 2; Bacteria - 0; Metazoa - 27; Fungi - 5; Plants - 299; Viruses - 0; Other Eukaryotes - 18 (source: NCBI BLink). | chr1:23284220-23286508 REVERSE LENGTH=762
AT1G62960	38.5679	18.9461	18.3576	35.1283	17.3599	14.691	38.4605	18.5954	14.1308	AT1G62960.1 | Symbols: ACS10 | ACC synthase 10 | chr1:23318271-23320229 REVERSE LENGTH=557
AT1G62981	1.2673	1.1597	0.919324	1.2332	1.16291	0.586632	1.30199	1.24932	1.04501	AT1G62981.1 | Symbols: | Protein of unknown function (DUF1191) | chr1:23333793-23334824 FORWARD LENGTH=343
AT1G63010	23.8078	26.5244	54.5826	27.4943	28.9723	51.0419	24.7475	24.39	50.1297	AT1G63010.3 | Symbols: | Major Facilitator Superfamily with SPX (SYG1/Pho81/XPR1) domain-containing protein | chr1:23347972-23351026 REVERSE LENGTH=699
AT1G63090	9.58709	20.0078	14.4536	10.9292	19.2384	17.3204	9.58506	19.2313	16.3244	AT1G63090.1 | Symbols: AtPP2-A11, PP2-A11 | phloem protein 2-A11 | chr1:23391283-23392609 REVERSE LENGTH=289
AT1G63230	0.488228	0.269987	0.200133	0.471199	0.254467	0.138928	0.362727	0.326331	0.270798	AT1G63230.1 | Symbols: | Tetratricopeptide repeat (TPR)-like superfamily protein | chr1:23451144-23452201 FORWARD LENGTH=323
AT1G63240	9.64317	7.01525	4.87251	8.94361	7.15314	3.89866	8.89542	6.96853	3.65386	AT1G63240.1 | Symbols: | unknown protein; Has 460 Blast hits to 413 proteins in 106 species: Archae - 5; Bacteria - 12; Metazoa - 152; Fungi - 46; Plants - 43; Viruses - 2; Other Eukaryotes - 200 (source: NCBI BLink). | chr1:23456188-23458550 REVERSE LENGTH=548
AT1G63245	12.3399	41.8388	33.9777	20.8332	54.8486	49.1866	19.3098	43.3734	40.6858	AT1G63245.1 | Symbols: CLE14 | CLAVATA3/ESR-RELATED 14 | chr1:23460529-23460771 REVERSE LENGTH=80
AT1G63330	1.15885	0.68716	0.670396	1.15951	1.01078	0.535322	1.13765	0.931018	0.5586	AT1G63330.1 | Symbols: | Pentatricopeptide repeat (PPR) superfamily protein | chr1:23489840-23491519 FORWARD LENGTH=559
AT1G63470	8.27756	8.24633	4.49853	7.25133	7.17729	4.57963	8.1008	8.15303	4.15395	AT1G63470.1 | Symbols: | AT hook motif DNA-binding family protein | chr1:23536831-23538863 REVERSE LENGTH=378
AT1G63500	21.779	36.7653	94.754	21.5454	34.1448	110.401	22.2815	39.0911	118.216	AT1G63500.1 | Symbols: | Protein kinase protein with tetratricopeptide repeat domain | chr1:23556015-23558403 FORWARD LENGTH=487
AT1G63530	1.30216	2.29375	2.51396	1.30603	2.59908	2.82347	1.34095	1.62223	2.05901	AT1G63530.1 | Symbols: | BEST Arabidopsis thaliana protein match is: hydroxyproline-rich glycoprotein family protein (TAIR:AT1G63540.1); Has 10212 Blast hits to 4024 proteins in 434 species: Archae - 1; Bacteria - 1259; Metazoa - 3608; Fungi - 2247; Plants - 291; Viruses - 90; Other Eukaryotes - 2716 (source: NCBI BLink). | chr1:23563654-23565236 FORWARD LENGTH=499
AT1G63650	5.00516	4.18388	2.53646	5.79074	5.13711	2.37148	5.17551	4.33879	2.02943	AT1G63650.1 | Symbols: EGL3, EGL1, ATMYC-2 | basic helix-loop-helix (bHLH) DNA-binding superfamily protein | chr1:23599809-23602734 FORWARD LENGTH=596
AT1G63670	7.86057	3.84169	6.93093	7.64992	4.3888	4.66455	8.10553	3.58044	5.10511	AT1G63670.2 | Symbols: | Protein of unknown function (DUF3741) | chr1:23607527-23610003 REVERSE LENGTH=689
AT1G63680	12.4136	8.62947	6.82629	13.4106	9.77619	5.37432	13.8671	9.7197	5.27507	AT1G63680.1 | Symbols: ATMURE, PDE316, MURE | acid-amino acid ligases;ligases;ATP binding;ATP binding;ligases | chr1:23614461-23617247 FORWARD LENGTH=772
AT1G63690	25.6494	23.5676	14.4632	27.497	27.4643	12.8447	29.6994	27.9841	14.299	AT1G63690.1 | Symbols: ATSPPL2, SPPL2 | SIGNAL PEPTIDE PEPTIDASE-LIKE 2 | chr1:23618490-23622082 FORWARD LENGTH=540
AT1G63710	4.04226	3.78309	2.13419	3.88489	3.77896	2.09835	5.38686	5.71872	2.62179	AT1G63710.1 | Symbols: CYP86A7 | cytochrome P450, family 86, subfamily A, polypeptide 7 | chr1:23632360-23633931 REVERSE LENGTH=523
AT1G63720	4.68502	42.9008	17.9775	6.45309	48.5406	28.3675	5.67748	38.7866	23.7562	AT1G63720.1 | Symbols: | BEST Arabidopsis thaliana protein match is: hydroxyproline-rich glycoprotein family protein (TAIR:AT5G52430.1); Has 490 Blast hits to 394 proteins in 96 species: Archae - 0; Bacteria - 2; Metazoa - 132; Fungi - 88; Plants - 175; Viruses - 14; Other Eukaryotes - 79 (source: NCBI BLink). | chr1:23636122-23637348 REVERSE LENGTH=358
AT1G63730	1.37356	2.62955	2.04939	1.22658	2.79061	2.18111	1.43231	2.66216	2.16994	AT1G63730.1 | Symbols: | Disease resistance protein (TIR-NBS-LRR class) family | chr1:23641770-23645132 FORWARD LENGTH=966
AT1G63740	3.16444	12.8066	7.06133	3.28661	14.1947	9.10733	3.21184	12.1808	9.90746	AT1G63740.1 | Symbols: | Disease resistance protein (TIR-NBS-LRR class) family | chr1:23645525-23648807 FORWARD LENGTH=992
AT1G63750	2.87051	44.4711	13.7034	3.99312	56.8209	16.9549	3.31325	44.1244	16.8993	AT1G63750.1 | Symbols: | Disease resistance protein (TIR-NBS-LRR class) family | chr1:23652263-23655333 FORWARD LENGTH=964
AT1G63800	122.478	77.5831	65.0957	106.442	68.4556	46.0262	120.049	83.7967	58.1275	AT1G63800.1 | Symbols: UBC5 | ubiquitin-conjugating enzyme 5 | chr1:23667888-23669003 REVERSE LENGTH=185
AT1G63820	2.31387	12.5396	3.2525	1.81621	20.9384	3.52466	2.4127	13.2657	3.94041	AT1G63820.1 | Symbols: | CCT motif family protein | chr1:23682529-23684050 REVERSE LENGTH=293
AT1G63830	19.2825	180.976	63.279	27.5543	237.873	80.6801	24.4162	205.692	86.0062	AT1G63830.2 | Symbols: | PLAC8 family protein | chr1:23685408-23687098 FORWARD LENGTH=232
AT1G63840	14.3392	33.7883	72.4367	13.5145	35.2477	132.452	13.2478	32.1142	80.6225	AT1G63840.1 | Symbols: | RING/U-box superfamily protein | chr1:23689991-23690491 REVERSE LENGTH=166
AT1G63860	0.0292991	0.932202	0.0806851	0.0805705	1.23491	0.0750698	0.0584234	0.904413	0.097178	AT1G63860.2 | Symbols: | Disease resistance protein (TIR-NBS-LRR class) family | chr1:23701805-23706005 REVERSE LENGTH=988
AT1G63870	0.185374	1.58915	0.213923	0.159024	2.02611	0.336178	0.158214	1.48377	0.261558	AT1G63870.1 | Symbols: | Disease resistance protein (TIR-NBS-LRR class) family | chr1:23707131-23711901 REVERSE LENGTH=1031
AT1G63880	0.0459194	0.638424	0.219118	0.0884069	0.795031	0.26587	0.0832101	0.530922	0.278064	AT1G63880.1 | Symbols: | Disease resistance protein (TIR-NBS-LRR class) family | chr1:23712514-23716047 REVERSE LENGTH=1017
AT1G64065	3.54956	70.1231	7.06461	4.15182	85.5804	12.0917	4.04633	63.1235	9.25774	AT1G64065.1 | Symbols: | Late embryogenesis abundant (LEA) hydroxyproline-rich glycoprotein family | chr1:23778628-23779272 FORWARD LENGTH=214
AT1G64070	0.0698735	0.477548	0.177425	0.17248	0.771026	0.362094	0.0845146	0.413059	0.19313	AT1G64070.1 | Symbols: RLM1 | Disease resistance protein (TIR-NBS-LRR class) family | chr1:23779949-23783449 FORWARD LENGTH=997
AT1G64080	2.7149	8.24294	2.75124	3.46756	12.8184	3.63343	2.93268	8.866	3.06629	AT1G64080.1 | Symbols: | unknown protein; FUNCTIONS IN: molecular_function unknown; INVOLVED IN: biological_process unknown; LOCATED IN: plasma membrane; BEST Arabidopsis thaliana protein match is: unknown protein (TAIR:AT5G52870.1); Has 1546 Blast hits to 738 proteins in 176 species: Archae - 0; Bacteria - 143; Metazoa - 278; Fungi - 131; Plants - 95; Viruses - 4; Other Eukaryotes - 895 (source:…
AT1G64160	0.560811	4.42379	18.2176	10.4085	24.231	55.265	3.83685	12.7875	31.1083	AT1G64160.1 | Symbols: | Disease resistance-responsive (dirigent-like protein) family protein | chr1:23814063-23814611 FORWARD LENGTH=182
AT1G64170	8.41987	7.88812	46.3134	14.9771	12.1656	53.8376	9.97038	9.74002	57.0777	AT1G64170.1 | Symbols: ATCHX16, CHX16 | cation/H+ exchanger 16 | chr1:23815239-23818293 REVERSE LENGTH=811
AT1G64180	3.82072	3.25532	1.95731	4.29501	3.7084	1.75606	4.09948	3.26314	1.99663	AT1G64180.1 | Symbols: | intracellular protein transport protein USO1-related | chr1:23821640-23824193 FORWARD LENGTH=593
AT1G64280	15.3249	43.7318	43.1634	17.313	54.2182	51.4321	16.311	47.099	49.2541	AT1G64280.1 | Symbols: NPR1, SAI1, NIM1, ATNPR1 | regulatory protein (NPR1) | chr1:23853329-23855407 REVERSE LENGTH=593
AT1G64300	1.21616	1.28759	2.54156	1.30735	1.51159	2.82115	1.36623	1.33327	3.60766	AT1G64300.1 | Symbols: | Protein kinase family protein | chr1:23863543-23865776 FORWARD LENGTH=717
AT1G64355	44.2596	36.5124	18.3581	35.9053	29.817	10.9071	43.4497	34.7015	12.763	AT1G64355.2 | Symbols: | unknown protein; FUNCTIONS IN: molecular_function unknown; INVOLVED IN: biological_process unknown; LOCATED IN: chloroplast; EXPRESSED IN: 23 plant structures; EXPRESSED DURING: 13 growth stages; CONTAINS InterPro DOMAIN/s: Protein of unknown function DUF3593 (InterPro:IPR021995); Has 35333 Blast hits to 34131 proteins in 2444 species: Archae - 798; Bacteria - 22429; Meta…
AT1G64380	1.25428	3.07155	6.28682	1.24491	2.33918	7.84625	1.15162	2.55222	6.33473	AT1G64380.1 | Symbols: | Integrase-type DNA-binding superfamily protein | chr1:23890981-23891988 REVERSE LENGTH=335
AT1G64400	26.2162	26.192	59.4954	29.4308	28.736	74.0766	26.4315	24.4401	76.067	AT1G64400.1 | Symbols: LACS3 | AMP-dependent synthetase and ligase family protein | chr1:23915802-23919681 REVERSE LENGTH=665
AT1G64500	90.2418	69.6388	55.8745	87.7058	62.3336	45.025	92.8964	64.5242	37.7915	AT1G64500.1 | Symbols: | Glutaredoxin family protein | chr1:23953270-23954376 FORWARD LENGTH=368
AT1G64560	5.27948	2.5948	3.0344	2.89465	1.92352	3.52349	5.12941	2.65915	4.52189
AT1G64561	4.42131	2.11254	2.05929	2.26852	1.25202	2.4623	2.83457	2.26633	2.90635	AT1G64561.1 | Symbols: | unknown protein; FUNCTIONS IN: molecular_function unknown; INVOLVED IN: biological_process unknown; LOCATED IN: chloroplast; Has 30201 Blast hits to 17322 proteins in 780 species: Archae - 12; Bacteria - 1396; Metazoa - 17338; Fungi - 3422; Plants - 5037; Viruses - 0; Other Eukaryotes - 2996 (source: NCBI BLink). | chr1:23974308-23974742 REVERSE LENGTH=82
AT1G64610	4.08997	29.4197	12.4504	4.56221	44.4505	20.3899	3.98429	30.5383	14.606	AT1G64610.1 | Symbols: | Transducin/WD40 repeat-like superfamily protein | chr1:23998920-24001297 REVERSE LENGTH=647
AT1G64620	4.88987	3.91602	3.65275	5.81058	4.45929	3.10568	5.7231	4.43461	3.26417	AT1G64620.1 | Symbols: | Dof-type zinc finger DNA-binding family protein | chr1:24007288-24008460 FORWARD LENGTH=352
AT1G64625	1.52768	0.813376	0.590411	1.26318	0.596845	0.190847	1.34004	1.08649	0.418403	AT1G64625.1 | Symbols: | Serine/threonine-protein kinase WNK (With No Lysine)-related | chr1:24016878-24019181 FORWARD LENGTH=527
AT1G64640	26.5995	21.7971	13.5718	28.0402	24.1682	9.97663	28.6067	25.5427	10.4416	AT1G64640.1 | Symbols: ENODL8, AtENODL8 | early nodulin-like protein 8 | chr1:24022482-24023151 REVERSE LENGTH=191
AT1G64680	102.299	107.079	64.6755	90.7207	91.2452	44.5298	99.8465	98.5293	54.0504	AT1G64680.1 | Symbols: | unknown protein; BEST Arabidopsis thaliana protein match is: unknown protein (TAIR:AT1G03055.1); Has 146 Blast hits to 146 proteins in 26 species: Archae - 0; Bacteria - 6; Metazoa - 0; Fungi - 0; Plants - 125; Viruses - 0; Other Eukaryotes - 15 (source: NCBI BLink). | chr1:24036071-24037062 FORWARD LENGTH=250
AT1G64690	6.67575	3.81659	2.89397	7.05563	3.61166	2.74387	6.59949	3.43481	2.21687	AT1G64690.1 | Symbols: BLT | branchless trichome | chr1:24038069-24038890 FORWARD LENGTH=273
AT1G64710	38.0494	134.072	211.925	63.849	159.46	361.498	52.0275	151.546	383.226	AT1G64710.2 | Symbols: | GroES-like zinc-binding dehydrogenase family protein | chr1:24044836-24046313 FORWARD LENGTH=357
AT1G64720	594.53	479.917	305.219	498.595	406.176	252.058	583.676	447.134	274.38	AT1G64720.1 | Symbols: CP5 | Polyketide cyclase/dehydrase and lipid transport superfamily protein | chr1:24046887-24048537 REVERSE LENGTH=385
AT1G64760	4.58478	32.9576	3.94815	4.29109	35.0864	3.96431	4.84774	37.4309	4.38799	AT1G64760.1 | Symbols: | O-Glycosyl hydrolases family 17 protein | chr1:24054220-24056194 REVERSE LENGTH=481
AT1G64770	161.626	166.755	64.5435	152.278	158.47	45.0753	156.93	148.432	50.1946	AT1G64770.1 | Symbols: NDF2, NDH45 | NDH-dependent cyclic electron flow 1 | chr1:24057549-24059415 FORWARD LENGTH=348
AT1G64780	39.8477	34.6534	14.9627	45.49	35.0696	6.25853	38.7712	28.0216	6.81339	AT1G64780.1 | Symbols: ATAMT1;2, AMT1;2 | ammonium transporter 1;2 | chr1:24061021-24062565 REVERSE LENGTH=514
AT1G64820	1.31774	2.01346	4.8513	1.08716	1.20318	3.34292	0.94254	1.35698	4.23542	AT1G64820.1 | Symbols: | MATE efflux family protein | chr1:24088605-24090558 FORWARD LENGTH=502
AT1G64860	67.3811	55.6911	26.2026	60.6055	44.1303	14.088	63.7074	46.2471	13.994	AT1G64860.1 | Symbols: SIGA, SIG1, SIG2, SIGB, RPOD1 | sigma factor A | chr1:24098497-24100746 FORWARD LENGTH=502
AT1G64910	2.06897	3.31758	6.30492	1.96336	3.1694	4.83542	2.34845	3.66504	4.97603	AT1G64910.1 | Symbols: | UDP-Glycosyltransferase superfamily protein | chr1:24115324-24116667 REVERSE LENGTH=447
AT1G64970	34.5633	28.5368	9.42524	34.2111	29.1689	5.88252	32.8158	25.0126	5.24381	AT1G64970.1 | Symbols: G-TMT, TMT1, VTE4 | gamma-tocopherol methyltransferase | chr1:24134337-24135993 REVERSE LENGTH=348
AT1G64980	87.6556	240.048	35.6016	104.738	314.765	47.7201	116.99	263.553	38.833	AT1G64980.1 | Symbols: | Nucleotide-diphospho-sugar transferases superfamily protein | chr1:24137840-24138619 REVERSE LENGTH=259
AT1G65010	23.6598	18.3332	14.0151	23.7255	19.233	11.6891	26.2903	19.8667	12.5323	AT1G65010.1 | Symbols: | Plant protein of unknown function (DUF827) | chr1:24149543-24154024 FORWARD LENGTH=1345
AT1G65040	10.0882	11.227	29.3255	10.1447	10.4183	32.1455	11.355	11.6207	40.2112	AT1G65040.2 | Symbols: | RING/U-box superfamily protein | chr1:24160105-24163365 REVERSE LENGTH=460
AT1G65060	8.83373	8.82649	4.14898	9.03074	9.71287	3.70665	7.74532	8.42312	3.65363	AT1G65060.1 | Symbols: 4CL3 | 4-coumarate:CoA ligase 3 | chr1:24167385-24171457 REVERSE LENGTH=561
AT1G65070	17.1759	12.9827	10.2592	16.0503	12.7843	8.35778	16.1436	12.8887	8.14529	AT1G65070.1 | Symbols: | DNA mismatch repair protein MutS, type 2 | chr1:24173132-24176244 REVERSE LENGTH=857
AT1G65230	144.405	117.731	66.5556	126.88	95.5646	44.0906	135.298	100.016	48.1275	AT1G65230.1 | Symbols: | Uncharacterized conserved protein (DUF2358) | chr1:24229167-24230764 FORWARD LENGTH=286
AT1G65240	1.33437	4.28518	5.3394	0.855622	3.9172	6.45683	1.19852	4.36694	7.70246	AT1G65240.1 | Symbols: | Eukaryotic aspartyl protease family protein | chr1:24230963-24233349 REVERSE LENGTH=475
AT1G65295	81.4711	66.4507	46.5442	91.3988	68.8405	44.9483	94.818	74.5766	54.0298	AT1G65295.1 | Symbols: | unknown protein; LOCATED IN: endomembrane system; EXPRESSED IN: 22 plant structures; EXPRESSED DURING: 13 growth stages; BEST Arabidopsis thaliana protein match is: unknown protein (TAIR:AT5G01015.1); Has 90 Blast hits to 90 proteins in 15 species: Archae - 0; Bacteria - 0; Metazoa - 0; Fungi - 0; Plants - 90; Viruses - 0; Other Eukaryotes - 0 (source: NCBI BLink). | chr1…
AT1G65310	18.5749	53.8813	10.4672	10.5428	50.622	7.26554	12.248	54.4786	8.84972	AT1G65310.1 | Symbols: ATXTH17, XTH17 | xyloglucan endotransglucosylase/hydrolase 17 | chr1:24257262-24258319 FORWARD LENGTH=282
AT1G65320	12.3868	8.27397	6.82917	12.4608	7.32831	4.98737	13.7903	8.23873	5.78568	AT1G65320.1 | Symbols: | Cystathionine beta-synthase (CBS) family protein | chr1:24260168-24262644 REVERSE LENGTH=425
AT1G65390	8.9067	822.82	618.494	8.11406	652.328	579.02	9.30607	696.32	662.769	AT1G65390.2 | Symbols: ATPP2-A5, PP2-A5 | phloem protein 2 A5 | chr1:24292566-24294232 FORWARD LENGTH=297
AT1G65481	4.42842	12.1863	16.6562	5.67126	12.6833	22.2774	5.34545	14.263	18.3086	AT1G65481.1 | Symbols: | unknown protein; FUNCTIONS IN: molecular_function unknown; INVOLVED IN: biological_process unknown; LOCATED IN: endomembrane system. | chr1:24341279-24341739 REVERSE LENGTH=87
AT1G65484	9.1193	58.6866	85.927	18.765	98.7075	123.911	15.9914	64.0088	99.7258	AT1G65484.2 | Symbols: | unknown protein; FUNCTIONS IN: molecular_function unknown; INVOLVED IN: biological_process unknown; LOCATED IN: endomembrane system. | chr1:24347792-24348258 FORWARD LENGTH=79
AT1G65485	0.687233	1.54789	1.57339	1.75051	3.51778	2.69349	0.572355	1.94189	2.385
AT1G65486	12.8406	296.349	1105.49	15.4773	228.715	950.219	11.4023	259.393	1183.89	AT1G65486.2 | Symbols: | unknown protein; FUNCTIONS IN: molecular_function unknown; INVOLVED IN: biological_process unknown; LOCATED IN: chloroplast; BEST Arabidopsis thaliana protein match is: unknown protein (TAIR:AT1G65490.1); Has 16 Blast hits to 16 proteins in 2 species: Archae - 0; Bacteria - 0; Metazoa - 0; Fungi - 0; Plants - 16; Viruses - 0; Other Eukaryotes - 0 (source: NCBI BLink). | c…
AT1G65490	80.3116	944.801	294.709	94.7834	944.756	286.188	68.0801	855.853	307.134	AT1G65490.1 | Symbols: | unknown protein; FUNCTIONS IN: molecular_function unknown; INVOLVED IN: biological_process unknown; LOCATED IN: endomembrane system; EXPRESSED IN: 22 plant structures; EXPRESSED DURING: 13 growth stages; BEST Arabidopsis thaliana protein match is: unknown protein (TAIR:AT1G65486.1); Has 23 Blast hits to 23 proteins in 2 species: Archae - 0; Bacteria - 0; Metazoa - 0; Fung…
AT1G65500	4.84531	36.8483	173.037	12.1874	60.2709	215.237	8.98279	40.5925	234.709	AT1G65500.1 | Symbols: | unknown protein; FUNCTIONS IN: molecular_function unknown; INVOLVED IN: biological_process unknown; LOCATED IN: endomembrane system; EXPRESSED IN: 14 plant structures; EXPRESSED DURING: 9 growth stages; BEST Arabidopsis thaliana protein match is: unknown protein (TAIR:AT1G65486.1); Has 23 Blast hits to 23 proteins in 2 species: Archae - 0; Bacteria - 0; Metazoa - 0; Fungi…
AT1G65510	4.2056	7.4502	5.73642	3.03389	7.79283	7.58448	3.49084	7.58453	7.40939	AT1G65510.1 | Symbols: | unknown protein; FUNCTIONS IN: molecular_function unknown; INVOLVED IN: N-terminal protein myristoylation; LOCATED IN: endomembrane system; EXPRESSED IN: 9 plant structures; EXPRESSED DURING: LP.06 six leaves visible, LP.04 four leaves visible, 4 anthesis, petal differentiation and expansion stage, LP.08 eight leaves visible; BEST Arabidopsis thaliana protein match is: un…
AT1G65541	177.642	155.074	241.666	121.377	224.59	325.951	189.944	225.532	367.832	AT1G65541.1 | Symbols: | unknown protein; Has 30201 Blast hits to 17322 proteins in 780 species: Archae - 12; Bacteria - 1396; Metazoa - 17338; Fungi - 3422; Plants - 5037; Viruses - 0; Other Eukaryotes - 2996 (source: NCBI BLink). | chr1:24366310-24366405 FORWARD LENGTH=31
AT1G65590	32.1509	26.4465	13.566	26.7903	22.3749	9.15192	32.477	25.5412	10.508	AT1G65590.1 | Symbols: HEXO3, ATHEX1 | beta-hexosaminidase 3 | chr1:24385996-24390989 FORWARD LENGTH=535
AT1G65690	19.3957	28.5549	89.74	50.0247	60.9796	177.89	34.9798	43.4483	131.526	AT1G65690.1 | Symbols: | Late embryogenesis abundant (LEA) hydroxyproline-rich glycoprotein family | chr1:24431642-24432898 REVERSE LENGTH=252
AT1G65730	3.66094	8.6533	61.4398	3.63337	8.34192	54.951	3.40774	8.89295	53.3447	AT1G65730.1 | Symbols: YSL7 | YELLOW STRIPE like 7 | chr1:24442639-24446122 FORWARD LENGTH=688
AT1G65790	6.6447	12.2823	23.5353	8.53578	17.2782	21.4752	6.87685	12.3993	25.9479	AT1G65790.1 | Symbols: ARK1, RK1 | receptor kinase 1 | chr1:24468932-24472329 FORWARD LENGTH=843
AT1G65800	11.2637	19.4914	21.0614	12.1533	24.786	18.4781	10.8445	19.6108	21.0203	AT1G65800.1 | Symbols: ARK2, RK2 | receptor kinase 2 | chr1:24473166-24476523 FORWARD LENGTH=847
AT1G65845	69.818	422.811	1750.28	57.9618	315.827	1673.13	60.4233	354.794	1855.96	AT1G65845.1 | Symbols: | unknown protein; FUNCTIONS IN: molecular_function unknown; INVOLVED IN: biological_process unknown; LOCATED IN: endomembrane system; Has 9 Blast hits to 9 proteins in 2 species: Archae - 0; Bacteria - 0; Metazoa - 0; Fungi - 0; Plants - 9; Viruses - 0; Other Eukaryotes - 0 (source: NCBI BLink). | chr1:24493332-24493782 REVERSE LENGTH=104
AT1G65850	0.582062	2.8109	3.57532	0.615362	2.67121	4.13983	0.608972	2.50239	4.24739	AT1G65850.1 | Symbols: | Disease resistance protein (TIR-NBS-LRR class) family | chr1:24494734-24498485 FORWARD LENGTH=1036
AT1G65860	20.7074	15.8978	6.41586	17.0365	17.6007	3.05421	19.5517	14.3421	3.80406	AT1G65860.1 | Symbols: FMO GS-OX1 | flavin-monooxygenase glucosinolate S-oxygenase 1 | chr1:24499210-24502678 REVERSE LENGTH=459
AT1G65870	10.2184	37.7981	11.8998	12.5477	51.6144	9.33937	10.8542	42.1537	9.94664	AT1G65870.1 | Symbols: | Disease resistance-responsive (dirigent-like protein) family protein | chr1:24503624-24504193 FORWARD LENGTH=189
AT1G65890	1.14286	3.53471	0.16441	1.18263	5.61708	0.121606	1.06923	3.88078	0.0714646	AT1G65890.1 | Symbols: AAE12 | acyl activating enzyme 12 | chr1:24512598-24514611 REVERSE LENGTH=578
AT1G65900	3.90539	3.43132	1.59457	4.45384	4.97696	1.359	3.78552	4.38639	1.35633	AT1G65900.1 | Symbols: | unknown protein; FUNCTIONS IN: molecular_function unknown; INVOLVED IN: biological_process unknown; LOCATED IN: endomembrane system; EXPRESSED IN: 21 plant structures; EXPRESSED DURING: 13 growth stages; Has 306 Blast hits to 306 proteins in 119 species: Archae - 19; Bacteria - 238; Metazoa - 0; Fungi - 0; Plants - 34; Viruses - 0; Other Eukaryotes - 15 (source: NCBI BLin…
AT1G65920	4.70394	3.05533	2.53938	4.5396	2.74859	1.96254	4.60184	2.71907	1.68608	AT1G65920.1 | Symbols: | Regulator of chromosome condensation (RCC1) family with FYVE zinc finger domain | chr1:24525267-24529204 REVERSE LENGTH=1006
AT1G65970	8.55515	9.37205	16.0976	15.3109	18.7851	35.5734	16.4641	25.7191	69.5918	AT1G65970.1 | Symbols: TPX2 | thioredoxin-dependent peroxidase 2 | chr1:24557527-24558229 REVERSE LENGTH=162
AT1G65985	4.88667	7.71362	12.1989	4.52654	5.88015	11.0644	5.42215	6.45648	10.9101	AT1G65985.1 | Symbols: | Plant protein of unknown function (DUF247) | chr1:24562578-24568470 REVERSE LENGTH=456
AT1G66080	6.09567	17.2389	22.0444	6.30635	18.8841	22.652	5.90314	13.726	24.1885	AT1G66080.1 | Symbols: | unknown protein; CONTAINS InterPro DOMAIN/s: Protein of unknown function DUF775 (InterPro:IPR008493); Has 285 Blast hits to 283 proteins in 133 species: Archae - 0; Bacteria - 0; Metazoa - 120; Fungi - 88; Plants - 50; Viruses - 0; Other Eukaryotes - 27 (source: NCBI BLink). | chr1:24600356-24601027 REVERSE LENGTH=190
AT1G66090	0.717449	113.119	3.87969	0.966827	152.045	8.54648	0.87129	89.6243	6.69601	AT1G66090.1 | Symbols: | Disease resistance protein (TIR-NBS class) | chr1:24602221-24604573 FORWARD LENGTH=429
AT1G66130	34.7308	20.0888	6.77303	29.7555	16.5554	2.78147	33.2187	19.0081	2.4786	AT1G66130.1 | Symbols: | NAD(P)-binding Rossmann-fold superfamily protein | chr1:24615040-24616742 FORWARD LENGTH=364
AT1G66140	22.9881	10.9627	22.9071	24.8745	10.1465	15.6482	24.0319	12.6384	19.7941	AT1G66140.1 | Symbols: ZFP4 | zinc finger protein 4 | chr1:24620063-24620845 REVERSE LENGTH=260
AT1G66150	42.1197	34.6776	17.3527	40.6083	33.6537	14.1415	46.9076	38.3371	14.8626	AT1G66150.1 | Symbols: TMK1 | transmembrane kinase 1 | chr1:24631503-24634415 FORWARD LENGTH=942
AT1G66160	9.67224	103.585	27.5776	15.2726	113.669	42.9754	15.4623	122.099	42.2902	AT1G66160.1 | Symbols: ATCMPG1, CMPG1 | CYS, MET, PRO, and GLY protein 1 | chr1:24637218-24638513 FORWARD LENGTH=431
AT1G66173	1.24797	1.69264	2.12737	1.31496	1.64881	3.63168	1.3999	2.14353	3.42858
AT1G66180	59.7511	102.714	74.1424	50.5566	118.964	49.8715	55.7642	105.745	56.766	AT1G66180.1 | Symbols: | Eukaryotic aspartyl protease family protein | chr1:24647221-24648513 FORWARD LENGTH=430
AT1G66230	9.2396	6.67026	22.7986	8.11305	3.77318	24.8044	9.49369	6.02341	26.5625	AT1G66230.1 | Symbols: MYB20, AtMYB20 | myb domain protein 20 | chr1:24677322-24678246 FORWARD LENGTH=282
AT1G66250	8.75078	18.7339	5.24392	9.59177	25.1607	4.46056	9.34172	18.8196	4.41914	AT1G66250.1 | Symbols: | O-Glycosyl hydrolases family 17 protein | chr1:24693063-24695416 FORWARD LENGTH=505
AT1G66260	80.528	186.343	137.995	75.8564	165.858	153.969	78.4023	192.614	152.811	AT1G66260.2 | Symbols: | RNA-binding (RRM/RBD/RNP motifs) family protein | chr1:24695895-24697883 REVERSE LENGTH=295
AT1G66330	73.9966	56.2573	32.3475	64.8528	51.1615	21.5341	71.4039	50.5454	19.9712	AT1G66330.2 | Symbols: | senescence-associated family protein | chr1:24729880-24732144 REVERSE LENGTH=417
AT1G66350	5.38081	5.33032	3.1198	4.94691	6.10241	2.08082	6.19814	5.95899	2.06679	AT1G66350.1 | Symbols: RGL1, RGL | RGA-like 1 | chr1:24748327-24749862 FORWARD LENGTH=511
AT1G66400	9.2312	33.177	13.2203	6.61472	31.1425	8.65499	6.83276	28.6607	9.02075	AT1G66400.1 | Symbols: CML23 | calmodulin like 23 | chr1:24770856-24771329 REVERSE LENGTH=157
AT1G66460	0.756122	1.00489	4.05976	0.526305	0.878292	4.41037	0.641748	0.750688	4.28986	AT1G66460.1 | Symbols: | Protein kinase superfamily protein | chr1:24789894-24791988 REVERSE LENGTH=467
AT1G66480	4.92016	8.65881	23.0863	6.2301	11.3548	45.8883	5.82875	9.82844	34.9831	AT1G66480.1 | Symbols: | plastid movement impaired 2 | chr1:24805770-24807405 REVERSE LENGTH=225
AT1G66500	1.01947	5.30693	2.72053	0.806005	6.41961	3.22181	0.942281	5.31479	2.6874	AT1G66500.1 | Symbols: | Pre-mRNA cleavage complex II | chr1:24811262-24812512 REVERSE LENGTH=416
AT1G66540	0.176641	0.101502	0.131442	0.607335	0.319288	0.316026	0.459013	0.252215	0.179534	AT1G66540.2 | Symbols: | Cytochrome P450 superfamily protein | chr1:24825446-24826502 FORWARD LENGTH=327
AT1G66570	0.929994	9.23601	13.9211	6.82868	24.0682	53.1741	4.36743	20.6549	24.0466	AT1G66570.2 | Symbols: ATSUC7, SUC7 | sucrose-proton symporter 7 | chr1:24835467-24837242 REVERSE LENGTH=417
AT1G66580	137.582	177.659	287.587	159.138	195.247	449.872	140.714	182.255	342.966	AT1G66580.1 | Symbols: SAG24, RPL10C | senescence associated gene 24 | chr1:24839208-24840439 FORWARD LENGTH=221
AT1G66590	12.0502	13.8551	33.6897	13.4751	16.1692	43.2239	12.1474	12.3583	40.3114	AT1G66590.1 | Symbols: ATCOX19-1, COX19-1 | cytochrome c oxidase 19-1 | chr1:24841191-24842157 FORWARD LENGTH=98
AT1G66680	27.9527	33.2406	53.3859	28.1903	31.9241	65.8884	28.0068	31.4529	61.3076	AT1G66680.1 | Symbols: AR401 | S-adenosyl-L-methionine-dependent methyltransferases superfamily protein | chr1:24866352-24868888 REVERSE LENGTH=358
AT1G66690	0.777149	2.26772	4.8848	4.67991	5.87647	17.4119	2.26341	4.68333	11.0721	AT1G66690.1 | Symbols: | S-adenosyl-L-methionine-dependent methyltransferases superfamily protein | chr1:24869554-24870798 REVERSE LENGTH=353
AT1G66700	6.83724	29.0338	83.6207	80.2577	113.726	302.164	33.2248	75.2569	184.887	AT1G66700.3 | Symbols: PXMT1 | S-adenosyl-L-methionine-dependent methyltransferases superfamily protein | chr1:24873826-24874690 REVERSE LENGTH=259
AT1G66725	6.03381	7.43141	12.1551	5.51713	5.41228	18.1125	5.72351	5.79262	9.87642
AT1G66760	2.32403	4.37006	4.13063	4.25048	8.82112	9.91272	3.61856	6.17082	5.92038	AT1G66760.2 | Symbols: | MATE efflux family protein | chr1:24902110-24904213 FORWARD LENGTH=482
AT1G66780	0.342415	0.527083	1.71031	0.2434	0.409303	1.56017	0.199363	0.419026	1.7677	AT1G66780.1 | Symbols: | MATE efflux family protein | chr1:24909213-24911485 FORWARD LENGTH=485
AT1G66820	31.7004	24.4669	15.8322	31.5006	26.4695	12.2879	34.8629	25.6186	10.8874	AT1G66820.1 | Symbols: | glycine-rich protein | chr1:24930093-24930422 FORWARD LENGTH=109
AT1G66830	0.263237	0.208203	0.789545	0.204381	0.12647	0.380797	0.273364	0.108391	0.474292	AT1G66830.1 | Symbols: | Leucine-rich repeat protein kinase family protein | chr1:24930700-24932834 REVERSE LENGTH=685
AT1G66840	21.6425	11.862	7.60034	20.3889	11.5205	4.68901	22.7766	10.5638	4.43155	AT1G66840.1 | Symbols: PMI2, WEB2 | Plant protein of unknown function (DUF827) | chr1:24933998-24936116 REVERSE LENGTH=607
AT1G66880	5.28369	27.1711	55.9069	9.385	45.8174	78.5503	7.12799	32.4025	75.5815	AT1G66880.1 | Symbols: | Protein kinase superfamily protein | chr1:24946928-24955438 FORWARD LENGTH=1296
AT1G66910	4.80833	22.3952	45.5823	8.26729	36.1833	64.8334	6.78898	26.2198	65.3564	AT1G66910.1 | Symbols: | Protein kinase superfamily protein | chr1:24961634-24963941 REVERSE LENGTH=666
AT1G66920	0.95234	7.09086	94.133	2.73402	13.0955	120.116	1.96338	9.5009	128.298	AT1G66920.1 | Symbols: | Protein kinase superfamily protein | chr1:24965410-24967432 REVERSE LENGTH=609
AT1G67000	0.645042	2.16863	1.39422	3.40628	8.38037	5.28386	1.86844	4.63812	3.5374	AT1G67000.1 | Symbols: | Protein kinase superfamily protein | chr1:25004217-25007604 REVERSE LENGTH=892
AT1G67040	6.84895	3.24223	1.05741	4.8575	2.31093	0.609883	6.44895	3.23306	0.770525	AT1G67040.1 | Symbols: | unknown protein; FUNCTIONS IN: molecular_function unknown; INVOLVED IN: biological_process unknown; LOCATED IN: cellular_component unknown; EXPRESSED IN: 20 plant structures; EXPRESSED DURING: 11 growth stages; BEST Arabidopsis thaliana protein match is: unknown protein (TAIR:AT5G26910.3); Has 89 Blast hits to 84 proteins in 15 species: Archae - 0; Bacteria - 0; Metazoa -…
AT1G67050	14.2797	11.4537	6.81549	19.7478	17.9875	8.0717	18.7949	13.4322	9.72267	AT1G67050.1 | Symbols: | unknown protein; BEST Arabidopsis thaliana protein match is: unknown protein (TAIR:AT5G38320.1); Has 617 Blast hits to 318 proteins in 80 species: Archae - 0; Bacteria - 16; Metazoa - 141; Fungi - 62; Plants - 128; Viruses - 2; Other Eukaryotes - 268 (source: NCBI BLink). | chr1:25028862-25029656 REVERSE LENGTH=264
AT1G67060	19.5853	107.333	42.3808	20.7869	128.797	56.872	21.1927	117.052	60.2018	AT1G67060.1 | Symbols: | unknown protein; FUNCTIONS IN: molecular_function unknown; INVOLVED IN: biological_process unknown; LOCATED IN: plasma membrane; EXPRESSED IN: 22 plant structures; EXPRESSED DURING: 13 growth stages; Has 283 Blast hits to 281 proteins in 136 species: Archae - 0; Bacteria - 145; Metazoa - 0; Fungi - 65; Plants - 41; Viruses - 0; Other Eukaryotes - 32 (source: NCBI BLink). …
AT1G67080	34.6277	25.9299	21.1421	37.9606	29.1437	16.6779	37.1492	27.8975	17.7435	AT1G67080.1 | Symbols: ABA4 | abscisic acid (aba)-deficient 4 | chr1:25045405-25046681 REVERSE LENGTH=220
AT1G67195	64.9345	41.8333	41.0033	85.3971	54.8099	33.9449	70.5891	42.4593	31.9373
AT1G67270	0.0909314	0.143292	0.353062	0.0842779	1.23654	0.542698	0.0705155	0.3564	0.812982	AT1G67270.1 | Symbols: | Zinc-finger domain of monoamine-oxidase A repressor R1 protein | chr1:25183177-25185793 REVERSE LENGTH=541
AT1G67310	18.399	53.5896	21.8056	18.2915	64.7966	23.7512	19.0135	58.5879	23.9141	AT1G67310.1 | Symbols: | Calmodulin-binding transcription activator protein with CG-1 and Ankyrin domains | chr1:25198182-25203126 REVERSE LENGTH=1016
AT1G67340	16.7025	21.3784	32.0381	16.6717	19.1232	42.5255	16.9841	19.7841	34.8428	AT1G67340.1 | Symbols: | HCP-like superfamily protein with MYND-type zinc finger | chr1:25230323-25231622 FORWARD LENGTH=379
AT1G67400	6.18371	4.56688	3.22192	5.98835	4.53164	2.41211	6.0595	4.28128	2.85356	AT1G67400.1 | Symbols: | ELMO/CED-12 family protein | chr1:25248099-25250664 REVERSE LENGTH=281
AT1G67440	19.5285	13.989	9.34624	14.8812	11.8042	4.88406	17.1724	12.9604	5.45969	AT1G67440.1 | Symbols: emb1688 | Minichromosome maintenance (MCM2/3/5) family protein | chr1:25263905-25265551 REVERSE LENGTH=433
AT1G67460	0.695481	2.13172	1.65886	0.403819	1.63622	1.80169	0.596889	1.49532	2.22307	AT1G67460.1 | Symbols: | Minichromosome maintenance (MCM2/3/5) family protein | chr1:25270272-25271617 REVERSE LENGTH=299
AT1G67470	5.0651	86.6519	17.5526	5.73474	100.128	28.1083	5.61942	81.6126	23.2001	AT1G67470.1 | Symbols: | Protein kinase superfamily protein | chr1:25272247-25273416 FORWARD LENGTH=389
AT1G67481	7.90907	20.4207	12.3899	14.7868	27.6808	25.3804	10.3322	19.7691	18.8067
AT1G67520	1.21748	2.93116	3.01153	2.64477	7.89791	7.97698	2.5952	5.05655	7.21458	AT1G67520.1 | Symbols: | lectin protein kinase family protein | chr1:25303439-25305857 REVERSE LENGTH=587
AT1G67530	12.4004	41.3024	11.4037	11.6959	45.6307	10.4715	12.2555	41.6312	12.0036	AT1G67530.2 | Symbols: | ARM repeat superfamily protein | chr1:25308229-25311081 FORWARD LENGTH=782
AT1G67590	22.8489	11.1911	9.88582	24.6243	11.2168	7.64396	25.5859	11.1702	8.53414	AT1G67590.1 | Symbols: | Remorin family protein | chr1:25333137-25334472 REVERSE LENGTH=347
AT1G67620	8.95505	10.2746	21.1392	10.3162	11.119	25.3803	9.70062	10.0286	22.6376	AT1G67620.1 | Symbols: | Lojap-related protein | chr1:25340585-25341770 FORWARD LENGTH=184
AT1G67660	6.44257	4.12418	2.78673	6.88809	4.1128	2.49771	7.32287	4.85478	2.61308	AT1G67660.3 | Symbols: | Restriction endonuclease, type II-like superfamily protein | chr1:25364065-25365069 FORWARD LENGTH=334
AT1G67690	3.22722	3.12752	2.23864	3.38055	3.23808	1.7624	3.4949	3.53681	1.58503	AT1G67690.1 | Symbols: | Zincin-like metalloproteases family protein | chr1:25369086-25373730 FORWARD LENGTH=710
AT1G67740	1398.07	1207.91	656.571	1227.72	1005.47	401.116	1287.99	1109.92	482.066	AT1G67740.1 | Symbols: PSBY, YCF32 | photosystem II BY | chr1:25394429-25394998 REVERSE LENGTH=189
AT1G67750	11.0039	6.66803	4.16935	12.6894	7.83099	3.83559	14.4948	8.17678	4.40647	AT1G67750.1 | Symbols: | Pectate lyase family protein | chr1:25401660-25403165 FORWARD LENGTH=408
AT1G67810	13.8962	47.6355	83.7642	18.9719	69.7138	151.698	16.2191	57.9884	119.248	AT1G67810.1 | Symbols: SUFE2 | sulfur E2 | chr1:25426488-25427264 FORWARD LENGTH=258
AT1G67830	19.8963	10.7828	6.82437	20.0273	13.8816	5.88926	21.163	12.4748	5.063	AT1G67830.1 | Symbols: ATFXG1, FXG1 | alpha-fucosidase 1 | chr1:25431705-25432972 REVERSE LENGTH=372
AT1G67840	36.6765	27.7294	13.9181	33.9997	25.088	9.41429	34.7132	24.6163	8.66135	AT1G67840.1 | Symbols: CSK | chloroplast sensor kinase | chr1:25434156-25436839 FORWARD LENGTH=611
AT1G67850	7.52384	16.2869	26.7343	8.61656	20.2226	36.1929	7.50837	15.7203	34.4419	AT1G67850.2 | Symbols: | Protein of unknown function (DUF707) | chr1:25439204-25441904 FORWARD LENGTH=404
AT1G67855	1.32793	23.2117	1.52496	1.02064	46.9833	1.50227	1.47357	27.5626	1.35847	AT1G67855.1 | Symbols: | unknown protein; Has 30201 Blast hits to 17322 proteins in 780 species: Archae - 12; Bacteria - 1396; Metazoa - 17338; Fungi - 3422; Plants - 5037; Viruses - 0; Other Eukaryotes - 2996 (source: NCBI BLink). | chr1:25442316-25442598 REVERSE LENGTH=42
AT1G67856	1.68484	30.9178	1.36357	2.19409	67.19	1.59005	2.64283	29.7646	1.37864	AT1G67856.1 | Symbols: | RING/U-box superfamily protein | chr1:25442486-25442887 FORWARD LENGTH=133
AT1G67880	7.81545	34.2701	7.74452	7.90038	41.95	7.23191	8.80552	33.8794	6.67335	AT1G67880.1 | Symbols: | beta-1,4-N-acetylglucosaminyltransferase family protein | chr1:25454081-25455453 REVERSE LENGTH=390
AT1G67900	41.0584	14.7017	34.5901	31.6252	12.5098	26.7314	36.9997	13.9505	28.5704	AT1G67900.1 | Symbols: | Phototropic-responsive NPH3 family protein | chr1:25467737-25469888 FORWARD LENGTH=631
AT1G67910	7.42994	3.46186	6.57804	7.94154	2.466	8.89012	7.10156	3.95044	9.91078	AT1G67910.1 | Symbols: | unknown protein; FUNCTIONS IN: molecular_function unknown; INVOLVED IN: biological_process unknown; LOCATED IN: chloroplast; EXPRESSED IN: 21 plant structures; EXPRESSED DURING: 12 growth stages; BEST Arabidopsis thaliana protein match is: unknown protein (TAIR:AT1G24577.1); Has 167 Blast hits to 167 proteins in 19 species: Archae - 0; Bacteria - 0; Metazoa - 0; Fungi - 0…
AT1G67920	2.62182	12.1502	44.22	2.61971	13.5454	84.6477	2.57004	7.90225	74.9251	AT1G67920.1 | Symbols: | unknown protein; BEST Arabidopsis thaliana protein match is: unknown protein (TAIR:AT1G24600.1); Has 22 Blast hits to 22 proteins in 5 species: Archae - 0; Bacteria - 0; Metazoa - 0; Fungi - 0; Plants - 22; Viruses - 0; Other Eukaryotes - 0 (source: NCBI BLink). | chr1:25473731-25473934 FORWARD LENGTH=67
AT1G67970	2.9431	13.7262	6.18736	3.42547	18.4773	8.66957	3.10245	16.1201	7.21368	AT1G67970.1 | Symbols: AT-HSFA8, HSFA8 | heat shock transcription factor A8 | chr1:25484844-25486313 REVERSE LENGTH=374
AT1G67980	0.193784	1.10971	7.57076	3.24033	7.18272	35.7989	2.77794	6.95679	24.4257	AT1G67980.1 | Symbols: CCOAMT | caffeoyl-CoA 3-O-methyltransferase | chr1:25487724-25488934 FORWARD LENGTH=232
AT1G68010	574.614	576.855	267.404	522.732	509.072	198.538	563.36	516.944	216.361	AT1G68010.1 | Symbols: HPR, ATHPR1 | hydroxypyruvate reductase | chr1:25493418-25495720 FORWARD LENGTH=386
AT1G68110	0.713966	0.214191	1.30641	0.847568	0.20385	1.11485	0.822482	0.234035	1.36096	AT1G68110.1 | Symbols: | ENTH/ANTH/VHS superfamily protein | chr1:25524901-25526040 FORWARD LENGTH=379
AT1G68130	6.35091	2.80269	4.59167	7.09514	3.14385	3.61512	6.77886	2.86644	3.35055	AT1G68130.1 | Symbols: AtIDD14, IDD14 | indeterminate(ID)-domain 14 | chr1:25532484-25534317 FORWARD LENGTH=419
AT1G68190	31.6124	12.5837	5.26133	21.6302	7.23656	2.48311	27.989	10.3598	2.46912	AT1G68190.1 | Symbols: | B-box zinc finger family protein | chr1:25559384-25561004 FORWARD LENGTH=356
AT1G68238	13.3331	8.81638	5.07651	18.687	10.8227	2.80367	15.3395	8.28985	5.68733	AT1G68238.1 | Symbols: | unknown protein; FUNCTIONS IN: molecular_function unknown; INVOLVED IN: biological_process unknown; LOCATED IN: endomembrane system; Has 30201 Blast hits to 17322 proteins in 780 species: Archae - 12; Bacteria - 1396; Metazoa - 17338; Fungi - 3422; Plants - 5037; Viruses - 0; Other Eukaryotes - 2996 (source: NCBI BLink). | chr1:25574481-25574678 FORWARD LENGTH=65
AT1G68290	1.6181	1.79284	4.76082	2.19722	2.16487	5.87495	2.0893	2.65607	4.80013	AT1G68290.1 | Symbols: ENDO 2 | endonuclease 2 | chr1:25596718-25598264 FORWARD LENGTH=290
AT1G68310	23.9135	29.121	42.8763	25.5047	31.2764	61.0762	25.6285	28.9122	50.3736	AT1G68310.2 | Symbols: AE7 | Protein of unknown function (DUF59) | chr1:25599812-25601239 FORWARD LENGTH=157
AT1G68320	1.08456	0.937862	0.435515	2.39583	1.05495	1.32517	2.05312	1.22646	0.6705	AT1G68320.1 | Symbols: MYB62, AtMYB62, BW62B, BW62C | myb domain protein 62 | chr1:25603842-25604884 FORWARD LENGTH=286
AT1G68330	2.17716	8.53024	3.05809	2.56944	13.3609	5.4534	2.41027	10.1292	4.60528	AT1G68330.1 | Symbols: | unknown protein; BEST Arabidopsis thaliana protein match is: unknown protein (TAIR:AT1G48780.1); Has 155 Blast hits to 147 proteins in 23 species: Archae - 0; Bacteria - 0; Metazoa - 19; Fungi - 3; Plants - 126; Viruses - 0; Other Eukaryotes - 7 (source: NCBI BLink). | chr1:25611242-25612048 FORWARD LENGTH=268
AT1G68340	3.94618	21.2993	13.6211	4.62049	22.8657	20.1332	4.10125	18.8343	20.4659	AT1G68340.1 | Symbols: | Protein of unknown function (DUF1639) | chr1:25614440-25615335 REVERSE LENGTH=246
AT1G68390	1.23573	2.02677	2.31415	1.81457	3.97601	4.35971	1.65251	3.56341	3.2916	AT1G68390.1 | Symbols: | Core-2/I-branching beta-1,6-N-acetylglucosaminyltransferase family protein | chr1:25642838-25645484 FORWARD LENGTH=408
AT1G68410	22.0013	63.2525	25.2147	21.398	71.4723	31.9623	23.7179	75.874	29.783	AT1G68410.1 | Symbols: | Protein phosphatase 2C family protein | chr1:25650262-25652255 REVERSE LENGTH=436
AT1G68450	4.59164	9.28403	7.32692	6.62387	13.5069	11.1971	7.16379	16.3397	12.1069	AT1G68450.1 | Symbols: | VQ motif-containing protein | chr1:25661721-25662179 REVERSE LENGTH=152
AT1G68520	125.058	26.2308	27.6049	108.41	13.6285	13.8542	119.847	15.0904	17.1117	AT1G68520.1 | Symbols: | B-box type zinc finger protein with CCT domain | chr1:25709331-25710749 REVERSE LENGTH=406
AT1G68540	7.24911	5.90249	3.29	6.90247	5.61663	2.10755	7.0143	5.27525	2.17795	AT1G68540.1 | Symbols: | NAD(P)-binding Rossmann-fold superfamily protein | chr1:25720066-25721282 FORWARD LENGTH=321
AT1G68560	63.94	36.7793	31.0661	61.1962	38.8839	25.325	72.9179	43.2177	25.4239	AT1G68560.1 | Symbols: ATXYL1, XYL1, TRG1 | alpha-xylosidase 1 | chr1:25734435-25737897 REVERSE LENGTH=915
AT1G68570	18.4608	6.94568	4.64879	19.4403	8.48659	2.61859	17.6137	5.93757	2.53706	AT1G68570.1 | Symbols: | Major facilitator superfamily protein | chr1:25746811-25750110 FORWARD LENGTH=596
AT1G68580	14.1051	34.0863	17.8753	14.6846	30.8821	19.5039	14.8227	33.435	17.9115	AT1G68580.2 | Symbols: | agenet domain-containing protein / bromo-adjacent homology (BAH) domain-containing protein | chr1:25752869-25755631 FORWARD LENGTH=648
AT1G68585	12.7536	8.77287	6.51128	15.7209	10.6498	6.77994	13.3135	9.61239	6.50356	AT1G68585.1 | Symbols: | unknown protein; Has 23 Blast hits to 23 proteins in 6 species: Archae - 0; Bacteria - 0; Metazoa - 0; Fungi - 0; Plants - 23; Viruses - 0; Other Eukaryotes - 0 (source: NCBI BLink). | chr1:25756911-25757426 FORWARD LENGTH=116
AT1G68590	238.877	225.549	110.84	235.827	208.972	81.4289	266.785	239.243	106.527	AT1G68590.2 | Symbols: | Ribosomal protein PSRP-3/Ycf65 | chr1:25757593-25758169 REVERSE LENGTH=163
AT1G68600	29.618	20.8697	5.56832	33.2344	25.4187	2.69858	23.0563	15.7805	2.20354	AT1G68600.1 | Symbols: | Aluminium activated malate transporter family protein | chr1:25759947-25762778 FORWARD LENGTH=537
AT1G68620	6.86145	10.142	17.743	23.7072	26.0553	39.2271	13.3558	18.1259	31.8629	AT1G68620.1 | Symbols: | alpha/beta-Hydrolases superfamily protein | chr1:25766018-25767028 FORWARD LENGTH=336
AT1G68660	114.95	104.948	51.3526	113.351	105.432	38.5731	111.82	101.782	41.2616	AT1G68660.1 | Symbols: | Ribosomal protein L12/ ATP-dependent Clp protease adaptor protein ClpS family protein | chr1:25778058-25779083 REVERSE LENGTH=159
AT1G68670	19.9237	15.6759	9.67621	21.1893	17.5783	10.8492	19.7177	16.105	8.65236	AT1G68670.1 | Symbols: | myb-like transcription factor family protein | chr1:25782344-25783873 FORWARD LENGTH=354
AT1G68690	4.40747	27.7999	11.1282	6.20356	37.0124	13.6546	5.74294	30.041	15.472	AT1G68690.1 | Symbols: | Protein kinase superfamily protein | chr1:25789192-25791886 FORWARD LENGTH=708
AT1G68765	0.578194	1.48583	1.28733	0.756314	3.97947	2.83196	0.830797	2.75045	2.40053	AT1G68765.1 | Symbols: IDA | Putative membrane lipoprotein | chr1:25830157-25830390 REVERSE LENGTH=77
AT1G68780	14.8917	5.62676	4.64893	13.6631	5.4049	2.49867	14.8039	6.09661	2.70437	AT1G68780.1 | Symbols: | RNI-like superfamily protein | chr1:25831881-25833335 REVERSE LENGTH=432
AT1G68800	0.861714	0.292082	0.843985	0.854434	0.38561	0.474206	1.04439	0.32787	0.688816	AT1G68800.1 | Symbols: BRC2, TCP12 | TCP domain protein 12 | chr1:25847306-25848471 REVERSE LENGTH=356
AT1G68840	37.7278	292.553	141.276	34.822	318.323	165.839	33.9761	276.538	170.235	AT1G68840.1 | Symbols: RAV2, RAP2.8, TEM2, EDF2, AtRAV2 | related to ABI3/VP1 2 | chr1:25880442-25881500 FORWARD LENGTH=352
AT1G68862	8.52364	4.29631	3.09852	8.99726	4.33162	1.93715	8.90732	5.30951	3.64594	AT1G68862.1 | Symbols: | unknown protein; FUNCTIONS IN: molecular_function unknown; INVOLVED IN: biological_process unknown; LOCATED IN: cellular_component unknown; Has 0 Blast hits to 0 proteins in 0 species (source: NCBI BLink). | chr1:25886837-25888016 REVERSE LENGTH=55
AT1G68870	13.6394	7.65031	3.8466	13.1072	4.98504	2.68211	16.3259	7.06094	3.2392	AT1G68870.1 | Symbols: ATSOFL2, SOFL2 | SOB five-like 2 | chr1:25889117-25889560 FORWARD LENGTH=147
AT1G68880	0.681388	1.73391	3.28791	1.60694	1.59725	4.4011	2.28251	2.27124	4.82985	AT1G68880.1 | Symbols: AtbZIP, bZIP | basic leucine-zipper 8 | chr1:25894499-25894915 REVERSE LENGTH=138
AT1G68890	10.3181	8.49309	5.21547	9.95885	7.80326	3.8641	11.044	8.39613	3.84632	AT1G68890.1 | Symbols: | magnesium ion binding;thiamin pyrophosphate binding;hydro-lyases;catalytics;2-succinyl-5-enolpyruvyl-6-hydroxy-3-cyclohexene-1-carboxylic-acid synthases | chr1:25896988-25906553 FORWARD LENGTH=1715
AT1G69020	1.35718	0.881573	0.975446	1.5411	1.03897	0.787874	1.35369	0.941591	0.76404	AT1G69020.1 | Symbols: | Prolyl oligopeptidase family protein | chr1:25943949-25947197 REVERSE LENGTH=757
AT1G69050	2.28073	5.83346	5.25337	3.37657	6.4026	6.80559	2.86237	6.79846	6.55146	AT1G69050.1 | Symbols: | unknown protein; Has 9 Blast hits to 9 proteins in 4 species: Archae - 0; Bacteria - 0; Metazoa - 0; Fungi - 0; Plants - 9; Viruses - 0; Other Eukaryotes - 0 (source: NCBI BLink). | chr1:25961975-25962259 FORWARD LENGTH=94
AT1G69150	0.55016	3.33258	2.1031	0.719366	3.25425	1.9968	0.813455	2.79527	1.76851	AT1G69150.1 | Symbols: | Cysteine/Histidine-rich C1 domain family protein | chr1:25993659-25995212 REVERSE LENGTH=517
AT1G69160	64.3861	13.7062	28.4776	56.6856	10.7929	17.409	62.3511	11.979	21.5724	AT1G69160.1 | Symbols: | unknown protein; BEST Arabidopsis thaliana protein match is: unknown protein (TAIR:AT3G13980.1); Has 173 Blast hits to 172 proteins in 54 species: Archae - 0; Bacteria - 0; Metazoa - 25; Fungi - 33; Plants - 84; Viruses - 2; Other Eukaryotes - 29 (source: NCBI BLink). | chr1:26000315-26001280 FORWARD LENGTH=321
AT1G69200	6.97137	5.37831	3.50117	6.9195	5.52921	3.10044	8.08849	6.00651	2.97207	AT1G69200.1 | Symbols: FLN2 | fructokinase-like 2 | chr1:26016018-26018365 FORWARD LENGTH=616
AT1G69252	118.035	77.3471	59.8681	105.477	69.4773	41.7685	115.548	67.2366	42.6083
AT1G69270	8.50274	22.9881	18.7387	10.1502	25.2897	22.6539	9.62033	25.055	22.2639	AT1G69270.1 | Symbols: RPK1 | receptor-like protein kinase 1 | chr1:26040877-26042499 REVERSE LENGTH=540
AT1G69410	58.766	88.2834	138.495	57.7375	91.7006	139.518	51.7421	75.878	130.014	AT1G69410.1 | Symbols: ATELF5A-3, ELF5A-3 | eukaryotic elongation factor 5A-3 | chr1:26089301-26090194 FORWARD LENGTH=158
AT1G69430	0.448664	1.77205	0.294348	0.25017	1.96102	0.342157	0.318074	1.64142	0.358296	AT1G69430.1 | Symbols: | unknown protein; BEST Arabidopsis thaliana protein match is: unknown protein (TAIR:AT1G26650.1); Has 216 Blast hits to 215 proteins in 17 species: Archae - 0; Bacteria - 0; Metazoa - 0; Fungi - 0; Plants - 216; Viruses - 0; Other Eukaryotes - 0 (source: NCBI BLink). | chr1:26098025-26099077 FORWARD LENGTH=350
AT1G69440	6.36628	3.47218	3.73492	7.25158	3.45681	2.75106	6.52357	3.56539	2.64137	AT1G69440.1 | Symbols: AGO7, ZIP | Argonaute family protein | chr1:26101565-26105016 REVERSE LENGTH=990
AT1G69523	20.5055	42.6669	192.755	22.0454	54.1948	181.961	19.057	47.8852	181.862	AT1G69523.1 | Symbols: | S-adenosyl-L-methionine-dependent methyltransferases superfamily protein | chr1:26129827-26131157 FORWARD LENGTH=300
AT1G69530	57.1378	19.1357	59.03	66.3636	22.6302	61.0247	63.0724	17.5157	60.1372	AT1G69530.2 | Symbols: ATEXPA1, EXP1, AT-EXP1, ATEXP1, ATHEXP ALPHA 1.2, EXPA1 | expansin A1 | chr1:26142034-26143051 FORWARD LENGTH=250
AT1G69570	6.72863	3.51353	14.2372	5.25606	2.28076	10.7008	6.4153	2.60976	13.9215	AT1G69570.1 | Symbols: | Dof-type zinc finger DNA-binding family protein | chr1:26161771-26163230 REVERSE LENGTH=399
AT1G69572	7.06203	4.10338	14.5002	7.42618	3.17979	12.0782	8.33014	5.004	14.7432
AT1G69690	14.4228	6.94253	3.66623	15.5509	8.58791	2.49981	17.0525	8.55637	2.73455	AT1G69690.1 | Symbols: | TCP family transcription factor | chr1:26216449-26217426 FORWARD LENGTH=325
AT1G69700	34.3367	32.4974	16.9828	35.6072	33.5162	16.223	36.3022	35.5059	15.129	AT1G69700.1 | Symbols: ATHVA22C, HVA22C | HVA22 homologue C | chr1:26220337-26221663 FORWARD LENGTH=184
AT1G69720	1.12647	1.0791	4.24733	1.99871	1.51005	5.01689	0.929244	0.73776	3.84264	AT1G69720.1 | Symbols: HO3 | heme oxygenase 3 | chr1:26227178-26228419 FORWARD LENGTH=285
AT1G69730	28.5248	32.1555	76.1014	32.8288	39.397	64.6831	29.7481	33.7757	73.1825	AT1G69730.1 | Symbols: | Wall-associated kinase family protein | chr1:26228703-26231339 REVERSE LENGTH=792
AT1G69750	9.03822	10.0319	23.2418	10.1068	10.8668	32.0928	9.22412	10.5903	27.5136	AT1G69750.1 | Symbols: COX19-2, ATCOX19-2 | cytochrome c oxidase 19-2 | chr1:26236352-26237316 FORWARD LENGTH=98
AT1G69760	19.9437	17.1248	46.2943	19.0812	11.7092	52.4952	20.9238	16.6538	47.2926	AT1G69760.1 | Symbols: | unknown protein; BEST Arabidopsis thaliana protein match is: unknown protein (TAIR:AT1G26920.1); Has 51 Blast hits to 51 proteins in 15 species: Archae - 0; Bacteria - 2; Metazoa - 2; Fungi - 7; Plants - 29; Viruses - 0; Other Eukaryotes - 11 (source: NCBI BLink). | chr1:26240094-26240627 REVERSE LENGTH=177
AT1G69780	22.4483	13.5626	9.02792	24.5514	15.6279	6.41748	24.2704	14.8831	7.02248	AT1G69780.1 | Symbols: ATHB13 | Homeobox-leucine zipper protein family | chr1:26259166-26260465 FORWARD LENGTH=294
AT1G69790	2.23101	14.5814	2.16995	3.54008	18.8403	4.79495	2.96185	12.9126	3.42512	AT1G69790.1 | Symbols: | Protein kinase superfamily protein | chr1:26266838-26268818 FORWARD LENGTH=387
AT1G69820	1.30156	3.12139	1.86373	1.17537	2.93467	1.74849	1.42404	2.748	2.13306	AT1G69820.1 | Symbols: GGT3, GGT4 | gamma-glutamyl transpeptidase 3 | chr1:26283312-26284134 REVERSE LENGTH=191
AT1G69840	28.9938	373.177	139.346	23.4907	444.797	183.329	29.9273	441.655	164.396	AT1G69840.1 | Symbols: | SPFH/Band 7/PHB domain-containing membrane-associated protein family | chr1:26293932-26295150 REVERSE LENGTH=286
AT1G69870	22.9886	32.1696	52.3547	34.8777	46.2106	55.6434	27.5015	39.6164	55.2974	AT1G69870.1 | Symbols: NRT1.7 | nitrate transporter 1.7 | chr1:26316208-26320097 FORWARD LENGTH=620
AT1G69890	6.68057	129.29	19.1818	7.95773	168.193	31.4036	9.46775	145.736	32.196	AT1G69890.1 | Symbols: | Protein of unknown function (DUF569) | chr1:26323426-26324527 REVERSE LENGTH=279
AT1G69900	9.24518	46.4142	27.615	11.0085	43.5896	36.526	11.3717	47.2022	35.4272	AT1G69900.1 | Symbols: | Actin cross-linking protein | chr1:26326520-26327816 REVERSE LENGTH=397
AT1G69910	5.4034	16.4556	7.72843	7.21453	19.1688	9.86444	6.4131	17.2574	9.32363	AT1G69910.1 | Symbols: | Protein kinase superfamily protein | chr1:26330166-26332076 FORWARD LENGTH=636
AT1G69920	0.467984	9.70887	11.6501	8.33423	47.6291	48.4133	2.67863	29.5256	33.0016	AT1G69920.1 | Symbols: ATGSTU12, GSTU12 | glutathione S-transferase TAU 12 | chr1:26334395-26335537 REVERSE LENGTH=254
AT1G69930	0.178591	6.04551	5.07548	1.60414	16.1261	15.377	0.576783	7.57506	13.2647	AT1G69930.1 | Symbols: ATGSTU11, GSTU11 | glutathione S-transferase TAU 11 | chr1:26337735-26338690 REVERSE LENGTH=234
AT1G69935	26.1179	25.1938	15.5582	26.3417	27.1519	13.1184	27.2974	28.1799	14.6026	AT1G69935.1 | Symbols: SHW1 | short hypocotyl in white light1 | chr1:26342072-26343082 REVERSE LENGTH=192
AT1G69960	37.2713	62.3853	95.0934	42.0513	63.8043	123.105	43.3986	63.362	119.755	AT1G69960.1 | Symbols: PP2A | serine/threonine protein phosphatase 2A | chr1:26348892-26350511 REVERSE LENGTH=307
AT1G70070	11.5242	6.98872	4.69377	11.3315	7.37155	3.80769	12.2706	8.41212	4.17648	AT1G70070.1 | Symbols: EMB25, PDE317, ISE2 | DEAD/DEAH box helicase, putative | chr1:26390016-26394148 REVERSE LENGTH=1171
AT1G70090	18.2429	58.9109	9.45033	18.4042	51.9003	9.41759	21.663	67.1182	8.45353	AT1G70090.2 | Symbols: GATL9, LGT8 | glucosyl transferase family 8 | chr1:26400927-26402099 FORWARD LENGTH=390
AT1G70100	19.6171	11.1049	6.06377	17.636	10.5177	4.6254	20.3699	11.865	4.91426	AT1G70100.2 | Symbols: | unknown protein; BEST Arabidopsis thaliana protein match is: unknown protein (TAIR:AT1G24160.2); Has 3037 Blast hits to 2309 proteins in 344 species: Archae - 6; Bacteria - 672; Metazoa - 1089; Fungi - 230; Plants - 220; Viruses - 37; Other Eukaryotes - 783 (source: NCBI BLink). | chr1:26403736-26405544 FORWARD LENGTH=467
AT1G70140	3.77994	10.0922	36.9961	4.30488	9.56652	44.4384	3.91456	9.19419	46.8425	AT1G70140.1 | Symbols: ATFH8, FH8 | formin 8 | chr1:26412688-26415048 REVERSE LENGTH=760
AT1G70170	7.87523	16.228	17.8688	14.3048	23.3553	26.6984	11.7175	21.4454	23.1418	AT1G70170.1 | Symbols: MMP | matrix metalloproteinase | chr1:26424005-26425141 FORWARD LENGTH=378
AT1G70200	22.4573	17.5402	13.1222	21.0939	16.5252	10.1724	24.2978	19.0918	11.8605	AT1G70200.1 | Symbols: | RNA-binding (RRM/RBD/RNP motifs) family protein | chr1:26432514-26434351 REVERSE LENGTH=538
AT1G70210	10.1502	7.55332	6.48544	11.5741	8.35875	5.4848	11.8045	8.46545	5.33503	AT1G70210.1 | Symbols: CYCD1;1, ATCYCD1;1 | CYCLIN D1;1 | chr1:26440015-26441980 FORWARD LENGTH=339
AT1G70260	14.0399	7.62346	2.14107	13.4201	7.19687	0.918242	7.15133	3.98158	0.356571	AT1G70260.1 | Symbols: | nodulin MtN21 /EamA-like transporter family protein | chr1:26457067-26459338 REVERSE LENGTH=375
AT1G70270	9.41586	3.11472	0.916607	6.0812	2.35692	0.749128	7.61423	2.91642	0.467159	AT1G70270.1 | Symbols: | unknown protein; BEST Arabidopsis thaliana protein match is: unknown protein (TAIR:AT1G23965.1); Has 20 Blast hits to 20 proteins in 7 species: Archae - 0; Bacteria - 0; Metazoa - 0; Fungi - 0; Plants - 20; Viruses - 0; Other Eukaryotes - 0 (source: NCBI BLink). | chr1:26464427-26464687 FORWARD LENGTH=86
AT1G70280	22.6732	17.1115	7.29736	23.6924	18.9566	5.67724	24.8404	18.4793	5.82492	AT1G70280.2 | Symbols: | NHL domain-containing protein | chr1:26466086-26468471 REVERSE LENGTH=509
AT1G70290	50.9523	22.5447	24.771	39.1333	13.0181	26.8018	46.1583	19.9978	30.6792	AT1G70290.1 | Symbols: ATTPS8, TPS8, ATTPSC | trehalose-6-phosphatase synthase S8 | chr1:26471286-26474078 REVERSE LENGTH=856
AT1G70370	48.2632	74.5335	19.514	47.9567	81.5316	12.8585	54.1679	87.6024	15.8484	AT1G70370.1 | Symbols: PG2 | polygalacturonase 2 | chr1:26513003-26514998 REVERSE LENGTH=626
AT1G70420	6.80794	14.6665	10.7747	7.86328	21.9793	14.3417	7.07852	15.8535	11.7864	AT1G70420.1 | Symbols: | Protein of unknown function (DUF1645) | chr1:26539840-26540658 REVERSE LENGTH=272
AT1G70440	1.79796	2.20713	4.16421	4.33408	3.65992	7.07616	1.31234	1.29251	2.33691	AT1G70440.1 | Symbols: SRO3 | similar to RCD one 3 | chr1:26549354-26550520 REVERSE LENGTH=305
AT1G70500	2.74246	3.87681	5.59939	3.13962	4.04676	6.74652	2.70985	3.19176	5.65851	AT1G70500.1 | Symbols: | Pectin lyase-like superfamily protein | chr1:26566579-26568729 REVERSE LENGTH=468
AT1G70505	8.85566	8.28198	5.26042	8.65671	7.70798	3.54564	8.93275	8.26563	3.68599	AT1G70505.1 | Symbols: | unknown protein; BEST Arabidopsis thaliana protein match is: unknown protein (TAIR:AT1G10660.1); Has 141 Blast hits to 140 proteins in 16 species: Archae - 0; Bacteria - 0; Metazoa - 4; Fungi - 0; Plants - 135; Viruses - 0; Other Eukaryotes - 2 (source: NCBI BLink). | chr1:26570647-26572463 FORWARD LENGTH=358
AT1G70510	2.00492	1.52482	0.880831	2.57752	1.74644	0.884589	2.10561	1.9155	0.576434	AT1G70510.1 | Symbols: KNAT2, ATK1 | KNOTTED-like from Arabidopsis thaliana 2 | chr1:26576635-26582145 FORWARD LENGTH=310
AT1G70520	18.776	54.9143	125.483	19.3528	53.5924	170.295	20.002	56.0772	171.487	AT1G70520.1 | Symbols: CRK2 | cysteine-rich RLK (RECEPTOR-like protein kinase) 2 | chr1:26584888-26587334 REVERSE LENGTH=649
AT1G70530	13.3355	45.8639	99.1192	14.5919	42.341	146.736	14.2462	42.0946	141.026	AT1G70530.1 | Symbols: CRK3 | cysteine-rich RLK (RECEPTOR-like protein kinase) 3 | chr1:26588750-26591379 REVERSE LENGTH=646
AT1G70580	48.5783	49.249	26.0924	49.3592	52.7461	26.1281	43.1165	43.129	19.6668	AT1G70580.3 | Symbols: AOAT2, GGT2 | alanine-2-oxoglutarate aminotransferase 2 | chr1:26613222-26615845 FORWARD LENGTH=481
AT1G70581	0.620324	5.50122	2.31821	1.55191	7.71216	4.15995	1.1572	5.13954	3.66663
AT1G70690	11.5335	22.4516	31.9822	15.7604	23.021	34.4829	11.4055	19.8524	31.1878	AT1G70690.1 | Symbols: HWI1, PDLP5 | Receptor-like protein kinase-related family protein | chr1:26652099-26653381 FORWARD LENGTH=299
AT1G70740	12.5263	121.024	16.383	13.6914	127.175	18.4467	13.7415	122.979	16.5358	AT1G70740.1 | Symbols: | Protein kinase superfamily protein | chr1:26673847-26675687 REVERSE LENGTH=425
AT1G70760	263.46	227.962	143.513	210.27	189.099	98.2014	243.629	214.552	114.435	AT1G70760.1 | Symbols: CRR23 | inorganic carbon transport protein-related | chr1:26687267-26688201 FORWARD LENGTH=191
AT1G70810	16.4519	25.0856	61.1517	26.7376	30.6459	68.5606	20.2559	25.4429	60.5725	AT1G70810.1 | Symbols: | Calcium-dependent lipid-binding (CaLB domain) family protein | chr1:26704207-26705091 FORWARD LENGTH=165
AT1G70820	41.8974	22.1306	11.9588	38.2148	20.8865	5.84274	42.4468	23.1655	6.33555	AT1G70820.1 | Symbols: | phosphoglucomutase, putative / glucose phosphomutase, putative | chr1:26705594-26708034 FORWARD LENGTH=615
AT1G70830	151.52	129.083	61.8326	171.254	158.917	64.0649	171.378	149.477	67.5888	AT1G70830.3 | Symbols: MLP28 | MLP-like protein 28 | chr1:26710203-26711395 REVERSE LENGTH=201
AT1G70860	6.94671	1.41767	5.75094	2.10721	0.0649141	3.19195	1.53958	2.36155	2.81315	AT1G70860.1 | Symbols: | Polyketide cyclase/dehydrase and lipid transport superfamily protein | chr1:26718320-26718992 REVERSE LENGTH=65
AT1G70890	150.733	124.823	49.5607	198.742	174.953	51.689	171.145	132.73	52.1934	AT1G70890.1 | Symbols: MLP43 | MLP-like protein 43 | chr1:26725912-26726489 REVERSE LENGTH=158
AT1G70900	26.566	22.0815	13.1499	27.6996	24.2662	12.1027	28.8298	24.4763	12.3368	AT1G70900.1 | Symbols: | unknown protein; BEST Arabidopsis thaliana protein match is: unknown protein (TAIR:AT1G23110.4); Has 57 Blast hits to 57 proteins in 14 species: Archae - 0; Bacteria - 0; Metazoa - 0; Fungi - 0; Plants - 57; Viruses - 0; Other Eukaryotes - 0 (source: NCBI BLink). | chr1:26732456-26733637 FORWARD LENGTH=244
AT1G70920	1.07189	1.43021	5.61374	1.12165	1.68131	9.05704	1.66567	1.90092	10.1891	AT1G70920.1 | Symbols: ATHB18, HB18 | homeobox-leucine zipper protein 18 | chr1:26736126-26738419 FORWARD LENGTH=206
AT1G70940	49.4719	23.374	34.8933	53.3889	23.7608	24.3081	52.5902	22.5428	29.5153	AT1G70940.1 | Symbols: PIN3, ATPIN3 | Auxin efflux carrier family protein | chr1:26743170-26745871 FORWARD LENGTH=640
AT1G70985	28.1447	37.9911	6.86902	35.7433	40.6566	4.90848	30.6471	32.9144	5.20067	AT1G70985.1 | Symbols: | hydroxyproline-rich glycoprotein family protein | chr1:26764774-26765181 REVERSE LENGTH=135
AT1G70990	8.07157	13.7117	17.8374	8.9105	13.0693	19.4629	9.05254	15.5087	22.0511	AT1G70990.1 | Symbols: | proline-rich family protein | chr1:26767520-26768050 REVERSE LENGTH=176
AT1G71015	7.22707	3.74139	5.43765	7.61008	3.46701	5.46812	7.58536	3.60484	5.84641	AT1G71015.1 | Symbols: | unknown protein; BEST Arabidopsis thaliana protein match is: unknown protein (TAIR:AT2G01340.1); Has 85 Blast hits to 85 proteins in 12 species: Archae - 0; Bacteria - 0; Metazoa - 0; Fungi - 0; Plants - 85; Viruses - 0; Other Eukaryotes - 0 (source: NCBI BLink). | chr1:26789389-26790061 REVERSE LENGTH=195
AT1G71030	136.912	42.3117	96.8209	120.452	24.3264	97.1179	146.763	41.6667	121.804	AT1G71030.1 | Symbols: ATMYBL2, MYBL2 | MYB-like 2 | chr1:26795383-26796226 REVERSE LENGTH=195
AT1G71050	6.42538	4.71929	4.12539	8.15899	5.62158	3.8014	6.71273	5.99718	3.10794	AT1G71050.1 | Symbols: HIPP20 | Heavy metal transport/detoxification superfamily protein | chr1:26803322-26803946 REVERSE LENGTH=152
AT1G71100	10.8515	34.5126	26.0238	10.8947	45.3753	37.5717	10.0168	37.8869	32.926	AT1G71100.1 | Symbols: RSW10 | Ribose 5-phosphate isomerase, type A protein | chr1:26814726-26815529 FORWARD LENGTH=267
AT1G71110	7.71906	17.0435	18.8074	8.83229	21.1394	26.1859	7.00012	19.9298	20.4834	AT1G71110.1 | Symbols: | unknown protein; FUNCTIONS IN: molecular_function unknown; INVOLVED IN: biological_process unknown; LOCATED IN: endomembrane system; BEST Arabidopsis thaliana protein match is: unknown protein (TAIR:AT2G12400.1); Has 173 Blast hits to 169 proteins in 21 species: Archae - 0; Bacteria - 0; Metazoa - 3; Fungi - 0; Plants - 165; Viruses - 0; Other Eukaryotes - 5 (source: NCBI…
AT1G71340	18.544	15.3965	9.35983	16.8348	15.3091	7.25107	16.2362	13.5137	6.85762	AT1G71340.1 | Symbols: | PLC-like phosphodiesterases superfamily protein | chr1:26885556-26887321 REVERSE LENGTH=328
AT1G71360	6.25784	12.8437	10.7466	6.78729	13.4909	12.0113	7.09704	12.9818	12.7794	AT1G71360.1 | Symbols: | Galactose-binding protein | chr1:26892214-26894166 REVERSE LENGTH=596
AT1G71390	0.0501381	0.0742124	3.54989	0.0333179	0.116546	4.09987	0.0512297	0.11633	3.16552	AT1G71390.1 | Symbols: AtRLP11, RLP11 | receptor like protein 11 | chr1:26906453-26908807 FORWARD LENGTH=784
AT1G71400	6.18165	31.696	27.3495	8.68021	44.0415	41.1345	8.56573	34.2496	39.9515	AT1G71400.1 | Symbols: AtRLP12, RLP12 | receptor like protein 12 | chr1:26909905-26912448 FORWARD LENGTH=847
AT1G71480	60.8227	55.298	35.1093	58.9884	59.1619	25.0625	60.3636	53.3669	25.9851	AT1G71480.1 | Symbols: | Nuclear transport factor 2 (NTF2) family protein | chr1:26932079-26933086 FORWARD LENGTH=216
AT1G71520	0.584823	131.687	11.4832	1.75154	125.383	21.4752	0.917209	101.888	13.272	AT1G71520.1 | Symbols: | Integrase-type DNA-binding superfamily protein | chr1:26938612-26939043 FORWARD LENGTH=143
AT1G71697	19.5099	111.884	97.2666	22.8121	92.2964	122.037	21.2734	104.419	125.508	AT1G71697.1 | Symbols: ATCK1, CK, CK1 | choline kinase 1 | chr1:26971537-26973177 FORWARD LENGTH=346
AT1G71710	16.9415	20.4965	12.6581	19.1793	24.2398	9.26034	18.7106	22.4767	8.97357	AT1G71710.2 | Symbols: | DNAse I-like superfamily protein | chr1:26973796-26976747 REVERSE LENGTH=655
AT1G71720	18.466	19.0524	10.7382	17.3013	17.4325	8.7301	18.724	19.1275	9.45453	AT1G71720.1 | Symbols: | Nucleic acid-binding proteins superfamily | chr1:26983744-26985893 FORWARD LENGTH=500
AT1G71880	75.4411	268.013	387.675	84.573	304.607	319.176	78.5687	311.547	367.164	AT1G71880.1 | Symbols: SUC1, ATSUC1 | sucrose-proton symporter 1 | chr1:27054334-27056100 FORWARD LENGTH=513
AT1G71890	2.0245	5.45203	6.59571	3.4117	5.92125	3.53619	2.45321	4.83286	3.87158	AT1G71890.1 | Symbols: SUC5, ATSUC5 | Major facilitator superfamily protein | chr1:27058492-27060573 FORWARD LENGTH=512
AT1G71910	1.88506	0.781426	2.83947	1.77356	0.772374	2.07074	1.62282	1.03347	2.91157	AT1G71910.1 | Symbols: | unknown protein; Has 28 Blast hits to 28 proteins in 10 species: Archae - 0; Bacteria - 0; Metazoa - 0; Fungi - 0; Plants - 28; Viruses - 0; Other Eukaryotes - 0 (source: NCBI BLink). | chr1:27065223-27065744 FORWARD LENGTH=173
AT1G71960	9.83654	10.2454	25.1442	11.1048	10.6476	26.111	9.22067	8.67221	23.5636	AT1G71960.1 | Symbols: ABCG25, ATABCG25 | ATP-binding casette family G25 | chr1:27082587-27088163 REVERSE LENGTH=662
AT1G71970	37.6394	9.76486	32.7848	34.3125	8.73556	24.5846	35.5759	9.36943	26.4005	AT1G71970.1 | Symbols: | unknown protein; FUNCTIONS IN: molecular_function unknown; INVOLVED IN: biological_process unknown; LOCATED IN: chloroplast; EXPRESSED IN: 22 plant structures; EXPRESSED DURING: 13 growth stages; BEST Arabidopsis thaliana protein match is: unknown protein (TAIR:AT1G22680.1); Has 58 Blast hits to 58 proteins in 13 species: Archae - 0; Bacteria - 0; Metazoa - 4; Fungi - 0; …
AT1G72000	0.0499468	0.0759584	0.787949	0.0674579	0.142327	1.06205	0.0531242	0.102415	0.817949	AT1G72000.1 | Symbols: | Plant neutral invertase family protein | chr1:27103277-27105663 FORWARD LENGTH=499
AT1G72010	26.5733	26.3848	75.3326	26.6572	23.8631	88.9683	28.8703	28.729	89.1285	AT1G72010.1 | Symbols: | TCP family transcription factor | chr1:27107844-27108971 FORWARD LENGTH=375
AT1G72030	104.876	50.5067	23.4667	84.4046	41.6017	10.6918	101.006	45.0365	10.8567	AT1G72030.1 | Symbols: | Acyl-CoA N-acyltransferases (NAT) superfamily protein | chr1:27110887-27111825 FORWARD LENGTH=256
AT1G72060	1.32216	21.0676	397.513	7.70833	28.3743	612.366	4.05018	18.8413	638.01	AT1G72060.1 | Symbols: | serine-type endopeptidase inhibitors | chr1:27118494-27118843 FORWARD LENGTH=81
AT1G72070	2.71252	3.15574	10.0777	2.44393	3.62144	12.8792	3.44119	4.23654	12.2925	AT1G72070.1 | Symbols: | Chaperone DnaJ-domain superfamily protein | chr1:27118851-27119608 REVERSE LENGTH=126
AT1G72090	10.9154	9.97747	6.19304	12.226	11.1334	5.90929	12.1213	10.8929	5.40384	AT1G72090.1 | Symbols: | Methylthiotransferase | chr1:27123617-27126767 FORWARD LENGTH=601
AT1G72120	2.85456	3.27568	5.91491	2.87644	3.39725	8.40816	2.48878	3.23623	6.21623	AT1G72120.1 | Symbols: | Major facilitator superfamily protein | chr1:27132133-27133975 FORWARD LENGTH=557
AT1G72150	213.431	142.716	99.4759	176.299	120.237	86.3471	229.11	171.362	101.558	AT1G72150.1 | Symbols: PATL1 | PATELLIN 1 | chr1:27148558-27150652 FORWARD LENGTH=573
AT1G72160	64.3091	52.8179	31.0945	59.1932	47.213	21.9181	64.7008	53.894	26.5225	AT1G72160.1 | Symbols: | Sec14p-like phosphatidylinositol transfer family protein | chr1:27153823-27155609 REVERSE LENGTH=490
AT1G72180	18.2333	16.6058	9.89437	16.5475	19.2472	5.63392	19.8988	19.3105	7.99306	AT1G72180.1 | Symbols: | Leucine-rich receptor-like protein kinase family protein | chr1:27164074-27167204 FORWARD LENGTH=977
AT1G72190	6.16818	5.29197	3.30163	6.15926	5.48734	2.80463	5.98593	4.93357	2.4182	AT1G72190.1 | Symbols: | D-isomer specific 2-hydroxyacid dehydrogenase family protein | chr1:27167458-27169696 REVERSE LENGTH=373
AT1G72200	4.94742	3.09794	3.708	3.99444	1.88878	3.05699	4.25489	2.49915	4.53413	AT1G72200.1 | Symbols: | RING/U-box superfamily protein | chr1:27169935-27171149 REVERSE LENGTH=404
AT1G72210	1.66847	3.32423	1.6352	1.46889	4.05999	1.30854	1.34062	3.97099	1.11618	AT1G72210.1 | Symbols: | basic helix-loop-helix (bHLH) DNA-binding superfamily protein | chr1:27180066-27182268 FORWARD LENGTH=320
AT1G72240	2.69225	10.403	1.4456	2.39993	13.3841	2.18449	1.84181	10.8049	1.43819	AT1G72240.1 | Symbols: | unknown protein; BEST Arabidopsis thaliana protein match is: unknown protein (TAIR:AT1G22470.1); Has 65 Blast hits to 63 proteins in 13 species: Archae - 0; Bacteria - 0; Metazoa - 1; Fungi - 0; Plants - 64; Viruses - 0; Other Eukaryotes - 0 (source: NCBI BLink). | chr1:27190211-27190573 FORWARD LENGTH=120
AT1G72260	1.49451	1.23462	0.735381	1.11046	1.35613	0.680038	0.594153	0.621701	0.419889	AT1G72260.1 | Symbols: THI2.1, THI2.1.1 | thionin 2.1 | chr1:27198803-27199358 REVERSE LENGTH=134
AT1G72270	6.88265	4.98744	2.34275	6.12127	4.0293	1.45583	7.02311	4.94904	1.59344	AT1G72270.2 | Symbols: | LOCATED IN: mitochondrion; EXPRESSED IN: shoot apex, embryo, flower, seed; EXPRESSED DURING: petal differentiation and expansion stage, E expanded cotyledon stage, D bilateral stage; BEST Arabidopsis thaliana protein match is: PIF / Ping-Pong family of plant transposases (TAIR:AT3G55350.1). | chr1:27209890-27211122 REVERSE LENGTH=410
AT1G72280	3.34065	19.2168	13.0707	4.39015	24.2733	20.9676	3.64842	16.1477	21.7967	AT1G72280.1 | Symbols: AERO1, ERO1 | endoplasmic reticulum oxidoreductins 1 | chr1:27212039-27214506 REVERSE LENGTH=469
AT1G72330	3.27648	3.38092	8.61204	3.38271	3.51452	9.99655	3.75927	3.88091	9.60891	AT1G72330.1 | Symbols: ALAAT2 | alanine aminotransferase 2 | chr1:27233637-27236571 FORWARD LENGTH=540
AT1G72360	9.78899	13.394	25.0887	7.71763	10.2552	20.441	10.9318	14.5661	25.4041	AT1G72360.1 | Symbols: HRE1 | Integrase-type DNA-binding superfamily protein | chr1:27242142-27242777 FORWARD LENGTH=211
AT1G72416	21.8991	46.5862	374.547	18.4167	38.0603	357.85	24.3754	52.6313	421.597	AT1G72416.3 | Symbols: | Chaperone DnaJ-domain superfamily protein | chr1:27259125-27260109 REVERSE LENGTH=201
AT1G72430	217.012	259.785	130.799	186.534	246.762	77.4904	240.134	300.66	121.941	AT1G72430.1 | Symbols: | SAUR-like auxin-responsive protein family | chr1:27265150-27265509 REVERSE LENGTH=119
AT1G72450	47.2406	95.9857	180.004	54.513	97.0425	195.339	55.2379	92.2379	227.62	AT1G72450.1 | Symbols: JAZ6, TIFY11B | jasmonate-zim-domain protein 6 | chr1:27274336-27276136 REVERSE LENGTH=269
AT1G72480	23.934	23.8722	14.0713	24.1478	24.7065	11.5051	24.4936	23.9174	10.3926	AT1G72480.1 | Symbols: | Lung seven transmembrane receptor family protein | chr1:27286304-27288339 REVERSE LENGTH=509
AT1G72520	3.95893	446.248	23.0628	5.3777	533.593	32.2337	4.58293	370.194	29.257	AT1G72520.1 | Symbols: LOX4 | PLAT/LH2 domain-containing lipoxygenase family protein | chr1:27308611-27312589 FORWARD LENGTH=926
AT1G72610	1389.52	1014.97	351.211	1084.54	729.157	207.587	1487.97	1071.11	238.382	AT1G72610.1 | Symbols: GLP1, ATGER1, GER1 | germin-like protein 1 | chr1:27339302-27339928 REVERSE LENGTH=208
AT1G72645	103.485	35.7059	23.7819	86.7227	21.3572	11.3031	94.8487	29.9073	11.495	AT1G72645.1 | Symbols: | unknown protein; FUNCTIONS IN: molecular_function unknown; INVOLVED IN: biological_process unknown; LOCATED IN: endomembrane system; Has 35333 Blast hits to 34131 proteins in 2444 species: Archae - 798; Bacteria - 22429; Metazoa - 974; Fungi - 991; Plants - 531; Viruses - 0; Other Eukaryotes - 9610 (source: NCBI BLink). | chr1:27348612-27348869 FORWARD LENGTH=85
AT1G72660	0.704971	0.704093	3.63189	0.734388	0.726489	2.81681	0.652028	0.592636	3.44853	AT1G72660.2 | Symbols: | P-loop containing nucleoside triphosphate hydrolases superfamily protein | chr1:27354161-27356543 FORWARD LENGTH=399
AT1G72680	9.52973	8.58991	19.4832	12.2783	12.298	30.8231	9.34362	9.84418	19.2992	AT1G72680.1 | Symbols: ATCAD1, CAD1 | cinnamyl-alcohol dehydrogenase | chr1:27359346-27360876 REVERSE LENGTH=355
AT1G72720	2.98172	1.08359	1.05379	2.57905	1.08846	1.03461	2.83697	1.30812	0.983429	AT1G72720.1 | Symbols: | Protein of unknown function (DUF3511) | chr1:27376903-27377286 REVERSE LENGTH=127
AT1G72750	47.3265	109.121	82.0898	50.4512	115.878	99.9459	50.1844	105.969	90.8232	AT1G72750.1 | Symbols: ATTIM23-2, TIM23-2 | translocase inner membrane subunit 23-2 | chr1:27383577-27384143 FORWARD LENGTH=188
AT1G72810	14.4419	7.91802	6.27734	13.6034	6.93921	3.67497	14.817	8.65507	4.96488	AT1G72810.1 | Symbols: | Pyridoxal-5'-phosphate-dependent enzyme family protein | chr1:27398760-27400393 REVERSE LENGTH=516
AT1G72820	20.3069	10.1831	10.3186	18.8544	8.94566	10.247	19.0718	10.9836	10.7993	AT1G72820.1 | Symbols: | Mitochondrial substrate carrier family protein | chr1:27403457-27404506 FORWARD LENGTH=349
AT1G72900	4.73827	134.357	12.8415	6.15501	237.504	21.7287	5.28095	145.617	14.1971	AT1G72900.1 | Symbols: | Toll-Interleukin-Resistance (TIR) domain-containing protein | chr1:27432216-27433532 FORWARD LENGTH=363
AT1G72910	18.3856	143.554	13.8482	19.4692	207.534	13.6036	16.6257	136.42	10.4424	AT1G72910.1 | Symbols: | Toll-Interleukin-Resistance (TIR) domain-containing protein | chr1:27435634-27436887 FORWARD LENGTH=380
AT1G72920	4.01268	79.0631	3.84411	4.72741	129.416	5.7675	3.18172	77.2219	3.65239	AT1G72920.1 | Symbols: | Toll-Interleukin-Resistance (TIR) domain family protein | chr1:27437947-27438868 FORWARD LENGTH=275
AT1G72930	92.8223	383.076	72.8241	97.5086	462.135	78.8967	80.1886	352.841	58.6457	AT1G72930.1 | Symbols: TIR | toll/interleukin-1 receptor-like | chr1:27439476-27440147 FORWARD LENGTH=176
AT1G72940	7.9124	123.878	6.18727	7.89052	194.224	9.31495	8.85657	119.879	5.77785	AT1G72940.1 | Symbols: | Toll-Interleukin-Resistance (TIR) domain-containing protein | chr1:27442278-27443487 FORWARD LENGTH=371
AT1G72950	1.69104	6.62994	2.7801	2.01687	9.80432	2.74647	1.95413	8.30957	2.44077	AT1G72950.1 | Symbols: | Disease resistance protein (TIR-NBS class) | chr1:27444585-27445814 FORWARD LENGTH=379
AT1G72970	38.3547	30.9584	14.3502	37.1601	35.6863	10.9638	43.2051	34.4272	11.7099	AT1G72970.1 | Symbols: HTH, EDA17 | Glucose-methanol-choline (GMC) oxidoreductase family protein | chr1:27452872-27455706 FORWARD LENGTH=594
AT1G73010	5.88977	21.4928	4.18203	5.00211	32.0023	4.07701	3.95586	18.2405	2.72082	AT1G73010.1 | Symbols: ATPS2, PS2 | phosphate starvation-induced gene 2 | chr1:27464780-27466180 REVERSE LENGTH=295
AT1G73030	81.4173	163.707	177.88	83.7293	184.043	188.692	84.5301	179.248	199.636	AT1G73030.1 | Symbols: VPS46.2, CHMP1A | SNF7 family protein | chr1:27473938-27474848 FORWARD LENGTH=203
AT1G73066	0.747755	3.87512	1.23321	0.857145	3.69589	1.10686	0.857315	3.35486	0.986852	AT1G73066.1 | Symbols: | Leucine-rich repeat family protein | chr1:27481785-27483581 FORWARD LENGTH=598
AT1G73080	11.1763	104.601	22.4667	11.1434	113.648	24.8086	11.1591	87.9956	24.4819	AT1G73080.1 | Symbols: PEPR1, ATPEPR1 | PEP1 receptor 1 | chr1:27484513-27488021 FORWARD LENGTH=1123
AT1G73090	11.993	10.212	4.63785	10.8664	11.0322	4.19071	11.735	10.6926	3.73334	AT1G73090.1 | Symbols: | unknown protein; Has 28 Blast hits to 28 proteins in 12 species: Archae - 0; Bacteria - 0; Metazoa - 0; Fungi - 0; Plants - 28; Viruses - 0; Other Eukaryotes - 0 (source: NCBI BLink). | chr1:27488264-27490593 FORWARD LENGTH=306
AT1G73130	2.79553	6.08244	2.68884	2.79382	8.89506	2.89071	2.97681	6.40988	2.37269	AT1G73130.1 | Symbols: | unknown protein; BEST Arabidopsis thaliana protein match is: unknown protein (TAIR:AT1G17780.2); Has 1447 Blast hits to 774 proteins in 215 species: Archae - 0; Bacteria - 679; Metazoa - 377; Fungi - 171; Plants - 42; Viruses - 6; Other Eukaryotes - 172 (source: NCBI BLink). | chr1:27499467-27501896 FORWARD LENGTH=646
AT1G73170	33.8964	25.3675	15.9488	30.7684	22.7438	9.87263	34.3327	24.2508	10.5979	AT1G73170.1 | Symbols: | P-loop containing nucleoside triphosphate hydrolases superfamily protein | chr1:27511722-27514783 REVERSE LENGTH=666
AT1G73200	14.4917	31.9077	20.6449	14.3282	31.3596	20.8684	15.7012	33.775	21.5102	AT1G73200.1 | Symbols: | Putative integral membrane protein conserved region (DUF2404) | chr1:27523454-27526573 REVERSE LENGTH=779
AT1G73250	16.6193	19.6321	38.0266	17.3491	17.5881	40.1568	16.6882	18.4783	44.857	AT1G73250.1 | Symbols: ATFX, GER1 | GDP-4-keto-6-deoxymannose-3,5-epimerase-4-reductase 1 | chr1:27545213-27546360 REVERSE LENGTH=323
AT1G73320	5.08278	4.69503	2.57028	4.50257	3.91256	1.79576	4.42222	4.23861	2.07515	AT1G73320.1 | Symbols: | S-adenosyl-L-methionine-dependent methyltransferases superfamily protein | chr1:27565728-27567206 REVERSE LENGTH=316
AT1G73325	5.72095	6.82382	1.80296	7.3483	6.98543	0.296974	4.6014	2.96191	0.222523	AT1G73325.1 | Symbols: | Kunitz family trypsin and protease inhibitor protein | chr1:27567518-27568186 REVERSE LENGTH=222
AT1G73360	1.28102	0.893236	0.610321	1.14734	0.650951	0.380246	1.24653	0.721294	0.396182	AT1G73360.1 | Symbols: HDG11, EDT1, ATHDG11 | homeodomain GLABROUS 11 | chr1:27578893-27581820 REVERSE LENGTH=722
AT1G73390	29.2049	36.2268	16.9342	28.8554	38.8594	12.5947	29.9434	35.4613	12.9207	AT1G73390.3 | Symbols: | Endosomal targeting BRO1-like domain-containing protein | chr1:27591079-27594148 REVERSE LENGTH=419
AT1G73500	9.27466	58.9832	14.1152	9.23622	75.9455	15.2862	8.92642	61.3437	12.7349	AT1G73500.1 | Symbols: ATMKK9, MKK9 | MAP kinase kinase 9 | chr1:27639419-27640351 REVERSE LENGTH=310
AT1G73540	16.026	414.997	21.6427	14.3035	454.22	24.1263	16.6817	380.836	22.5892	AT1G73540.1 | Symbols: atnudt21, NUDT21 | nudix hydrolase homolog 21 | chr1:27645880-27646571 REVERSE LENGTH=198
AT1G73550	1.32075	24.6265	1.20234	2.76546	30.3947	1.53367	2.1001	23.9071	1.4932	AT1G73550.2 | Symbols: | Bifunctional inhibitor/lipid-transfer protein/seed storage 2S albumin superfamily protein | chr1:27648024-27648536 REVERSE LENGTH=134
AT1G73570	3.42681	3.54072	1.76859	3.42623	3.52621	1.17511	3.39564	3.78357	0.964443	AT1G73570.1 | Symbols: | HCP-like superfamily protein | chr1:27650992-27653942 FORWARD LENGTH=604
AT1G73600	374.702	252.911	80.4402	418.156	329.346	48.2774	304.29	196.742	40.7679	AT1G73600.1 | Symbols: | S-adenosyl-L-methionine-dependent methyltransferases superfamily protein | chr1:27670825-27673400 FORWARD LENGTH=490
AT1G73690	0.805307	0.752694	1.03606	0.625599	0.655866	1.44361	0.662555	0.655278	1.08998	AT1G73690.1 | Symbols: CDKD1;1, AT;CDKD;1, CAK3AT | cyclin-dependent kinase D1;1 | chr1:27715113-27717018 FORWARD LENGTH=398
AT1G73700	0.760816	0.703902	0.398797	0.824376	0.86227	0.408967	0.868287	0.494087	0.341014	AT1G73700.1 | Symbols: | MATE efflux family protein | chr1:27717554-27719630 REVERSE LENGTH=476
AT1G73710	5.78073	3.49811	3.5537	6.04772	3.33577	2.66623	6.30066	3.70284	2.96536	AT1G73710.1 | Symbols: | Pentatricopeptide repeat (PPR) superfamily protein | chr1:27721190-27724165 FORWARD LENGTH=991
AT1G73740	9.25581	21.2305	20.347	9.49302	22.7399	24.0286	9.89491	20.1621	24.1235	AT1G73740.1 | Symbols: | UDP-Glycosyltransferase superfamily protein | chr1:27734451-27736008 FORWARD LENGTH=431
AT1G73750	15.939	9.45571	6.38516	13.721	8.04938	4.08488	14.9089	8.89025	5.07331	AT1G73750.1 | Symbols: | Uncharacterised conserved protein UCP031088, alpha/beta hydrolase | chr1:27736659-27738887 FORWARD LENGTH=452
AT1G73760	13.4823	12.1149	8.1488	11.7845	11.8971	5.83578	13.9527	13.3491	7.19773	AT1G73760.1 | Symbols: | RING/U-box superfamily protein | chr1:27739366-27741161 REVERSE LENGTH=367
AT1G73805	5.98042	222.165	14.7988	8.38713	392.306	21.3832	7.51294	253.104	13.7697	AT1G73805.1 | Symbols: | Calmodulin binding protein-like | chr1:27745761-27749178 REVERSE LENGTH=451
AT1G73810	1.68143	9.6399	7.62626	3.40639	17.9023	14.0838	2.6356	11.0418	10.1344	AT1G73810.1 | Symbols: | Core-2/I-branching beta-1,6-N-acetylglucosaminyltransferase family protein | chr1:27752506-27755208 REVERSE LENGTH=418
AT1G73830	8.95301	1.77857	19.1814	13.2476	1.97737	20.2459	12.0336	2.84101	22.4533	AT1G73830.1 | Symbols: BEE3 | BR enhanced expression 3 | chr1:27760027-27761346 FORWARD LENGTH=261
AT1G73870	67.9683	42.5473	28.864	73.6331	45.2485	15.9502	69.9386	35.0879	14.0642	AT1G73870.1 | Symbols: | B-box type zinc finger protein with CCT domain | chr1:27779214-27780522 FORWARD LENGTH=392
AT1G73885	309.925	263.514	158.677	278.306	234.975	118.339	331.408	273.52	145.212	AT1G73885.1 | Symbols: | unknown protein; FUNCTIONS IN: molecular_function unknown; INVOLVED IN: biological_process unknown; LOCATED IN: chloroplast thylakoid membrane, chloroplast; Has 37 Blast hits to 37 proteins in 13 species: Archae - 0; Bacteria - 0; Metazoa - 0; Fungi - 0; Plants - 37; Viruses - 0; Other Eukaryotes - 0 (source: NCBI BLink). | chr1:27786864-27787708 FORWARD LENGTH=192
AT1G73890	3.72845	2.63976	1.78442	3.94357	2.53402	1.63128	3.95324	2.28608	1.53657	AT1G73890.1 | Symbols: | Bifunctional inhibitor/lipid-transfer protein/seed storage 2S albumin superfamily protein | chr1:27787903-27788658 REVERSE LENGTH=193
AT1G73965	1.31967	2.34175	1.96175	1.25344	1.67243	3.03241	1.18041	1.7864	2.84671	AT1G73965.1 | Symbols: CLE13 | CLAVATA3/ESR-RELATED 13 | chr1:27815822-27816145 FORWARD LENGTH=107
AT1G74070	35.1758	23.2145	8.42151	32.9069	19.6981	6.07968	36.3922	23.0495	5.91693	AT1G74070.1 | Symbols: | Cyclophilin-like peptidyl-prolyl cis-trans isomerase family protein | chr1:27851749-27852861 REVERSE LENGTH=317
AT1G74080	0.970187	1.98305	1.51831	5.29291	6.57869	10.3465	4.98939	9.02303	10.1799	AT1G74080.1 | Symbols: ATMYB122, MYB122 | myb domain protein 122 | chr1:27855972-27857432 FORWARD LENGTH=333
AT1G74088	4.55947	3.04353	3.18346	5.30354	2.8429	2.67018	5.45275	2.69761	2.51769	AT1G74088.1 | Symbols: | FUNCTIONS IN: molecular_function unknown; INVOLVED IN: biological_process unknown; LOCATED IN: endomembrane system; BEST Arabidopsis thaliana protein match is: galacturonosyltransferase 11 (TAIR:AT1G18580.1). | chr1:27862312-27862515 FORWARD LENGTH=67
AT1G74090	67.9437	40.7121	37.341	57.303	29.0149	16.7726	66.8942	43.0893	26.7105	AT1G74090.1 | Symbols: SOT18, ATSOT18, ATST5B | desulfo-glucosinolate sulfotransferase 18 | chr1:27863003-27864055 FORWARD LENGTH=350
AT1G74100	80.6631	229.125	167.025	91.9814	243.437	224.781	89.0649	237.602	232.206	AT1G74100.1 | Symbols: SOT16, ATSOT16, CORI-7, ATST5A | sulfotransferase 16 | chr1:27864489-27865505 REVERSE LENGTH=338
AT1G74170	5.25014	5.34175	26.7849	4.95731	4.9295	34.6185	4.91735	5.01447	35.1311	AT1G74170.1 | Symbols: AtRLP13, RLP13 | receptor like protein 13 | chr1:27891555-27895441 REVERSE LENGTH=1000
AT1G74280	3.93774	4.42596	9.30775	4.60363	4.3975	10.4964	4.53599	3.9565	9.74592	AT1G74280.1 | Symbols: | alpha/beta-Hydrolases superfamily protein | chr1:27929758-27931126 FORWARD LENGTH=372
AT1G74310	4.21005	6.18075	136.122	4.50791	5.23006	139.972	4.55874	5.17668	155.079	AT1G74310.1 | Symbols: ATHSP101, HSP101, HOT1 | heat shock protein 101 | chr1:27936715-27939862 REVERSE LENGTH=911
AT1G74330	5.55483	36.3698	10.5922	6.16534	37.0585	15.718	7.16498	41.8568	16.4367	AT1G74330.1 | Symbols: | Protein kinase superfamily protein | chr1:27943618-27947109 REVERSE LENGTH=699
AT1G74340	42.7878	52.5119	77.1592	42.5933	54.2329	99.2526	45.525	54.5844	95.447	AT1G74340.1 | Symbols: | dolichol phosphate-mannose biosynthesis regulatory protein-related | chr1:27948288-27948654 REVERSE LENGTH=80
AT1G74350	0.98427	1.00681	2.3672	1.3187	1.07584	3.28476	1.16007	1.10892	3.21629	AT1G74350.1 | Symbols: | Intron maturase, type II family protein | chr1:27949022-27951283 REVERSE LENGTH=753
AT1G74360	2.59689	20.6075	14.8931	5.52328	34.9463	32.6373	5.04461	24.0485	29.4292	AT1G74360.1 | Symbols: | Leucine-rich repeat protein kinase family protein | chr1:27954299-27957911 FORWARD LENGTH=1106
AT1G74370	15.9437	11.3913	6.31992	14.0498	8.24752	5.1288	15.2084	10.7906	5.25785	AT1G74370.1 | Symbols: | RING/U-box superfamily protein | chr1:27958200-27958985 REVERSE LENGTH=261
AT1G74380	36.6336	86.7698	46.4968	36.0784	89.3788	47.6243	38.66	93.825	51.0794	AT1G74380.1 | Symbols: XXT5 | xyloglucan xylosyltransferase 5 | chr1:27959848-27961221 FORWARD LENGTH=457
AT1G74420	0.503095	0.630093	0.220354	0.742034	0.978569	0.137652	0.794403	0.877111	0.299107	AT1G74420.2 | Symbols: FUT3, ATFUT3 | fucosyltransferase 3 | chr1:27968021-27969799 REVERSE LENGTH=525
AT1G74430	2.88807	5.61006	1.93956	3.01615	7.08864	1.68592	3.03467	5.78655	1.36727	AT1G74430.1 | Symbols: MYB95, ATMYB95, ATMYBCP66 | myb domain protein 95 | chr1:27975409-27977118 FORWARD LENGTH=271
AT1G74440	14.7528	68.0641	28.8359	14.5508	79.584	28.9367	13.6996	67.1345	26.6235	AT1G74440.1 | Symbols: | Protein of unknown function (DUF962) | chr1:27979208-27980371 REVERSE LENGTH=208
AT1G74450	8.29634	58.7535	7.81919	8.544	52.799	8.47677	8.8282	53.775	6.85641	AT1G74450.1 | Symbols: | Protein of unknown function (DUF793) | chr1:27982737-27983930 FORWARD LENGTH=397
AT1G74470	844.735	725	307.139	718.257	578.277	171.461	778.232	647.438	195.445	AT1G74470.1 | Symbols: | Pyridine nucleotide-disulphide oxidoreductase family protein | chr1:27991248-27992845 FORWARD LENGTH=467
AT1G74520	48.8552	45.3229	25.2154	49.5505	51.9418	21.7674	52.1231	46.3448	22.5161	AT1G74520.1 | Symbols: ATHVA22A, HVA22A | HVA22 homologue A | chr1:28008109-28009156 REVERSE LENGTH=177
AT1G74670	325.926	208.637	37.5017	331.08	223.818	16.1387	422.006	275.398	16.3906	AT1G74670.1 | Symbols: | Gibberellin-regulated family protein | chr1:28053378-28053893 FORWARD LENGTH=101
AT1G74730	191.379	191.175	103.399	172.016	171.859	79.1366	192.858	183.855	91.3811	AT1G74730.1 | Symbols: | Protein of unknown function (DUF1118) | chr1:28078995-28079831 FORWARD LENGTH=198
AT1G74740	11.9458	16.3666	22.0122	12.2172	15.4751	26.7729	12.1415	16.2072	27.1973	AT1G74740.1 | Symbols: CPK30, CDPK1A, ATCPK30 | calcium-dependent protein kinase 30 | chr1:28080199-28082476 REVERSE LENGTH=541
AT1G74750	3.32603	6.26437	8.5181	3.83219	7.43095	14.4023	3.25639	6.32827	10.74	AT1G74750.1 | Symbols: | Pentatricopeptide repeat (PPR) superfamily protein | chr1:28086800-28089367 FORWARD LENGTH=855
AT1G74790	19.1998	29.8482	187.099	17.6188	25.2339	213.988	18.2227	28.4307	204.946	AT1G74790.1 | Symbols: | catalytics | chr1:28098912-28101673 FORWARD LENGTH=695
AT1G74840	89.3624	50.0819	65.7761	76.6021	37.7529	49.2302	84.7267	51.7738	62.7561	AT1G74840.2 | Symbols: | Homeodomain-like superfamily protein | chr1:28116201-28117317 REVERSE LENGTH=239
AT1G74850	11.3468	6.83371	6.52634	11.3745	7.31303	4.91953	12.2269	7.5559	4.73933	AT1G74850.1 | Symbols: PTAC2 | plastid transcriptionally active 2 | chr1:28119237-28122314 REVERSE LENGTH=862
AT1G74880	123.111	104.663	70.4303	106.923	97.5259	56.2836	116.956	99.4248	55.7917	AT1G74880.1 | Symbols: NDH-O | NAD(P)H:plastoquinone dehydrogenase complex subunit O | chr1:28130112-28131020 REVERSE LENGTH=158
AT1G74910	67.6193	59.4793	36.7746	56.8962	51.3358	29.664	66.8299	60.0217	32.7229	AT1G74910.2 | Symbols: | ADP-glucose pyrophosphorylase family protein | chr1:28135770-28138456 REVERSE LENGTH=415
AT1G74930	1.29948	4.50806	0.676627	1.43157	4.23695	0.475684	1.5735	2.79674	0.730951	AT1G74930.1 | Symbols: ORA47 | Integrase-type DNA-binding superfamily protein | chr1:28144239-28144826 FORWARD LENGTH=195
AT1G74940	25.0522	9.0318	14.6899	24.1546	7.05574	10.0094	26.3013	8.39982	14.0306	AT1G74940.1 | Symbols: | Protein of unknown function (DUF581) | chr1:28146284-28147065 FORWARD LENGTH=222
AT1G75000	5.0702	20.8549	5.71691	10.2852	25.0643	11.1898	6.54051	23.0518	10.2371	AT1G75000.1 | Symbols: | GNS1/SUR4 membrane protein family | chr1:28163650-28164586 FORWARD LENGTH=281
AT1G75020	11.4108	55.3511	18.1357	12.1336	66.9071	21.9225	11.2998	61.3944	19.8099	AT1G75020.2 | Symbols: LPAT4 | lysophosphatidyl acyltransferase 4 | chr1:28171779-28173357 FORWARD LENGTH=378
AT1G75040	3.06769	10.7169	17.4375	7.72101	19.8533	43.2798	4.57421	12.853	25.1	AT1G75040.1 | Symbols: PR5, PR-5 | pathogenesis-related gene 5 | chr1:28177754-28178731 FORWARD LENGTH=239
AT1G75060	2.56649	2.26268	1.31072	3.24025	3.09287	1.58587	2.54918	3.0886	1.59678	AT1G75060.2 | Symbols: | unknown protein; FUNCTIONS IN: molecular_function unknown; INVOLVED IN: biological_process unknown; LOCATED IN: cellular_component unknown; BEST Arabidopsis thaliana protein match is: unknown protein (TAIR:AT1G19330.2); Has 104 Blast hits to 104 proteins in 22 species: Archae - 0; Bacteria - 0; Metazoa - 0; Fungi - 0; Plants - 104; Viruses - 0; Other Eukaryotes - 0 (sourc…
AT1G75100	52.6922	43.7831	23.347	48.6777	41.2333	15.8413	55.5427	42.8672	16.9938	AT1G75100.1 | Symbols: JAC1 | J-domain protein required for chloroplast accumulation response 1 | chr1:28191108-28193769 REVERSE LENGTH=651
AT1G75110	3.41718	3.33675	1.53048	3.00617	2.96573	1.41844	3.55009	2.82521	1.29272	AT1G75110.1 | Symbols: RRA2 | Nucleotide-diphospho-sugar transferase family protein | chr1:28194348-28195885 REVERSE LENGTH=428
AT1G75120	4.39375	2.75876	1.8071	3.98345	2.75444	1.69155	4.00774	2.39131	1.50664	AT1G75120.1 | Symbols: RRA1 | Nucleotide-diphospho-sugar transferase family protein | chr1:28197022-28198656 REVERSE LENGTH=402
AT1G75170	8.99688	9.83847	32.4911	11.6581	12.2125	46.2111	10.5125	10.7195	34.9955	AT1G75170.1 | Symbols: | Sec14p-like phosphatidylinositol transfer family protein | chr1:28214405-28215686 FORWARD LENGTH=296
AT1G75190	4.77594	2.02716	2.62554	4.37345	2.66667	2.52544	6.27151	2.73246	2.84783	AT1G75190.1 | Symbols: | unknown protein; Has 7306 Blast hits to 3858 proteins in 279 species: Archae - 15; Bacteria - 134; Metazoa - 3314; Fungi - 546; Plants - 228; Viruses - 207; Other Eukaryotes - 2862 (source: NCBI BLink). | chr1:28219598-28219993 FORWARD LENGTH=131
AT1G75240	7.53342	6.64823	3.87093	7.16534	6.07942	3.03003	8.74375	7.90277	3.17289	AT1G75240.1 | Symbols: AtHB33, HB33, ZHD5 | homeobox protein 33 | chr1:28241576-28242505 FORWARD LENGTH=309
AT1G75300	1.88904	0.789792	0.292677	1.73974	1.85172	0.440094	1.80235	1.3331	0.125418	AT1G75300.1 | Symbols: | NmrA-like negative transcriptional regulator family protein | chr1:28255552-28256927 FORWARD LENGTH=322
AT1G75310	10.8295	14.7093	5.01353	10.1511	13.9905	4.2836	10.5483	16.9096	4.39525	AT1G75310.1 | Symbols: AUL1 | auxin-like 1 protein | chr1:28261004-28266124 FORWARD LENGTH=1448
AT1G75360	1.43978	0.527948	0.664403	1.47905	0.366766	0.34835	1.42227	0.485546	0.359086	AT1G75360.1 | Symbols: | unknown protein; Has 74 Blast hits to 71 proteins in 15 species: Archae - 0; Bacteria - 4; Metazoa - 4; Fungi - 0; Plants - 54; Viruses - 0; Other Eukaryotes - 12 (source: NCBI BLink). | chr1:28275084-28275956 FORWARD LENGTH=290
AT1G75380	519.152	253.237	167.817	410.855	183.705	81.0236	443.185	212.316	90.0896	AT1G75380.1 | Symbols: ATBBD1, BBD1 | bifunctional nuclease in basal defense response 1 | chr1:28281789-28283631 REVERSE LENGTH=325
AT1G75420	11.7155	9.73273	7.10496	11.6901	9.3692	4.72767	11.7855	9.26598	5.05738	AT1G75420.1 | Symbols: | UDP-Glycosyltransferase superfamily protein | chr1:28305469-28307317 FORWARD LENGTH=463
AT1G75440	29.5578	49.5498	43.9361	26.2576	55.3243	40.1458	27.7723	56.7269	42.1199	AT1G75440.1 | Symbols: UBC16 | ubiquitin-conjugating enzyme 16 | chr1:28313623-28314960 FORWARD LENGTH=161
AT1G75460	86.8638	34.3359	29.036	67.5746	22.6828	11.327	80.6443	30.6619	14.6917	AT1G75460.1 | Symbols: | ATP-dependent protease La (LON) domain protein | chr1:28327986-28328822 FORWARD LENGTH=278
AT1G75490	0.230423	0.744854	0.571032	0.229604	0.998624	0.664578	0.29111	0.968918	0.869695	AT1G75490.1 | Symbols: | Integrase-type DNA-binding superfamily protein | chr1:28336045-28336665 FORWARD LENGTH=206
AT1G75500	146.566	130.248	108.879	170.181	143.54	82.9927	166.022	146.842	117.601	AT1G75500.1 | Symbols: WAT1 | Walls Are Thin 1 | chr1:28338282-28340091 REVERSE LENGTH=389
AT1G75510	24.8182	27.737	60.6412	27.0804	28.2635	64.5467	25.9766	29.7865	60.2579	AT1G75510.1 | Symbols: | Transcription initiation factor IIF, beta subunit | chr1:28347254-28348629 REVERSE LENGTH=261
AT1G75580	2.65315	1.67376	2.964	1.96258	0.750139	1.5855	2.72093	1.63764	2.01254	AT1G75580.1 | Symbols: | SAUR-like auxin-responsive protein family | chr1:28377530-28377856 FORWARD LENGTH=108
AT1G75590	0.836063	0.854582	0.573089	1.36115	0.943068	0.725556	1.28117	1.02141	0.609076	AT1G75590.1 | Symbols: | SAUR-like auxin-responsive protein family | chr1:28383250-28383714 REVERSE LENGTH=154
AT1G75680	54.7063	54.6085	32.4487	49.3581	50.9476	25.1095	54.7176	52.6406	28.1482	AT1G75680.1 | Symbols: AtGH9B7, GH9B7 | glycosyl hydrolase 9B7 | chr1:28417215-28419231 REVERSE LENGTH=525
AT1G75690	313.199	298.968	166.51	260.918	246.161	115.657	314.163	295.425	147.727	AT1G75690.1 | Symbols: | DnaJ/Hsp40 cysteine-rich domain superfamily protein | chr1:28422273-28423170 REVERSE LENGTH=154
AT1G75710	13.8489	7.24848	6.82717	12.3333	6.08656	5.69335	13.5029	7.1378	5.36044	AT1G75710.1 | Symbols: | C2H2-like zinc finger protein | chr1:28428806-28431128 FORWARD LENGTH=462
AT1G75770	3.59974	1.65967	1.60228	2.98166	1.74524	1.24099	3.76688	1.79024	1.1355	AT1G75770.1 | Symbols: | unknown protein; Has 6 Blast hits to 5 proteins in 2 species: Archae - 0; Bacteria - 0; Metazoa - 0; Fungi - 0; Plants - 6; Viruses - 0; Other Eukaryotes - 0 (source: NCBI BLink). | chr1:28450022-28450971 FORWARD LENGTH=230
AT1G75810	24.7927	67.6986	57.0244	31.6415	62.105	71.6969	28.641	59.3579	72.4993	AT1G75810.1 | Symbols: | unknown protein; FUNCTIONS IN: molecular_function unknown; INVOLVED IN: biological_process unknown; LOCATED IN: endomembrane system; EXPRESSED IN: 24 plant structures; EXPRESSED DURING: 15 growth stages; Has 13 Blast hits to 13 proteins in 5 species: Archae - 0; Bacteria - 0; Metazoa - 0; Fungi - 0; Plants - 13; Viruses - 0; Other Eukaryotes - 0 (source: NCBI BLink). | ch…
AT1G75860	14.176	30.9939	44.8648	14.2463	27.7249	45.8389	15.0397	33.8353	46.3818	AT1G75860.1 | Symbols: | unknown protein; BEST Arabidopsis thaliana protein match is: unknown protein (TAIR:AT1G20100.1); Has 258 Blast hits to 235 proteins in 58 species: Archae - 0; Bacteria - 4; Metazoa - 59; Fungi - 16; Plants - 90; Viruses - 0; Other Eukaryotes - 89 (source: NCBI BLink). | chr1:28484255-28485743 REVERSE LENGTH=297
AT1G75900	9.21005	7.13442	4.21396	11.7015	9.90315	3.08362	14.182	9.78541	3.54142	AT1G75900.1 | Symbols: | GDSL-like Lipase/Acylhydrolase superfamily protein | chr1:28499179-28500943 FORWARD LENGTH=364
AT1G75960	3.5039	0.760584	0.971173	3.62674	0.576632	0.553729	3.55642	0.490141	0.555509	AT1G75960.1 | Symbols: | AMP-dependent synthetase and ligase family protein | chr1:28518187-28519821 FORWARD LENGTH=544
AT1G76020	35.4837	27.5412	18.9954	30.4283	26.2561	15.3572	34.426	28.6406	18.1011	AT1G76020.1 | Symbols: | Thioredoxin superfamily protein | chr1:28532243-28533542 REVERSE LENGTH=225
AT1G76040	11.3756	67.3535	57.227	13.936	100.119	70.7741	12.1886	74.8726	60.8858	AT1G76040.1 | Symbols: CPK29 | calcium-dependent protein kinase 29 | chr1:28538906-28540448 FORWARD LENGTH=323
AT1G76070	8.91918	68.592	34.3959	10.818	84.0436	51.1425	10.7783	64.4946	46.6225	AT1G76070.1 | Symbols: | unknown protein; FUNCTIONS IN: molecular_function unknown; INVOLVED IN: biological_process unknown; LOCATED IN: plasma membrane; EXPRESSED IN: 8 plant structures; EXPRESSED DURING: LP.04 four leaves visible, 4 anthesis, petal differentiation and expansion stage; BEST Arabidopsis thaliana protein match is: unknown protein (TAIR:AT1G20310.1); Has 66 Blast hits to 66 protein…
AT1G76100	417.41	281.517	149.876	436.662	262.227	120.422	450.786	286.632	119.64	AT1G76100.1 | Symbols: PETE1 | plastocyanin 1 | chr1:28554217-28554732 REVERSE LENGTH=171
AT1G76110	33.32	20.8415	6.23059	27.8187	17.8954	3.26584	31.7483	19.0814	2.2388	AT1G76110.1 | Symbols: | HMG (high mobility group) box protein with ARID/BRIGHT DNA-binding domain | chr1:28555287-28557465 REVERSE LENGTH=338
AT1G76130	11.3399	31.2023	54.1062	9.97263	27.0265	69.8816	9.73846	23.7522	57.8511	AT1G76130.1 | Symbols: ATAMY2, AMY2 | alpha-amylase-like 2 | chr1:28561647-28563914 FORWARD LENGTH=413
AT1G76240	47.123	25.0661	47.6512	48.9846	21.6448	34.2333	51.5528	25.5331	43.8575	AT1G76240.1 | Symbols: | Arabidopsis protein of unknown function (DUF241) | chr1:28602949-28603875 REVERSE LENGTH=308
AT1G76340	15.3828	36.3868	18.2837	15.9754	39.2537	17.9612	15.4408	39.8016	16.8798	AT1G76340.1 | Symbols: GONST3 | golgi nucleotide sugar transporter 3 | chr1:28635188-28636306 REVERSE LENGTH=372
AT1G76360	17.1793	95.2555	50.0014	17.4332	119.595	48.6637	19.1482	108.49	50.439	AT1G76360.1 | Symbols: | Protein kinase superfamily protein | chr1:28643242-28646483 REVERSE LENGTH=484
AT1G76390	6.67171	8.73918	22.206	7.3533	9.91794	26.2172	7.42305	9.79945	27.4149	AT1G76390.1 | Symbols: | ARM repeat superfamily protein | chr1:28655914-28658531 FORWARD LENGTH=811
AT1G76420	0.904812	0.289216	0.269482	0.437461	0.188296	0.075656	0.59811	0.368487	0.191709	AT1G76420.1 | Symbols: CUC3, NAC368, ANAC031 | NAC (No Apical Meristem) domain transcriptional regulator superfamily protein | chr1:28672029-28673835 REVERSE LENGTH=334
AT1G76430	0.29075	0.589556	1.62063	0.33996	0.438191	1.28819	0.384178	0.379159	2.86793	AT1G76430.1 | Symbols: PHT1;9 | phosphate transporter 1;9 | chr1:28679115-28681874 REVERSE LENGTH=532
AT1G76440	11.3843	27.9913	16.2824	13.6702	30.1348	20.4898	13.4889	26.1931	21.9265	AT1G76440.1 | Symbols: | HSP20-like chaperones superfamily protein | chr1:28682371-28682999 REVERSE LENGTH=143
AT1G76470	0.859716	1.02745	2.59384	1.41723	1.35908	4.68638	0.704313	0.70593	2.87208	AT1G76470.1 | Symbols: | NAD(P)-binding Rossmann-fold superfamily protein | chr1:28689955-28691405 REVERSE LENGTH=325
AT1G76530	1.27637	1.45496	0.454766	1.65703	1.97825	0.515743	1.36679	1.35496	0.417524	AT1G76530.1 | Symbols: | Auxin efflux carrier family protein | chr1:28718407-28720274 FORWARD LENGTH=415
AT1G76560	10.2122	9.63296	38.5897	9.76949	8.0943	35.5092	10.4562	9.79274	41.8045	AT1G76560.1 | Symbols: CP12-3 | CP12 domain-containing protein 3 | chr1:28728285-28728689 FORWARD LENGTH=134
AT1G76570	39.0003	31.4662	17.946	37.8905	31.0826	14.1955	35.3959	27.7052	13.0967	AT1G76570.1 | Symbols: | Chlorophyll A-B binding family protein | chr1:28729132-28730754 FORWARD LENGTH=327
AT1G76600	5.53129	187.377	30.5923	7.06065	235.785	54.6678	6.42788	172.785	43.4871	AT1G76600.1 | Symbols: | unknown protein; FUNCTIONS IN: molecular_function unknown; INVOLVED IN: N-terminal protein myristoylation; LOCATED IN: nucleolus, nucleus; EXPRESSED IN: 24 plant structures; EXPRESSED DURING: 15 growth stages; BEST Arabidopsis thaliana protein match is: unknown protein (TAIR:AT1G21010.1); Has 220 Blast hits to 220 proteins in 14 species: Archae - 0; Bacteria - 0; Metazoa …
AT1G76620	2.64336	3.94212	0.523887	2.75578	5.89571	0.367204	2.96148	4.52869	0.318457	AT1G76620.1 | Symbols: | Protein of unknown function, DUF547 | chr1:28756787-28759131 FORWARD LENGTH=527
AT1G76640	0.509529	7.24927	1.5717	0.671226	5.60377	0.697241	1.15409	4.11116	0.552497	AT1G76640.1 | Symbols: | Calcium-binding EF-hand family protein | chr1:28765324-28765803 REVERSE LENGTH=159
AT1G76650	6.86576	213.224	24.0527	7.04981	192.439	22.0139	9.62692	196.684	27.4346	AT1G76650.3 | Symbols: CML38 | calmodulin-like 38 | chr1:28766909-28767442 REVERSE LENGTH=177
AT1G76680	63.3254	667.963	374.51	121.667	817.802	742.214	76.1633	661.352	480.711	AT1G76680.2 | Symbols: OPR1 | 12-oxophytodienoate reductase 1 | chr1:28776982-28778271 FORWARD LENGTH=397
AT1G76690	14.6109	57.8885	39.4035	21.7171	69.569	66.4045	13.115	55.5923	44.1313	AT1G76690.1 | Symbols: OPR2, ATOPR2 | 12-oxophytodienoate reductase 2 | chr1:28778976-28780355 FORWARD LENGTH=374
AT1G76700	12.2	56.847	31.1285	15.8723	64.4715	49.2329	15.0247	62.2497	45.4467	AT1G76700.1 | Symbols: | DNAJ heat shock N-terminal domain-containing protein | chr1:28780619-28783022 REVERSE LENGTH=398
AT1G76705	0.685102	1.07273	1.83448	1.12088	1.20539	2.53335	0.778631	0.88217	2.0361	AT1G76705.1 | Symbols: | calmodulin binding | chr1:28786450-28787139 FORWARD LENGTH=153
AT1G76800	8.43339	5.15599	6.30505	7.95095	3.33376	4.60097	9.59292	6.33981	7.09782	AT1G76800.1 | Symbols: | Vacuolar iron transporter (VIT) family protein | chr1:28829345-28829935 FORWARD LENGTH=196
AT1G76810	32.7593	69.5342	41.5835	33.3309	75.1294	41.528	33.2672	74.9176	42.957	AT1G76810.1 | Symbols: | eukaryotic translation initiation factor 2 (eIF-2) family protein | chr1:28831366-28836310 REVERSE LENGTH=1294
AT1G76870	2.04623	1.02614	1.49132	2.5914	0.779328	1.15929	2.29249	0.866734	1.39172	AT1G76870.1 | Symbols: | BEST Arabidopsis thaliana protein match is: sequence-specific DNA binding transcription factors (TAIR:AT1G21200.1); Has 406 Blast hits to 351 proteins in 76 species: Archae - 0; Bacteria - 2; Metazoa - 137; Fungi - 14; Plants - 127; Viruses - 0; Other Eukaryotes - 126 (source: NCBI BLink). | chr1:28857250-28858407 FORWARD LENGTH=385
AT1G76878	28.9917	16.7866	15.683	25.7475	16.8073	13.1251	26.5711	16.5328	12.3763
AT1G76880	12.5591	8.44358	8.51268	12.0776	7.24274	5.41366	11.9672	7.64247	5.82353	AT1G76880.1 | Symbols: | Duplicated homeodomain-like superfamily protein | chr1:28865594-28867931 FORWARD LENGTH=603
AT1G76890	18.7769	7.06856	22.3673	17.6242	5.58057	19.7394	18.5672	7.71356	21.599	AT1G76890.2 | Symbols: GT2, AT-GT2 | Duplicated homeodomain-like superfamily protein | chr1:28873211-28875203 REVERSE LENGTH=575
AT1G76892	16.3698	5.96857	20.1709	15.4378	4.96787	19.0014	16.6914	5.79331	22.0338
AT1G76930	329.844	423.645	1719.58	359.117	415.027	1814.32	495.865	650.596	1859.81	AT1G76930.1 | Symbols: ATEXT4, ORG5, ATEXT1, EXT1, EXT4 | extensin 4 | chr1:28895449-28896853 REVERSE LENGTH=293
AT1G76940	13.8042	15.463	27.015	12.537	15.0363	30.4943	13.4426	16.3485	28.1005	AT1G76940.1 | Symbols: | RNA-binding (RRM/RBD/RNP motifs) family protein | chr1:28902707-28904085 REVERSE LENGTH=233
AT1G76955	10.6275	7.13093	1.53938	20.3167	12.0659	0.847892	11.5106	6.19583	0.6158	AT1G76955.1 | Symbols: | Expressed protein | chr1:28919172-28919536 REVERSE LENGTH=78
AT1G76970	8.07577	27.1	50.1608	9.29999	37.3073	75.3582	8.24767	25.6333	58.7769	AT1G76970.1 | Symbols: | Target of Myb protein 1 | chr1:28922841-28924854 REVERSE LENGTH=446
AT1G76980	7.92618	20.8262	26.9977	10.0995	23.406	39.9278	7.07015	18.7888	29.2921	AT1G76980.1 | Symbols: | BEST Arabidopsis thaliana protein match is: embryo defective 2170 (TAIR:AT1G21390.1); Has 65 Blast hits to 65 proteins in 23 species: Archae - 0; Bacteria - 8; Metazoa - 1; Fungi - 8; Plants - 40; Viruses - 3; Other Eukaryotes - 5 (source: NCBI BLink). | chr1:28926466-28927242 REVERSE LENGTH=258
AT1G77060	19.0406	29.5939	9.98092	16.458	30.7976	7.20933	19.551	33.0573	9.31433	AT1G77060.1 | Symbols: | Phosphoenolpyruvate carboxylase family protein | chr1:28951804-28953449 REVERSE LENGTH=339
AT1G77090	67.7566	64.1882	38.9741	62.2455	56.0511	28.3027	64.0039	57.8978	29.4509	AT1G77090.1 | Symbols: | Mog1/PsbP/DUF1795-like photosystem II reaction center PsbP family protein | chr1:28960576-28961875 REVERSE LENGTH=260
AT1G77110	2.10277	2.28234	0.985934	1.93369	2.71905	0.699674	2.1677	2.85641	1.0979	AT1G77110.1 | Symbols: PIN6 | Auxin efflux carrier family protein | chr1:28970855-28974408 FORWARD LENGTH=570
AT1G77122	14.5144	11.0242	8.4136	13.8203	10.1849	6.1156	14.5394	11.27	6.35008	AT1G77122.1 | Symbols: | Uncharacterised protein family UPF0090 | chr1:28977427-28978674 REVERSE LENGTH=323
AT1G77240	0.827383	1.40392	2.64081	1.40312	1.34451	2.88647	2.18588	1.23604	2.05332	AT1G77240.1 | Symbols: | AMP-dependent synthetase and ligase family protein | chr1:29017958-29019595 REVERSE LENGTH=545
AT1G77250	5.98617	11.6746	8.082	5.78548	12.5565	8.76439	6.29418	13.3638	9.41318	AT1G77250.1 | Symbols: | RING/FYVE/PHD-type zinc finger family protein | chr1:29020444-29022938 REVERSE LENGTH=522
AT1G77380	3.99424	3.51429	8.22875	4.59054	5.0514	11.0072	4.83187	5.20319	12.1175	AT1G77380.1 | Symbols: AAP3, ATAAP3 | amino acid permease 3 | chr1:29075201-29077252 REVERSE LENGTH=476
AT1G77390	0.770942	5.19612	1.88549	1.05444	4.75569	2.05229	0.91343	5.18778	2.01647	AT1G77390.1 | Symbols: TAM, CYCA1;2, DYP, CYCA1 | CYCLIN A1;2 | chr1:29081904-29084137 REVERSE LENGTH=442
AT1G77500	5.93442	33.2505	14.0561	7.05467	33.9044	18.6064	6.58897	32.6625	18.2064	AT1G77500.1 | Symbols: | Protein of unknown function (DUF630 and DUF632) | chr1:29121753-29124937 FORWARD LENGTH=879
AT1G77510	25.4835	29.2569	75.2646	31.3628	35.2328	89.3511	32.4083	35.8062	106.202	AT1G77510.1 | Symbols: ATPDIL1-2, PDI6, ATPDI6, PDIL1-2 | PDI-like 1-2 | chr1:29126742-29129433 FORWARD LENGTH=508
AT1G77580	10.7982	8.12624	3.35128	12.2388	9.46456	2.45242	10.2487	6.96544	1.96609	AT1G77580.2 | Symbols: | Plant protein of unknown function (DUF869) | chr1:29144191-29146793 REVERSE LENGTH=779
AT1G77600	5.35456	5.27135	2.80791	5.45	5.56144	2.37936	5.13308	5.28805	2.34832	AT1G77600.2 | Symbols: | ARM repeat superfamily protein | chr1:29152890-29162156 REVERSE LENGTH=1410
AT1G77630	7.4196	6.61808	4.39785	7.80828	6.36927	3.52287	8.65736	7.78736	3.75147	AT1G77630.1 | Symbols: | Peptidoglycan-binding LysM domain-containing protein | chr1:29173726-29175387 FORWARD LENGTH=423
AT1G77640	1.3867	7.46932	0.9141	1.47113	10.8889	1.33794	2.20368	12.0489	1.05154	AT1G77640.1 | Symbols: | Integrase-type DNA-binding superfamily protein | chr1:29178796-29179530 FORWARD LENGTH=244
AT1G77810	6.4757	7.21214	10.8038	6.59724	8.637	17.3519	6.82133	7.33322	13.7093	AT1G77810.2 | Symbols: | Galactosyltransferase family protein | chr1:29260899-29263001 REVERSE LENGTH=384
AT1G77855	2.67034	4.81152	1.91704	2.73278	6.46728	2.2867	3.02874	5.98963	2.17977	AT1G77855.1 | Symbols: | unknown protein; BEST Arabidopsis thaliana protein match is: unknown protein (TAIR:AT1G22030.1); Has 120 Blast hits to 120 proteins in 17 species: Archae - 0; Bacteria - 0; Metazoa - 0; Fungi - 0; Plants - 120; Viruses - 0; Other Eukaryotes - 0 (source: NCBI BLink). | chr1:29277244-29278388 REVERSE LENGTH=317
AT1G77870	4.64694	1.45608	1.07524	5.1253	1.7395	0.742306	5.70043	2.03153	1.13939	AT1G77870.1 | Symbols: MUB5 | membrane-anchored ubiquitin-fold protein 5 precursor | chr1:29285177-29285714 FORWARD LENGTH=120
AT1G77910	7.34335	24.4376	7.84975	6.43001	31.7286	9.89069	6.67423	29.1159	9.14513	AT1G77910.1 | Symbols: | unknown protein; Has 1 Blast hits to 1 proteins in 1 species: Archae - 0; Bacteria - 0; Metazoa - 0; Fungi - 0; Plants - 1; Viruses - 0; Other Eukaryotes - 0 (source: NCBI BLink). | chr1:29296138-29296407 FORWARD LENGTH=89
AT1G77960	3.57706	2.52923	1.50772	4.38007	4.00349	1.39657	3.40111	2.24995	0.945956	AT1G77960.1 | Symbols: | unknown protein; BEST Arabidopsis thaliana protein match is: unknown protein (TAIR:AT1G28630.4); Has 13187 Blast hits to 6837 proteins in 407 species: Archae - 0; Bacteria - 447; Metazoa - 4509; Fungi - 1333; Plants - 399; Viruses - 45; Other Eukaryotes - 6454 (source: NCBI BLink). | chr1:29310465-29312973 REVERSE LENGTH=420
AT1G77990	9.95832	6.82761	4.68867	13.4144	9.1856	5.89959	12.004	7.78518	4.81411	AT1G77990.1 | Symbols: AST56, SULTR2;2 | STAS domain / Sulfate transporter family | chr1:29317965-29323249 REVERSE LENGTH=677
AT1G78000	20.3391	29.2911	69.0193	33.7954	34.6852	107.468	30.2008	35.4175	85.8768	AT1G78000.2 | Symbols: SULTR1;2, SEL1 | sulfate transporter 1;2 | chr1:29329889-29332877 FORWARD LENGTH=653
AT1G78020	309.039	207.873	157.054	294.578	192.723	98.8072	307.371	194.12	118.039	AT1G78020.1 | Symbols: | Protein of unknown function (DUF581) | chr1:29338787-29339491 FORWARD LENGTH=162
AT1G78060	21.7221	20.9837	13.7882	27.5155	27.7005	13.3898	24.7859	23.5205	12.5655	AT1G78060.1 | Symbols: | Glycosyl hydrolase family protein | chr1:29349796-29352868 REVERSE LENGTH=767
AT1G78070	10.7559	19.6227	4.87791	15.7567	22.2258	3.97008	11.45	18.6746	3.37338	AT1G78070.1 | Symbols: | Transducin/WD40 repeat-like superfamily protein | chr1:29355219-29358368 FORWARD LENGTH=449
AT1G78100	44.4686	16.383	38.604	38.6827	8.83256	29.242	41.4558	13.0383	33.4786	AT1G78100.1 | Symbols: | F-box family protein | chr1:29387907-29388911 FORWARD LENGTH=334
AT1G78130	6.87987	9.31251	16.2654	7.11263	11.2598	18.7677	6.59047	8.98839	15.3329	AT1G78130.1 | Symbols: UNE2 | Major facilitator superfamily protein | chr1:29400171-29401814 FORWARD LENGTH=490
AT1G78170	25.6217	5.82595	30.0378	18.8751	3.57063	16.9397	24.9789	4.94876	18.9121	AT1G78170.1 | Symbols: | unknown protein; BEST Arabidopsis thaliana protein match is: unknown protein (TAIR:AT1G22250.1); Has 66 Blast hits to 66 proteins in 11 species: Archae - 0; Bacteria - 0; Metazoa - 0; Fungi - 0; Plants - 66; Viruses - 0; Other Eukaryotes - 0 (source: NCBI BLink). | chr1:29414160-29414941 FORWARD LENGTH=221
AT1G78180	17.5395	9.01698	8.43643	16.0461	8.12158	6.19475	18.41	10.116	6.35258	AT1G78180.1 | Symbols: | Mitochondrial substrate carrier family protein | chr1:29416919-29418525 FORWARD LENGTH=418
AT1G78210	14.7248	10.551	43.2979	17.8131	13.6569	56.7106	18.9854	13.1828	54.7077	AT1G78210.1 | Symbols: | alpha/beta-Hydrolases superfamily protein | chr1:29422820-29424294 REVERSE LENGTH=314
AT1G78230	10.6008	8.80884	3.24089	10.0069	7.72121	1.17825	10.8256	8.18156	1.13469	AT1G78230.1 | Symbols: | Outer arm dynein light chain 1 protein | chr1:29430226-29432516 FORWARD LENGTH=681
AT1G78265	14.9587	5.01013	14.3558	14.2561	3.70123	11.4054	14.8837	4.66052	10.9241
AT1G78270	9.49093	1.66145	3.96437	6.76039	1.85374	4.41668	8.10572	2.18924	4.04857	AT1G78270.1 | Symbols: AtUGT85A4, UGT85A4 | UDP-glucosyl transferase 85A4 | chr1:29450691-29452223 REVERSE LENGTH=489
AT1G78280	10.449	24.4253	13.0366	10.6698	25.1799	14.4631	10.5039	23.7223	13.4603	AT1G78280.1 | Symbols: | transferases, transferring glycosyl groups | chr1:29452823-29457118 FORWARD LENGTH=943
AT1G78370	439.446	358.334	134.304	365.465	355.322	114.163	441.737	370.932	129.72	AT1G78370.1 | Symbols: ATGSTU20, GSTU20 | glutathione S-transferase TAU 20 | chr1:29484428-29485204 REVERSE LENGTH=217
AT1G78410	1.25436	69.7829	8.29808	2.94069	130.512	15.9661	2.45688	85.4486	16.0819	AT1G78410.1 | Symbols: | VQ motif-containing protein | chr1:29502728-29503054 FORWARD LENGTH=108
AT1G78450	6.40741	4.58426	1.94872	4.01767	2.63723	1.06902	5.41679	3.19306	1.67023	AT1G78450.1 | Symbols: | SOUL heme-binding family protein | chr1:29517147-29517910 REVERSE LENGTH=225
AT1G78460	38.8457	41.2166	136.428	61.2181	43.3738	208.21	52.6731	57.0384	246.979	AT1G78460.1 | Symbols: | SOUL heme-binding family protein | chr1:29518547-29519296 REVERSE LENGTH=219
AT1G78476	2.08075	1.10537	0.908292	2.48501	1.91399	1.09907	1.77768	1.2688	1.1503	AT1G78476.1 | Symbols: | unknown protein. | chr1:29524050-29526095 FORWARD LENGTH=126
AT1G78490	16.8696	12.1155	4.58708	22.1682	20.0296	6.33953	22.4695	16.9805	5.22652	AT1G78490.1 | Symbols: CYP708A3 | cytochrome P450, family 708, subfamily A, polypeptide 3 | chr1:29528349-29530391 FORWARD LENGTH=479
AT1G78540	5.14802	5.5279	3.29582	5.34705	5.37251	2.76617	5.6367	5.36938	2.87972	AT1G78540.1 | Symbols: SHB, ATSHB, STATLB | SH2 domain protein B | chr1:29541244-29544574 REVERSE LENGTH=668
AT1G78600	26.6261	15.4657	55.1897	30.6902	15.238	73.372	32.1601	18.6378	83.5604	AT1G78600.1 | Symbols: LZF1, STH3, DBB3 | light-regulated zinc finger protein 1 | chr1:29567370-29568662 FORWARD LENGTH=299
AT1G78680	72.1757	59.6093	38.109	58.2	54.2493	25.1254	64.3391	53.0972	26.7275	AT1G78680.1 | Symbols: ATGGH2, GGH2 | gamma-glutamyl hydrolase 2 | chr1:29593933-29596037 FORWARD LENGTH=347
AT1G78730	4.99639	3.97345	3.48581	5.34669	3.57869	2.26616	5.01926	3.72988	2.4116	AT1G78730.1 | Symbols: | FBD, F-box, Skp2-like and Leucine Rich Repeat domains containing protein | chr1:29607840-29609441 REVERSE LENGTH=420
AT1G78750	1.2978	0.736845	0.627079	0.947743	0.676277	0.505456	1.28891	0.831827	0.469102	AT1G78750.1 | Symbols: | F-box/RNI-like superfamily protein | chr1:29613122-29614695 REVERSE LENGTH=458
AT1G78760	0.271455	2.22206	0.210926	0.425037	3.59345	0.290895	0.347147	1.88368	0.227612	AT1G78760.1 | Symbols: | F-box/RNI-like superfamily protein | chr1:29615174-29616738 REVERSE LENGTH=452
AT1G78830	115.369	799.489	370.379	163.913	769.22	760.272	159.869	817.516	676.479	AT1G78830.1 | Symbols: | Curculin-like (mannose-binding) lectin family protein | chr1:29637141-29638508 REVERSE LENGTH=455
AT1G78850	67.2935	590.609	591.688	166.875	816.404	1085.69	121.353	749.48	993.296	AT1G78850.1 | Symbols: | D-mannose binding lectin protein with Apple-like carbohydrate-binding domain | chr1:29642072-29643397 REVERSE LENGTH=441
AT1G78860	40.1113	102.991	148.604	54.3781	134.211	182.525	45.6562	120.944	173.573	AT1G78860.1 | Symbols: | D-mannose binding lectin protein with Apple-like carbohydrate-binding domain | chr1:29646168-29647499 REVERSE LENGTH=443
AT1G78895	15.309	23.2343	35.7815	16.4901	21.4921	47.8861	17.036	23.8138	46.5821	AT1G78895.1 | Symbols: | Reticulon family protein | chr1:29658313-29659866 REVERSE LENGTH=164
AT1G78970	5.44272	4.16373	1.09145	9.51802	8.42028	1.7393	9.13594	6.92291	1.77334	AT1G78970.2 | Symbols: LUP1, ATLUP1 | lupeol synthase 1 | chr1:29703414-29707715 FORWARD LENGTH=757
AT1G78995	13.9158	5.19423	2.96259	10.978	3.58663	0.880744	11.9362	5.16138	0.955983	AT1G78995.1 | Symbols: | unknown protein; Has 30201 Blast hits to 17322 proteins in 780 species: Archae - 12; Bacteria - 1396; Metazoa - 17338; Fungi - 3422; Plants - 5037; Viruses - 0; Other Eukaryotes - 2996 (source: NCBI BLink). | chr1:29715433-29716079 REVERSE LENGTH=159
[truncated: 5,170 more rows]

## Sheet: Cluster 1
gen_id	Ws_0min	Ws_30min	Ws_90min	mkp1_0min	mkp1_30min	mkp1_90min	mkp1 mpk6_0min	mkp1 mpk6_30min	mkp1 mpk6_90min	Gene description
[truncated: 1,327 more rows]

## Sheet: Cluster 2
gen_id	Ws_0min	Ws_30min	Ws_90min	mkp1_0min	mkp1_30min	mkp1_90min	mkp1 mpk6_0min	mkp1 mpk6_30min	mkp1 mpk6_90min	Gene description
[truncated: 1,328 more rows]

[truncated: 6 more sheets: Cluster 3, Cluster 4, Cluster 5, Cluster 6, Cluster 7, Cluster 8]
