# Supplementary material for: Genetic dissection of Arabidopsis MAP kinase phosphatase 1-dependent PAMP-induced transcriptional responses
Source: J Exp Bot. 2017 Oct 13;68(18):5207–20. doi: 10.1093/jxb/erx335 (PMC5853853; doi:10.1093/jxb/erx335)
Supplement: Supplementary table S9 [file erx335_suppl_supplementary_table_s9.xlsx]

## Sheet: WRKY18 targets
W18 targets overlap with MKP1-dependent gene list
30 min MKP1-dependent		90 min MKP1-dependent
gene_id	gene	gene_id	gene
AT1G01560	MPK11	AT1G01560	MPK11
AT1G02920	GST11	AT1G02400	ATGA2OX4
AT1G02930	ATGSTF6	AT1G02920	GST11
AT1G07160	AT1G07160	AT1G02930	ATGSTF6
AT1G10040	AT1G10040	AT1G03220	AT1G03220
AT1G21100	AT1G21100	AT1G05340	AT1G05340
AT1G21110	AT1G21110	AT1G07160	AT1G07160
AT1G26380	AT1G26380	AT1G08090	ATNRT2.1
AT1G26420	AT1G26420	AT1G10040	AT1G10040
AT1G27730	STZ	AT1G14540	AT1G14540
AT1G30700	AT1G30700	AT1G15520	ABCG40
AT1G35210	AT1G35210	AT1G15670	AT1G15670
AT1G35230	AGP5	AT1G17147	AT1G17147
AT1G58225	AT1G58225	AT1G18570	BW51A
AT1G61610	AT1G61610	AT1G19020	AT1G19020
AT1G65500	AT1G65500	AT1G19250	FMO1
AT1G66230	MYB20	AT1G21100	AT1G21100
AT1G66910	AT1G66910	AT1G21110	AT1G21110
AT1G66920	AT1G66920	AT1G21120	AT1G21120
AT1G68330	AT1G68330	AT1G21130	AT1G21130
AT1G68390	AT1G68390	AT1G21520	AT1G21520
AT1G69920	ATGSTU12	AT1G22890	AT1G22890
AT1G69930	ATGSTU11	AT1G24150	FH4
AT1G78410	AT1G78410	AT1G26380	AT1G26380
AT1G79680	ATWAKL10	AT1G26420	AT1G26420
AT2G13810	ALD1	AT1G27720	TAF4B
AT2G18680	AT2G18680	AT1G27730	STZ
AT2G22500	UCP5	AT1G28390	AT1G28390
AT2G24165	AT2G24165	AT1G29660	AT1G29660
AT2G26560	PLA IIA	AT1G30110	NUDX25
AT2G30750	CYP71A12	AT1G30700	AT1G30700
AT2G30770	CYP71A13	AT1G31930	XLG3
AT2G31865	PARG2	AT1G32920	AT1G32920
AT2G33710	AT2G33710	AT1G32928	AT1G32928
AT2G36690	AT2G36690	AT1G35210	AT1G35210
AT2G40180	ATHPP2C5	AT1G36622	AT1G36622
AT3G10930	AT3G10930	AT1G42990	BZIP60
AT3G11080	AtRLP35	AT1G51890	AT1G51890
AT3G11840	PUB24	AT1G55450	AT1G55450
AT3G12910	AT3G12910	AT1G56250	PP2-B14
AT3G13433	AT3G13433	AT1G59590	ZCF37
AT3G22160	AT3G22160	AT1G59870	PDR8
AT3G23250	ATMYB15	AT1G61360	AT1G61360
AT3G25250	AGC2	AT1G61560	ATMLO6
AT3G26830	PAD3	AT1G62300	WRKY6
AT3G29000	AT3G29000	AT1G62305	AT1G62305
AT3G44720	ADT4	AT1G64710	AT1G64710
AT3G50480	HR4	AT1G65690	AT1G65690
AT3G50930	BCS1	AT1G66160	ATCMPG1
AT3G60120	BGLU27	AT1G67920	AT1G67920
AT4G11000	AT4G11000	AT1G68620	AT1G68620
AT4G11070	AtWRKY41	AT1G69890	AT1G69890
AT4G11370	RHA1A	AT1G69920	ATGSTU12
AT4G11521	AT4G11521	AT1G69930	ATGSTU11
AT4G14450	AT4G14450	AT1G70920	ATHB18
AT4G16820	PLA-I{beta]2	AT1G72060	AT1G72060
AT4G18195	ATPUP8	AT1G73600	AT1G73600
AT4G20000	AT4G20000	AT1G76070	AT1G76070
AT4G21390	B120	AT1G76600	AT1G76600
AT4G22710	CYP706A2	AT1G76970	AT1G76970
AT4G23030	AT4G23030	AT1G78410	AT1G78410
AT4G23130	CRK5	AT1G78830	AT1G78830
AT4G23280	CRK20	AT1G79680	ATWAKL10
AT4G27300	AT4G27300	AT1G80450	AT1G80450
AT4G28460	AT4G28460	AT1G80820	CCR2
AT4G28703	AT4G28703	AT2G05380	GRP3S
AT4G35180	LHT7	AT2G13810	ALD1
AT4G37290	AT4G37290	AT2G18660	PNP-A
AT4G38560	AT4G38560	AT2G18680	AT2G18680
AT4G38850	SAUR_AC1	AT2G18690	AT2G18690
AT4G39580	AT4G39580	AT2G22500	UCP5
AT4G39950	CYP79B2	AT2G23320	WRKY15
AT5G04340	C2H2	AT2G24165	AT2G24165
AT5G09800	AT5G09800	AT2G25735	AT2G25735
AT5G09876	AT5G09876	AT2G26560	PLA IIA
AT5G17760	AT5G17760	AT2G28850	CYP710A3
AT5G18470	AT5G18470	AT2G29720	CTF2B
AT5G22380	NAC090	AT2G30750	CYP71A12
AT5G22530	AT5G22530	AT2G31865	PARG2
AT5G25260	AT5G25260	AT2G32250	FRS2
AT5G26340	MSS1	AT2G33710	AT2G33710
AT5G27420	CNI1	AT2G37430	AT2G37430
AT5G28770	AtbZIP63	AT2G37940	AtIPCS2
AT5G36970	NHL25	AT2G39400	AT2G39400
AT5G37490	AT5G37490	AT2G40180	ATHPP2C5
AT5G38310	AT5G38310	AT2G41880	GK-1
AT5G39020	AT5G39020	AT2G43010	SRL2
AT5G39670	AT5G39670	AT2G43570	CHI
AT5G46080	AT5G46080	AT2G44480	BGLU17
AT5G47070	AT5G47070	AT2G44490	BGLU26
AT5G47220	ERF2	AT3G01970	WRKY45
AT5G47850	CCR4	AT3G07350	AT3G07350
AT5G51190	AT5G51190	AT3G09010	AT3G09010
AT5G56960	AT5G56960	AT3G11080	AtRLP35
AT5G57220	CYP81F2	AT3G11840	PUB24
AT5G60900	RLK1	AT3G12910	AT3G12910
AT5G64905	PROPEP3	AT3G13433	AT3G13433
AT5G66650	AT5G66650	AT3G13810	AtIDD11
AT5G66800	AT5G66800	AT3G13950	AT3G13950
		AT3G15500	NAC3
		AT3G15518	AT3G15518
		AT3G16030	CES101
		AT3G18830	ATPLT5
		AT3G19010	AT3G19010
		AT3G19930	STP4
		AT3G21780	UGT71B6
		AT3G22060	AT3G22060
		AT3G22160	AT3G22160
		AT3G23230	AT3G23230
		AT3G23240	ERF1
		AT3G23250	ATMYB15
		AT3G26200	CYP71B22
		AT3G26830	PAD3
		AT3G26910	AT3G26910
		AT3G26980	MUB4
		AT3G28850	AT3G28850
		AT3G28940	AT3G28940
		AT3G45060	ATNRT2.6
		AT3G46370	AT3G46370
		AT3G47430	PEX11B
		AT3G47960	AT3G47960
		AT3G50930	BCS1
		AT3G51660	AT3G51660
		AT3G51920	CML9
		AT3G52720	ACA1
		AT3G53420	PIP2
		AT3G55950	CCR3
		AT3G55980	ATSZF1
		AT3G57450	AT3G57450
		AT3G62150	PGP21
		AT4G00970	CRK41
		AT4G02380	SAG21
		AT4G02520	ATPM24.1
		AT4G04490	CRK36
		AT4G11280	ACS6
		AT4G11370	RHA1A
		AT4G11521	AT4G11521
		AT4G14365	XBAT34
		AT4G14450	AT4G14450
		AT4G15430	AT4G15430
		AT4G16260	AT4G16260
		AT4G17500	ATERF-1
		AT4G17660	AT4G17660
		AT4G18170	WRKY28
		AT4G18250	AT4G18250
		AT4G18880	HSF A4A
		AT4G20000	AT4G20000
		AT4G20830	AT4G20830
		AT4G21390	B120
		AT4G21680	NRT1.8
		AT4G22980	AT4G22980
		AT4G23030	AT4G23030
		AT4G23170	EP1
		AT4G23250	CRK17
		AT4G23280	CRK20
		AT4G23810	WRKY53
		AT4G25900	AT4G25900
		AT4G27300	AT4G27300
		AT4G27970	SLAH2
		AT4G33050	EDA39
		AT4G34135	UGT73B2
		AT4G35180	LHT7
		AT4G38560	AT4G38560
		AT4G39030	EDS5
		AT4G39580	AT4G39580
		AT4G39830	AT4G39830
		AT5G03390	AT5G03390
		AT5G04340	C2H2
		AT5G04930	ALA1
		AT5G05300	AT5G05300
		AT5G06530	AT5G06530
		AT5G08790	ATAF2
		AT5G09800	AT5G09800
		AT5G11210	GLR2.5
		AT5G11670	ATNADP-ME2
		AT5G18470	AT5G18470
		AT5G20700	AT5G20700
		AT5G22270	AT5G22270
		AT5G24110	WRKY30
		AT5G24165	AT5G24165
		AT5G25260	AT5G25260
		AT5G25930	AT5G25930
		AT5G26340	MSS1
		AT5G27420	CNI1
		AT5G37490	AT5G37490
		AT5G38310	AT5G38310
		AT5G39020	AT5G39020
		AT5G40780	LHT1
		AT5G44190	GLK2
		AT5G46080	AT5G46080
		AT5G46350	WRKY8
		AT5G47220	ERF2
		AT5G47730	AT5G47730
		AT5G47850	CCR4
		AT5G48540	AT5G48540
		AT5G49520	WRKY48
		AT5G52750	AT5G52750
		AT5G56960	AT5G56960
		AT5G57190	PSD2
		AT5G57220	CYP81F2
		AT5G57780	AT5G57780
		AT5G59540	AT5G59540
		AT5G60270	AT5G60270
		AT5G60900	RLK1
		AT5G61560	AT5G61560
		AT5G62480	ATGSTU9
		AT5G64660	CMPG2
		AT5G64890	PROPEP2
		AT5G64905	PROPEP3

## Sheet: WRKY40 targets
W40 targets overlap with MKP1-dependent gene list
30 min MKP1-dependent		90 min MKP1-dependent
gene_id	gene	gene_id	gene
AT2G30750	CYP71A12	AT2G30750	CYP71A12
AT5G36970	NHL25	AT1G69920	ATGSTU12
AT3G60120	BGLU27	AT1G15520	ABCG40
AT1G69920	ATGSTU12	AT3G26830	PAD3
AT1G79680	ATWAKL10	AT5G57220	CYP81F2
AT3G26830	PAD3	AT1G26380	AT1G26380
AT1G26420	AT1G26420	AT2G26560	PLA IIA
AT1G26380	AT1G26380	AT2G18680	AT2G18680
AT1G02920	GST11	AT1G69930	ATGSTU11
AT1G69930	ATGSTU11	AT4G11370	RHA1A
AT3G11080	AtRLP35	AT4G34135	UGT73B2
AT2G18680	AT2G18680	AT1G79680	ATWAKL10
AT1G02930	ATGSTF6	AT1G05340	AT1G05340
AT5G38310	AT5G38310	AT4G14450	AT4G14450
AT2G30770	CYP71A13	AT4G17660	AT4G17660
AT4G16820	PLA-I{beta]2	AT5G46350	WRKY8
AT5G22530	AT5G22530	AT5G38310	AT5G38310
AT2G26560	PLA IIA	AT1G10040	AT1G10040
AT1G35230	AGP5	AT3G23240	ERF1
AT5G18470	AT5G18470	AT4G27970	SLAH2
AT5G37490	AT5G37490	AT3G11080	AtRLP35
AT4G23280	CRK20	AT5G64905	PROPEP3
AT3G25250	AGC2	AT1G21100	AT1G21100
AT2G33710	AT2G33710	AT1G26420	AT1G26420
AT1G30700	AT1G30700	AT2G33710	AT2G33710
AT4G11070	AtWRKY41	AT1G02920	GST11
AT4G37290	AT4G37290	AT2G43570	CHI
AT1G68390	AT1G68390	AT4G11280	ACS6
AT1G10040	AT1G10040	AT5G22270	AT5G22270
AT5G09800	AT5G09800	AT3G01970	WRKY45
AT5G60900	RLK1	AT4G02380	SAG21
AT1G78410	AT1G78410	AT1G32928	AT1G32928
AT4G22710	CYP706A2	AT2G44480	BGLU17
AT3G29000	AT3G29000	AT1G68620	AT1G68620
AT4G11370	RHA1A	AT1G56250	PP2-B14
AT4G11000	AT4G11000	AT5G27420	CNI1
AT1G21100	AT1G21100	AT4G02520	ATPM24.1
AT5G66650	AT5G66650	AT4G39580	AT4G39580
AT5G17760	AT5G17760	AT3G07350	AT3G07350
AT5G47850	CCR4	AT5G08790	ATAF2
AT4G28460	AT4G28460	AT5G47850	CCR4
AT2G24165	AT2G24165	AT5G18470	AT5G18470
AT3G12910	AT3G12910	AT1G02930	ATGSTF6
AT5G64905	PROPEP3	AT1G21110	AT1G21110
AT1G58225	AT1G58225	AT1G78830	AT1G78830
AT4G20000	AT4G20000	AT5G64890	PROPEP2
AT5G57220	CYP81F2	AT1G18570	BW51A
AT3G50480	HR4	AT5G26340	MSS1
AT4G18195	ATPUP8	AT3G09010	AT3G09010
AT5G25260	AT5G25260	AT4G23280	CRK20
AT1G01560	MPK11	AT5G25260	AT5G25260
AT4G23130	CRK5	AT1G62300	WRKY6
AT4G39580	AT4G39580	AT1G30700	AT1G30700
AT5G09876	AT5G09876	AT1G65690	AT1G65690
AT3G10930	AT3G10930	AT1G14540	AT1G14540
AT1G65500	AT1G65500	AT4G23810	WRKY53
AT3G11840	PUB24	AT5G48540	AT5G48540
AT5G39670	AT5G39670	AT1G17147	AT1G17147
AT1G07160	AT1G07160	AT3G11840	PUB24
AT5G39020	AT5G39020	AT1G78410	AT1G78410
AT4G35180	LHT7	AT5G09800	AT5G09800
AT3G50930	BCS1	AT2G37430	AT2G37430
AT4G27300	AT4G27300	AT1G67920	AT1G67920
AT4G14450	AT4G14450	AT1G35210	AT1G35210
AT5G46080	AT5G46080	AT2G25735	AT2G25735
AT5G26340	MSS1	AT5G24110	WRKY30
AT3G23250	ATMYB15	AT1G27730	STZ
AT2G22500	UCP5	AT3G15518	AT3G15518
AT4G11521	AT4G11521	AT2G24165	AT2G24165
AT1G21110	AT1G21110	AT1G19020	AT1G19020
AT5G47220	ERF2	AT2G29720	CTF2B
AT1G66910	AT1G66910	AT5G64660	CMPG2
AT1G35210	AT1G35210	AT3G23250	ATMYB15
AT5G51190	AT5G51190	AT1G61560	ATMLO6
AT2G31865	PARG2	AT2G18690	AT2G18690
AT5G04340	C2H2	AT5G37490	AT5G37490
AT5G56960	AT5G56960	AT3G12910	AT3G12910
AT1G68330	AT1G68330	AT5G03390	AT5G03390
AT1G27730	STZ	AT5G25930	AT5G25930
AT5G27420	CNI1	AT5G05300	AT5G05300
AT4G38560	AT4G38560	AT4G25900	AT4G25900
AT5G66800	AT5G66800	AT5G46080	AT5G46080
AT4G39950	CYP79B2	AT1G21120	AT1G21120
AT5G47070	AT5G47070	AT1G76600	AT1G76600
AT1G61610	AT1G61610	AT4G39830	AT4G39830
AT2G36690	AT2G36690	AT4G35180	LHT7
AT1G66230	MYB20	AT4G20830	AT4G20830
AT5G28770	AtbZIP63	AT4G33050	EDA39
AT2G13810	ALD1	AT1G32920	AT1G32920
AT2G40740	WRKY55	AT1G22890	AT1G22890
AT2G23270	AT2G23270	AT4G27300	AT4G27300
AT4G37370	CYP81D8	AT5G60900	RLK1
AT1G47890	AtRLP7	AT3G15500	NAC3
AT3G28580	AT3G28580	AT1G59590	ZCF37
AT2G04495	AT2G04495	AT1G80820	CCR2
AT3G47090	AT3G47090	AT2G39400	AT2G39400
AT1G66760	AT1G66760	AT2G22500	UCP5
AT4G03450	AT4G03450	AT3G18830	ATPLT5
AT2G17040	anac036	AT1G07160	AT1G07160
AT4G22030	AT4G22030	AT4G18170	WRKY28
AT5G57510	AT5G57510	AT2G31865	PARG2
AT1G53625	AT1G53625	AT3G23230	AT3G23230
AT2G29100	ATGLR2.9	AT1G59870	PDR8
AT4G23215	AT4G23215	AT1G69890	AT1G69890
AT5G13080	WRKY75	AT1G64710	AT1G64710
AT2G15390	FUT4	AT1G61360	AT1G61360
AT1G65484	AT1G65484	AT4G20000	AT4G20000
AT5G47230	ERF5	AT4G23170	EP1
AT1G05020	AT1G05020	AT1G21130	AT1G21130
AT5G01900	WRKY62	AT3G57450	AT3G57450
AT5G60680	AT5G60680	AT5G47220	ERF2
		AT1G28390	AT1G28390
		AT2G23320	WRKY15
		AT3G13950	AT3G13950
		AT1G21520	AT1G21520
		AT1G42990	BZIP60
		AT3G26980	MUB4
		AT5G59540	AT5G59540
		AT3G45060	ATNRT2.6
		AT5G60270	AT5G60270
		AT5G04340	C2H2
		AT4G11521	AT4G11521
		AT3G51660	AT3G51660
		AT5G47730	AT5G47730
		AT1G15670	AT1G15670
		AT2G05380	GRP3S
		AT1G70920	ATHB18
		AT3G16030	CES101
		AT3G26200	CYP71B22
		AT4G18250	AT4G18250
		AT4G23250	CRK17
		AT1G66160	ATCMPG1
		AT5G04930	ALA1
		AT2G32250	FRS2
		AT5G52750	AT5G52750
		AT3G55980	ATSZF1
		AT5G49520	WRKY48
		AT2G37940	AtIPCS2
		AT1G80450	AT1G80450
		AT4G22980	AT4G22980
		AT1G27720	TAF4B
		AT4G38560	AT4G38560
		AT4G14365	XBAT34
		AT3G28850	AT3G28850
		AT3G19930	STP4
		AT1G31930	XLG3
		AT1G02400	ATGA2OX4
		AT2G41880	GK-1
		AT3G62150	PGP21
		AT4G00970	CRK41
		AT5G39020	AT5G39020
		AT2G44490	BGLU26
		AT4G17500	ATERF-1
		AT1G72060	AT1G72060
		AT3G28940	AT3G28940
		AT5G40780	LHT1
		AT1G01560	MPK11
		AT2G18660	PNP-A
		AT3G50930	BCS1
		AT4G04490	CRK36
		AT5G56960	AT5G56960
		AT3G19010	AT3G19010
		AT4G18880	HSF A4A
		AT1G36622	AT1G36622
		AT4G39030	EDS5
		AT1G62305	AT1G62305
		AT3G55950	CCR3
		AT3G51920	CML9
		AT3G21780	UGT71B6
		AT1G76070	AT1G76070
		AT1G30110	NUDX25
		AT5G24165	AT5G24165
		AT1G29660	AT1G29660
		AT3G47960	AT3G47960
		AT4G15430	AT4G15430
		AT3G53420	PIP2
		AT1G73600	AT1G73600
		AT5G44190	GLK2
		AT3G52720	ACA1
		AT5G57780	AT5G57780
		AT3G46370	AT3G46370
		AT1G19250	FMO1
		AT2G43010	SRL2
		AT3G47430	PEX11B
		AT2G28850	CYP710A3
		AT2G13810	ALD1
		AT1G08090	ATNRT2.1
		AT3G28580	AT3G28580
		AT2G40740	WRKY55
		AT4G01870	AT4G01870
		AT5G39050	AT5G39050
		AT5G13080	WRKY75
		AT5G52050	AT5G52050
		AT5G57510	AT5G57510
		AT1G47890	AtRLP7
		AT3G25780	AOC3
		AT4G37370	CYP81D8
		AT1G80840	WRKY40
		AT4G11480	CRK32
		AT4G32800	AT4G32800
		AT5G51830	AT5G51830
		AT2G35930	PUB23
		AT2G47190	ATMYB2
		AT5G35735	AT5G35735
		AT3G19260	LAG1 HOMOLOG 2
		AT1G30620	MUR4
		AT1G08940	AT1G08940
		AT1G57990	ATPUP18
		AT3G55470	AT3G55470
		AT4G03450	AT4G03450
		AT5G23510	AT5G23510
		AT4G35110	AT4G35110
		AT2G15390	FUT4
		AT3G25610	AT3G25610
		AT2G38470	WRKY33
		AT3G49780	PSK4
		AT4G19460	AT4G19460
		AT3G02800	AT3G02800
		AT5G62630	HIPL2
		AT4G23215	AT4G23215
		AT4G28390	AAC3
		AT4G27652	AT4G27652
		AT4G37670	NAGS2
		AT3G09020	AT3G09020
		AT4G19370	AT4G19370
		AT4G37800	XTH7
		AT3G59010	PME61
		AT2G38170	RCI4
		AT2G33020	AtRLP24

## Sheet: WRKY33 targets
W33 targets overlap with MKP1-dependent gene list
30 min MKP1-dependent		90 min MKP1-dependent
gene_id	gene	gene_id	gene
AT2G30750	CYP71A12	AT2G30750	CYP71A12
AT3G60120	BGLU27	AT1G69920	ATGSTU12
AT1G69920	ATGSTU12	AT1G15520	ABCG40
AT1G79680	ATWAKL10	AT3G26830	PAD3
AT3G26830	PAD3	AT5G57220	CYP81F2
AT1G26420	AT1G26420	AT2G26560	PLA IIA
AT1G02920	GST11	AT2G18680	AT2G18680
AT1G69930	ATGSTU11	AT1G69930	ATGSTU11
AT2G18680	AT2G18680	AT1G79680	ATWAKL10
AT1G02930	ATGSTF6	AT1G05340	AT1G05340
AT5G38310	AT5G38310	AT4G14450	AT4G14450
AT2G30770	CYP71A13	AT5G46350	WRKY8
AT2G26560	PLA IIA	AT5G38310	AT5G38310
AT5G18470	AT5G18470	AT5G64905	PROPEP3
AT5G37490	AT5G37490	AT1G21100	AT1G21100
AT2G33710	AT2G33710	AT1G26420	AT1G26420
AT1G30700	AT1G30700	AT2G33710	AT2G33710
AT4G11070	AtWRKY41	AT2G43570	CHI
AT1G68390	AT1G68390	AT4G11280	ACS6
AT5G09800	AT5G09800	AT5G22270	AT5G22270
AT5G60900	RLK1	AT1G32928	AT1G32928
AT3G29000	AT3G29000	AT2G44480	BGLU17
AT4G11000	AT4G11000	AT1G68620	AT1G68620
AT1G21100	AT1G21100	AT1G56250	PP2-B14
AT5G47850	CCR4	AT5G27420	CNI1
AT4G28460	AT4G28460	AT4G39580	AT4G39580
AT3G12910	AT3G12910	AT5G47850	CCR4
AT5G64905	PROPEP3	AT5G18470	AT5G18470
AT1G58225	AT1G58225	AT1G21110	AT1G21110
AT4G20000	AT4G20000	AT1G78830	AT1G78830
AT5G57220	CYP81F2	AT5G64890	PROPEP2
AT3G50480	HR4	AT1G18570	BW51A
AT5G25260	AT5G25260	AT5G26340	MSS1
AT1G01560	MPK11	AT3G09010	AT3G09010
AT4G39580	AT4G39580	AT5G25260	AT5G25260
AT5G09876	AT5G09876	AT1G30700	AT1G30700
AT1G65500	AT1G65500	AT1G14540	AT1G14540
AT3G11840	PUB24	AT4G23810	WRKY53
AT5G39670	AT5G39670	AT5G48540	AT5G48540
AT4G14450	AT4G14450	AT1G17147	AT1G17147
AT5G46080	AT5G46080	AT3G11840	PUB24
AT5G26340	MSS1	AT5G09800	AT5G09800
AT3G23250	ATMYB15	AT2G37430	AT2G37430
AT4G11521	AT4G11521	AT1G67920	AT1G67920
AT1G21110	AT1G21110	AT2G25735	AT2G25735
AT5G51190	AT5G51190	AT5G24110	WRKY30
AT5G56960	AT5G56960	AT1G27730	STZ
AT1G27730	STZ	AT3G15518	AT3G15518
AT5G27420	CNI1	AT1G19020	AT1G19020
AT4G39950	CYP79B2	AT2G29720	CTF2B
AT1G61610	AT1G61610	AT5G64660	CMPG2
AT2G36690	AT2G36690	AT3G23250	ATMYB15
AT5G28770	AtbZIP63	AT1G61560	ATMLO6
AT2G13810	ALD1	AT2G18690	AT2G18690
AT2G40740	WRKY55	AT5G37490	AT5G37490
AT4G37370	CYP81D8	AT3G12910	AT3G12910
AT1G47890	AtRLP7	AT5G05300	AT5G05300
AT3G28580	AT3G28580	AT5G46080	AT5G46080
AT2G04495	AT2G04495	AT1G21120	AT1G21120
AT5G57510	AT5G57510	AT1G76600	AT1G76600
AT1G53625	AT1G53625	AT4G39830	AT4G39830
AT2G29100	ATGLR2.9	AT4G20830	AT4G20830
AT4G23215	AT4G23215	AT1G32920	AT1G32920
AT5G13080	WRKY75	AT1G22890	AT1G22890
AT2G15390	FUT4	AT5G60900	RLK1
AT5G47230	ERF5	AT3G15500	NAC3
AT4G28703	AT4G28703	AT1G80820	CCR2
AT3G13433	AT3G13433	AT2G39400	AT2G39400
AT4G21390	B120	AT3G18830	ATPLT5
AT3G44720	ADT4	AT4G18170	WRKY28
AT1G32350	AOX1D	AT1G59870	PDR8
AT2G43000	NAC042	AT1G69890	AT1G69890
AT1G66700	PXMT1	AT4G20000	AT4G20000
AT2G35980	NHL10	AT4G23170	EP1
AT4G23320	CRK24	AT3G57450	AT3G57450
AT1G67520	AT1G67520	AT1G28390	AT1G28390
AT5G65600	AT5G65600	AT2G23320	WRKY15
AT5G01550	LECRKA4.2	AT3G13950	AT3G13950
AT1G24140	AT1G24140	AT1G42990	BZIP60
AT2G27389	AT2G27389	AT3G26980	MUB4
AT4G40020	AT4G40020	AT5G59540	AT5G59540
AT4G15236	AT4G15236	AT5G60270	AT5G60270
AT2G23680	AT2G23680	AT4G11521	AT4G11521
AT5G14700	AT5G14700	AT5G47730	AT5G47730
AT3G61190	BAP1	AT3G16030	CES101
AT5G57010	AT5G57010	AT4G23250	CRK17
AT5G06860	PGIP1	AT2G32250	FRS2
AT3G01830	AT3G01830	AT5G52750	AT5G52750
AT3G59700	ATHLECRK	AT3G55980	ATSZF1
AT5G13200	AT5G13200	AT1G80450	AT1G80450
AT5G22250	AT5G22250	AT4G22980	AT4G22980
AT4G27280	AT4G27280	AT4G14365	XBAT34
AT5G66640	DAR3	AT3G28850	AT3G28850
AT2G27660	AT2G27660	AT3G19930	STP4
AT1G13300	HRS1	AT1G31930	XLG3
AT1G70290	ATTPS8	AT3G62150	PGP21
		AT4G00970	CRK41
		AT2G44490	BGLU26
		AT4G17500	ATERF-1
		AT1G72060	AT1G72060
		AT3G28940	AT3G28940
		AT5G40780	LHT1
		AT2G18660	PNP-A
		AT4G04490	CRK36
		AT5G56960	AT5G56960
		AT3G19010	AT3G19010
		AT4G18880	HSF A4A
		AT4G39030	EDS5
		AT3G55950	CCR3
		AT3G51920	CML9
		AT1G76070	AT1G76070
		AT2G13810	ALD1
		AT3G28580	AT3G28580
		AT2G40740	WRKY55
		AT4G01870	AT4G01870
		AT5G39050	AT5G39050
		AT5G13080	WRKY75
		AT5G52050	AT5G52050
		AT5G57510	AT5G57510
		AT3G25780	AOC3
		AT4G37370	CYP81D8
		AT2G35930	PUB23
		AT5G35735	AT5G35735
		AT3G19260	LAG1 HOMOLOG 2
		AT1G57990	ATPUP18
		AT4G35110	AT4G35110
		AT2G15390	FUT4
		AT3G25610	AT3G25610
		AT2G38470	WRKY33
		AT3G49780	PSK4
		AT4G19460	AT4G19460
		AT3G02800	AT3G02800
		AT5G62630	HIPL2
		AT4G23215	AT4G23215
		AT3G09020	AT3G09020
		AT3G13433	AT3G13433
		AT5G11210	GLR2.5
		AT4G21390	B120
		AT3G26910	AT3G26910
		AT5G61560	AT5G61560
		AT5G57190	PSD2
		AT2G02930	ATGSTF3
		AT2G43000	NAC042
		AT2G35980	NHL10
		AT5G02780	GSTL1
		AT5G38900	AT5G38900
		AT5G65600	AT5G65600
		AT2G27389	AT2G27389
		AT2G23680	AT2G23680
		AT5G13200	AT5G13200
		AT5G57010	AT5G57010
		AT3G52520	AT3G52520
		AT4G23320	CRK24
		AT2G36970	AT2G36970
		AT4G40020	AT4G40020
		AT3G01830	AT3G01830
		AT4G23700	ATCHX17
		AT3G04300	AT3G04300
		AT5G22250	AT5G22250
		AT5G66640	DAR3
		AT3G59700	ATHLECRK
		AT5G65920	AT5G65920
		AT5G01550	LECRKA4.2
		AT5G54500	FQR1
		AT5G05730	TRP5
		AT4G15236	AT4G15236
		AT3G54200	AT3G54200
		AT3G57630	AT3G57630
		AT5G26920	CBP60G
		AT5G54650	Fh5
		AT3G52400	SYP122
		AT5G54510	GH3.6
		AT5G58660	AT5G58660

## Sheet: sum
	30 min MKP1-dependent	90 min MKP1-dependent
W18	99/347 (# overlap genes / # MKP1-dependent genes)	209/1102
W40	111/347	229/1102
W33	96/347	173/1102
